# Supplementary material for: An omics-based framework for assessing the health risk of antimicrobial resistance genes
Source: Nat Commun. 2021 Aug 6;12:4765. doi: 10.1038/s41467-021-25096-3 (PMC8346589; doi:10.1038/s41467-021-25096-3)
Supplement: Supplementary file 5 — Supplementary Data 1 [file 41467_2021_25096_MOESM5_ESM.xlsx]

## Sheet: Table S1 summary
Eco-type	Eco-subtype	Unit	Total Antibiotics	Ref
natural_sediment	natural_sediment_China	ng/g	12.7	1
natural_sediment	natural_sediment_China	ng/g	39.2	1
natural_sediment	natural_sediment_China	ng/g	66.7	1
natural_sediment	natural_sediment_gulf	ng/g	361.4	2
natural_sediment	natural_sediment_marine	ng/g	19.1	3
natural_soil	natural_soil_rural	ng/g	180.1	4
natural_soil	natural_soil_rural	ng/g	51.8	5
natural_soil	natural_soil_rural	ng/g	61.9	6
natural_soil	natural_soil_rural	ng/g	14	6
natural_soil	natural_soil_rural	ng/g	69.4	7
natural_soil	natural_soil_rural	ng/g	124	8
natural_soil	natural_soil_algriculture	ng/g	923.1	9
natural_soil	natural_soil_algriculture	ng/g	414.7	6
natural_soil	natural_soil_algriculture	ng/g	80.6	6
natural_soil	natural_soil_algriculture	ng/g	30.5	6
natural_soil	natural_soil_algriculture	ng/g	126.9	6
natural_soil	natural_soil_algriculture	ng/g	378.9	7
natural_water	natural_water_surfacewater	ng/L	56.9	10
natural_water	natural_water_surfacewater	ng/L	222	11
natural_water	natural_water_surfacewater	ng/L	48.5	12
natural_water	natural_water_surfacewater	ng/L	140.1	12
natural_water	natural_water_surfacewater	ng/L	80	13
natural_water	natural_water_surfacewater	ng/L	490.4	2
natural_water	natural_water_surfacewater	ng/L	93	14
natural_water	natural_water_surfacewater	ng/L	627	14
natural_water	natural_water_surfacewater	ng/L	2560	14
natural_water	natural_water_surfacewater	ng/L	209.8	15
natural_water	natural_water_surfacewater	ng/L	61	16
natural_water	natural_water_surfacewater	ng/L	113	16
natural_water	natural_water_surfacewater	ng/L	133	16
natural_water	natural_water_surfacewater	ng/L	147	16
natural_water	natural_water_surfacewater	ng/L	360	16
natural_water	natural_water_surfacewater	ng/L	77.5	17
natural_water	natural_water_surfacewater	ng/L	648	18
natural_water	natural_water_surfacewater	ng/L	2892.4	18
natural_water	natural_water_surfacewater	ng/L	3366	18
natural_water	natural_water_surfacewater	ng/L	4135.5	18
natural_water	natural_water_surfacewater	ng/L	6556	18
natural_water	natural_water_marine	ng/L	3.4	19
natural_water	natural_water_marine	ng/L	10.4	3
natural_water	natural_water_drinking	ng/L	41	19
natural_water	natural_water_drinking	ng/L	346.3	19
natural_water	natural_water_coastalwater	ng/L	1339	20
wwtp	wwtp_influent	ng/L	376.5	21
wwtp	wwtp_influent	ng/L	2385.9	21
wwtp	wwtp_influent	ng/L	21900	22
wwtp	wwtp_influent	ng/L	3984	16
wwtp	wwtp_influent	ng/L	8163	16
wwtp	wwtp_influent	ng/L	9649	16
wwtp	wwtp_influent	ng/L	160	16
wwtp	wwtp_effluent	ng/L	316.2	12
wwtp	wwtp_effluent	ng/L	387	12
wwtp	wwtp_effluent	ng/L	648.6	12
wwtp	wwtp_effluent	ng/L	966.1	12
wwtp	wwtp_effluent	ng/L	296	23
wwtp	wwtp_effluent	ng/L	879	23
wwtp	wwtp_effluent	ng/L	110	13
wwtp	wwtp_effluent	ng/L	723	24
wwtp	wwtp_effluent	ng/L	201	16
wwtp	wwtp_effluent	ng/L	1268	16
wwtp	wwtp_effluent	ng/L	8401	16
wwtp	wwtp_DS	ng/L	22.6	22
wwtp	wwtp_DS	ng/g	2432	26
wwtp	wwtp_AS	ng/g	21508.6	27
wwtp	wwtp_effluent	ng/L	178.1	25
fecal_animal	fecal_animal	ng/g	111218	9
fecal_animal	fecal_animal	ng/g	16506.5	7
fecal_animal	fecal_animal_chicken	ng/g	8950	28
fecal_animal	fecal_animal_chicken	ng/g	26400	29
fecal_animal	fecal_animal_pig	ng/g	27350	28
fecal_animal	fecal_animal_pig	ng/g	10121.4	8
fecal_animal	fecal_animal_cow	ng/g	1000	28
References
1	Zhou L-J, et al. Trends in the occurrence of human and veterinary antibiotics in the sediments of the Yellow River, Hai River and Liao River in northern China. Environmental Pollution 159, 1877-1885 (2011).
2	Li W, Shi Y, Gao L, Liu J, Cai Y. Occurrence of antibiotics in water, sediments, aquatic plants, and animals from Baiyangdian Lake in North China. Chemosphere 89, 1307-1315 (2012).
3	Na G, et al. Occurrence, distribution, and bioaccumulation of antibiotics in coastal environment of Dalian, China. Marine pollution bulletin 69, 233-237 (2013).
4	Xie Y-f, et al. Spatial estimation of antibiotic residues in surface soils in a typical intensive vegetable cultivation area in China. Science of the Total Environment 430, 126-131 (2012).
5	Gibson R, Durán-Álvarez JC, Estrada KL, Chávez A, Cisneros BJ. Accumulation and leaching potential of some pharmaceuticals and potential endocrine disruptors in soils irrigated with wastewater in the Tula Valley, Mexico. Chemosphere 81, 1437-1445 (2010).
6	Tang X, et al. Effects of long-term manure applications on the occurrence of antibiotics and antibiotic resistance genes (ARGs) in paddy soils: evidence from four field experiments in south of China. Soil Biology and Biochemistry 90, 179-187 (2015).
7	Li C, et al. Occurrence of antibiotics in soils and manures from greenhouse vegetable production bases of Beijing, China and an associated risk assessment. Science of the total environment 521, 101-107 (2015).
8	Aust M-O, et al. Distribution of sulfamethazine, chlortetracycline and tylosin in manure and soil of Canadian feedlots after subtherapeutic use in cattle. Environmental Pollution 156, 1243-1251 (2008).
9	Hu X, Zhou Q, Luo Y. Occurrence and source analysis of typical veterinary antibiotics in manure, soil, vegetables and groundwater from organic vegetable bases, northern China. Environmental Pollution 158, 2992-2998 (2010).
10	Yoon Y, Ryu J, Oh J, Choi B-G, Snyder SA. Occurrence of endocrine disrupting compounds, pharmaceuticals, and personal care products in the Han River (Seoul, South Korea). Science of the Total Environment 408, 636-643 (2010).
11	Tamtam F, et al. Occurrence and fate of antibiotics in the Seine River in various hydrological conditions. Science of the Total Environment 393, 84-95 (2008).
12	Zuccato E, Castiglioni S, Bagnati R, Melis M, Fanelli R. Source, occurrence and fate of antibiotics in the Italian aquatic environment. Journal of hazardous materials 179, 1042-1048 (2010).
13	Bendz D, Paxéus NA, Ginn TR, Loge FJ. Occurrence and fate of pharmaceutically active compounds in the environment, a case study: Höje River in Sweden. Journal of Hazardous Materials 122, 195-204 (2005).
14	Massey LB, Haggard BE, Galloway JM, Loftin KA, Meyer MT, Green WR. Antibiotic fate and transport in three effluent-dominated Ozark streams. Ecological Engineering 36, 930-938 (2010).
15	Conley JM, Symes SJ, Schorr MS, Richards SM. Spatial and temporal analysis of pharmaceutical concentrations in the upper Tennessee River basin. Chemosphere 73, 1178-1187 (2008).
16	Chang X, et al. Determination of antibiotics in sewage from hospitals, nursery and slaughter house, wastewater treatment plant and source water in Chongqing region of Three Gorge Reservoir in China. Environmental pollution 158, 1444-1450 (2010).
17	López-Serna R, Jurado A, Vázquez-Suñé E, Carrera J, Petrović M, Barceló D. Occurrence of 95 pharmaceuticals and transformation products in urban groundwaters underlying the metropolis of Barcelona, Spain. Environmental Pollution 174, 305-315 (2013).
18	Valcárcel Y, Alonso SG, Rodríguez-Gil J, Gil A, Catalá M. Detection of pharmaceutically active compounds in the rivers and tap water of the Madrid Region (Spain) and potential ecotoxicological risk. Chemosphere 84, 1336-1348 (2011).
19	Wang Q-J, et al. Determination of four fluoroquinolone antibiotics in tap water in Guangzhou and Macao. Environmental Pollution 158, 2350-2358 (2010).
20	Zou S, Xu W, Zhang R, Tang J, Chen Y, Zhang G. Occurrence and distribution of antibiotics in coastal water of the Bohai Bay, China: impacts of river discharge and aquaculture activities. Environmental Pollution 159, 2913-2920 (2011).
21	Lin AY-C, Tsai Y-T. Occurrence of pharmaceuticals in Taiwan's surface waters: impact of waste streams from hospitals and pharmaceutical production facilities. Science of the Total Environment 407, 3793-3802 (2009).
22	Lindberg R, Jarnheimer P-Å, Olsen B, Johansson M, Tysklind M. Determination of antibiotic substances in hospital sewage water using solid phase extraction and liquid chromatography/mass spectrometry and group analogue internal standards. Chemosphere 57, 1479-1488 (2004).
23	Al Aukidy M, Verlicchi P, Jelic A, Petrovic M, Barcelò D. Monitoring release of pharmaceutical compounds: occurrence and environmental risk assessment of two WWTP effluents and their receiving bodies in the Po Valley, Italy. Science of the Total Environment 438, 15-25 (2012).
24	Martín J, Camacho-Muñoz D, Santos J, Aparicio I, Alonso E. Occurrence of pharmaceutical compounds in wastewater and sludge from wastewater treatment plants: removal and ecotoxicological impact of wastewater discharges and sludge disposal. Journal of hazardous materials 239, 40-47 (2012).
25	Ashton D, Hilton M, Thomas K. Investigating the environmental transport of human pharmaceuticals to streams in the United Kingdom. Science of the Total Environment 333, 167-184 (2004).
26	Lindberg RH, Björklund K, Rendahl P, Johansson MI, Tysklind M, Andersson BA. Environmental risk assessment of antibiotics in the Swedish environment with emphasis on sewage treatment plants. Water research 41, 613-619 (2007).
27	McClellan K, Halden RU. Pharmaceuticals and personal care products in archived US biosolids from the 2001 EPA national sewage sludge survey. Water research 44, 658-668 (2010).
28	Hou J, et al. Occurrence and distribution of sulfonamides, tetracyclines, quinolones, macrolides, and nitrofurans in livestock manure and amended soils of Northern China. Environmental Science and Pollution Research 22, 4545-4554 (2015).
29	Dolliver H, Gupta S, Noll S. Antibiotic degradation during manure composting. Journal of environmental quality 37, 1245-1253 (2008).

## Sheet: Table S1 details
Country	Eco-type	Eco-subtype	Eco-subtype-note	Location	Unit	Antibiotics concentrations (from literature)	Reference	Breakdown of antibiotics																		Total Antibiotics
China	natural_sediment	natural_sediment_China	Sediment	Yellow River	ng/g	Norfloxacin (8.3)a, ofloxacin (3.1)a, erythromycin- (1.3)a	[1]	8.3	3.1	1.3																12.7
China	natural_sediment	natural_sediment_China	Sediment	Liao River	ng/g	Trimethoprim (0.9)a, oxytetracycline (2.3)a, norfloxacin (3.3)a, ofloxacin (3.6)a, erthromycin (3.6)a, roxithromycin (5.5)a, trimethoprim (20)a	[1]	0.9	2.3	3.3	3.6	3.6	5.5	20												39.2
China	natural_sediment	natural_sediment_China	Sediment	Hai River	ng/g	Oxytetracyclin (2.5)a, tetracycline (2.0)a, norfloxacin (32.0)a, ofloxacin (10.3)a, cirpfloxacin (16.0)a, lomefloxacin (1.7)a, roxithromycin (2.2)a	[1]	2.5	2	32	10.3	16	1.7	2.2												66.7
China	natural_sediment	natural_sediment_gulf	Sediments of lake	Baiyangdian Lake	ng/g	Norfloxacin (267.0), ciprofloxacin (2.49), enrofloxacin (0.46), fleroxacin (0.15), ofloxacin (21.0), lomefloxacin (0.98), sulfathiazole (0.64), sulfamethoxazole (0.28), sulfisoxazole (0.71), sulfapyridine (0.16), sulfadimethoxine (0.04), sulfamethazine (1.47), sulfadiazine (0.41), sulfamerazine (0.05), sulfamonomethoxine (0.06), roxithromycin (64.9), erythromycin (0.58)	[2]	267	2.49	0.46	0.15	21	0.98	0.64	0.28	0.71	0.16	0.04	1.47	0.41	0.05	0.06	64.9	0.58		361.38
China	natural_sediment	natural_sediment_marine	Sediments of coast	Dalian Coast	ng/g	Sulfacetamide (0.13), sulfadiazine (0.50), sulfathiazole (0.09), sulfamerazine (1.73), sulfamethazine (0.26), sulfameter (8.82), sulfamonomethoxine (1.63), sulfamethoxypyridazine (1.49), chloramphenicol (1.02), florophenicol (0.43), doxycycline (1.33), tetracycline (1.68),	[6]	0.13	0.5	0.09	1.73	0.26	8.82	1.63	1.49	1.02	0.43	1.33	1.68							19.11
China	natural_soil	natural_soil_rural	Surface soil	Vegetable growing region of Shandong Province	ng/g	Ciprofloxacin (105.8), enrofloxacin (18.6), norfloxacin (55.7)	[7]	105.8	18.6	55.7																180.1
China	natural_water	natural_water_coastalwater	Coastal water	Bohai Bay	ng/L	Sulfadiazine (17), sulfamethazine (37), sulfamethoxazole (19), trimethoprim (54), ofloxacin (390), norfloxacin (460), ciprofloxacin (110), erythromycin (30), roxythromycin (113), tetracycline (16), oxytetracycline (93)	[5]	17	37	19	54	390	460	110	30	113	16	93								1339
China	natural_water	natural_water_drinking	Tap water	Macao	ng/L	Norfloxacin (9.0)a, ciprofloxacin (4.0)a, lomefloxacin (24.0)a, enrofloxacin (4.0)a	[4]	9	4	24	4															41
China	natural_water	natural_water_drinking	Tap water	Guangzhou	ng/L	Norfloxacin (15.0)a, ciprofloxacin (270.0)a, lomefloxacin (59.3)a, enrofloxacin (2.0)a	[4]	15	270	59.3	2															346.3
China	natural_water	natural_water_marine	Sea water	Bohai Sea	ng/L	Trimethoprim (1.4), sulfamethoxazole (1.0), sulfadimidine (0.01), sulfadiazine (0.01), sulfacetamide (0.003), sulfathiazole (0.02), erythromycin (0.69), roxithromycin (0.09), azithromycin (0.06), clarithromycin (0.07)	[4]	1.4	1	0.01	0.01	0.003	0.02	0.69	0.09	0.06	0.07									3.353
China	natural_water	natural_water_marine	Sea water	Dalian Coast	ng/L	Sulfacetamide (0.33), sulfadiazine (0.19), sulfathiazole (0.34), sulfamethazine (0.34), sulfameter (0.10), sulfamethiazole (0.38), sulfamonomethoxine (0.39), sulfamethoxazole (1.28), sulfadimethoxine (0.13), sulfamethoxypyridazine (0.23), sulfisoxazole (0.23), sulfadoxine (0.33), chloramphenicol (0.33), florophenicol (0.53), oxytetracycline (2.46), doxycycline (0.26), tetracycline (1.03), chlorte…	[6]	0.33	0.19	0.34	0.34	0.1	0.38	0.39	1.28	0.13	0.23	0.23	0.33	0.33	0.53	2.46	0.26	1.03	1.49	10.37
China	natural_water	natural_water_surfacewater	Surface water	Baiyangdian Lake	ng/L	Norfloxacin (28.6), ciprofloxacin (9.4), enrofloxacin (1.3), fleroxacin (2.3), ofloxacin (9.2), sarafloxacin (9.3), sulfathiazole (0.08), sulfamethoxazole (240), sulfapyridine (13.0), sulfamethazine (5.2), sulfadiazine (118.0), sulfamonomethoxine (6.92), sipramycin (0.24), josamysin (0.07), tylosin (0.10), roxithromycin (27.2), erythromycin (19.5)	[2]	28.6	9.4	1.3	2.3	9.2	9.3	0.08	240	13	5.2	118	6.92	0.24	0.07	0.1	27.2	19.5		490.41
China	natural_water	natural_water_surfacewater	Source water	Daxigou water plant,	ng/L	Erythromycin-O (24.0), tylosin (29.0), trimethoprim (8.0)	[3]	24	29	8																61
China	natural_water	natural_water_surfacewater	Source water	Jiang-nan water plant,	ng/L	Erythromycin (17.0), erythromycin-O (8.0), roxithromycin (29.0), tylosin (13.0), lincomycin (19.0), trimethoprim (0.007), sulfamethazine (6.0), sulfamethoxazole (21.0)	[3]	17	8	29	13	19	0.007	6	21											113.007
China	natural_water	natural_water_surfacewater	Source water	Shapingba water plant, Jialing River, Chongqing region	ng/L	Erythromycin (12.0), erythromycin-O (19.0), roxithromycin (39.0), tylosin (9.0), trimethoprim (5.0), ofloxacin (6.0), sulfamethazine (10.0), sulfamethoxazole (18.0), iso-chlorotetracycline (15.0)	[3]	12	19	39	9	5	6	10	18	15										133
China	natural_water	natural_water_surfacewater	Source water	Heshangshan water plant, Yangtze river, Chongqing region	ng/L	Erythromycin-O (8.0), tylosin (11.0), lincomycin (19.0), trimethoprim (6.0), ofloxacin (74.0), sulfamethazine (6.0), sulfamethoxazole (23.0)	[3]	8	11	19	6	74	6	23												147
China	natural_water	natural_water_surfacewater	Source water	Cuntan Water Plant, Jialing River, Chongqing region	ng/L	Erythromycin (23.0), erythromycin-O (85.0), tylosin (187.0), lincomycin (23.0), trimethoprim (7.0), ofloxacin (7.0), sulfamethazine (7.0), sulfamethoxazole (21.0)	[3]	23	85	187	23	7	7	7	21											360
France	natural_water	natural_water_surfacewater	Surface water	Seine river	ng/L	Ornidazole (22)a, sulfamethoxazole (69)a, trimethoprim (27)a, oxolinic acid (13)a, flumequine (19)a, norfloxacin (23)a, ofloxacin (30)a, danofloxacin (19)a	[15]	22	69	27	13	19	23	30	19											222
Italy	natural_water	natural_water_surfacewater	Surface water	Po river	ng/L	Amoxicillin (<2.08), ciprofloxacin (8.8), ofloxacin (10.9), clarithromycin (1.7), erythromycin (2.9), erythromycin-H2O (3.7), lincomycin (5.7), spiramycin (1.1), sulfamethoxazole (2.1), vancomycin (4.8), oleandomycin (<0.31), oxytetracycline (1.1), tilmicosin (2.5), tylosin (0.77)	[16]	2.08	8.8	10.9	1.7	2.9	3.7	5.7	1.1	2.1	4.8	0.31	1.1	2.5	0.77					48.46
Italy	natural_water	natural_water_surfacewater	Surface water	Arno river	ng/L	Amoxicillin (5.7), ciprofloxacin (19), ofloxacin (5), clarithromycin (25.4), erythromycin (5.4), erythromycin-H2O (17.9), lincomycin (8.1), spiramycin (7.9), sulfamethoxazole (5.3), vancomycin (2.6), oleandomycin (<0.31), oxytetracycline (1.19), tilmicosin (2.3), tylosin (<0.77)	[16]	5.7	19	5	25.4	5.4	17.9	8.1	7.9	5.3	2.6	0.31	1.19	2.3	0.77					106.87
South Korea	natural_water	natural_water_surfacewater	Surface water	Han river	ng/L	Sulfamethoxazole (31), triclosan (17), trimethoprim (8.9)	[13]	31	17	8.9																56.9
Spain	natural_water	natural_water_surfacewater	Surface water	Llobregat river, NE Catalonia	ng/L	Erythromycin (0.0--0.3625), sulfamethoxazole (0.0--1.5), trimethoprim (0.0--0.0356), ofloxacin (0.0--488.4)	[10]	0.3625	1.5	0.0356	488.4															490.298
Spain	natural_water	natural_water_surfacewater	Surface water	Ebro River	ng/L	Azithromycin (4.57), clarithromycin (12.1), sulfamethoxazole (0.51), sulfadiazine (39.7), sulfamethazine (7.96), ofloxacin (8.74), trimethoprim (3.96)	[8]	4.57	12.1	0.51	39.7	7.96	8.74	3.96												77.54
Spain	natural_water	natural_water_surfacewater	Surface water	Henares river	ng/L	Azihthromycin (120), ciprofloxacin (<6), clarithromycin (129), erythromycin (284), metronidazole (<3), norfloxacin (<10), ofloxacin (<3), sulfamethoxazole (32), tetracycline (<23), trimethoprim (38)	[9]	120	6	129	284	3	10	3	32	23	38									648
Spain	natural_water	natural_water_surfacewater	Surface water	Manzanares river	ng/L	Azihthromycin (291), ciprofloxacin (<6), clarithromycin (223.5), erythromycin (<1), metronidazole (1195.5), norfloxacin (<10), ofloxacin (135.9), sulfamethoxazole (544), tetracycline (<23), trimethoprim (462.5)	[9]	291	6	223.5	1	1195.5	10	135.9	544	23	462.5									2892.4
Spain	natural_water	natural_water_surfacewater	Surface water	Jarama river	ng/L	Azithromycin (268.25), cirprofloxacin (112.75), clarithromycin (210.25), erythromycin (379.5), metronidazole (1269.25), norfloxacin (<10), ofloxacin (201.75), sulfamethoxazole (456.5), tetracycline (<23), trimethoprim (434.75)	[9]	268.25	112.75	210.25	379.5	1269.25	10	201.75	456.5	23	434.75									3366
Spain	natural_water	natural_water_surfacewater	Surface water	Guadrrama river	ng/L	Azihthromycin (66.5), ciprofloxacin (<6), clarithromycin (613.5), erythromycin (405.5), metronidazole (1703), norfloxacin (<10), ofloxacin (308), sulfamethoxazole (540.5), tetracycline (<23), trimethoprim (459.5)	[9]	66.5	6	613.5	405.5	1703	10	308	540.5	23	459.5									4135.5
Spain	natural_water	natural_water_surfacewater	Surface water	Tagus river	ng/L	Azihthromycin (569), ciprofloxacin (<6), clarithromycin (1727), erythromycin (3847), metronidazole (182), norfloxacin (<10), ofloxacin (49), sulfamethoxazole (82), tetracycline (<23), trimethoprim (61)	[9]	569	6	1727	3847	182	10	49	82	23	61									6556
Sweden	natural_water	natural_water_surfacewater	Surface water	Hoje river	ng/L	Sulfamethoxazole (40.0), trimethoprim (40.0)	[18]	40	40																	80
USA	natural_water	natural_water_surfacewater	Surface water	Decatur Branch (Arkansas)	ng/L	Azithromycin (10.0), erythromycin (10.0), erythromycin-H2O (8.0), roxithromycin (10.0), tylosin (9.0), sulfamethoxazole (34.0), trimethoprim (12.0)	[21]	10	10	8	10	9	34	12												93
USA	natural_water	natural_water_surfacewater	Surface water	Spring Creek (Arkansas)	ng/L	Azithromycin (219.0), erythromycin (24.0), erythromycin-H2O (43.0), tylosin (6.0), ofloxacin (40.0), sulfamethoxazole (290.0), trimethoprim (5.0)	[21]	219	24	43	6	40	290	5												627
USA	natural_water	natural_water_surfacewater	Surface water	Mud Creek (Arkansas)	ng/L	Azithromycin (1590.0), erythromycin (90.0), erythromycin-H2O (250.0), ciprofloxacin (30.0), ofloxacin (120.0), sulfamethoxazole (440.0), trimethoprim (40.0)	[21]	1590	90	250	30	120	440	40												2560
USA	natural_water	natural_water_surfacewater	Surface water	Tennessee river basin (Upper)	ng/L	Sulfamethoxazole (3.1--33.0)b, trimethoprim (2.3--63.3)b, ciprofloxacin (4.7--54.2)b, levofloxacin (6.2--59.3)b	[22]	33	63.3	54.2	59.3															209.8
USA	wwtp	wwtp_AS	Sludge	WWTPs of 32 States and Columbia District	ng/g	Anhydrotetracycline (392), azithromycin (838), chlortetracycline (23.4), ciprofloxacin (6858), clarithromycin (66.2), doxycycline (966), 4-epianhydro-tetracycline (261), 4-epitetracycline (2376), erythromycin-H2O (81.5), minocycline (1884), norfloxacin (289), ofloxacin (5446), oxytetracycline (87.5), tetracycline (1914), trimethoprim (26.0)	[23]	392	838	23.4	6858	66.2	966	261	2376	81.5	1884	289	5446	87.5	1914	26				21508.6
Canada	wwtp	wwtp_DS	Dewatered muncipal biosolids	STP, Ottawa, Ontario	ng/L	4-Epitetracycline (0.334), tetracycline (0.513), azithromycin (0.228), ciprofloxacin (3.260), norfloxacin (1.01), ofloxacin (1.4), triclosan (10.9), triclocarban (4.94)	[19]	0.334	0.513	0.228	3.26	1.01	1.4	10.9	4.94											22.585
Sweden	wwtp	wwtp_DS	Digested dewatered STP sludge	Umea	ng/g	Norfloxacin (716), ciprofloxacin (1716)	[20]	716	1716																	2432
China	wwtp	wwtp_effluent	Wastewater effluent	Swine nursery, Chongqing region	ng/L	Roxithromycin (13.0), lincomycin (8.0), trimethoprim (8.0), ofloxacin (8.0), sulfamethazine (7.0), iso-chlorotetracycline (157.0)	[3]	13	8	8	8	7	157													201
China	wwtp	wwtp_effluent	Wastewater effluent	Slaughter house of poultry, Chongqing region	ng/L	Erythromycin-O (15.0), roxithromycin (26.0), lincomycin (29.0), trimethoprim (28.0), ciprofloxacin (11.0), norfloxacin (28.0), ofloxacin (24.0), sulfamethazine (825.0), sulfamethoxazole (216.0), iso-chlorotetracycline (42.0), epi-iso-chlorotetracycline (24.0),	[3]	15	26	29	28	11	28	24	825	216	42	24								1268
China	wwtp	wwtp_effluent	WWTP wastewater effluent	Tang Jia-qiao wastewater treatment plant, Chongqing region	ng/L	Erythromycin (206.0), erythromycin-O (703.0), tylosin (44.0), lincomycin (1467.0), trimethoprim (18.0), ciprofloxacin (458.0), lomefloxacin (143.0), norfloxacin (859.0), ofloxacin (780.0), sulfadiazine (1382.0), sulfamethazine (18.0), sulfamethoxazole (2020.0), iso-chlorotetracycline (105.0), epi-iso-chlorotetracycline (39.0), oxytetracycline (41.0), tetracycline (118.0)	[3]	206	703	44	1467	18	458	143	859	780	1382	18	2020	105	39	41	118			8401
Italy	wwtp	wwtp_effluent	STP effluent	Milan	ng/L	Ciprofloxacin (24), ofloxacin (5.3), clarithromycin (104), erythromycin (34), lincomycin (4.9), spiramycin (121), sulfamethoxazole (16), vancomycin (5.2), oxytetracycline (0.24), tylosin (1.6)	[16]	24	5.3	104	34	4.9	121	16	5.2	0.24	1.6									316.24
Italy	wwtp	wwtp_effluent	STP effluent	Varese	ng/L	Ciprofloxacin (60), ofloxacin (77), clarithromycin (52), erythromycin (27), lincomycin (2.8), spiramycin (146), sulfamethoxazole (11), vancomycin (10), oleandomycin (1.2)	[16]	60	77	52	27	2.8	146	11	10	1.2										387
Italy	wwtp	wwtp_effluent	STP effluent	Como	ng/L	Ofloxacin (4.9), clarithromycin (500), erythromycin (6.5), erythromycin-H2O (17), lincomycin (5.8), spiramycin (75), sulfamethoxazole (30), vancomycin (9.4)	[16]	4.9	500	6.5	17	5.8	75	30	9.4											648.6
Italy	wwtp	wwtp_effluent	STP effluent	Lugano	ng/L	Amoxicillin (37), clarithromycin (437), erythromycin (59), lincomycin (1.1), spiramycin (393), sulfamethoxazole (15), vancomycin (24)	[16]	37	437	59	1.1	393	15	24												966.1
Italy	wwtp	wwtp_effluent	WWTP effluent	Urban WWTP, Po valley	ng/L	Azithromycin (44), ciprofloxacin (25), clarithromycin (102), metronidazole (16), roxithromycin (12), sulfamethoxazole (97),	[17]	44	25	102	16	12	97													296
Italy	wwtp	wwtp_effluent	WWTP effluent	Rural WWTP, Po Valley	ng/L	Azithromycin (175), ciprofloxacin (284), clarithromycin (283), metronidazole (19), sulfamethoxazole (91), trimethoprim (27)	[17]	175	284	283	19	91	27													879
Sweden	wwtp	wwtp_effluent	STP effluent	Kallby	ng/L	Sulfamethoxazole (70.0), trimethoprim (40.0)	[18]	70	40																	110
UK	wwtp	wwtp_effluent	WWTP effluent	WWTPs at UK	ng/L	Erythromycin (0.109), trimethoprim (128), sulfamethoxazole (<50)	[25]	0.109	128	50																178.109
USA	wwtp	wwtp_effluent	STP effluent	Riverside, California	ng/L	Triclosan (50.0)	[24]	50																		50
China	wwtp	wwtp_influent	Hospital effluent	324-hospital, Chongqing region	ng/L	Ofloxacin (160.0)	[3]	160																		160
China	wwtp	wwtp_influent	Hospital effluent	Tumor hospital, Chongqing region	ng/L	Lincomycin (63.0), trimethoprim (61.0), ciprofloxacin (11.0), lomefloxacin (313.0), norfloxacin (136.0), ofloxacin (2340.0), sulfamethoxazole (1060.0),	[3]	63	61	11	313	136	2340	1060												3984
China	wwtp	wwtp_influent	Hospital effluent	Xinqiao Hospital, Chongqing region	ng/L	Erythromycin (261.0), erythromycin-O (827.0), roxithromycin (1180.0), lincomycin (174.0), trimethoprim (174.0), ciprofloxacin (136.0), lomefloxacin (190.0), norfloxacin (303.0), ofloxacin (4240.0), sulfadiazine (48.0), sulfamethoxazole (613.0), iso-chlorotetracycline (17.0)	[3]	261	827	1180	174	174	136	190	303	4240	48	613	17							8163
China	wwtp	wwtp_influent	Hospital effluent	Southwest hospital, Chongqing region	ng/L	Erythromycin (13.0), erythromycin-O (448.0), roxithromycin (2189.0), trimethoprim (92.0), ciprofloxacin (217.0), lomefloxacin (1162.0), norfloxacin (1620.0), ofloxacin (3440.0), sulfadiazine (253.0), sulfamethoxazole (195.0), iso-chlorotetracycline (20.0)	[3]	13	448	2189	92	217	1162	1620	3440	253	195	20								9649
Sweden	wwtp	wwtp_influent	Hospital sewage water	Kalmar County Hospital	ng/L	Ciprofloxacin (3600.0--101 000.0)b, metronidazole (100.0--90 200.0)b, sulfamethoxazole (400.0--12 800.0)b, ofloxacin (200.0--7600.00)b, trimethoprim (600.0--7600.0)b, doxycycline (600.0--6700.0)b	[19]	101000	90200	12800	7600	7600	6700													225900
Taiwan	wwtp	wwtp_influent	Drug manufacturing facility waste effluent	Taipei District	ng/L	Sulfadimethoxine (0.8)a, sulfamethazine (178)a, sulfamethoxazole (34)a, chlortetracycline (5.7)a, oxytetracycline (23)a, tetracycline (25)a, erythromycin (110)a	[14]	0.8	178	34	5.7	23	25	110												376.5
Taiwan	wwtp	wwtp_influent	Waste effluent from hospital	Taipei District	ng/L	Sulfamethoxazole (1335.0)a, ampicillin (21.0)a, oxytetracycline (2.9)a, tetracycline (89.0)a, erythromycin (938.0)a	[14]	1335	21	2.9	89	938														2385.9
