# Supplementary material for: An omics-based framework for assessing the health risk of antimicrobial resistance genes
Source: Nat Commun. 2021 Aug 6;12:4765. doi: 10.1038/s41467-021-25096-3 (PMC8346589; doi:10.1038/s41467-021-25096-3)
Supplement: Supplementary file 7 — Supplementary Data 3 [file 41467_2021_25096_MOESM7_ESM.txt]

>AF139725.gene.p01
MTIPDANAIYPNSAIKEVVFIKNVIKSPNIEIGDYTYYDDPVNPTDFEKHVTHHYEFLGDKLIIGKFCSIASGIEFIMNGANHVMKGISTYPFNILGGDWQQYTPELTDLPLKGDTVVGNDVWFGQNVTVLPGVKIGDGAIIGANSVVTKDVAPYTIVGGNPIQLIGPRFEPEVIQALENLAWWNKDIEWITANVPKLMQTTPTLELINSLMEK
>P67918
MLNKLKIGTLLLLTLTACSPNSVHSVTSNPQPASAPVQQSATQATFQQTLANLEQQYQARIGVYVWDTETGHSLSYRADERFAYASTFKALLAGAVLQSLPEKDLNRTISYSQKDLVSYSPETQKYVGKGMTIAQLCEAAVRFSDNSATNLLLKELGGVEQYQRILRQLGDNVTHTNRLEPDLNQAKPNDIRDTSTPKQMAMNLNAYLLGNTLTESQKTILWNWLDNNATGNPLIRAATPTSWKVYDKSGAGKYGVRNDIAVVRIPNRKPIVMAIMSTQFTEEAKFNNKLVEDAAKQVFHTLQLN
>YP_063446
MKIINLGILAHVDAGKTTLTESLLYTSGAIAELGSVDEGTTRTDTMNLERQRGITIQTAVTSFQWEDVKVNIIDTPGHMDFLAEVYRSLSVLDGAVLLVSAKDGIQAQTRILFHALQIMKIPTIFFINKIDQEGIDLPMVYREMKAKLSSEIIVKQKVGQHPHINVTDNDDMEQWDAVIMGNDELLEKYMSGKPFKMSELEQEENRRFQNGTLFPVYHGSAKNNLGIRQLIEVIASKFYSSTPEGQSELCGQVFKIEYSEKRRRFVYVRIYSGTLHLRDVIRISEKEKIKITEMYVPTNGELYSSDTACSGDIVILPNDVLQLNSILGNEILLPQRKFIENPLPMIQTTIAVKKSEQREILLGALTEISDCDPLLKYYVDTTTHEIILSFLGNVQMEVICAILEEKYHVEAEIKEPTVIYMERPLRKAEYTIHIEVPPNPFWASVGLSIEPLPIGSGVQYESRVSLGYLNQSFQNAVMEGVLYGCEQGLYGWKVTDCKICFEYGLYYSPVSTPADFRLLSPIVLEQALKKAGTELLEPYLHFEIYAPQEYLSRAYHDAPRYCADIVSTQIKNDEVILKGEIPARCIQEYRNDLTYFTNGQGVCLTELKGYQPAIGKFICQPRRPNSRIDKVRHMFHKLA
>YP_002043045
MKRQRNVNLLLMLVLLVAVGQMAQTIYIPAIADMAQALNVREGAVQSVMAAYLLTYGVSQLFYGPLSDRVGRRPVILVGMSIFMVATLFAMTTHSLTVLIAASAMQGMGTGVGGVMARTLPRDLYEGTQLRHANSLLNMGILVSPLLAPLIGGLLDTLWNWRACYAFLLVLCAGVTFSMARWMPETRPAGAPRTRLIASYKTLFGNGAFNCYLLMLIGGLAGIAVFEACSGVLMGAVLGLSSMVVSILFILPIPAAFFGAWFAGRPNKRFSTLMWQSVICCLLAGLMMWIPGWFGVMNVWTLLIPAALFFFGAGMLFPLATSGAMEPFPFLAGTAGALVGGLQNIGSGVLAWLSAMLPQTGQGSLGLLMTLMGLLILACWLPLASRISHQGQTV
>Q7CP73
MQRIIQFFSQRATTLFFPMALILYDFAAYLTTDLIQPGIINVVRDFNADVSLAPASVSLYLAGGMALQWLLGPLSDRIGRRPVLIAGALIFTLACAATLLTTSMTQFLVARFVQGTSICFIATVGYVTVQEAFGQTKAIKLMAIITSIVLVAPVIGPLSGAALMHFVHWKVLFGIIAVMGLLALCGLLLAMPETVQRGAVPFSAVSVLRDFRNVFRNPIFLTGAATLSLSYIPMMSWVAVSPVILIDAGGMSTSQFAWAQVPVFGAVIVANMIVVRLVKDPTRPRFIWRAVPIQLSGLATLLLGNLLLPHVWLWSVLGTSLYAFGIGMIFPTLFRFTLFSNNLPKGTVSASLNMVILTVMAVSVEVGRWLWFHGGRLPFHLLAAVAGVIVVFTLATLLQRVRQHEAAELAAEK
>P10952
MKIINLGILAHVDAGKTTLTESLLYTSGAIAELGSVDEGTTRTDTMNLERQRGITIQTAVTSFQWEDVKVNIIDTPGHMDFLAEVYRSLSVLDGAVLLVSAKDGIQAQTRILFHALQIMKIPTIFFINKIDQEGIDLPMVYREMKAKLSSEIIVKQKVGQHPHINVTDNDDMEQWDAVIMGNDELLEKYMSGKPFKMSELEQEENRRFQNGTLFPVYHGSAKNNLGTRQLIEVIASKFYSSTPEGQSELCGQVFKIEYSEKRRRFVYVRIYSGTLHLRDVIRISEKEKIKITEMYVPTNGELYSSDTACSGDIVILPNDVLQLNSILGNEILLPQRKFIENPLPMIQTTIAVKKSEQREILLGALTEISDCDPLLKYYVDTTTHEIILSFLGNVQMEVICAILEEKYHVEAEIKEPTVIYMERPLRKAEYTIHIEVPPNPFWASVGLSIEPLPIGSGVQYESRVSLGYLNQSFQNAVMEGVLYGCEQGLYGWKVTDCKICFEYGLYYSPVSTPADFRLLSPIVLEQALKKAGTELLEPYLHFEIYAPQEYLSRAYHDAPRYCADIVSTQIKNDEVILKGEIPARCIQEYRNDLTYFTNGQGVCLTELKGYQPAIGKFICQPRRPNSRIDKVRHMFHKLA
>ZP_03917780
MKIINIGILAHVDAGKTTLTESLLYASGAISEPGSVEKGTTRTDTMFLERQRGITIQAAVTSFQWHRCKVNIVDTPGHMDFLAEVYRSLAVLDGAILVISAKDGVQAQTRILFHALRKMNIPTVIFINKIDQAGVDLQSVVQSVRDKLSADIIIKQTVSLSPEIVLEENTDIEAWDAVIENNDKLLEKYIAGEPISREKLVREEQRRVQDASLFPVYYGSAKKGLGIQPLMDAVTGLFQPIGEQGSAALCGSVFKVEYTDCGQRRVYLRLYSGTLRLRDTVALAGREKLKITEMRIPSKGEIVRTDTAYPGEIVILPSDSVRLNDVLGDPTRLPRKRWREDPLPMLRTSIAPKTAAQRERLLDALTQLADTDPLLRCEVDSITHEIILSFLGRVQLEVVSALLSEKYKLETVVKEPTVIYMERPLKAASHTIHIEVPPNPFWASIGLSVTPLPLGSGVQYESRVSLGYLNQSFQNAVRDGIRYGLEQGLFGWNVTDCKICFEYGLYYSPVSTPADFRSLAPIVLEQALKESGTQLLEPYLSFTLYAPREYLSRAYHDAPKYCATIETVQVKKDEVVFTGEIPARCIQAYRTDLAFYTNGQSVCLTELKGYQAAVGKPVIQPRRPNSRLDKVRYMFQKIM
>CP001138.1.gene894.p01
MQNRLQSGGRLGRQALLFPLCLVLYEFSTYIGNDMIQPGMLAVVEQYQAGLDWVPTSMTAYLAGGMFLQWLLGPLSDRIGRRPVMLAGVVWFIVTCLATLLAKNIEQFTFLRFLQGISLCFIGAVGYAAIQESFEEAVCIKITALMANVALIAPLLGPLVGAAWVHVLPWEGMFILFAALAAIAFFGLQRAMPETATRRGETLSFKALGRDYRLVIKNRRFVAGALALGFVSLPLLAWIAQSPIIIISGEQLSSYEYGLLQVPVFGALIAGNLVLARLTSRRTVRSLIVMGGWPIVAGLIIAAAATVVSSHAYLWMTAGLSVYAFGIGLANAGLVRLTLFSSDMSKGTVSAAMGMLQMLIFTVGIEVSKHAWLSGGNGLFSLFNLANGILWLLLMLVFLKDKRTGNLQTV
>AF132290.1.gene1.p01
MRYFRLCIISLLATLPLAVHASPQPLEQIKLSESQLSGSVGMIEMDLASGRTLTAWRADERFPMMSTFKVVLCGAVLARVDAGDEQLERKIHYRQQDLVDYSPVSEKHLADGMTVGELCAAAITMSDNSAANLLLATVGGPAGLTAFLRQIGDNVTRLDRWETELNEALPGDARDTTTPASMAATLRKLLTSQRLSARSQRQLLQWMVDDRVAGPLIRSVLPAGWFIADKTGAAKRGARGIVALLGPNNKAERIVVIYLRDTPASMAERNQQIAGIGAALIEHWQR
>M29953.1.gene1.p1
MKYIDEIQILGKCSEGMSPAEVYKCQLKNTVCYLKKIDDIFSKTTYSVKREAEMMMWLSDKLKVPDVIEYGVREHSEYLIMSELRGKHIDCFIDHPIKYIECLVNALHQLQAIDIRNCPFSSKIDVRLKELKYLLDNRIADIDVSNWEDTTEFDDPMTLYQWLCENQPQEELCLSHGDMSANFFVSHDGIYFYDLARCGVADKWLDIAFCVREIREYYPDSDYEKFFFNMLGLEPDYKKINYYILLDEMF
>YP_002114165
MSRVSQARNLGKYFLLIDNMLVVLGFFVVFPLISIRFVDQMGWAAVMVGIALGLRQFIQQGLGIFGGAIADRFGAKPMIVTGMLMRAAGFATMGIAHEPWLLWFSCFLSGLGGTLFDPPRSALVVKLIRPEQRGRFFSLLMMQDSAGAVIGALLGSWLLQYDFRLVCATGAILFILCALFNAWLLPAWKLSTVRTPVREGMRRVMSDKRFVTYVLTLAGYYMLAVQVMLMLPIMVNDIAGSPAAVKWMYAIEACLSLTLLYPIARWSEKRFRLEHRLMAGLLVMSLSMIPIGMVGNLQQLFTLICAFYIGSVIAEPARETLSASLADARARGSYMGFSRLGLAIGGAIGYIGGGWLFDMGKALAQPELPWMMLGIIGFITFLALGWQFSHKRTPRRMLEPGA
>ZP_03923764
MKIINLGILAHVDAGKTTLTESLLYTSGAIAELGSVDEGTTRTDTMNLERQRGITIQTAVTSFQWEDVKVNIIDTPGHMDFLAEVYRSLSVLDGAVLLVSAKDGIQAQTRILFHALQIMKIPTIFFINKIDQEGIDLPMVYREMKAKLSSEIIVKQKVGQHPHINVTDNDDMEQWDAVIMGNDELLEKYMSGKPFKMSELEQEENRRFQNGTLFPVYHGSAKNNLGIRQLIEVIASKFYSSTPEGQSELCGQVFKIEYSEKRRRFVYVRIYSGTLHLRDVIRISEKEKIKITEMCVPTNGELYSSDTACSGDIVILPNDVLQLNSILGNEILLPQRKFIENPLPMLQTTIAVKKSEQREILLGALTEISDGDPLLKYYVDTTTHEIILSFLGNVQMEVICAILEEKYHVEAEIKEPTVIYMERPLRKAEYTIHIEVPPNPFWASVGLSIEPLPIGSGVQYESRVSLGYLNQSFQNAVMEGVLYGCEQGLYGWKVTDCKICFEYGLYYSPVSTPADFRLLSPIVLEQALKKAGTELLEPYLHFEIYAPQEYLSRAYHDAPRYCADIVSTQIKNDEVILKGEIPARCIQEYRNDLTYFTNGQGVCLTELKGYQPAIGKFICQPRRPNSRIDKVRHMFHKLA
>YP_002894624
MSTRCKSNTLIASDGPGHLFAFNYGTDFMMKKSLCCALLLTASFSTFAAAKTEQQIADIVNRTITPLMQEQAIPGMAVAVIYQGKPYYFTWGKADIANNHPVTQQTLFELGSVSKTFNGVLGGDAIARGEIKLSDPVTKYWPELTGKQWQGIRLLHLATYTAGGLPLQIPDDVRDKAALLHFYQNWQPQWTPGAKRLYANSSIGLFGALAVKPSGMSYEEAMTRRVLQPLKLAHTWITVPQNEQKDYAWGYREGKPVHVSPGQLDAEAYGVKSSVIDMARWVQANMDASHVQEKTLQQGIALAQSRYWRIGDMYQGLGWEMLNWPLKADSIINGSDSKVALAALPAVEVNPPAPAVKASWVHKTGSTGGFGSYVAFVPEKNLGIVMLANKSYPNPVRVEAAWRILEKLQ
>ABO43851
MKIINIGILAHVDAGKTTLTESLLYASGAISEPGSVKKGTTRTDTMFLERQRGITIQAAVTSFQWHRCKVNIVDTPGHMDFLAEVYRSLAVLDGAILVISAKDGVQAQTRILFHALRKMNIPTVIFINKIDQAGVDLQSVVQSVRDKLSADIIIKQTVSLSPEIVLEENTDIEAWDAVIENNDKLLEKYIAGEPISREKLVREEQRRVQDASLFPVYYGSAKKGLGIQPLMDAVTGLFQPIGEQGSAALCGSVFKVEYTDCGQRRVYLRLYSGTLRLRDTVALAGREKLKITEMRIPSKGEIVRTDTAYPGEIVILPSDSVRLNDVLGDPTRLPRKRWREDPLPMLRTSIAPKTAAQRERLLDALTQLADTDPLLRCEVDSITHEIILSFLGRVQLEVVSALLSEKYKLETVVKEPTVIYMERPLKAASHTIHIEVPPNPFWASIGLSVTPLPLGSGVQYESRVSLGYLNQSFQNAVRDGIRYGLEQGLFGWNVTDCKICFEYGLYYSPVSTPADFRSLAPIVLEQALKESGTQLLEPYLSFTLYAPREYLSRAYHDAPKYCATIETVQVKKDEVVFTGEIPARCIQAYRTDLASYTNGQSVCLTELKGYQAAVGKPVIQPRRPNSRLDKVRYMFQKIM
>CP001138.1.gene2020.p01
MSPSDVPINWKRNLTVTWLGCFLTGAAFSLVMPFLPLYVEQLGVTGHSALNMWSGLVFSITFLFSAIASPFWGGLADRKGRKIMLLRSALGMAIVMLLMGMAQNIWQFLILRALLGLLGGFIPNANALIATQVPRHKSGWALGTLSTGGVSGALLGPLAGGLLADHYGLRPVFFITASVLFICFLLTFFFIRENFLPVSKKEMLHVREVVASLKNPRLVLSLFVTTLIIQVATGSIAPILTLYVRELAGNVSNIAFISGMIASVPGVAALLSAPRLGKLGDRIGPEKILIVALIISVLLLIPMSFVQTPWQLALLRFLLGAADGALLPAVQTLLVYNSTNQIAGRIFSYNQSFRDIGNVTGPLMGAAISASYGFRAVFCVTAGVVLFNAIYSWNSLRRRRLAIE
>CP004067.1.gene46.p01
MCEFSSPQIPITDIENAMERIGSPVRELRRLDAGDDSEVLLCNGLFVIKIPKRPSVRVTQQREFAVYSFLKQYDLPALIPEVIFQCSEFNVMSFIPGENFGFQEYALLSEKEKEALASDMAIFLRRLHGISVPLSEKPFCEIFEDKRKRYLEDQEQLLEVLENRKLLNAPLQKNIQTIYEHIGQNQELFNYAACLVHNDFSSSNMVFRHNRLYGVIDFGDVIVGDPDNDFLCLLDCSMDDFGKDFGRKVLRHYGHRNPQLAERKAEINDAYWPIQQVLLGVQREDRSLFCKGYRELLAIDPDAFIL
>AF242872.1.gene2.p01
MNKNIKYSQNFLTSEKVLNQIIKQLNLKETDTVYEIGTGKGHLTTKLAKISKQVTSIELDSHLFNLSSEKLKLNTRVTLIHQDILQFQFPNKQRYKIVGSIPYNLSTQIIKKVVFESRASDIYLIVEEGFYKRTLDIHRTLGLLLHTQVSIQQLLKLPAECFHPKPKVNSVLIKLTRHTTDVPDKYWKLYTYFVSKWVNREYRQLFTKNQFHQAMKHAKVNNLSTITYEQVLSIFNSYLLFNGRKLIL
>ZP_01072284
MKIINLGILAHVDAGKTTLTESLLYTSGAIAELGSVDEGTTRTDTMNLERQRGITIQTAVTSFQWEDVKVNIIDTPGHMDFLAEVYRSLSVLDGAVLLVSAKDGIQAQTRILFHALQTMKIPTIFFINKIDQEGIDLPMVYREMKAKLSSEIIVKQKVGQHPHINVTDNDDMEQWDAVIMGNDELLEKYMSGKPFKMSELEQEENRRFQNGTLFPVYHGSAKNNLGIRQLIEVIASKFYSSTPEGQSELCGQVFKIEYSEKRRRFVYVRIYSGTLHLRDVIRISEKEKIKITEMCVPTNGELYPSDTACSGDIVILPNDVLQLNSILGNEMLLPQRKFIENPLPMLQTTIAVKKPEQREILLGALTEISDGDPLLKYYVDTTTHEIILSFLGNVQMEVICAILEEKYHVEAEIKEPTVIYMERPLRKAEYTIHIEVPPNPFWASVGLSIEPLPIGSGVQYESRVSLGYLNQSFQNAVMEGVLYGCEQGLYGWKVTDCKICFEYGLYYSPVSTPADFRLLSPIVLEQALKKAGTELLEPYLHFEIYAPQEYLSRAYHDAPRYCADIVSTQIKNDEVILKGEIPARCIQEYRNDLTCFTNGQGVCLTELKGYQPAIGKFICQPRRPNSRIDKVRHMFHKLA
>ABF69686
MKIINLGILAHVDAGKTTLTESLLYTSGAIAELGSVDEGTTRTDTMNLERQRGITIQTAVTSFQWEDVKVNIIDTPGHMDFLAEVYRSLAVLDGAILVISAKDGVQAQTRILFHALRKMNIPTVIFINKIDQAGVDLQSVVQSVRDKLSADIIIKQTVSLSPEIVLEENTDIEAWDAVIENNDKLLEKYIAGEPISREKLVREEQRRVQDASLFPVYYGSAKKGLGIQPLMDAVTGLFQPIGEQGSAALCGSVFKVEYTDCGQRRVYLRLYSGTLRLRDTVALAGREKLKITEMRIPSKGEIVRTDTAYPGEIVILADDTLKLNDILGNEKLLPHKTRIDNPMPLLRTTVEPQKPEQREALLNALAEIADTDPLLHFDIDTVTHEIMLSFLGKVQLEVICSLLEEKYHVGVAMKEPSVIYLERPLRKAEYTIHIEVPPNPFWASIGLSVTPLPLGSGVQYESRVSLGYLNQSFQNAVRDGIRYGLEQGLYGWKVTDCKICFEYGLYYSPVSTPADFRLLSPIVLEQALKKAGTELLEPYLHFEIYAPQEYLSRAYHDAPRYCADIVSTQIKNDEVILKGEIPARCIQEYRNDLTNFTNGQGVCLTELKGYQPAIGKFICQPRRPNSRIDKVRHMFHKLA
>EF534256.2.gene1.p01
MKKFILPIFSISILVSLSACSSIKTKSEDNFHISSQQHEKAIKSYFDEAQTQGVIIIKEGKNLSTYGNALARANKEYVPASTFKMLNALIGLENHKATTNEIFKWDGKKRTYPMWEKDMTLGEAMALSAVPVYQELARRTGLELMQKEVKRVNFGNTNIGTQVDNFWLVGPLKITPVQEVNFADDLAHNRLPFKLETQEEVKKMLLIKEVNGSKIYAKSGWGMDVTPQVGWLTGWVEQANGKKIPFSLNLEMKEGMSGSIRNEITYKSLENLGII
>BAA78801
MRSRNWSRTLTERSGGNGAVAVFMACYDCFFGVQSMPRASKQQARYAVGRCLMLWSSNDVTQQGSRPKTKLNIMREAVIAEVSTQLSEVVGVIERHLEPTLLAVHLYGSAVDGGLKPHSDIDLLVTVTVRLDETTRRALINDLLETSASPGESEILRAVEVTIVVHDDIIPWRYPAKRELQFGEWQRNDILAGIFEPATIDIDLAILLTKAREHSVALVGPAAEELFDPVPEQDLFEALNETLTLWNSPPDWAGDERNVVLTLSRIWYSAVTGKIAPKDVAADWAMERLPAQYQPVILEARQAYLGQEEDRLASRADQLEEFVHYVKGEITKVVGK
>YP_002243220
MTFKDFDAEEKLFLRRVIVAFGVVVVCFGILIFNLYNLQIRQHHYYTTRSNENDIKMLPVAPTRGIIYDRNGIPLVRNVTWYDIAVTPYKIADMDALLKQLTPIVDLSPDDIADFRRALKSSSRYRPVVLKNALTDVEIARFAVNQFHFNGVTINSYQDRQYPYGAELAHVLGYVSKINDNDLKALDKKGLAENYAADHNIGKQGIERYYENDLHGKTGYQEVEVDNHGRIVRLLKDVPPIAGKNIHLTLDLHLQEYIESLLAGQRAAVLVEDPHDGSVLAMVSMPSYDPNPFVKGISYQDYGKLLHDKNLPLINRVTQGLYPPASTVKPYMAMSALLCGIITPQTTFFGAPTWTLPGTQRHYRDWKKTGHGMLDVTKAIEESADTFFYQVAYMMGIDRIDTMLSQFGYGKPTGIDLNEEYDGLLPSRAWKQRVHKKAWYQGDTISVGIGQGYWIATPIQMVKAMVALINNGKVIAPHLLLNEESGKTVVPYRPSGTPAQIADPASPYWGLVRQAMYGMANAPNGTGYKFFHTAPYGIAAKSGTSQVFSLKENQTYNAKMIPIRLRDHVFYTAFAPYKNPKVAIALILENGGSDGVTAAPIMRKILDHLFDPQADTTQSGQAP
>YP_001144149
MMQFTKIDINNWTRKEYFDHYFDNTPCTYSMTVKLDISKLKKDGKKLYPTLLYGVTTILNRHEEFRTALDKNGQVGVFSEMLPCYTIFHKETETFSSIWTEFTADYTEFLQNYQKDIDAYGERKGMFAKPNPPENTFPVSMIPWTSFEGFNLNLKKGYDYLLPIFTFGKYYEDGGKYYIPLSIQVHHAVCDGFHVCRFLDELQDLLNK
