# Supplementary material for: An omics-based framework for assessing the health risk of antimicrobial resistance genes
Source: Nat Commun. 2021 Aug 6;12:4765. doi: 10.1038/s41467-021-25096-3 (PMC8346589; doi:10.1038/s41467-021-25096-3)
Supplement: Supplementary file 8 — Supplementary Data 4 [file 41467_2021_25096_MOESM8_ESM.txt]

ARG	Genotype	Phenotype	Enrichment	Mobility	ESKAPE_pathogen	Plasmid	Integron	Host_range	Human_associated_occ	Human_associated_abun	Enrichment_value	Rank
AAB20442	aminoglycoside__aac(3)-II	aminoglycoside	TRUE	TRUE	TRUE	TRUE	FALSE	class	4.70E-02	1.00E-03	Human_only	I
YP_001966247	aminoglycoside__aac(3)-II	aminoglycoside	TRUE	TRUE	TRUE	TRUE	FALSE	class	8.40E-02	4.40E-03	Human_only	I
NC_009838.1.5616796.p01	aminoglycoside__aac(3)-VI	aminoglycoside	TRUE	TRUE	TRUE	TRUE	FALSE	family	4.10E-03	4.20E-03	322.544845	I
ABG77519	aminoglycoside__aac(6')-I	aminoglycoside	TRUE	TRUE	TRUE	TRUE	TRUE	phylum	6.90E-02	4.10E-03	416.195466	I
AF231133.1.gene2.p01	aminoglycoside__aac(6')-I	aminoglycoside	TRUE	TRUE	TRUE	TRUE	FALSE	phylum	1.60E-02	3.90E-04	Human_only	I
AF318077.1.gene1.p01	aminoglycoside__aac(6')-I	aminoglycoside	TRUE	TRUE	TRUE	TRUE	TRUE	class	6.10E-03	6.20E-03	Human_only	I
YP_002791392	aminoglycoside__aac(6')-I	aminoglycoside	TRUE	TRUE	TRUE	TRUE	TRUE	class	2.40E-02	3.00E-04	Human_only	I
JQ861959.1.gene5.p01	aminoglycoside__aadE	aminoglycoside	TRUE	TRUE	TRUE	TRUE	FALSE	phylum	6.20E-01	9.70E-02	110.6368065	I
NC_006663.1.orf0.gene.p01	aminoglycoside__aadE	aminoglycoside	TRUE	TRUE	TRUE	TRUE	FALSE	bacteria	6.00E-01	6.40E-02	1392.65935	I
CAG34229	aminoglycoside__ant(2'')-I	aminoglycoside	TRUE	TRUE	TRUE	TRUE	FALSE	phylum	7.80E-02	1.70E-02	499.3222874	I
GU565967.1.gene31.p01	aminoglycoside__aph(3')-I	aminoglycoside	TRUE	TRUE	TRUE	TRUE	FALSE	bacteria	5.10E-01	2.80E-01	2198.916076	I
X07753.1.gene1.p1	aminoglycoside__aph(3')-I	aminoglycoside	TRUE	TRUE	TRUE	TRUE	FALSE	class	3.10E-02	3.40E-03	122.6181386	I
YP_002791441	aminoglycoside__aph(3')-I	aminoglycoside	TRUE	TRUE	TRUE	TRUE	FALSE	bacteria	3.10E-02	4.00E-04	Human_only	I
CAA67773	aminoglycoside__aph(3')-III	aminoglycoside	TRUE	TRUE	TRUE	TRUE	FALSE	bacteria	5.00E-01	7.00E-02	Human_only	I
AY463797.7.gene32.p01	aminoglycoside__aph(6)-I	aminoglycoside	TRUE	TRUE	TRUE	TRUE	FALSE	bacteria	1.00E-01	2.70E-03	186.6639724	I
BAH18719	aminoglycoside__bifunctional aminoglycoside N-acetyltransferase and aminoglycoside phosphotransferase	aminoglycoside	TRUE	TRUE	TRUE	TRUE	FALSE	family	4.00E-01	9.00E-02	1131.632	I
JQ808129.1.gene2.p01	aminoglycoside__rmtF	aminoglycoside	TRUE	TRUE	TRUE	TRUE	TRUE	class	1.20E-01	3.10E-03	Human_only	I
JX486113.1.gene1.p01	aminoglycoside__rmtG	aminoglycoside	TRUE	TRUE	TRUE	TRUE	FALSE	genus	3.50E-02	2.00E-04	Human_only	I
A8YZV4	bacitracin__bacA	bacitracin	TRUE	TRUE	TRUE	TRUE	FALSE	genus	1.20E-02	2.00E-05	Human_only	I
NC_003140.1122765.p01	beta-lactam__blaZ	beta-lactam	TRUE	TRUE	TRUE	TRUE	FALSE	genus	2.00E-03	7.10E-06	Human_only	I
NC_005011.2598316.p01	beta-lactam__blaZ	beta-lactam	TRUE	TRUE	TRUE	TRUE	FALSE	genus	6.10E-03	4.40E-05	Human_only	I
NC_010063.5774822.p01	beta-lactam__blaZ	beta-lactam	TRUE	TRUE	TRUE	TRUE	FALSE	genus	2.00E-03	5.80E-06	Human_only	I
NC_010066.5774791.p01	beta-lactam__blaZ	beta-lactam	TRUE	TRUE	TRUE	TRUE	FALSE	genus	2.00E-03	1.10E-05	Human_only	I
M60253.gene.p01	beta-lactam__class A beta-lactamase	beta-lactam	TRUE	TRUE	TRUE	TRUE	FALSE	class	4.10E-03	1.70E-05	Human_only	I
YP_001220629	beta-lactam__class A beta-lactamase	beta-lactam	TRUE	TRUE	TRUE	TRUE	FALSE	genus	1.40E-02	6.00E-05	Human_only	I
ZP_03614478	beta-lactam__class A beta-lactamase	beta-lactam	TRUE	TRUE	TRUE	TRUE	FALSE	genus	6.10E-03	3.70E-05	Human_only	I
KJ155695.1.gene1.p01	beta-lactam__CMY-111	beta-lactam	TRUE	TRUE	TRUE	TRUE	FALSE	strain	2.00E-03	1.90E-03	Human_only	I
Y15130.1.gene1.p01	beta-lactam__CMY-4	beta-lactam	TRUE	TRUE	TRUE	TRUE	FALSE	order	8.20E-03	4.90E-05	Human_only	I
AJ011293.1.gene1.p01	beta-lactam__CMY-6	beta-lactam	TRUE	TRUE	TRUE	TRUE	FALSE	family	1.40E-02	8.30E-04	Human_only	I
Y10278.1.gene1.p01	beta-lactam__CTX-M	beta-lactam	TRUE	TRUE	TRUE	TRUE	FALSE	family	1.00E-02	3.10E-02	Human_only	I
AY156923.1.gene1.p01	beta-lactam__CTX-M-129	beta-lactam	TRUE	TRUE	TRUE	TRUE	FALSE	family	6.10E-03	2.70E-05	Human_only	I
AAY27811	beta-lactam__CTX-M-15	beta-lactam	TRUE	TRUE	TRUE	TRUE	FALSE	order	2.00E-02	3.60E-02	Human_only	I
DQ125241.gene.p01	beta-lactam__CTX-M-2	beta-lactam	TRUE	TRUE	TRUE	TRUE	FALSE	class	4.10E-03	6.50E-03	Human_only	I
AY143430.1.gene1.p01	beta-lactam__CTX-M-24	beta-lactam	TRUE	TRUE	TRUE	TRUE	FALSE	family	8.20E-03	1.30E-02	Human_only	I
DQ810789.1.gene1.p01	beta-lactam__CTX-M-55	beta-lactam	TRUE	TRUE	TRUE	TRUE	FALSE	class	1.80E-02	1.10E-01	Human_only	I
FJ854362.1.gene2.p01	beta-lactam__GES-11	beta-lactam	TRUE	TRUE	TRUE	TRUE	FALSE	class	8.20E-03	6.30E-05	Human_only	I
AF244145.1.gene1.p01	beta-lactam__IMP-4	beta-lactam	TRUE	TRUE	TRUE	TRUE	FALSE	family	2.00E-03	2.20E-02	Human_only	I
AY034847.1.gene1.p01	beta-lactam__KPC-2	beta-lactam	TRUE	TRUE	TRUE	TRUE	FALSE	class	4.10E-03	1.30E-03	Human_only	I
ACA34343	beta-lactam__KPC-4	beta-lactam	TRUE	TRUE	TRUE	TRUE	FALSE	family	2.00E-03	2.00E-05	Human_only	I
EU555534.1.gene1.p01	beta-lactam__KPC-6	beta-lactam	TRUE	TRUE	TRUE	TRUE	FALSE	strain	2.00E-03	2.90E-05	Human_only	I
ABQ96639	beta-lactam__mecA	beta-lactam	TRUE	TRUE	TRUE	TRUE	FALSE	genus	8.20E-03	3.00E-05	Human_only	I
NC_002951.3236764.p01	beta-lactam__mecR1	beta-lactam	TRUE	TRUE	TRUE	TRUE	FALSE	genus	4.10E-03	1.20E-05	Human_only	I
JN104597.1.gene1.p01	beta-lactam__NDM-5	beta-lactam	TRUE	TRUE	TRUE	TRUE	FALSE	family	2.00E-03	6.80E-03	Human_only	I
JN967644.1.gene1.p01	beta-lactam__NDM-6	beta-lactam	TRUE	TRUE	TRUE	TRUE	FALSE	strain	2.00E-03	6.80E-03	Human_only	I
AAA91586	beta-lactam__OXA-1	beta-lactam	TRUE	TRUE	TRUE	TRUE	FALSE	phylum	1.20E-02	1.30E-04	Human_only	I
AY115475.1.gene2.p01	beta-lactam__OXA-10	beta-lactam	TRUE	TRUE	TRUE	TRUE	FALSE	class	5.10E-02	1.20E-03	Human_only	I
AY162283.2.gene3.p01	beta-lactam__OXA-4	beta-lactam	TRUE	TRUE	TRUE	TRUE	TRUE	class	2.40E-02	4.80E-04	Human_only	I
AY661885.1.gene1.p01	beta-lactam__SHV	beta-lactam	TRUE	TRUE	TRUE	TRUE	FALSE	order	1.20E-02	2.00E-02	Human_only	I
U20270.1.gene1.p01	beta-lactam__SHV	beta-lactam	TRUE	TRUE	TRUE	TRUE	FALSE	family	1.80E-02	2.80E-02	Human_only	I
AF148850.1.gene1.p01	beta-lactam__SHV-1	beta-lactam	TRUE	TRUE	TRUE	TRUE	FALSE	family	2.00E-03	4.80E-04	Human_only	I
AAX33294	beta-lactam__SHV-5	beta-lactam	TRUE	TRUE	TRUE	TRUE	FALSE	class	6.10E-03	3.20E-02	Human_only	I
AY518560.gene.p01	beta-lactam__SHV-5	beta-lactam	TRUE	TRUE	TRUE	TRUE	FALSE	order	2.00E-03	1.40E-03	Human_only	I
AM941159.1.gene1.p01	beta-lactam__TEM_156	beta-lactam	TRUE	TRUE	TRUE	TRUE	FALSE	strain	2.00E-03	8.10E-06	Human_only	I
FJ873740.1.gene1.p01	beta-lactam__TEM_169	beta-lactam	TRUE	TRUE	TRUE	TRUE	FALSE	species	8.20E-03	1.20E-04	Human_only	I
KC783461.1.gene1.p01	beta-lactam__TEM-1	beta-lactam	TRUE	TRUE	TRUE	TRUE	FALSE	family	2.00E-03	4.10E-06	Human_only	I
AY536519.1.gene1.p01	beta-lactam__VEB-3	beta-lactam	TRUE	TRUE	TRUE	TRUE	FALSE	class	9.20E-02	5.90E-03	Human_only	I
AF317511.1.gene2.p01	beta-lactam__VIM-1	beta-lactam	TRUE	TRUE	TRUE	TRUE	FALSE	class	4.10E-03	6.60E-03	Human_only	I
AF191564.1.gene2.p01	beta-lactam__VIM-2	beta-lactam	TRUE	TRUE	TRUE	TRUE	TRUE	class	4.10E-03	2.40E-03	Human_only	I
AY355285.1.gene3.p01	chloramphenicol__cat_chloramphenicol acetyltransferase	chloramphenicol	TRUE	TRUE	TRUE	TRUE	FALSE	bacteria	1.80E-02	3.90E-04	Human_only	I
M90091.1.gene2.p01	chloramphenicol__cat_chloramphenicol acetyltransferase	chloramphenicol	TRUE	TRUE	TRUE	TRUE	FALSE	class	4.90E-02	3.00E-03	Human_only	I
NC_010426.6155849.p01	chloramphenicol__cat_chloramphenicol acetyltransferase	chloramphenicol	TRUE	TRUE	TRUE	TRUE	FALSE	class	4.10E-02	5.20E-03	Human_only	I
NC_010558.1.6276004.p01	chloramphenicol__cat_chloramphenicol acetyltransferase	chloramphenicol	TRUE	TRUE	TRUE	TRUE	FALSE	bacteria	6.10E-03	2.70E-05	Human_only	I
AB082569.2.gene1.p01	chloramphenicol__catA	chloramphenicol	TRUE	TRUE	TRUE	TRUE	FALSE	class	2.70E-02	2.30E-04	Human_only	I
AJ249249.1.gene5.p01	chloramphenicol__catA	chloramphenicol	TRUE	TRUE	TRUE	TRUE	FALSE	class	8.20E-03	7.40E-05	Human_only	I
AY259086.1.gene4.p01	chloramphenicol__catB	chloramphenicol	TRUE	TRUE	TRUE	TRUE	FALSE	phylum	8.20E-03	7.00E-05	Human_only	I
YP_002286768	chloramphenicol__chloramphenicol exporter	chloramphenicol	TRUE	TRUE	TRUE	TRUE	TRUE	order	6.90E-02	8.70E-03	229.0655996	I
AY115475.1.gene4.p01	chloramphenicol__cmlA	chloramphenicol	TRUE	TRUE	TRUE	TRUE	FALSE	class	1.80E-02	1.80E-04	Human_only	I
ACI02892	chloramphenicol__floR	chloramphenicol	TRUE	TRUE	TRUE	TRUE	FALSE	class	4.90E-02	1.90E-03	151.5070976	I
WP_049589868.1_1	colistin__mcr1	colistin	TRUE	TRUE	TRUE	TRUE	FALSE	family	2.40E-03	8.20E-02	100000	I
NC_002745.1125051.p01	fosfomycin__fosB	fosfomycin	TRUE	TRUE	TRUE	TRUE	FALSE	genus	8.20E-03	6.40E-05	Human_only	I
NC_002952.2860680.p01	fosfomycin__fosB	fosfomycin	TRUE	TRUE	TRUE	TRUE	FALSE	genus	1.40E-02	3.50E-04	Human_only	I
Q03377	fosfomycin__fosB	fosfomycin	TRUE	TRUE	TRUE	TRUE	FALSE	genus	2.00E-03	4.10E-06	Human_only	I
Q55317	fosfomycin__fosB	fosfomycin	TRUE	TRUE	TRUE	TRUE	FALSE	class	1.40E-02	8.10E-05	Human_only	I
AAL12234	fusaric-acid__fusB	fusaric-acid	TRUE	TRUE	TRUE	TRUE	FALSE	bacteria	6.10E-03	5.10E-05	Human_only	I
AAL91930	macrolide-lincosamide-streptogramin__ermB	macrolide-lincosamide-streptogramin	TRUE	TRUE	TRUE	TRUE	FALSE	bacteria	8.00E-01	8.20E-01	2716.68243	I
YP_001836040	macrolide-lincosamide-streptogramin__ermB	macrolide-lincosamide-streptogramin	TRUE	TRUE	TRUE	TRUE	FALSE	phylum	6.90E-01	1.90E-01	4377.780951	I
AM180355.1.gene2260.p01	macrolide-lincosamide-streptogramin__ermC	macrolide-lincosamide-streptogramin	TRUE	TRUE	TRUE	TRUE	FALSE	bacteria	5.00E-01	6.20E-02	Human_only	I
NC_010686.6295746.p01	macrolide-lincosamide-streptogramin__ermC	macrolide-lincosamide-streptogramin	TRUE	TRUE	TRUE	TRUE	FALSE	bacteria	1.40E-02	6.70E-05	Human_only	I
AAX84025	macrolide-lincosamide-streptogramin__ermT	macrolide-lincosamide-streptogramin	TRUE	TRUE	TRUE	TRUE	FALSE	bacteria	1.70E-01	4.90E-02	470.2136901	I
CAJ75666	macrolide-lincosamide-streptogramin__lnuA	macrolide-lincosamide-streptogramin	TRUE	TRUE	TRUE	TRUE	FALSE	genus	4.90E-01	2.20E-02	Human_only	I
CAJ75672	macrolide-lincosamide-streptogramin__lnuA	macrolide-lincosamide-streptogramin	TRUE	TRUE	TRUE	TRUE	FALSE	class	1.30E-01	1.90E-02	Human_only	I
YP_473355	macrolide-lincosamide-streptogramin__lnuA	macrolide-lincosamide-streptogramin	TRUE	TRUE	TRUE	TRUE	FALSE	class	4.50E-01	1.80E-02	395.2144191	I
AAL05554	macrolide-lincosamide-streptogramin__lnuB	macrolide-lincosamide-streptogramin	TRUE	TRUE	TRUE	TRUE	FALSE	phylum	2.70E-01	4.30E-02	238.5524684	I
AAB03644	macrolide-lincosamide-streptogramin__mphA	macrolide-lincosamide-streptogramin	TRUE	TRUE	TRUE	TRUE	FALSE	family	1.60E-01	1.50E-02	115.1564366	I
AAR05762	macrolide-lincosamide-streptogramin__mphA	macrolide-lincosamide-streptogramin	TRUE	TRUE	TRUE	TRUE	FALSE	phylum	1.60E-01	1.50E-02	914.9594707	I
ACE78320	macrolide-lincosamide-streptogramin__mphB	macrolide-lincosamide-streptogramin	TRUE	TRUE	TRUE	TRUE	FALSE	bacteria	1.80E-01	2.50E-02	123.8035863	I
YP_254220	macrolide-lincosamide-streptogramin__msrA	macrolide-lincosamide-streptogramin	TRUE	TRUE	TRUE	TRUE	FALSE	genus	1.20E-02	1.80E-04	Human_only	I
NC_009487.5169896.p01	multidrug__EmrB-QacA family major facilitator transporter	multidrug	TRUE	TRUE	TRUE	TRUE	FALSE	genus	1.60E-02	9.50E-05	Human_only	I
NP_756186	multidrug__mdtE	multidrug	TRUE	TRUE	TRUE	TRUE	FALSE	family	1.70E-01	4.50E-03	Human_only	I
A1AHP3	multidrug__mdtL	multidrug	TRUE	TRUE	TRUE	TRUE	FALSE	genus	3.20E-01	1.70E-02	217.8087561	I
Q2G140	multidrug__mepA	multidrug	TRUE	TRUE	TRUE	TRUE	FALSE	genus	2.40E-02	2.00E-04	Human_only	I
ZP_03986195	multidrug__mepA	multidrug	TRUE	TRUE	TRUE	TRUE	FALSE	genus	2.20E-02	1.90E-04	Human_only	I
YP_185633	multidrug__norA	multidrug	TRUE	TRUE	TRUE	TRUE	FALSE	genus	4.10E-03	8.30E-06	Human_only	I
ABG71110	multidrug__TolC	multidrug	TRUE	TRUE	TRUE	TRUE	FALSE	family	1.80E-01	3.60E-03	238.564562	I
DQ435306.1.orf0.gene.p01	quinolone__qnrA	quinolone	TRUE	TRUE	TRUE	TRUE	FALSE	strain	1.00E-02	7.40E-05	Human_only	I
ABP68837	quinolone__qnrB	quinolone	TRUE	TRUE	TRUE	TRUE	FALSE	family	1.20E-02	3.20E-04	Human_only	I
ABU86807	quinolone__qnrB	quinolone	TRUE	TRUE	TRUE	TRUE	FALSE	class	2.70E-02	5.10E-04	Human_only	I
ABV66095	quinolone__qnrB	quinolone	TRUE	TRUE	TRUE	TRUE	FALSE	family	2.00E-03	1.50E-05	Human_only	I
ACD01409	quinolone__qnrB	quinolone	TRUE	TRUE	TRUE	TRUE	FALSE	class	6.10E-02	5.20E-03	248.096117	I
ACP31588	quinolone__qnrB	quinolone	TRUE	TRUE	TRUE	TRUE	FALSE	strain	1.00E-02	7.70E-05	Human_only	I
DQ351241.gene.p01	quinolone__qnrB	quinolone	TRUE	TRUE	TRUE	TRUE	FALSE	family	6.10E-03	2.60E-05	Human_only	I
ABE98197	quinolone__qnrS	quinolone	TRUE	TRUE	TRUE	TRUE	FALSE	class	1.00E-01	9.40E-02	119.1978197	I
DQ449578.gene.p01	quinolone__qnrS	quinolone	TRUE	TRUE	TRUE	TRUE	FALSE	order	1.30E-01	1.90E-02	167.2820484	I
AAL92527	tetracycline__tetL	tetracycline	TRUE	TRUE	TRUE	TRUE	FALSE	order	2.40E-01	8.20E-02	263.8099758	I
CAI84881	tetracycline__tetL	tetracycline	TRUE	TRUE	TRUE	TRUE	FALSE	bacteria	2.30E-01	6.50E-02	267.187112	I
ABB70049	tetracycline__tetM	tetracycline	TRUE	TRUE	TRUE	TRUE	FALSE	class	3.20E-01	5.30E-03	301.1414974	I
ABP89888	tetracycline__tetM	tetracycline	TRUE	TRUE	TRUE	TRUE	FALSE	order	8.80E-01	1.60E-01	1172.190841	I
ZP_02511926	tetracycline__tetM	tetracycline	TRUE	TRUE	TRUE	TRUE	FALSE	bacteria	7.10E-01	1.50E-02	590.518794	I
M16217.gene.p01	tetracycline__tetracycline_resistance_protein	tetracycline	TRUE	TRUE	TRUE	TRUE	FALSE	class	5.10E-02	1.20E-02	275.3627871	I
YP_492684	tetracycline__tetracycline_resistance_protein	tetracycline	TRUE	TRUE	TRUE	TRUE	FALSE	genus	7.30E-02	1.90E-02	507.2799045	I
ABG46350	trimethoprim__dfrA1	trimethoprim	TRUE	TRUE	TRUE	TRUE	TRUE	order	8.20E-03	5.50E-05	Human_only	I
AAW21254	trimethoprim__dfrA12	trimethoprim	TRUE	TRUE	TRUE	TRUE	FALSE	class	2.70E-02	3.40E-04	Human_only	I
ABB77558	trimethoprim__dfrA14	trimethoprim	TRUE	TRUE	TRUE	TRUE	TRUE	order	2.70E-02	5.90E-04	Human_only	I
ACI32877	trimethoprim__dfrA14	trimethoprim	TRUE	TRUE	TRUE	TRUE	TRUE	order	2.40E-02	9.40E-04	Human_only	I
AAF27725	trimethoprim__dfrA15	trimethoprim	TRUE	TRUE	TRUE	TRUE	FALSE	genus	1.80E-02	6.60E-04	Human_only	I
AAY43141	trimethoprim__dfrA17	trimethoprim	TRUE	TRUE	TRUE	TRUE	TRUE	phylum	1.60E-02	1.60E-04	Human_only	I
ABB71176	trimethoprim__dfrA25	trimethoprim	TRUE	TRUE	TRUE	TRUE	TRUE	family	1.00E-02	1.80E-04	Human_only	I
ABB89122	trimethoprim__dfrA5	trimethoprim	TRUE	TRUE	TRUE	TRUE	FALSE	class	2.90E-02	4.00E-04	Human_only	I
P00383	trimethoprim__dfrB1	trimethoprim	TRUE	TRUE	TRUE	TRUE	TRUE	class	1.60E-02	5.00E-04	Human_only	I
NC_002695.1.915747.p01	unclassified__DNA-binding transcriptional regulator gadX	unclassified	TRUE	TRUE	TRUE	TRUE	FALSE	phylum	5.60E-01	2.00E-01	128.0516695	I
CP000034.1.gene4478.p01	unclassified__histidine kinase	unclassified	TRUE	TRUE	TRUE	TRUE	FALSE	family	6.60E-01	2.80E-01	141.8822773	I
AAA65958	vancomycin__vanY	vancomycin	TRUE	TRUE	TRUE	TRUE	FALSE	class	9.60E-02	5.50E-04	Human_only	I
BAA78801	aminoglycoside__aadA	aminoglycoside	TRUE	TRUE	FALSE	TRUE	TRUE	class	2.70E-02	2.80E-04	Human_only	II
CP004067.1.gene46.p01	aminoglycoside__aph(2'')-Ie	aminoglycoside	TRUE	TRUE	FALSE	TRUE	FALSE	species	1.60E-01	7.50E-03	Human_only	II
M29953.1.gene1.p1	aminoglycoside__aph(3')-VII	aminoglycoside	TRUE	TRUE	FALSE	TRUE	FALSE	strain	6.50E-02	6.00E-04	Human_only	II
YP_002894624	beta-lactam__CMY-2	beta-lactam	TRUE	TRUE	FALSE	TRUE	FALSE	family	1.60E-02	1.90E-04	Human_only	II
EF534256.2.gene1.p01	beta-lactam__OXA-72	beta-lactam	TRUE	TRUE	FALSE	TRUE	FALSE	strain	8.20E-03	5.50E-05	Human_only	II
YP_002243220	beta-lactam__penA	beta-lactam	TRUE	TRUE	FALSE	TRUE	FALSE	family	1.00E-02	7.90E-05	Human_only	II
P67918	beta-lactam__ROB-1	beta-lactam	TRUE	TRUE	FALSE	TRUE	FALSE	phylum	1.60E-01	5.90E-03	Human_only	II
AF132290.1.gene1.p01	beta-lactam__SHV	beta-lactam	TRUE	TRUE	FALSE	TRUE	FALSE	strain	6.10E-03	7.70E-03	Human_only	II
YP_001144149	chloramphenicol__catA	chloramphenicol	TRUE	TRUE	FALSE	TRUE	FALSE	species	4.90E-01	1.00E-01	4597.696355	II
AF242872.1.gene2.p01	macrolide-lincosamide-streptogramin__ermB	macrolide-lincosamide-streptogramin	TRUE	TRUE	FALSE	TRUE	FALSE	family	8.10E-01	1.00E+00	10960.0783	II
AF139725.gene.p01	macrolide-lincosamide-streptogramin__vatE	macrolide-lincosamide-streptogramin	TRUE	TRUE	FALSE	TRUE	FALSE	order	3.20E-01	2.00E-02	241.2780304	II
YP_002043045	multidrug__emrD	multidrug	TRUE	TRUE	FALSE	TRUE	FALSE	family	7.30E-02	2.20E-01	Human_only	II
CP001138.1.gene894.p01	multidrug__mdfA	multidrug	TRUE	TRUE	FALSE	TRUE	FALSE	family	4.50E-02	5.00E-04	Human_only	II
CP001138.1.gene2020.p01	multidrug__mdtG	multidrug	TRUE	TRUE	FALSE	TRUE	FALSE	family	3.70E-02	7.30E-02	Human_only	II
YP_002114165	multidrug__mdtH	multidrug	TRUE	TRUE	FALSE	TRUE	FALSE	family	6.10E-03	1.60E-05	Human_only	II
Q7CP73	multidrug__mdtM	multidrug	TRUE	TRUE	FALSE	TRUE	FALSE	family	1.40E-02	6.20E-05	Human_only	II
ZP_01072284	tetracycline__tetM	tetracycline	TRUE	TRUE	FALSE	TRUE	FALSE	bacteria	9.10E-01	3.90E-01	144.0220936	II
ZP_03917780	tetracycline__tetM	tetracycline	TRUE	TRUE	FALSE	TRUE	FALSE	bacteria	8.30E-01	1.00E-01	4091.326786	II
ABO43851	tetracycline__tetM	tetracycline	TRUE	TRUE	FALSE	TRUE	FALSE	bacteria	8.60E-01	1.40E-01	4238.119506	II
P10952	tetracycline__tetO	tetracycline	TRUE	TRUE	FALSE	TRUE	FALSE	species	8.10E-01	4.50E-02	789.8124409	II
YP_063446	tetracycline__tetO	tetracycline	TRUE	TRUE	FALSE	TRUE	FALSE	bacteria	6.80E-01	1.40E-02	877.3399461	II
ZP_03923764	tetracycline__tetO	tetracycline	TRUE	TRUE	FALSE	TRUE	FALSE	bacteria	5.50E-01	6.10E-03	Human_only	II
ABF69686	tetracycline__tetW	tetracycline	TRUE	TRUE	FALSE	TRUE	FALSE	genus	9.30E-01	8.90E-01	2034.601925	II
L06156.1.gene1.p01	aminoglycoside__aac(2')-I	aminoglycoside	TRUE	FALSE	TRUE	FALSE	FALSE	genus	6.10E-03	4.30E-05	Human_only	III
AAN34370	aminoglycoside__aac(3)-II	aminoglycoside	TRUE	FALSE	TRUE	FALSE	FALSE	strain	7.30E-02	4.20E-03	460.1375574	III
AF031330.1.gene1.p1	aminoglycoside__aac(6')-I	aminoglycoside	TRUE	FALSE	FALSE	FALSE	FALSE	genus	2.00E-03	2.90E-05	Human_only	III
AF263519.1.gene2.p01	aminoglycoside__aac(6')-I	aminoglycoside	TRUE	FALSE	TRUE	FALSE	FALSE	strain	2.00E-03	1.10E-05	Human_only	III
AF263519.1.gene4.p01	aminoglycoside__aac(6')-I	aminoglycoside	TRUE	FALSE	TRUE	FALSE	FALSE	strain	2.00E-03	2.60E-03	Human_only	III
AF337947.1.gene2.p01	aminoglycoside__aac(6')-I	aminoglycoside	TRUE	FALSE	TRUE	FALSE	FALSE	bacteria	2.60E-01	1.60E-02	Human_only	III
L09246.1.gene1.p01	aminoglycoside__aac(6')-I	aminoglycoside	TRUE	FALSE	FALSE	FALSE	FALSE	strain	2.00E-03	4.00E-05	Human_only	III
L29045.1.gene1.p01	aminoglycoside__aac(6')-I	aminoglycoside	TRUE	FALSE	FALSE	FALSE	FALSE	genus	2.00E-03	4.10E-05	Human_only	III
X55353.1.gene1.p01	aminoglycoside__aac(6')-I	aminoglycoside	TRUE	FALSE	FALSE	FALSE	FALSE	strain	4.10E-03	2.00E-05	Human_only	III
ZP_03822933	aminoglycoside__aac(6')-I	aminoglycoside	TRUE	FALSE	FALSE	FALSE	FALSE	genus	2.00E-03	4.00E-05	Human_only	III
AY712687.1.gene1.p01	aminoglycoside__aad(6)	aminoglycoside	TRUE	FALSE	FALSE	FALSE	FALSE	strain	6.40E-01	6.30E-02	546.7862365	III
AM410044.gene9.p01	aminoglycoside__aadE	aminoglycoside	TRUE	FALSE	FALSE	FALSE	FALSE	strain	5.20E-01	1.10E-01	394.7176311	III
FN594949.1.gene25.p01	aminoglycoside__aadE	aminoglycoside	TRUE	FALSE	FALSE	FALSE	FALSE	phylum	5.90E-01	1.00E-01	1616.561701	III
ZP_04556181	aminoglycoside__aadE	aminoglycoside	TRUE	FALSE	TRUE	FALSE	FALSE	bacteria	9.10E-01	1.20E+00	3913.901304	III
JQ861959.1.gene7.p01	aminoglycoside__ant(9)-I	aminoglycoside	TRUE	FALSE	TRUE	FALSE	FALSE	phylum	3.70E-01	2.00E-01	205.8946559	III
M20305.1.gene1.p1	aminoglycoside__aph_3___I	aminoglycoside	TRUE	FALSE	TRUE	FALSE	FALSE	strain	1.40E-02	3.10E-04	Human_only	III
AF207840.gene.p01	aminoglycoside__aph(2'')-II	aminoglycoside	TRUE	FALSE	TRUE	FALSE	FALSE	bacteria	2.40E-01	1.00E-02	Human_only	III
AF016483.gene.p01	aminoglycoside__aph(2'')-IV	aminoglycoside	TRUE	FALSE	FALSE	FALSE	FALSE	strain	8.00E-02	1.50E-03	Human_only	III
EU269034.2.gene4.p01	aminoglycoside__rmtD	aminoglycoside	TRUE	FALSE	TRUE	FALSE	FALSE	strain	1.10E-01	8.00E-04	Human_only	III
AAT34976	aminoglycoside__streptomycin resistance protein	aminoglycoside	TRUE	FALSE	TRUE	FALSE	FALSE	class	5.10E-02	2.50E-03	Human_only	III
A1AFX9	bacitracin__bacA	bacitracin	TRUE	FALSE	TRUE	FALSE	FALSE	family	4.30E-02	4.70E-04	Human_only	III
A8A4L2	bacitracin__bacA	bacitracin	TRUE	FALSE	TRUE	FALSE	FALSE	phylum	9.00E-02	1.50E-03	Human_only	III
ACB16010	bacitracin__bacA	bacitracin	TRUE	FALSE	TRUE	FALSE	FALSE	genus	2.00E-01	6.30E-03	310.4720363	III
CAS10898	bacitracin__bacA	bacitracin	TRUE	FALSE	TRUE	FALSE	FALSE	family	6.50E-02	1.50E-03	Human_only	III
NP_289632	bacitracin__bacA	bacitracin	TRUE	FALSE	TRUE	FALSE	FALSE	strain	1.50E-01	4.90E-03	Human_only	III
NP_645462	bacitracin__bacA	bacitracin	TRUE	FALSE	TRUE	FALSE	FALSE	genus	1.00E-02	3.40E-05	Human_only	III
NP_831165	bacitracin__bacA	bacitracin	TRUE	FALSE	FALSE	FALSE	FALSE	genus	2.00E-03	2.80E-04	Human_only	III
NP_843860	bacitracin__bacA	bacitracin	TRUE	FALSE	FALSE	FALSE	FALSE	class	2.00E-03	2.80E-05	Human_only	III
NP_977823	bacitracin__bacA	bacitracin	TRUE	FALSE	FALSE	FALSE	FALSE	class	6.10E-03	2.00E-02	Human_only	III
P67390	bacitracin__bacA	bacitracin	TRUE	FALSE	TRUE	FALSE	FALSE	genus	4.10E-03	7.20E-06	Human_only	III
Q8XL56	bacitracin__bacA	bacitracin	TRUE	FALSE	FALSE	FALSE	FALSE	strain	2.20E-02	7.70E-05	Human_only	III
Q9KIN5	bacitracin__bacA	bacitracin	TRUE	FALSE	FALSE	FALSE	FALSE	strain	2.00E-03	1.40E-05	Human_only	III
YP_001644180	bacitracin__bacA	bacitracin	TRUE	FALSE	FALSE	FALSE	FALSE	genus	2.00E-03	2.20E-03	Human_only	III
YP_002042472	bacitracin__bacA	bacitracin	TRUE	FALSE	TRUE	FALSE	FALSE	bacteria	2.00E-03	4.10E-06	Human_only	III
YP_002929946	bacitracin__bacA	bacitracin	TRUE	FALSE	FALSE	FALSE	FALSE	genus	9.20E-01	3.10E-01	277.5524721	III
YP_002937728	bacitracin__bacA	bacitracin	TRUE	FALSE	FALSE	FALSE	FALSE	order	9.30E-01	5.30E-01	346.5123066	III
YP_695835	bacitracin__bacA	bacitracin	TRUE	FALSE	FALSE	FALSE	FALSE	genus	8.20E-03	2.00E-05	Human_only	III
ZP_03564086	bacitracin__bacA	bacitracin	TRUE	FALSE	TRUE	FALSE	FALSE	genus	1.00E-02	1.40E-04	Human_only	III
ZP_03958019	bacitracin__bacA	bacitracin	TRUE	FALSE	FALSE	FALSE	FALSE	genus	8.90E-01	1.30E-01	360.6988465	III
ZP_04064297	bacitracin__bacA	bacitracin	TRUE	FALSE	FALSE	FALSE	FALSE	genus	2.00E-03	1.70E-02	Human_only	III
ZP_04070977	bacitracin__bacA	bacitracin	TRUE	FALSE	FALSE	FALSE	FALSE	genus	2.00E-03	2.50E-04	Human_only	III
ZP_04150458	bacitracin__bacA	bacitracin	TRUE	FALSE	FALSE	FALSE	FALSE	genus	6.10E-03	7.80E-05	Human_only	III
ZP_04167983	bacitracin__bacA	bacitracin	TRUE	FALSE	FALSE	FALSE	FALSE	genus	2.00E-03	5.50E-05	Human_only	III
ZP_04173668	bacitracin__bacA	bacitracin	TRUE	FALSE	FALSE	FALSE	FALSE	genus	2.00E-03	1.40E-04	Human_only	III
ZP_04196507	bacitracin__bacA	bacitracin	TRUE	FALSE	FALSE	FALSE	FALSE	genus	8.20E-03	6.90E-05	Human_only	III
ZP_04207693	bacitracin__bacA	bacitracin	TRUE	FALSE	FALSE	FALSE	FALSE	genus	2.00E-03	2.20E-04	Human_only	III
ZP_04288431	bacitracin__bacA	bacitracin	TRUE	FALSE	FALSE	FALSE	FALSE	genus	2.00E-03	8.30E-05	Human_only	III
ZP_04294082	bacitracin__bacA	bacitracin	TRUE	FALSE	FALSE	FALSE	FALSE	genus	2.00E-03	1.70E-04	Human_only	III
ZP_04299687	bacitracin__bacA	bacitracin	TRUE	FALSE	FALSE	FALSE	FALSE	genus	2.00E-03	1.90E-04	Human_only	III
ZP_04621202	bacitracin__bacA	bacitracin	TRUE	FALSE	TRUE	FALSE	FALSE	genus	8.20E-03	5.90E-05	Human_only	III
JX440354.1.gene2.p01	beta-lactam__ACT-14	beta-lactam	TRUE	FALSE	TRUE	FALSE	FALSE	species	2.00E-03	5.70E-06	Human_only	III
AM076977.1.gene1.p01	beta-lactam__ACT-2	beta-lactam	TRUE	FALSE	TRUE	FALSE	FALSE	genus	1.00E-02	3.00E-04	Human_only	III
EF125013.1.gene1.p01	beta-lactam__ACT-2	beta-lactam	TRUE	FALSE	TRUE	FALSE	FALSE	genus	4.10E-03	6.80E-05	Human_only	III
KF515536.1.gene1.p01	beta-lactam__ACT-23	beta-lactam	TRUE	FALSE	TRUE	FALSE	FALSE	family	8.20E-03	4.10E-05	Human_only	III
FJ237369.1.gene1.p1	beta-lactam__ACT-5	beta-lactam	TRUE	FALSE	TRUE	FALSE	FALSE	genus	1.80E-02	1.00E-04	Human_only	III
AAL05857	beta-lactam__ampC	beta-lactam	TRUE	FALSE	TRUE	FALSE	FALSE	family	1.00E-02	3.00E-05	Human_only	III
AAM93473	beta-lactam__ampC	beta-lactam	TRUE	FALSE	TRUE	FALSE	FALSE	family	1.40E-02	5.80E-05	Human_only	III
X96858.1.gene1.p01	beta-lactam__blaB	beta-lactam	TRUE	FALSE	FALSE	FALSE	FALSE	genus	6.10E-03	1.70E-04	Human_only	III
EF540343.1.gene3.p01	beta-lactam__blaR1	beta-lactam	TRUE	FALSE	FALSE	FALSE	FALSE	genus	3.20E-01	4.00E-03	Human_only	III
FR823292.1.gene2.p01	beta-lactam__blaZ	beta-lactam	TRUE	FALSE	TRUE	FALSE	FALSE	genus	4.10E-03	1.40E-05	Human_only	III
M63556.1.gene1.p01	beta-lactam__ccrA	beta-lactam	TRUE	FALSE	FALSE	FALSE	FALSE	genus	2.70E-02	6.00E-04	Human_only	III
AF118110.1.gene1.p01	beta-lactam__CfxA2	beta-lactam	TRUE	FALSE	FALSE	FALSE	FALSE	bacteria	5.20E-01	2.90E-02	Human_only	III
AF472622.2.gene1.p01	beta-lactam__CfxA2	beta-lactam	TRUE	FALSE	FALSE	FALSE	FALSE	phylum	6.70E-01	1.80E-01	2598.473458	III
AY769933.1.gene1.p01	beta-lactam__CfxA2	beta-lactam	TRUE	FALSE	FALSE	FALSE	FALSE	order	6.40E-01	1.30E-01	12404.95599	III
ZP_04543532	beta-lactam__CfxA3	beta-lactam	TRUE	FALSE	FALSE	FALSE	FALSE	genus	7.10E-01	6.10E-01	Human_only	III
AAA21532	beta-lactam__class A beta-lactamase	beta-lactam	TRUE	FALSE	FALSE	FALSE	FALSE	genus	5.40E-01	1.10E-01	1745.583542	III
AAT60435	beta-lactam__class A beta-lactamase	beta-lactam	TRUE	FALSE	FALSE	FALSE	FALSE	class	2.00E-03	2.80E-05	Human_only	III
ABK86352	beta-lactam__class A beta-lactamase	beta-lactam	TRUE	FALSE	FALSE	FALSE	FALSE	genus	2.00E-03	2.50E-04	Human_only	III
AF208529.2.gene1.p2	beta-lactam__class A beta-lactamase	beta-lactam	TRUE	FALSE	TRUE	FALSE	FALSE	strain	2.00E-03	9.60E-06	Human_only	III
AM850912.2.gene1.p01	beta-lactam__class A beta-lactamase	beta-lactam	TRUE	FALSE	TRUE	FALSE	FALSE	strain	1.80E-02	4.10E-02	Human_only	III
EAL17042	beta-lactam__class A beta-lactamase	beta-lactam	TRUE	FALSE	FALSE	FALSE	FALSE	genus	2.00E-03	2.80E-05	Human_only	III
NP_832233	beta-lactam__class A beta-lactamase	beta-lactam	TRUE	FALSE	FALSE	FALSE	FALSE	genus	2.00E-03	3.50E-04	Human_only	III
NP_833174	beta-lactam__class A beta-lactamase	beta-lactam	TRUE	FALSE	FALSE	FALSE	FALSE	genus	4.10E-03	3.00E-04	Human_only	III
NP_979752	beta-lactam__class A beta-lactamase	beta-lactam	TRUE	FALSE	FALSE	FALSE	FALSE	genus	2.00E-03	2.30E-04	Human_only	III
P14488	beta-lactam__class A beta-lactamase	beta-lactam	TRUE	FALSE	FALSE	FALSE	FALSE	strain	2.00E-03	2.50E-04	Human_only	III
P28018	beta-lactam__class A beta-lactamase	beta-lactam	TRUE	FALSE	FALSE	FALSE	FALSE	strain	2.00E-03	2.40E-04	Human_only	III
P30898	beta-lactam__class A beta-lactamase	beta-lactam	TRUE	FALSE	FALSE	FALSE	FALSE	genus	5.80E-01	3.70E-01	2112.189248	III
P52664	beta-lactam__class A beta-lactamase	beta-lactam	TRUE	FALSE	FALSE	FALSE	FALSE	genus	4.10E-03	5.20E-03	Human_only	III
YP_002367214	beta-lactam__class A beta-lactamase	beta-lactam	TRUE	FALSE	FALSE	FALSE	FALSE	class	2.00E-03	1.20E-04	Human_only	III
YP_002750791	beta-lactam__class A beta-lactamase	beta-lactam	TRUE	FALSE	FALSE	FALSE	FALSE	genus	4.10E-03	3.10E-04	Human_only	III
YP_210868	beta-lactam__class A beta-lactamase	beta-lactam	TRUE	FALSE	FALSE	FALSE	FALSE	genus	5.30E-01	8.20E-02	Human_only	III
ZP_02213597	beta-lactam__class A beta-lactamase	beta-lactam	TRUE	FALSE	FALSE	FALSE	FALSE	genus	2.00E-03	2.80E-05	Human_only	III
ZP_03105677	beta-lactam__class A beta-lactamase	beta-lactam	TRUE	FALSE	FALSE	FALSE	FALSE	genus	2.00E-03	7.20E-04	Human_only	III
ZP_03229684	beta-lactam__class A beta-lactamase	beta-lactam	TRUE	FALSE	FALSE	FALSE	FALSE	genus	2.00E-03	5.60E-05	Human_only	III
ZP_04065292	beta-lactam__class A beta-lactamase	beta-lactam	TRUE	FALSE	FALSE	FALSE	FALSE	genus	4.10E-03	1.40E-02	Human_only	III
ZP_04072103	beta-lactam__class A beta-lactamase	beta-lactam	TRUE	FALSE	FALSE	FALSE	FALSE	genus	8.20E-03	3.00E-04	Human_only	III
ZP_04079630	beta-lactam__class A beta-lactamase	beta-lactam	TRUE	FALSE	FALSE	FALSE	FALSE	strain	2.00E-03	1.40E-04	Human_only	III
ZP_04084549	beta-lactam__class A beta-lactamase	beta-lactam	TRUE	FALSE	FALSE	FALSE	FALSE	genus	2.00E-03	4.60E-05	Human_only	III
ZP_04091529	beta-lactam__class A beta-lactamase	beta-lactam	TRUE	FALSE	FALSE	FALSE	FALSE	genus	2.00E-03	2.80E-05	Human_only	III
ZP_04097561	beta-lactam__class A beta-lactamase	beta-lactam	TRUE	FALSE	FALSE	FALSE	FALSE	strain	2.00E-03	7.20E-04	Human_only	III
ZP_04102233	beta-lactam__class A beta-lactamase	beta-lactam	TRUE	FALSE	FALSE	FALSE	FALSE	genus	4.10E-03	5.80E-04	Human_only	III
ZP_04103077	beta-lactam__class A beta-lactamase	beta-lactam	TRUE	FALSE	FALSE	FALSE	FALSE	genus	2.00E-03	6.30E-04	191.040101	III
ZP_04109362	beta-lactam__class A beta-lactamase	beta-lactam	TRUE	FALSE	FALSE	FALSE	FALSE	genus	2.00E-03	2.80E-05	Human_only	III
ZP_04114929	beta-lactam__class A beta-lactamase	beta-lactam	TRUE	FALSE	FALSE	FALSE	FALSE	genus	2.00E-03	1.90E-04	Human_only	III
ZP_04115750	beta-lactam__class A beta-lactamase	beta-lactam	TRUE	FALSE	FALSE	FALSE	FALSE	genus	2.00E-03	1.40E-04	Human_only	III
ZP_04120479	beta-lactam__class A beta-lactamase	beta-lactam	TRUE	FALSE	FALSE	FALSE	FALSE	genus	2.00E-03	9.30E-05	Human_only	III
ZP_04121322	beta-lactam__class A beta-lactamase	beta-lactam	TRUE	FALSE	FALSE	FALSE	FALSE	genus	2.00E-03	1.40E-04	Human_only	III
ZP_04146665	beta-lactam__class A beta-lactamase	beta-lactam	TRUE	FALSE	FALSE	FALSE	FALSE	genus	2.00E-03	3.30E-04	Human_only	III
ZP_04191906	beta-lactam__class A beta-lactamase	beta-lactam	TRUE	FALSE	FALSE	FALSE	FALSE	class	2.00E-03	7.00E-05	Human_only	III
ZP_04197552	beta-lactam__class A beta-lactamase	beta-lactam	TRUE	FALSE	FALSE	FALSE	FALSE	genus	1.40E-02	2.60E-04	Human_only	III
ZP_04198378	beta-lactam__class A beta-lactamase	beta-lactam	TRUE	FALSE	FALSE	FALSE	FALSE	genus	2.00E-03	2.80E-05	Human_only	III
ZP_04203285	beta-lactam__class A beta-lactamase	beta-lactam	TRUE	FALSE	FALSE	FALSE	FALSE	genus	2.00E-03	2.60E-04	Human_only	III
ZP_04204110	beta-lactam__class A beta-lactamase	beta-lactam	TRUE	FALSE	FALSE	FALSE	FALSE	class	2.00E-03	2.70E-05	Human_only	III
ZP_04212238	beta-lactam__class A beta-lactamase	beta-lactam	TRUE	FALSE	FALSE	FALSE	FALSE	genus	4.10E-03	2.90E-04	Human_only	III
ZP_04223576	beta-lactam__class A beta-lactamase	beta-lactam	TRUE	FALSE	FALSE	FALSE	FALSE	strain	4.10E-03	1.40E-04	Human_only	III
ZP_04228022	beta-lactam__class A beta-lactamase	beta-lactam	TRUE	FALSE	FALSE	FALSE	FALSE	genus	4.10E-03	3.60E-04	Human_only	III
ZP_04228847	beta-lactam__class A beta-lactamase	beta-lactam	TRUE	FALSE	FALSE	FALSE	FALSE	genus	2.00E-03	5.00E-04	Human_only	III
ZP_04234658	beta-lactam__class A beta-lactamase	beta-lactam	TRUE	FALSE	FALSE	FALSE	FALSE	genus	4.10E-03	5.30E-05	Human_only	III
ZP_04239522	beta-lactam__class A beta-lactamase	beta-lactam	TRUE	FALSE	FALSE	FALSE	FALSE	strain	2.00E-03	3.50E-04	Human_only	III
ZP_04240432	beta-lactam__class A beta-lactamase	beta-lactam	TRUE	FALSE	FALSE	FALSE	FALSE	genus	2.00E-03	4.40E-04	Human_only	III
ZP_04263080	beta-lactam__class A beta-lactamase	beta-lactam	TRUE	FALSE	FALSE	FALSE	FALSE	genus	2.00E-03	2.70E-05	Human_only	III
ZP_04273511	beta-lactam__class A beta-lactamase	beta-lactam	TRUE	FALSE	FALSE	FALSE	FALSE	genus	4.10E-03	2.30E-04	Human_only	III
ZP_04276394	beta-lactam__class A beta-lactamase	beta-lactam	TRUE	FALSE	FALSE	FALSE	FALSE	genus	2.00E-03	4.10E-04	Human_only	III
ZP_04278944	beta-lactam__class A beta-lactamase	beta-lactam	TRUE	FALSE	FALSE	FALSE	FALSE	genus	4.10E-03	1.90E-04	Human_only	III
ZP_04284182	beta-lactam__class A beta-lactamase	beta-lactam	TRUE	FALSE	FALSE	FALSE	FALSE	genus	1.10E-01	1.40E-03	Human_only	III
ZP_04285110	beta-lactam__class A beta-lactamase	beta-lactam	TRUE	FALSE	FALSE	FALSE	FALSE	strain	2.00E-03	5.60E-05	Human_only	III
ZP_04295911	beta-lactam__class A beta-lactamase	beta-lactam	TRUE	FALSE	FALSE	FALSE	FALSE	genus	2.00E-03	2.80E-05	Human_only	III
ZP_04301662	beta-lactam__class A beta-lactamase	beta-lactam	TRUE	FALSE	FALSE	FALSE	FALSE	genus	2.00E-03	1.60E-04	Human_only	III
ZP_04312848	beta-lactam__class A beta-lactamase	beta-lactam	TRUE	FALSE	FALSE	FALSE	FALSE	strain	2.00E-03	1.90E-04	Human_only	III
ZP_04318513	beta-lactam__class A beta-lactamase	beta-lactam	TRUE	FALSE	FALSE	FALSE	FALSE	genus	2.00E-03	5.50E-05	Human_only	III
ZP_04320832	beta-lactam__class A beta-lactamase	beta-lactam	TRUE	FALSE	FALSE	FALSE	FALSE	genus	2.00E-03	4.60E-05	Human_only	III
ABY44328	beta-lactam__class B beta-lactamase	beta-lactam	TRUE	FALSE	FALSE	FALSE	FALSE	genus	2.00E-03	1.40E-04	Human_only	III
BAA12916	beta-lactam__class C beta-lactamase	beta-lactam	TRUE	FALSE	TRUE	FALSE	FALSE	species	1.00E-02	8.30E-05	Human_only	III
YP_672241	beta-lactam__class C beta-lactamase	beta-lactam	TRUE	FALSE	TRUE	FALSE	FALSE	genus	3.30E-01	1.90E-02	119.8393489	III
YP_859822	beta-lactam__class C beta-lactamase	beta-lactam	TRUE	FALSE	TRUE	FALSE	FALSE	genus	3.00E-01	1.60E-02	349.2145703	III
YP_002445900	beta-lactam__class_A_beta-lactamase	beta-lactam	TRUE	FALSE	FALSE	FALSE	FALSE	strain	2.00E-03	9.30E-05	Human_only	III
YP_098534	beta-lactam__class_A_beta-lactamase	beta-lactam	TRUE	FALSE	FALSE	FALSE	FALSE	strain	5.80E-01	1.90E-01	1437.652498	III
AJ781421.1.gene1.p01	beta-lactam__CMY_16	beta-lactam	TRUE	FALSE	TRUE	FALSE	FALSE	strain	4.10E-03	1.30E-02	Human_only	III
DQ463751.1.gene1.p01	beta-lactam__CMY_23	beta-lactam	TRUE	FALSE	TRUE	FALSE	FALSE	strain	2.00E-03	2.20E-03	Human_only	III
EU515249.1.gene1.p01	beta-lactam__CMY-25	beta-lactam	TRUE	FALSE	FALSE	FALSE	FALSE	species	6.10E-03	6.40E-03	Human_only	III
AB372224.1.gene1.p01	beta-lactam__CMY-39	beta-lactam	TRUE	FALSE	FALSE	FALSE	FALSE	strain	6.10E-03	1.70E-05	Human_only	III
JQ733571.1.gene2.p01	beta-lactam__CMY-51	beta-lactam	TRUE	FALSE	TRUE	FALSE	FALSE	strain	4.10E-03	1.60E-05	Human_only	III
JF780936.1.gene1.p01	beta-lactam__CMY-65	beta-lactam	TRUE	FALSE	TRUE	FALSE	FALSE	species	6.10E-03	1.90E-05	Human_only	III
KF526114.1.gene1.p01	beta-lactam__CMY-74	beta-lactam	TRUE	FALSE	TRUE	FALSE	FALSE	genus	2.00E-03	3.80E-06	Human_only	III
BAA02494	beta-lactam__CMY-79	beta-lactam	TRUE	FALSE	TRUE	FALSE	FALSE	bacteria	4.10E-03	1.10E-05	Human_only	III
KC603538.1.gene1.p01	beta-lactam__CMY-98	beta-lactam	TRUE	FALSE	TRUE	FALSE	FALSE	genus	8.20E-03	5.80E-05	Human_only	III
AF305837.gene.p01	beta-lactam__CTX-M	beta-lactam	TRUE	FALSE	TRUE	FALSE	FALSE	species	2.00E-03	3.50E-05	Human_only	III
X92506.gene.p01	beta-lactam__CTX-M-1	beta-lactam	TRUE	FALSE	TRUE	FALSE	FALSE	family	2.00E-03	1.10E-03	Human_only	III
JQ724542.1.gene1.p1	beta-lactam__CTX-M-125	beta-lactam	TRUE	FALSE	TRUE	FALSE	FALSE	strain	6.10E-03	6.30E-03	Human_only	III
KF240809.1.gene1.p01	beta-lactam__CTX-M-142	beta-lactam	TRUE	FALSE	TRUE	FALSE	FALSE	strain	6.10E-03	8.80E-05	Human_only	III
AJ557142.gene.p01	beta-lactam__CTX-M-32	beta-lactam	TRUE	FALSE	TRUE	FALSE	FALSE	strain	4.10E-03	3.90E-05	Human_only	III
AF174129.3.gene9.p01	beta-lactam__CTX-M-51	beta-lactam	TRUE	FALSE	TRUE	FALSE	FALSE	family	2.00E-03	1.20E-05	Human_only	III
AY954516.1.gene1.p1	beta-lactam__CTX-M-89	beta-lactam	TRUE	FALSE	TRUE	FALSE	FALSE	species	2.00E-03	1.40E-03	Human_only	III
JN596280.1.gene3.p01	beta-lactam__GES-19	beta-lactam	TRUE	FALSE	TRUE	FALSE	FALSE	strain	4.90E-02	1.20E-03	Human_only	III
JN596280.1.gene4.p01	beta-lactam__GES-20	beta-lactam	TRUE	FALSE	TRUE	FALSE	FALSE	strain	3.10E-02	7.30E-04	Human_only	III
AB715422.1.gene4.p01	beta-lactam__IMP	beta-lactam	TRUE	FALSE	TRUE	FALSE	FALSE	strain	2.00E-03	9.60E-06	Human_only	III
AJ550807.1.gene4.p01	beta-lactam__IMP-13	beta-lactam	TRUE	FALSE	TRUE	FALSE	FALSE	class	4.10E-03	1.30E-04	Human_only	III
EF118171.1.gene4.p01	beta-lactam__IMP-19	beta-lactam	TRUE	FALSE	TRUE	FALSE	FALSE	strain	6.10E-03	1.20E-04	Human_only	III
JF894248.1.gene1.p1	beta-lactam__IMP-27	beta-lactam	TRUE	FALSE	TRUE	FALSE	FALSE	strain	4.10E-03	5.50E-05	Human_only	III
AY743416.1.gene1.p01	beta-lactam__LEN-16	beta-lactam	TRUE	FALSE	TRUE	FALSE	FALSE	genus	4.10E-03	1.60E-05	Human_only	III
AM850908.2.gene1.p01	beta-lactam__LEN-18	beta-lactam	TRUE	FALSE	TRUE	FALSE	FALSE	bacteria	4.10E-03	2.10E-05	Human_only	III
AM850914.2.gene1.p01	beta-lactam__LEN-24	beta-lactam	TRUE	FALSE	TRUE	FALSE	FALSE	strain	1.60E-02	3.30E-02	Human_only	III
BAG06200	beta-lactam__mecA	beta-lactam	TRUE	FALSE	TRUE	FALSE	FALSE	genus	6.10E-03	2.20E-05	Human_only	III
CAA70425	beta-lactam__mecA	beta-lactam	TRUE	FALSE	FALSE	FALSE	FALSE	genus	1.80E-02	1.70E-04	Human_only	III
CAA73547	beta-lactam__mecA	beta-lactam	TRUE	FALSE	TRUE	FALSE	FALSE	genus	1.60E-02	1.00E-04	Human_only	III
KC243783.1.gene1.p01	beta-lactam__mecA	beta-lactam	TRUE	FALSE	TRUE	FALSE	FALSE	strain	1.60E-02	1.20E-04	Human_only	III
FR823292.1.gene6.p01	beta-lactam__mecI	beta-lactam	TRUE	FALSE	TRUE	FALSE	FALSE	genus	2.00E-03	3.60E-06	Human_only	III
NC_002745.1122814.p01	beta-lactam__mecI	beta-lactam	TRUE	FALSE	TRUE	FALSE	FALSE	genus	2.00E-03	3.60E-06	Human_only	III
NC_002758.1120003.p01	beta-lactam__mecI	beta-lactam	TRUE	FALSE	TRUE	FALSE	FALSE	genus	6.10E-03	3.30E-03	Human_only	III
NC_002952.2861158.p01	beta-lactam__mecI	beta-lactam	TRUE	FALSE	FALSE	FALSE	FALSE	strain	1.20E-02	6.20E-05	Human_only	III
FR823292.1.gene4.p01	beta-lactam__mecR1	beta-lactam	TRUE	FALSE	TRUE	FALSE	FALSE	genus	2.00E-03	3.60E-06	Human_only	III
NC_002745.1122813.p01	beta-lactam__mecR1	beta-lactam	TRUE	FALSE	TRUE	FALSE	FALSE	genus	4.10E-03	3.00E-05	Human_only	III
BAF47404	beta-lactam__metallo_beta-lactamase	beta-lactam	TRUE	FALSE	FALSE	FALSE	FALSE	strain	2.00E-03	3.70E-05	Human_only	III
AAM93063	beta-lactam__metallo-beta-lactamase	beta-lactam	TRUE	FALSE	FALSE	FALSE	FALSE	genus	2.20E-02	4.40E-04	Human_only	III
CAE46566	beta-lactam__metallo-beta-lactamase	beta-lactam	TRUE	FALSE	TRUE	FALSE	FALSE	strain	1.40E-02	2.60E-02	Human_only	III
AF441286.1.gene1.p01	beta-lactam__MUS-1	beta-lactam	TRUE	FALSE	FALSE	FALSE	FALSE	genus	8.20E-03	1.60E-03	Human_only	III
P52663	beta-lactam__NMC-A	beta-lactam	TRUE	FALSE	TRUE	FALSE	FALSE	strain	2.00E-03	1.00E-05	Human_only	III
AM051140.1.gene1.p01	beta-lactam__OKP-A	beta-lactam	TRUE	FALSE	TRUE	FALSE	FALSE	genus	2.00E-03	2.00E-05	Human_only	III
AM051143.1.gene1.p01	beta-lactam__OKP-A	beta-lactam	TRUE	FALSE	TRUE	FALSE	FALSE	genus	6.10E-03	9.60E-05	Human_only	III
AM051147.1.gene1.p01	beta-lactam__OKP-A	beta-lactam	TRUE	FALSE	TRUE	FALSE	FALSE	strain	6.10E-03	3.30E-03	Human_only	III
AM850915.2.gene1.p01	beta-lactam__OKP-A	beta-lactam	TRUE	FALSE	TRUE	FALSE	FALSE	strain	4.10E-03	7.20E-03	Human_only	III
AJ635402.2.gene1.p01	beta-lactam__OKP-B	beta-lactam	TRUE	FALSE	TRUE	FALSE	FALSE	genus	6.10E-03	5.90E-05	Human_only	III
AM051151.1.gene1.p01	beta-lactam__OKP-B	beta-lactam	TRUE	FALSE	FALSE	FALSE	FALSE	genus	8.20E-03	1.00E-04	Human_only	III
AM051156.1.gene1.p01	beta-lactam__OKP-B	beta-lactam	TRUE	FALSE	TRUE	FALSE	FALSE	genus	6.10E-03	6.60E-05	Human_only	III
EU086830.1.gene1.p01	beta-lactam__OXA_136	beta-lactam	TRUE	FALSE	FALSE	FALSE	FALSE	species	6.10E-03	1.50E-05	Human_only	III
EU086834.1.gene1.p01	beta-lactam__OXA-137	beta-lactam	TRUE	FALSE	FALSE	FALSE	FALSE	strain	8.20E-03	3.50E-04	Human_only	III
ACR66837	beta-lactam__OXA-17	beta-lactam	TRUE	FALSE	TRUE	FALSE	FALSE	strain	9.20E-02	5.30E-03	Human_only	III
JQ396378.1.gene1.p01	beta-lactam__OXA-184	beta-lactam	TRUE	FALSE	FALSE	FALSE	FALSE	species	1.00E-02	2.10E-05	Human_only	III
AY445080.1.gene1.p01	beta-lactam__OXA-56	beta-lactam	TRUE	FALSE	TRUE	FALSE	FALSE	strain	2.70E-02	5.70E-04	Human_only	III
AY587956.gene.p01	beta-lactam__OXA-61	beta-lactam	TRUE	FALSE	FALSE	FALSE	FALSE	species	5.70E-02	1.60E-03	Human_only	III
AY423074.1.gene1.p01	beta-lactam__OXA-62	beta-lactam	TRUE	FALSE	FALSE	FALSE	FALSE	genus	4.10E-03	1.80E-05	Human_only	III
AY750908.1.gene1.p01	beta-lactam__OXA-65	beta-lactam	TRUE	FALSE	TRUE	FALSE	FALSE	genus	2.00E-03	3.40E-03	Human_only	III
AY227054.1.gene1.p01	beta-lactam__OXA-85	beta-lactam	TRUE	FALSE	FALSE	FALSE	FALSE	strain	1.00E-01	5.30E-02	1880.731584	III
AJ871873.1.gene1.p01	beta-lactam__OXY-1	beta-lactam	TRUE	FALSE	TRUE	FALSE	FALSE	strain	2.00E-03	2.10E-05	Human_only	III
AJ871867.1.gene1.p01	beta-lactam__OXY-2	beta-lactam	TRUE	FALSE	TRUE	FALSE	FALSE	genus	2.00E-03	2.50E-03	Human_only	III
AY055205.1.gene1.p1	beta-lactam__OXY-2	beta-lactam	TRUE	FALSE	TRUE	FALSE	FALSE	genus	4.10E-03	4.30E-03	Human_only	III
Z49084.1.gene1.p01	beta-lactam__OXY-2	beta-lactam	TRUE	FALSE	TRUE	FALSE	FALSE	family	2.00E-03	2.50E-03	Human_only	III
AAC45547	beta-lactam__PBP-2X	beta-lactam	TRUE	FALSE	FALSE	FALSE	FALSE	genus	1.30E-01	8.20E-04	Human_only	III
AAF17268	beta-lactam__PBP-2X	beta-lactam	TRUE	FALSE	FALSE	FALSE	FALSE	genus	4.50E-02	2.00E-04	Human_only	III
AAF17269	beta-lactam__PBP-2X	beta-lactam	TRUE	FALSE	FALSE	FALSE	FALSE	strain	1.00E-01	5.40E-04	Human_only	III
AAF17270	beta-lactam__PBP-2X	beta-lactam	TRUE	FALSE	FALSE	FALSE	FALSE	strain	1.20E-01	6.90E-04	Human_only	III
ABJ55333	beta-lactam__PBP-2X	beta-lactam	TRUE	FALSE	FALSE	FALSE	FALSE	genus	6.70E-02	2.00E-04	Human_only	III
BAD67448	beta-lactam__PBP-2X	beta-lactam	TRUE	FALSE	FALSE	FALSE	FALSE	strain	3.30E-02	8.80E-05	Human_only	III
CAO91607	beta-lactam__PBP-2X	beta-lactam	TRUE	FALSE	FALSE	FALSE	FALSE	strain	1.90E-01	1.50E-03	145.3124078	III
CAO91609	beta-lactam__PBP-2X	beta-lactam	TRUE	FALSE	FALSE	FALSE	FALSE	genus	1.40E-02	2.00E-02	Human_only	III
CAO91612	beta-lactam__PBP-2X	beta-lactam	TRUE	FALSE	FALSE	FALSE	FALSE	genus	8.20E-03	2.40E-05	Human_only	III
CAO91614	beta-lactam__PBP-2X	beta-lactam	TRUE	FALSE	FALSE	FALSE	FALSE	strain	8.20E-03	2.20E-05	Human_only	III
CAO91615	beta-lactam__PBP-2X	beta-lactam	TRUE	FALSE	FALSE	FALSE	FALSE	strain	5.70E-02	2.40E-04	Human_only	III
CAO91616	beta-lactam__PBP-2X	beta-lactam	TRUE	FALSE	FALSE	FALSE	FALSE	genus	3.30E-01	4.30E-03	371.658961	III
CAO91617	beta-lactam__PBP-2X	beta-lactam	TRUE	FALSE	FALSE	FALSE	FALSE	strain	8.20E-03	3.90E-05	Human_only	III
CAO91624	beta-lactam__PBP-2X	beta-lactam	TRUE	FALSE	FALSE	FALSE	FALSE	genus	1.00E-02	6.20E-05	Human_only	III
CAO91626	beta-lactam__PBP-2X	beta-lactam	TRUE	FALSE	FALSE	FALSE	FALSE	strain	3.90E-02	1.70E-04	Human_only	III
CAO91630	beta-lactam__PBP-2X	beta-lactam	TRUE	FALSE	FALSE	FALSE	FALSE	strain	5.90E-02	2.40E-04	Human_only	III
EDK70037	beta-lactam__PBP-2X	beta-lactam	TRUE	FALSE	FALSE	FALSE	FALSE	genus	6.10E-03	2.50E-05	Human_only	III
EDK78328	beta-lactam__PBP-2X	beta-lactam	TRUE	FALSE	FALSE	FALSE	FALSE	strain	3.20E-01	4.10E-03	110.4134794	III
NP_357898	beta-lactam__PBP-2X	beta-lactam	TRUE	FALSE	FALSE	FALSE	FALSE	genus	3.10E-02	2.70E-02	Human_only	III
P14677	beta-lactam__PBP-2X	beta-lactam	TRUE	FALSE	FALSE	FALSE	FALSE	genus	2.00E-03	3.10E-06	Human_only	III
YP_002737588	beta-lactam__PBP-2X	beta-lactam	TRUE	FALSE	FALSE	FALSE	FALSE	genus	6.10E-03	3.00E-05	Human_only	III
YP_002741884	beta-lactam__PBP-2X	beta-lactam	TRUE	FALSE	FALSE	FALSE	FALSE	genus	1.40E-01	7.00E-04	Human_only	III
ZP_01834487	beta-lactam__PBP-2X	beta-lactam	TRUE	FALSE	FALSE	FALSE	FALSE	strain	1.40E-02	4.10E-05	Human_only	III
ZP_04597435	beta-lactam__PBP-2X	beta-lactam	TRUE	FALSE	FALSE	FALSE	FALSE	strain	4.50E-02	2.20E-04	Human_only	III
AAP46578	beta-lactam__penA	beta-lactam	TRUE	FALSE	FALSE	FALSE	FALSE	genus	6.10E-03	2.90E-03	Human_only	III
AAP46583	beta-lactam__penA	beta-lactam	TRUE	FALSE	FALSE	FALSE	FALSE	strain	2.00E-03	7.20E-06	Human_only	III
AAP46585	beta-lactam__penA	beta-lactam	TRUE	FALSE	FALSE	FALSE	FALSE	genus	2.00E-03	1.70E-03	Human_only	III
AAP46590	beta-lactam__penA	beta-lactam	TRUE	FALSE	FALSE	FALSE	FALSE	strain	1.00E-02	1.20E-02	Human_only	III
AAP46602	beta-lactam__penA	beta-lactam	TRUE	FALSE	FALSE	FALSE	FALSE	strain	8.20E-03	3.80E-05	Human_only	III
P0A0U8	beta-lactam__penA	beta-lactam	TRUE	FALSE	FALSE	FALSE	FALSE	genus	2.00E-03	1.40E-05	Human_only	III
U58210.1.gene4.p01	beta-lactam__penA	beta-lactam	TRUE	FALSE	FALSE	FALSE	FALSE	genus	6.80E-01	1.10E-01	843.5534484	III
YP_208590	beta-lactam__penA	beta-lactam	TRUE	FALSE	FALSE	FALSE	FALSE	genus	6.10E-03	5.50E-03	Human_only	III
ABV60286	beta-lactam__PSE-1	beta-lactam	TRUE	FALSE	TRUE	FALSE	FALSE	family	3.70E-02	1.10E-03	Human_only	III
BAE71359	beta-lactam__PSE-1	beta-lactam	TRUE	FALSE	TRUE	FALSE	FALSE	family	2.90E-02	6.30E-04	Human_only	III
AF227204.1.gene1.p01	beta-lactam__SHV	beta-lactam	TRUE	FALSE	TRUE	FALSE	FALSE	genus	4.10E-03	7.60E-03	Human_only	III
AM176550.2.gene1.p01	beta-lactam__SHV	beta-lactam	TRUE	FALSE	TRUE	FALSE	FALSE	genus	8.20E-03	3.80E-03	Human_only	III
AM176551.2.gene1.p01	beta-lactam__SHV	beta-lactam	TRUE	FALSE	TRUE	FALSE	FALSE	genus	2.00E-03	2.10E-05	Human_only	III
HM751100.1.gene1.p01	beta-lactam__SHV	beta-lactam	TRUE	FALSE	TRUE	FALSE	FALSE	strain	2.00E-03	1.70E-05	Human_only	III
HQ877614.1.gene1.p01	beta-lactam__SHV	beta-lactam	TRUE	FALSE	TRUE	FALSE	FALSE	genus	1.20E-02	3.20E-02	Human_only	III
JX268631.1.gene1.p01	beta-lactam__SHV	beta-lactam	TRUE	FALSE	TRUE	FALSE	FALSE	genus	2.00E-03	3.50E-06	Human_only	III
X98102.1.gene1.p01	beta-lactam__SHV	beta-lactam	TRUE	FALSE	TRUE	FALSE	FALSE	strain	1.20E-02	9.30E-03	Human_only	III
AM176558.2.gene1.p01	beta-lactam__SHV-1	beta-lactam	TRUE	FALSE	TRUE	FALSE	FALSE	genus	2.00E-03	2.70E-05	Human_only	III
AJ920369.1.gene1.p01	beta-lactam__SHV-12	beta-lactam	TRUE	FALSE	TRUE	FALSE	FALSE	genus	3.90E-02	4.70E-04	Human_only	III
AB551737.1.gene1.p01	beta-lactam__SHV-133	beta-lactam	TRUE	FALSE	TRUE	FALSE	FALSE	strain	6.10E-03	8.10E-03	Human_only	III
JX121115.1.gene1.p01	beta-lactam__SHV-148	beta-lactam	TRUE	FALSE	TRUE	FALSE	FALSE	strain	2.00E-03	2.20E-03	Human_only	III
JX121128.1.gene1.p01	beta-lactam__SHV-161	beta-lactam	TRUE	FALSE	TRUE	FALSE	FALSE	strain	2.00E-03	1.60E-03	Human_only	III
JX121131.1.gene1.p01	beta-lactam__SHV-165	beta-lactam	TRUE	FALSE	TRUE	FALSE	FALSE	strain	8.20E-03	5.10E-05	Human_only	III
JX870080.1.gene1.p01	beta-lactam__SHV-168	beta-lactam	TRUE	FALSE	TRUE	FALSE	FALSE	strain	2.00E-03	2.00E-05	Human_only	III
AF293345.1.gene1.p01	beta-lactam__SHV-27	beta-lactam	TRUE	FALSE	TRUE	FALSE	FALSE	family	4.10E-03	2.20E-03	Human_only	III
AF535128.1.gene1.p01	beta-lactam__SHV-40	beta-lactam	TRUE	FALSE	TRUE	FALSE	FALSE	strain	2.00E-03	1.70E-03	Human_only	III
AAT97115	beta-lactam__SHV-5	beta-lactam	TRUE	FALSE	FALSE	FALSE	FALSE	strain	2.00E-03	6.60E-03	Human_only	III
AJ863560.2.gene1.p01	beta-lactam__SHV-55	beta-lactam	TRUE	FALSE	TRUE	FALSE	FALSE	strain	8.20E-03	1.60E-05	Human_only	III
AJ866284.2.gene1.p01	beta-lactam__SHV-61	beta-lactam	TRUE	FALSE	TRUE	FALSE	FALSE	strain	1.00E-02	2.40E-02	Human_only	III
AJ866285.2.gene1.p01	beta-lactam__SHV-62	beta-lactam	TRUE	FALSE	TRUE	FALSE	FALSE	genus	2.00E-03	4.60E-04	Human_only	III
AM176546.2.gene1.p01	beta-lactam__SHV-71	beta-lactam	TRUE	FALSE	TRUE	FALSE	FALSE	strain	4.10E-03	1.10E-05	Human_only	III
EF373970.1.gene1.p01	beta-lactam__SHV-94	beta-lactam	TRUE	FALSE	TRUE	FALSE	FALSE	strain	6.10E-03	2.80E-01	Human_only	III
FJ807656.1.gene1.p01	beta-lactam__TEM-154	beta-lactam	TRUE	FALSE	TRUE	FALSE	FALSE	strain	2.00E-03	1.90E-03	Human_only	III
AJ437107.1.gene1.p01	beta-lactam__TEM-30	beta-lactam	TRUE	FALSE	TRUE	FALSE	FALSE	family	4.10E-03	1.40E-05	Human_only	III
AF347054.1.gene1.p1	beta-lactam__TEM-80	beta-lactam	TRUE	FALSE	TRUE	FALSE	FALSE	strain	2.00E-03	4.10E-06	Human_only	III
AY165025.1.gene1.p01	beta-lactam__VIM-1	beta-lactam	TRUE	FALSE	TRUE	FALSE	FALSE	strain	1.60E-02	1.30E-02	Human_only	III
AY605049.2.gene1.p01	beta-lactam__VIM-2	beta-lactam	TRUE	FALSE	TRUE	FALSE	FALSE	strain	1.20E-02	1.50E-04	Human_only	III
AF036933.1.gene1.p01	chloramphenicol__cat_chloramphenicol acetyltransferase	chloramphenicol	TRUE	FALSE	TRUE	FALSE	FALSE	genus	1.20E-02	8.80E-05	Human_only	III
M35190.gene.p01	chloramphenicol__cat_chloramphenicol acetyltransferase	chloramphenicol	TRUE	FALSE	FALSE	FALSE	FALSE	bacteria	4.60E-01	4.90E-02	Human_only	III
NC_002096.2598307.p01	chloramphenicol__cat_chloramphenicol acetyltransferase	chloramphenicol	TRUE	FALSE	TRUE	FALSE	FALSE	strain	1.00E-02	1.10E-04	Human_only	III
U83488.1.gene4.p01	chloramphenicol__cat_chloramphenicol acetyltransferase	chloramphenicol	TRUE	FALSE	TRUE	FALSE	FALSE	bacteria	1.40E-02	1.40E-04	Human_only	III
X02529.1.gene3.p1	chloramphenicol__cat_chloramphenicol acetyltransferase	chloramphenicol	TRUE	FALSE	TRUE	FALSE	FALSE	bacteria	1.00E-02	2.50E-04	Human_only	III
X02872.1.gene2.p1	chloramphenicol__cat_chloramphenicol acetyltransferase	chloramphenicol	TRUE	FALSE	TRUE	FALSE	FALSE	genus	6.10E-03	1.10E-05	Human_only	III
YP_001429537	chloramphenicol__cat_chloramphenicol acetyltransferase	chloramphenicol	TRUE	FALSE	TRUE	FALSE	FALSE	genus	4.70E-02	4.00E-03	Human_only	III
CAO82974	chloramphenicol__catA	chloramphenicol	TRUE	FALSE	FALSE	FALSE	FALSE	strain	1.10E-01	5.50E-03	Human_only	III
P00484	chloramphenicol__catA	chloramphenicol	TRUE	FALSE	TRUE	FALSE	FALSE	genus	2.20E-02	2.10E-04	Human_only	III
YP_002150494	chloramphenicol__catA	chloramphenicol	TRUE	FALSE	TRUE	FALSE	FALSE	genus	2.00E-02	9.00E-05	Human_only	III
M55620.gene.p01	chloramphenicol__catQ	chloramphenicol	TRUE	FALSE	FALSE	FALSE	FALSE	family	6.30E-02	5.30E-03	Human_only	III
CP001581.1.gene3143.p01	chloramphenicol__chloramphenicol and florfenicol resistance gene	chloramphenicol	TRUE	FALSE	FALSE	FALSE	FALSE	order	2.80E-01	6.50E-02	915.2369588	III
AJ549214.1.gene2.p01	chloramphenicol__chloramphenicol exporter	chloramphenicol	TRUE	FALSE	TRUE	FALSE	FALSE	class	4.90E-02	1.10E-02	Human_only	III
X59968.1.gene1.p01	chloramphenicol__chloramphenicol exporter	chloramphenicol	TRUE	FALSE	FALSE	FALSE	FALSE	genus	1.80E-02	1.10E-04	Human_only	III
A0RD31	fosfomycin__fosB	fosfomycin	TRUE	FALSE	FALSE	FALSE	FALSE	genus	2.00E-03	1.00E-04	Human_only	III
Q63CC5	fosfomycin__fosB	fosfomycin	TRUE	FALSE	FALSE	FALSE	FALSE	genus	2.00E-03	2.10E-04	Human_only	III
Q6HJT7	fosfomycin__fosB	fosfomycin	TRUE	FALSE	FALSE	FALSE	FALSE	genus	2.00E-03	5.20E-04	Human_only	III
YP_002445444	fosfomycin__fosB	fosfomycin	TRUE	FALSE	FALSE	FALSE	FALSE	genus	2.00E-03	5.20E-04	Human_only	III
YP_002529744	fosfomycin__fosB	fosfomycin	TRUE	FALSE	FALSE	FALSE	FALSE	class	2.00E-03	5.20E-05	Human_only	III
ZP_03232999	fosfomycin__fosB	fosfomycin	TRUE	FALSE	FALSE	FALSE	FALSE	class	2.00E-03	4.20E-04	Human_only	III
ZP_04090195	fosfomycin__fosB	fosfomycin	TRUE	FALSE	FALSE	FALSE	FALSE	class	2.00E-03	6.30E-04	Human_only	III
ZP_04096221	fosfomycin__fosB	fosfomycin	TRUE	FALSE	FALSE	FALSE	FALSE	genus	2.00E-03	1.60E-04	Human_only	III
ZP_04151022	fosfomycin__fosB	fosfomycin	TRUE	FALSE	FALSE	FALSE	FALSE	genus	4.10E-03	1.70E-04	Human_only	III
ZP_04168559	fosfomycin__fosB	fosfomycin	TRUE	FALSE	FALSE	FALSE	FALSE	genus	2.00E-03	1.40E-04	Human_only	III
ZP_04174269	fosfomycin__fosB	fosfomycin	TRUE	FALSE	FALSE	FALSE	FALSE	genus	4.10E-03	1.70E-04	Human_only	III
ZP_04217288	fosfomycin__fosB	fosfomycin	TRUE	FALSE	FALSE	FALSE	FALSE	strain	2.00E-03	4.20E-04	Human_only	III
ZP_04233366	fosfomycin__fosB	fosfomycin	TRUE	FALSE	FALSE	FALSE	FALSE	genus	2.00E-03	9.40E-05	Human_only	III
ZP_04244950	fosfomycin__fosB	fosfomycin	TRUE	FALSE	FALSE	FALSE	FALSE	strain	2.00E-03	1.40E-04	Human_only	III
ZP_04261748	fosfomycin__fosB	fosfomycin	TRUE	FALSE	FALSE	FALSE	FALSE	genus	2.00E-03	1.40E-04	Human_only	III
ZP_04283753	fosfomycin__fosB	fosfomycin	TRUE	FALSE	FALSE	FALSE	FALSE	strain	2.00E-03	1.00E-04	Human_only	III
Q83MG8	kasugamycin__kasugamycin resistance protein ksgA	kasugamycin	TRUE	FALSE	TRUE	FALSE	FALSE	genus	2.90E-02	1.90E-04	Human_only	III
YP_002401190	kasugamycin__kasugamycin resistance protein ksgA	kasugamycin	TRUE	FALSE	TRUE	FALSE	FALSE	genus	1.40E-01	3.20E-03	135.2920114	III
AY234334.1.orf0.gene.p01	macrolide-lincosamide-streptogramin__erm(34)	macrolide-lincosamide-streptogramin	TRUE	FALSE	FALSE	FALSE	FALSE	genus	8.20E-03	4.50E-05	Human_only	III
BAC53825	macrolide-lincosamide-streptogramin__ermA	macrolide-lincosamide-streptogramin	TRUE	FALSE	TRUE	FALSE	FALSE	class	6.50E-02	9.00E-03	154.0418259	III
L22689.1.gene1.p01	macrolide-lincosamide-streptogramin__ermA	macrolide-lincosamide-streptogramin	TRUE	FALSE	FALSE	FALSE	FALSE	phylum	3.90E-01	2.70E-02	398.2145076	III
M29832.gene.p01	macrolide-lincosamide-streptogramin__ermA	macrolide-lincosamide-streptogramin	TRUE	FALSE	FALSE	FALSE	FALSE	genus	4.10E-03	5.40E-05	Human_only	III
ACL81266	macrolide-lincosamide-streptogramin__ermC	macrolide-lincosamide-streptogramin	TRUE	FALSE	FALSE	FALSE	FALSE	strain	3.30E-02	5.00E-03	320.5395484	III
CAJ43792	macrolide-lincosamide-streptogramin__ermC	macrolide-lincosamide-streptogramin	TRUE	FALSE	FALSE	FALSE	FALSE	strain	4.10E-02	5.80E-03	223.1372323	III
NC_007209.3523503.p01	macrolide-lincosamide-streptogramin__ermC	macrolide-lincosamide-streptogramin	TRUE	FALSE	FALSE	FALSE	FALSE	genus	1.60E-02	1.20E-04	Human_only	III
AAA27431	macrolide-lincosamide-streptogramin__ermF	macrolide-lincosamide-streptogramin	TRUE	FALSE	FALSE	FALSE	FALSE	bacteria	7.00E-01	4.60E-01	244.1491179	III
Q02607	macrolide-lincosamide-streptogramin__ermF	macrolide-lincosamide-streptogramin	TRUE	FALSE	FALSE	FALSE	FALSE	order	6.40E-01	1.40E-01	215.2521168	III
ZP_04055482	macrolide-lincosamide-streptogramin__ermF	macrolide-lincosamide-streptogramin	TRUE	FALSE	FALSE	FALSE	FALSE	bacteria	7.30E-01	4.80E-01	175.3594282	III
AAC37034	macrolide-lincosamide-streptogramin__ermG	macrolide-lincosamide-streptogramin	TRUE	FALSE	FALSE	FALSE	FALSE	genus	5.90E-01	2.50E-01	323.1532708	III
BAD86539	macrolide-lincosamide-streptogramin__ermG	macrolide-lincosamide-streptogramin	TRUE	FALSE	FALSE	FALSE	FALSE	genus	2.90E-02	1.50E-03	Human_only	III
CAD89787	macrolide-lincosamide-streptogramin__ermG	macrolide-lincosamide-streptogramin	TRUE	FALSE	FALSE	FALSE	FALSE	genus	5.70E-01	2.10E-01	278.8477777	III
M15332.gene.p01	macrolide-lincosamide-streptogramin__ermG	macrolide-lincosamide-streptogramin	TRUE	FALSE	TRUE	FALSE	FALSE	bacteria	5.90E-01	1.70E-01	418.1426715	III
NP_630197	macrolide-lincosamide-streptogramin__ermO	macrolide-lincosamide-streptogramin	TRUE	FALSE	FALSE	FALSE	FALSE	strain	2.00E-03	3.30E-05	Human_only	III
M64090.gene.p01	macrolide-lincosamide-streptogramin__ermT	macrolide-lincosamide-streptogramin	TRUE	FALSE	TRUE	FALSE	FALSE	strain	1.30E-01	2.80E-02	380.8086276	III
NP_862543	macrolide-lincosamide-streptogramin__ermT	macrolide-lincosamide-streptogramin	TRUE	FALSE	FALSE	FALSE	FALSE	order	1.80E-01	7.30E-02	1612.66729	III
YP_251227	macrolide-lincosamide-streptogramin__ermX	macrolide-lincosamide-streptogramin	TRUE	FALSE	FALSE	FALSE	FALSE	phylum	2.30E-01	1.60E-02	164.5541716	III
ZP_03917649	macrolide-lincosamide-streptogramin__ermX	macrolide-lincosamide-streptogramin	TRUE	FALSE	FALSE	FALSE	FALSE	phylum	1.60E-01	1.40E-02	1395.794067	III
CAL44990	macrolide-lincosamide-streptogramin__lnuA	macrolide-lincosamide-streptogramin	TRUE	FALSE	TRUE	FALSE	FALSE	class	5.40E-01	3.60E-02	2801.745769	III
YP_758631	macrolide-lincosamide-streptogramin__lnuA	macrolide-lincosamide-streptogramin	TRUE	FALSE	FALSE	FALSE	FALSE	genus	5.10E-01	3.20E-02	129.8394337	III
AAW30456	macrolide-lincosamide-streptogramin__lsa	macrolide-lincosamide-streptogramin	TRUE	FALSE	TRUE	FALSE	FALSE	genus	1.20E-01	2.50E-03	259.4560069	III
ZP_03949543	macrolide-lincosamide-streptogramin__lsa	macrolide-lincosamide-streptogramin	TRUE	FALSE	FALSE	FALSE	FALSE	genus	3.50E-01	4.90E-03	453.6397241	III
ZP_03984253	macrolide-lincosamide-streptogramin__lsa	macrolide-lincosamide-streptogramin	TRUE	FALSE	FALSE	FALSE	FALSE	bacteria	2.30E-01	4.80E-03	417.3909091	III
ZP_04433622	macrolide-lincosamide-streptogramin__lsa	macrolide-lincosamide-streptogramin	TRUE	FALSE	FALSE	FALSE	FALSE	bacteria	1.20E-01	2.70E-03	Human_only	III
ZP_04437889	macrolide-lincosamide-streptogramin__lsa	macrolide-lincosamide-streptogramin	TRUE	FALSE	FALSE	FALSE	FALSE	genus	2.60E-01	6.20E-03	620.7059	III
ZP_04646474	macrolide-lincosamide-streptogramin__lsa	macrolide-lincosamide-streptogramin	TRUE	FALSE	FALSE	FALSE	FALSE	genus	7.60E-02	1.90E-03	180.507425	III
CP000768.1.gene1024.p01	macrolide-lincosamide-streptogramin__macA	macrolide-lincosamide-streptogramin	TRUE	FALSE	FALSE	FALSE	FALSE	species	9.20E-02	2.20E-03	Human_only	III
NC_002695.1.917702.p01	macrolide-lincosamide-streptogramin__macA	macrolide-lincosamide-streptogramin	TRUE	FALSE	TRUE	FALSE	FALSE	phylum	5.70E-01	2.30E-01	158.7415705	III
YP_002386378	macrolide-lincosamide-streptogramin__macB	macrolide-lincosamide-streptogramin	TRUE	FALSE	TRUE	FALSE	FALSE	genus	1.40E-01	2.30E-03	Human_only	III
ZP_03052661	macrolide-lincosamide-streptogramin__macB	macrolide-lincosamide-streptogramin	TRUE	FALSE	TRUE	FALSE	FALSE	family	7.60E-02	1.00E-03	Human_only	III
AAQ62546	macrolide-lincosamide-streptogramin__mefA	macrolide-lincosamide-streptogramin	TRUE	FALSE	FALSE	FALSE	FALSE	genus	4.70E-01	1.40E-02	906.8266667	III
AAY68306	macrolide-lincosamide-streptogramin__mefA	macrolide-lincosamide-streptogramin	TRUE	FALSE	FALSE	FALSE	FALSE	order	6.30E-01	4.60E-02	179.7211215	III
ACG58975	macrolide-lincosamide-streptogramin__mefA	macrolide-lincosamide-streptogramin	TRUE	FALSE	FALSE	FALSE	FALSE	species	6.70E-01	6.50E-02	131.5148274	III
AF227521.gene.p01	macrolide-lincosamide-streptogramin__mefA	macrolide-lincosamide-streptogramin	TRUE	FALSE	FALSE	FALSE	FALSE	genus	4.70E-01	2.80E-02	149.6902799	III
CAJ45367	macrolide-lincosamide-streptogramin__mefA	macrolide-lincosamide-streptogramin	TRUE	FALSE	FALSE	FALSE	FALSE	phylum	6.60E-01	1.00E-01	470.3719957	III
YP_001396002	macrolide-lincosamide-streptogramin__mefA	macrolide-lincosamide-streptogramin	TRUE	FALSE	FALSE	FALSE	FALSE	bacteria	7.20E-01	4.70E-01	514.8282131	III
CAJ51087	macrolide-lincosamide-streptogramin__mphC	macrolide-lincosamide-streptogramin	TRUE	FALSE	FALSE	FALSE	FALSE	genus	1.20E-02	2.80E-04	Human_only	III
CAL37101	macrolide-lincosamide-streptogramin__mphC	macrolide-lincosamide-streptogramin	TRUE	FALSE	FALSE	FALSE	FALSE	strain	2.00E-03	1.20E-04	Human_only	III
YP_001389621	macrolide-lincosamide-streptogramin__vatB	macrolide-lincosamide-streptogramin	TRUE	FALSE	FALSE	FALSE	FALSE	genus	5.70E-01	1.70E-02	116.6095809	III
ACB17731	multidrug__acrA	multidrug	TRUE	FALSE	TRUE	FALSE	FALSE	genus	2.70E-01	1.20E-02	121.2753516	III
CP000034.1.gene456.p01	multidrug__acrA	multidrug	TRUE	FALSE	TRUE	FALSE	FALSE	strain	2.90E-01	1.30E-02	168.8901035	III
NC_002695.1.914620.p01	multidrug__acrA	multidrug	TRUE	FALSE	TRUE	FALSE	FALSE	phylum	1.40E-01	2.50E-03	132.2343897	III
YP_668451	multidrug__acrB	multidrug	TRUE	FALSE	TRUE	FALSE	FALSE	genus	3.70E-01	2.50E-02	118.828261	III
YP_689681	multidrug__bicyclomycin_multidrug_efflux_protein_bcr	multidrug	TRUE	FALSE	TRUE	FALSE	FALSE	strain	2.40E-01	7.80E-03	414.8419124	III
AAC75243	multidrug__bicyclomycin-multidrug_efflux_protein_bcr	multidrug	TRUE	FALSE	TRUE	FALSE	FALSE	phylum	1.60E-02	2.30E-04	Human_only	III
CAS09877	multidrug__bicyclomycin-multidrug_efflux_protein_bcr	multidrug	TRUE	FALSE	TRUE	FALSE	FALSE	family	1.00E-01	1.30E-03	Human_only	III
NP_288765	multidrug__bicyclomycin-multidrug_efflux_protein_bcr	multidrug	TRUE	FALSE	TRUE	FALSE	FALSE	family	8.00E-02	1.50E-03	Human_only	III
NP_456779	multidrug__bicyclomycin-multidrug_efflux_protein_bcr	multidrug	TRUE	FALSE	FALSE	FALSE	FALSE	species	1.70E-01	3.20E-03	105.6896602	III
NP_708081	multidrug__bicyclomycin-multidrug_efflux_protein_bcr	multidrug	TRUE	FALSE	TRUE	FALSE	FALSE	genus	1.80E-01	3.90E-03	113.6278726	III
NP_754605	multidrug__bicyclomycin-multidrug_efflux_protein_bcr	multidrug	TRUE	FALSE	TRUE	FALSE	FALSE	genus	1.00E-01	2.20E-03	Human_only	III
YP_001569731	multidrug__bicyclomycin-multidrug_efflux_protein_bcr	multidrug	TRUE	FALSE	FALSE	FALSE	FALSE	species	2.90E-02	2.10E-04	Human_only	III
YP_002147194	multidrug__bicyclomycin-multidrug_efflux_protein_bcr	multidrug	TRUE	FALSE	FALSE	FALSE	FALSE	species	1.70E-01	3.00E-03	611.119596	III
YP_002293726	multidrug__bicyclomycin-multidrug_efflux_protein_bcr	multidrug	TRUE	FALSE	TRUE	FALSE	FALSE	genus	1.20E-01	2.70E-03	145.7186897	III
YP_002383389	multidrug__bicyclomycin-multidrug_efflux_protein_bcr	multidrug	TRUE	FALSE	TRUE	FALSE	FALSE	genus	7.30E-02	1.10E-03	Human_only	III
YP_002413233	multidrug__bicyclomycin-multidrug_efflux_protein_bcr	multidrug	TRUE	FALSE	TRUE	FALSE	FALSE	genus	1.80E-01	6.70E-03	226.9321204	III
YP_402564	multidrug__bicyclomycin-multidrug_efflux_protein_bcr	multidrug	TRUE	FALSE	TRUE	FALSE	FALSE	species	4.40E-01	6.80E-02	199.647008	III
ZP_03027239	multidrug__bicyclomycin-multidrug_efflux_protein_bcr	multidrug	TRUE	FALSE	TRUE	FALSE	FALSE	genus	7.30E-02	1.70E-03	Human_only	III
ZP_03059695	multidrug__bicyclomycin-multidrug_efflux_protein_bcr	multidrug	TRUE	FALSE	TRUE	FALSE	FALSE	family	4.30E-02	7.80E-04	Human_only	III
ZP_03066488	multidrug__bicyclomycin-multidrug_efflux_protein_bcr	multidrug	TRUE	FALSE	TRUE	FALSE	FALSE	strain	2.70E-01	1.20E-02	364.4684623	III
CP000768.1.gene1536.p01	multidrug__cmeA	multidrug	TRUE	FALSE	FALSE	FALSE	FALSE	species	2.40E-02	1.50E-03	Human_only	III
NC_002951.3238155.p01	multidrug__EmrB_QacA_family_major_facilitator_transporter	multidrug	TRUE	FALSE	TRUE	FALSE	FALSE	strain	1.00E-02	1.30E-04	Human_only	III
AE016830.1.gene424.p01	multidrug__EmrB-QacA family major facilitator transporter	multidrug	TRUE	FALSE	TRUE	FALSE	FALSE	bacteria	3.50E-01	5.80E-02	136.8164422	III
AE016830.1.gene768.p01	multidrug__EmrB-QacA family major facilitator transporter	multidrug	TRUE	FALSE	TRUE	FALSE	FALSE	bacteria	2.70E-01	2.40E-02	101.3423342	III
CP003583.1.gene510.p01	multidrug__EmrB-QacA family major facilitator transporter	multidrug	TRUE	FALSE	TRUE	FALSE	FALSE	genus	1.70E-01	9.40E-03	479.6716859	III
AAC76696	multidrug__emrD	multidrug	TRUE	FALSE	TRUE	FALSE	FALSE	family	9.20E-02	1.30E-03	Human_only	III
ABG71850	multidrug__emrD	multidrug	TRUE	FALSE	TRUE	FALSE	FALSE	genus	1.30E-01	3.00E-03	Human_only	III
ACB18769	multidrug__emrD	multidrug	TRUE	FALSE	TRUE	FALSE	FALSE	family	1.20E-01	2.00E-03	Human_only	III
BAH65866	multidrug__emrD	multidrug	TRUE	FALSE	TRUE	FALSE	FALSE	family	1.20E-01	2.20E-03	Human_only	III
CAD03195	multidrug__emrD	multidrug	TRUE	FALSE	FALSE	FALSE	FALSE	species	8.20E-03	3.00E-05	Human_only	III
CP000034.1.gene4157.p01	multidrug__emrD	multidrug	TRUE	FALSE	TRUE	FALSE	FALSE	family	2.40E-02	1.30E-03	Human_only	III
CP001138.1.gene3995.p01	multidrug__emrD	multidrug	TRUE	FALSE	FALSE	FALSE	FALSE	genus	4.10E-02	2.30E-03	Human_only	III
NC_002695.1.915420.p01	multidrug__emrD	multidrug	TRUE	FALSE	TRUE	FALSE	FALSE	family	2.70E-02	2.80E-04	Human_only	III
NP_462699	multidrug__emrD	multidrug	TRUE	FALSE	FALSE	FALSE	FALSE	genus	6.10E-03	1.60E-05	Human_only	III
NP_756458	multidrug__emrD	multidrug	TRUE	FALSE	TRUE	FALSE	FALSE	family	1.10E-01	1.80E-03	Human_only	III
YP_001572785	multidrug__emrD	multidrug	TRUE	FALSE	TRUE	FALSE	FALSE	genus	8.20E-03	3.40E-05	Human_only	III
YP_001882481	multidrug__emrD	multidrug	TRUE	FALSE	TRUE	FALSE	FALSE	family	3.10E-01	2.10E-02	Human_only	III
YP_002047829	multidrug__emrD	multidrug	TRUE	FALSE	FALSE	FALSE	FALSE	species	4.10E-03	9.20E-05	Human_only	III
YP_002217746	multidrug__emrD	multidrug	TRUE	FALSE	FALSE	FALSE	FALSE	genus	8.20E-03	2.90E-05	Human_only	III
YP_002228414	multidrug__emrD	multidrug	TRUE	FALSE	FALSE	FALSE	FALSE	species	1.00E-02	8.60E-05	Human_only	III
YP_002245675	multidrug__emrD	multidrug	TRUE	FALSE	FALSE	FALSE	FALSE	genus	1.40E-02	6.50E-05	Human_only	III
YP_002331449	multidrug__emrD	multidrug	TRUE	FALSE	TRUE	FALSE	FALSE	genus	6.10E-02	8.20E-04	Human_only	III
YP_002400178	multidrug__emrD	multidrug	TRUE	FALSE	TRUE	FALSE	FALSE	species	4.00E-01	5.50E-02	117.3979119	III
YP_002639394	multidrug__emrD	multidrug	TRUE	FALSE	FALSE	FALSE	FALSE	family	8.20E-03	3.50E-05	Human_only	III
YP_002808057	multidrug__emrD	multidrug	TRUE	FALSE	TRUE	FALSE	FALSE	phylum	1.20E-01	1.90E-03	310.7354667	III
YP_312412	multidrug__emrD	multidrug	TRUE	FALSE	TRUE	FALSE	FALSE	family	9.60E-02	1.70E-03	Human_only	III
YP_543187	multidrug__emrD	multidrug	TRUE	FALSE	TRUE	FALSE	FALSE	species	1.60E-01	3.70E-03	Human_only	III
ZP_02784870	multidrug__emrD	multidrug	TRUE	FALSE	TRUE	FALSE	FALSE	genus	1.60E-01	3.50E-03	146.5680588	III
ZP_04651279	multidrug__emrD	multidrug	TRUE	FALSE	TRUE	FALSE	FALSE	family	4.90E-01	9.90E-02	219.4433982	III
AAN80811	multidrug__emrE	multidrug	TRUE	FALSE	TRUE	FALSE	FALSE	genus	1.10E-01	3.70E-03	221.8250278	III
ABG69871	multidrug__emrE	multidrug	TRUE	FALSE	TRUE	FALSE	FALSE	family	2.40E-01	1.20E-02	129.1292973	III
NC_002695.1.913273.p01	multidrug__emrE	multidrug	TRUE	FALSE	TRUE	FALSE	FALSE	genus	1.70E-01	6.90E-03	163.3544	III
P23895	multidrug__emrE	multidrug	TRUE	FALSE	TRUE	FALSE	FALSE	genus	1.80E-02	1.90E-04	Human_only	III
YP_002398143	multidrug__emrE	multidrug	TRUE	FALSE	TRUE	FALSE	FALSE	species	2.50E-01	1.60E-02	139.885958	III
ZP_03048536	multidrug__emrE	multidrug	TRUE	FALSE	TRUE	FALSE	FALSE	family	1.10E-01	2.10E-03	Human_only	III
YP_808159	multidrug__major_facilitator_superfamily_transporter	multidrug	TRUE	FALSE	FALSE	FALSE	FALSE	genus	2.90E-02	1.30E-04	Human_only	III
ZP_03948381	multidrug__major_facilitator_superfamily_transporter	multidrug	TRUE	FALSE	FALSE	FALSE	FALSE	genus	1.80E-02	4.60E-04	Human_only	III
ZP_03982909	multidrug__major_facilitator_superfamily_transporter	multidrug	TRUE	FALSE	TRUE	FALSE	FALSE	bacteria	3.70E-02	1.10E-03	Human_only	III
BAG76424	multidrug__mdfA	multidrug	TRUE	FALSE	TRUE	FALSE	FALSE	genus	2.20E-01	7.10E-03	Human_only	III
CAR59960	multidrug__mdfA	multidrug	TRUE	FALSE	FALSE	FALSE	FALSE	species	3.30E-02	1.70E-04	Human_only	III
NP_706721	multidrug__mdfA	multidrug	TRUE	FALSE	TRUE	FALSE	FALSE	genus	1.40E-01	2.70E-03	Human_only	III
YP_001457641	multidrug__mdfA	multidrug	TRUE	FALSE	TRUE	FALSE	FALSE	genus	2.30E-01	7.40E-03	Human_only	III
YP_668774	multidrug__mdfA	multidrug	TRUE	FALSE	TRUE	FALSE	FALSE	genus	2.90E-01	1.40E-02	2227.993493	III
YP_688360	multidrug__mdfA	multidrug	TRUE	FALSE	TRUE	FALSE	FALSE	species	5.50E-02	3.50E-04	Human_only	III
ZP_02775049	multidrug__mdfA	multidrug	TRUE	FALSE	TRUE	FALSE	FALSE	family	1.90E-01	6.70E-03	Human_only	III
ZP_03003660	multidrug__mdfA	multidrug	TRUE	FALSE	TRUE	FALSE	FALSE	family	1.90E-01	5.50E-03	Human_only	III
ACB17952	multidrug__mdtE	multidrug	TRUE	FALSE	TRUE	FALSE	FALSE	phylum	1.20E-01	2.20E-03	Human_only	III
ACI76101	multidrug__mdtE	multidrug	TRUE	FALSE	TRUE	FALSE	FALSE	family	1.70E-01	5.10E-03	819.3569067	III
NC_002695.1.915750.p01	multidrug__mdtE	multidrug	TRUE	FALSE	TRUE	FALSE	FALSE	genus	1.30E-01	2.70E-03	Human_only	III
YP_001882199	multidrug__mdtE	multidrug	TRUE	FALSE	TRUE	FALSE	FALSE	family	3.90E-01	3.60E-02	137.4961538	III
YP_002414661	multidrug__mdtE	multidrug	TRUE	FALSE	TRUE	FALSE	FALSE	family	1.20E-01	4.50E-03	Human_only	III
YP_405005	multidrug__mdtE	multidrug	TRUE	FALSE	TRUE	FALSE	FALSE	species	2.20E-01	6.80E-03	348.8878522	III
ZP_04001477	multidrug__mdtE	multidrug	TRUE	FALSE	TRUE	FALSE	FALSE	genus	6.10E-01	2.40E-01	134.1139806	III
YP_002272991	multidrug__mdtF	multidrug	TRUE	FALSE	TRUE	FALSE	FALSE	genus	1.60E-01	4.20E-03	100.2295728	III
A1A9U9	multidrug__mdtG	multidrug	TRUE	FALSE	TRUE	FALSE	FALSE	family	2.60E-01	9.30E-03	113.9422303	III
B7NAS9	multidrug__mdtG	multidrug	TRUE	FALSE	TRUE	FALSE	FALSE	genus	3.90E-01	5.00E-02	123.7846144	III
HE999704.1.gene3084.p01	multidrug__mdtG	multidrug	TRUE	FALSE	FALSE	FALSE	FALSE	genus	2.00E-03	2.00E-06	Human_only	III
NC_012469.1.7687230.p01	multidrug__mdtG	multidrug	TRUE	FALSE	FALSE	FALSE	FALSE	genus	8.40E-02	5.30E-04	Human_only	III
NP_455648	multidrug__mdtG	multidrug	TRUE	FALSE	FALSE	FALSE	FALSE	species	4.10E-03	1.30E-05	Human_only	III
NP_460125	multidrug__mdtG	multidrug	TRUE	FALSE	FALSE	FALSE	FALSE	genus	8.20E-03	5.20E-05	Human_only	III
Q5PGY0	multidrug__mdtG	multidrug	TRUE	FALSE	FALSE	FALSE	FALSE	species	6.10E-03	4.50E-05	Human_only	III
YP_001570871	multidrug__mdtG	multidrug	TRUE	FALSE	TRUE	FALSE	FALSE	family	1.80E-01	3.80E-03	213.4887529	III
YP_001744129	multidrug__mdtG	multidrug	TRUE	FALSE	TRUE	FALSE	FALSE	genus	2.70E-02	2.00E-04	Human_only	III
YP_002226908	multidrug__mdtG	multidrug	TRUE	FALSE	FALSE	FALSE	FALSE	species	6.10E-03	2.50E-05	Human_only	III
YP_002397219	multidrug__mdtG	multidrug	TRUE	FALSE	TRUE	FALSE	FALSE	genus	2.50E-01	1.00E-02	196.5853554	III
YP_002402255	multidrug__mdtG	multidrug	TRUE	FALSE	TRUE	FALSE	FALSE	family	3.60E-01	3.10E-02	130.539073	III
YP_002735988	multidrug__mdtG	multidrug	TRUE	FALSE	FALSE	FALSE	FALSE	genus	4.10E-03	1.80E-05	Human_only	III
YP_002740275	multidrug__mdtG	multidrug	TRUE	FALSE	FALSE	FALSE	FALSE	genus	6.10E-02	2.30E-04	Human_only	III
ZP_02700942	multidrug__mdtG	multidrug	TRUE	FALSE	FALSE	FALSE	FALSE	genus	4.70E-02	1.60E-01	102.6225527	III
ZP_02721571	multidrug__mdtG	multidrug	TRUE	FALSE	FALSE	FALSE	FALSE	genus	4.10E-02	1.70E-04	Human_only	III
ZP_02902679	multidrug__mdtG	multidrug	TRUE	FALSE	TRUE	FALSE	FALSE	genus	3.40E-01	2.20E-02	123.9319372	III
ZP_04525131	multidrug__mdtG	multidrug	TRUE	FALSE	FALSE	FALSE	FALSE	strain	1.00E-02	4.20E-05	Human_only	III
A1A9W0	multidrug__mdtH	multidrug	TRUE	FALSE	TRUE	FALSE	FALSE	phylum	1.40E-02	8.40E-05	Human_only	III
NC_002695.1.912474.p01	multidrug__mdtH	multidrug	TRUE	FALSE	TRUE	FALSE	FALSE	genus	1.80E-01	5.00E-03	Human_only	III
NP_706986	multidrug__mdtH	multidrug	TRUE	FALSE	TRUE	FALSE	FALSE	family	3.40E-01	3.30E-02	402.5014113	III
Q0T5W7	multidrug__mdtH	multidrug	TRUE	FALSE	TRUE	FALSE	FALSE	strain	1.20E-01	2.10E-03	Human_only	III
YP_001744116	multidrug__mdtH	multidrug	TRUE	FALSE	TRUE	FALSE	FALSE	family	1.80E-01	4.30E-03	Human_only	III
YP_002226896	multidrug__mdtH	multidrug	TRUE	FALSE	FALSE	FALSE	FALSE	species	8.60E-02	9.60E-04	Human_only	III
YP_408416	multidrug__mdtH	multidrug	TRUE	FALSE	TRUE	FALSE	FALSE	genus	3.00E-01	2.20E-02	354.1542424	III
YP_852164	multidrug__mdtH	multidrug	TRUE	FALSE	TRUE	FALSE	FALSE	family	2.80E-01	8.70E-03	147.3903092	III
ZP_03030251	multidrug__mdtH	multidrug	TRUE	FALSE	TRUE	FALSE	FALSE	genus	2.50E-01	9.60E-03	368.1942124	III
ZP_03050421	multidrug__mdtH	multidrug	TRUE	FALSE	TRUE	FALSE	FALSE	strain	1.30E-01	2.30E-03	Human_only	III
ZP_03064700	multidrug__mdtH	multidrug	TRUE	FALSE	TRUE	FALSE	FALSE	strain	2.50E-01	1.00E-02	109.0448371	III
A1ABK4	multidrug__mdtK	multidrug	TRUE	FALSE	TRUE	FALSE	FALSE	genus	1.80E-01	3.20E-03	Human_only	III
A7ZMC9	multidrug__mdtK	multidrug	TRUE	FALSE	TRUE	FALSE	FALSE	family	1.30E-01	1.90E-03	Human_only	III
B1LEM1	multidrug__mdtK	multidrug	TRUE	FALSE	TRUE	FALSE	FALSE	family	1.60E-01	2.60E-03	201.0265643	III
B6IBA3	multidrug__mdtK	multidrug	TRUE	FALSE	TRUE	FALSE	FALSE	genus	2.50E-01	9.40E-03	281.9781773	III
NC_002695.1.912329.p01	multidrug__mdtK	multidrug	TRUE	FALSE	TRUE	FALSE	FALSE	genus	2.60E-01	1.00E-02	113.9569409	III
Q57PL1	multidrug__mdtK	multidrug	TRUE	FALSE	FALSE	FALSE	FALSE	species	2.00E-03	7.40E-06	Human_only	III
YP_310429	multidrug__mdtK	multidrug	TRUE	FALSE	TRUE	FALSE	FALSE	family	1.60E-01	4.10E-03	Human_only	III
ZP_02665869	multidrug__mdtK	multidrug	TRUE	FALSE	FALSE	FALSE	FALSE	genus	9.40E-02	2.10E-03	104.573236	III
ZP_03034990	multidrug__mdtK	multidrug	TRUE	FALSE	TRUE	FALSE	FALSE	phylum	1.60E-01	3.90E-03	145.4850285	III
A7ZTR5	multidrug__mdtL	multidrug	TRUE	FALSE	TRUE	FALSE	FALSE	genus	1.40E-01	2.50E-03	Human_only	III
B7NF27	multidrug__mdtL	multidrug	TRUE	FALSE	TRUE	FALSE	FALSE	family	2.80E-01	1.40E-02	652.9002654	III
B7NR12	multidrug__mdtL	multidrug	TRUE	FALSE	TRUE	FALSE	FALSE	species	1.50E-01	3.10E-03	Human_only	III
CP004022.1.gene1280.p01	multidrug__mdtL	multidrug	TRUE	FALSE	TRUE	FALSE	FALSE	genus	2.40E-02	3.70E-04	Human_only	III
NC_002695.1.915390.p01	multidrug__mdtL	multidrug	TRUE	FALSE	TRUE	FALSE	FALSE	genus	3.40E-01	2.30E-02	563.7374006	III
NP_709488	multidrug__mdtL	multidrug	TRUE	FALSE	TRUE	FALSE	FALSE	genus	1.70E-01	3.00E-03	215.2297658	III
NP_756491	multidrug__mdtL	multidrug	TRUE	FALSE	TRUE	FALSE	FALSE	genus	2.30E-01	6.60E-03	344.1259668	III
YP_002295271	multidrug__mdtL	multidrug	TRUE	FALSE	TRUE	FALSE	FALSE	phylum	2.30E-01	6.80E-03	357.0224598	III
YP_002331481	multidrug__mdtL	multidrug	TRUE	FALSE	TRUE	FALSE	FALSE	genus	1.80E-01	4.00E-03	209.7788643	III
YP_312344	multidrug__mdtL	multidrug	TRUE	FALSE	TRUE	FALSE	FALSE	family	1.90E-01	4.00E-03	203.4504064	III
YP_405598	multidrug__mdtL	multidrug	TRUE	FALSE	TRUE	FALSE	FALSE	family	3.40E-01	2.10E-02	1053.476978	III
ZP_03044893	multidrug__mdtL	multidrug	TRUE	FALSE	TRUE	FALSE	FALSE	genus	2.80E-01	8.40E-03	299.2417873	III
ZP_03063399	multidrug__mdtL	multidrug	TRUE	FALSE	TRUE	FALSE	FALSE	strain	3.40E-01	2.00E-02	1528.158778	III
BAG80136	multidrug__mdtM	multidrug	TRUE	FALSE	TRUE	FALSE	FALSE	genus	1.10E-01	4.20E-03	Human_only	III
CP001138.1.gene4809.p01	multidrug__mdtM	multidrug	TRUE	FALSE	FALSE	FALSE	FALSE	species	6.30E-02	4.70E-04	Human_only	III
P39386	multidrug__mdtM	multidrug	TRUE	FALSE	TRUE	FALSE	FALSE	family	2.60E-01	1.70E-02	927.3107382	III
Q8XB84	multidrug__mdtM	multidrug	TRUE	FALSE	TRUE	FALSE	FALSE	genus	2.00E-01	7.20E-03	435.6701554	III
YP_001461101	multidrug__mdtM	multidrug	TRUE	FALSE	TRUE	FALSE	FALSE	genus	1.20E-01	3.60E-03	Human_only	III
YP_001465866	multidrug__mdtM	multidrug	TRUE	FALSE	TRUE	FALSE	FALSE	genus	2.70E-01	1.70E-02	483.2893834	III
YP_001726662	multidrug__mdtM	multidrug	TRUE	FALSE	TRUE	FALSE	FALSE	genus	3.60E-01	4.10E-02	199.1966951	III
YP_001882916	multidrug__mdtM	multidrug	TRUE	FALSE	TRUE	FALSE	FALSE	family	1.90E-01	5.80E-03	100.3628795	III
YP_002229045	multidrug__mdtM	multidrug	TRUE	FALSE	FALSE	FALSE	FALSE	species	1.60E-01	2.70E-03	152.2223176	III
YP_002384189	multidrug__mdtM	multidrug	TRUE	FALSE	FALSE	FALSE	FALSE	species	2.40E-01	1.50E-02	603.599294	III
YP_002405849	multidrug__mdtM	multidrug	TRUE	FALSE	TRUE	FALSE	FALSE	genus	1.00E-02	5.10E-05	Human_only	III
YP_002640141	multidrug__mdtM	multidrug	TRUE	FALSE	FALSE	FALSE	FALSE	species	4.70E-02	3.40E-04	Human_only	III
YP_002806550	multidrug__mdtM	multidrug	TRUE	FALSE	TRUE	FALSE	FALSE	genus	1.90E-01	7.50E-03	Human_only	III
YP_219359	multidrug__mdtM	multidrug	TRUE	FALSE	FALSE	FALSE	FALSE	species	8.00E-02	6.20E-04	Human_only	III
YP_405948	multidrug__mdtM	multidrug	TRUE	FALSE	TRUE	FALSE	FALSE	species	3.40E-01	2.70E-02	495.4075344	III
ZP_03030716	multidrug__mdtM	multidrug	TRUE	FALSE	TRUE	FALSE	FALSE	family	4.10E-01	7.80E-02	416.0835552	III
ZP_03044758	multidrug__mdtM	multidrug	TRUE	FALSE	TRUE	FALSE	FALSE	family	2.70E-01	1.10E-02	745.5715141	III
ZP_03051054	multidrug__mdtM	multidrug	TRUE	FALSE	TRUE	FALSE	FALSE	phylum	1.20E-01	2.40E-03	Human_only	III
ACB17398	multidrug__mdtN	multidrug	TRUE	FALSE	TRUE	FALSE	FALSE	family	1.60E-01	4.60E-03	129.6801351	III
NP_709857	multidrug__mdtN	multidrug	TRUE	FALSE	TRUE	FALSE	FALSE	family	3.10E-02	1.90E-04	Human_only	III
NP_756938	multidrug__mdtN	multidrug	TRUE	FALSE	TRUE	FALSE	FALSE	genus	6.70E-02	8.10E-04	Human_only	III
YP_001460870	multidrug__mdtN	multidrug	TRUE	FALSE	TRUE	FALSE	FALSE	family	8.20E-02	2.90E-03	Human_only	III
YP_001726873	multidrug__mdtN	multidrug	TRUE	FALSE	TRUE	FALSE	FALSE	phylum	6.10E-03	1.40E-05	Human_only	III
YP_002394085	multidrug__mdtN	multidrug	TRUE	FALSE	TRUE	FALSE	FALSE	family	2.50E-01	1.10E-02	Human_only	III
YP_002400591	multidrug__mdtN	multidrug	TRUE	FALSE	TRUE	FALSE	FALSE	species	1.90E-01	4.30E-03	596.2360323	III
YP_410370	multidrug__mdtN	multidrug	TRUE	FALSE	TRUE	FALSE	FALSE	family	1.90E-01	5.30E-03	611.4960773	III
YP_672170	multidrug__mdtN	multidrug	TRUE	FALSE	TRUE	FALSE	FALSE	genus	8.80E-02	9.20E-04	Human_only	III
ZP_03064581	multidrug__mdtN	multidrug	TRUE	FALSE	TRUE	FALSE	FALSE	family	2.70E-01	1.10E-02	445.9476873	III
ACB17069	multidrug__mdtO	multidrug	TRUE	FALSE	TRUE	FALSE	FALSE	family	2.50E-01	9.60E-03	884.0825688	III
NP_290714	multidrug__mdtO	multidrug	TRUE	FALSE	TRUE	FALSE	FALSE	genus	2.70E-01	1.30E-02	Human_only	III
NP_709856	multidrug__mdtO	multidrug	TRUE	FALSE	TRUE	FALSE	FALSE	genus	1.80E-01	4.70E-03	Human_only	III
NP_756937	multidrug__mdtO	multidrug	TRUE	FALSE	TRUE	FALSE	FALSE	genus	4.30E-01	4.10E-02	119.5261137	III
P32715	multidrug__mdtO	multidrug	TRUE	FALSE	TRUE	FALSE	FALSE	phylum	2.30E-01	9.50E-03	1518.705013	III
YP_001465585	multidrug__mdtO	multidrug	TRUE	FALSE	TRUE	FALSE	FALSE	genus	2.60E-01	1.30E-02	Human_only	III
YP_002331862	multidrug__mdtO	multidrug	TRUE	FALSE	TRUE	FALSE	FALSE	species	4.00E-01	3.50E-02	607.4920412	III
YP_002389553	multidrug__mdtO	multidrug	TRUE	FALSE	TRUE	FALSE	FALSE	genus	3.90E-01	4.50E-02	1032.457233	III
YP_002394084	multidrug__mdtO	multidrug	TRUE	FALSE	TRUE	FALSE	FALSE	genus	3.20E-01	1.90E-02	435.092501	III
YP_002400590	multidrug__mdtO	multidrug	TRUE	FALSE	TRUE	FALSE	FALSE	species	4.30E-01	4.60E-02	698.8559835	III
YP_002410376	multidrug__mdtO	multidrug	TRUE	FALSE	TRUE	FALSE	FALSE	genus	1.90E-01	5.60E-03	Human_only	III
YP_002415222	multidrug__mdtO	multidrug	TRUE	FALSE	TRUE	FALSE	FALSE	genus	3.60E-01	3.30E-02	206.5008033	III
YP_312992	multidrug__mdtO	multidrug	TRUE	FALSE	TRUE	FALSE	FALSE	genus	4.10E-01	3.80E-02	Human_only	III
YP_410369	multidrug__mdtO	multidrug	TRUE	FALSE	TRUE	FALSE	FALSE	genus	3.70E-01	3.60E-02	721.5403609	III
YP_672169	multidrug__mdtO	multidrug	TRUE	FALSE	TRUE	FALSE	FALSE	genus	2.20E-01	7.60E-03	Human_only	III
ZP_03064513	multidrug__mdtO	multidrug	TRUE	FALSE	TRUE	FALSE	FALSE	genus	4.10E-01	4.30E-02	137.8085822	III
ZP_03069403	multidrug__mdtO	multidrug	TRUE	FALSE	TRUE	FALSE	FALSE	family	2.70E-01	1.30E-02	171.6222623	III
ACB17556	multidrug__mdtP	multidrug	TRUE	FALSE	TRUE	FALSE	FALSE	family	6.70E-02	6.20E-04	Human_only	III
P32714	multidrug__mdtP	multidrug	TRUE	FALSE	TRUE	FALSE	FALSE	phylum	2.90E-01	3.00E-02	273.7118519	III
Q8CVH8	multidrug__mdtP	multidrug	TRUE	FALSE	TRUE	FALSE	FALSE	genus	2.30E-01	7.70E-03	Human_only	III
Q8X5R9	multidrug__mdtP	multidrug	TRUE	FALSE	TRUE	FALSE	FALSE	family	4.40E-01	6.10E-02	110.4369589	III
YP_002331861	multidrug__mdtP	multidrug	TRUE	FALSE	TRUE	FALSE	FALSE	strain	2.80E-01	1.30E-02	120.6490332	III
YP_002385300	multidrug__mdtP	multidrug	TRUE	FALSE	FALSE	FALSE	FALSE	species	5.90E-02	1.90E-03	151.0176227	III
YP_002394083	multidrug__mdtP	multidrug	TRUE	FALSE	TRUE	FALSE	FALSE	genus	1.60E-01	3.10E-03	Human_only	III
YP_002400589	multidrug__mdtP	multidrug	TRUE	FALSE	TRUE	FALSE	FALSE	species	3.40E-01	2.50E-02	729.2001884	III
YP_002410375	multidrug__mdtP	multidrug	TRUE	FALSE	TRUE	FALSE	FALSE	family	4.30E-01	4.40E-02	115.3207807	III
YP_002415221	multidrug__mdtP	multidrug	TRUE	FALSE	TRUE	FALSE	FALSE	genus	3.00E-01	1.80E-02	158.7616002	III
ZP_02904358	multidrug__mdtP	multidrug	TRUE	FALSE	TRUE	FALSE	FALSE	genus	2.70E-01	1.10E-02	222.8572028	III
ZP_03030551	multidrug__mdtP	multidrug	TRUE	FALSE	TRUE	FALSE	FALSE	species	3.40E-01	2.10E-02	1389.963868	III
ZP_03048876	multidrug__mdtP	multidrug	TRUE	FALSE	TRUE	FALSE	FALSE	genus	2.40E-01	9.00E-03	278.3028269	III
HE999704.1.gene2394.p01	multidrug__mepA	multidrug	TRUE	FALSE	FALSE	FALSE	FALSE	genus	2.00E-03	3.30E-05	Human_only	III
Q99WP2	multidrug__mepA	multidrug	TRUE	FALSE	TRUE	FALSE	FALSE	genus	2.20E-02	1.10E-04	Human_only	III
YP_302230	multidrug__mepA	multidrug	TRUE	FALSE	FALSE	FALSE	FALSE	genus	6.10E-03	1.10E-03	107.1298667	III
YP_992988	multidrug__mexX	multidrug	TRUE	FALSE	FALSE	FALSE	FALSE	genus	4.10E-03	1.60E-05	Human_only	III
NP_266279	multidrug__multidrug_transporter	multidrug	TRUE	FALSE	FALSE	FALSE	FALSE	genus	1.30E-01	2.90E-03	155.5594467	III
YP_002037607	multidrug__multidrug_transporter	multidrug	TRUE	FALSE	FALSE	FALSE	FALSE	genus	6.50E-02	2.70E-04	Human_only	III
YP_002633439	multidrug__multidrug_transporter	multidrug	TRUE	FALSE	FALSE	FALSE	FALSE	genus	1.20E-02	6.40E-05	Human_only	III
ZP_04648601	multidrug__multidrug_transporter	multidrug	TRUE	FALSE	FALSE	FALSE	FALSE	genus	8.00E-02	7.10E-03	126.8265367	III
AAA16158	multidrug__norA	multidrug	TRUE	FALSE	TRUE	FALSE	FALSE	genus	1.40E-02	1.20E-04	Human_only	III
NC_002745.1123457.p01	multidrug__norA	multidrug	TRUE	FALSE	TRUE	FALSE	FALSE	genus	2.00E-03	6.00E-06	Human_only	III
NC_002952.2859165.p01	multidrug__norA	multidrug	TRUE	FALSE	TRUE	FALSE	FALSE	genus	1.00E-02	7.70E-05	Human_only	III
NC_007622.3793623.p01	multidrug__norA	multidrug	TRUE	FALSE	TRUE	FALSE	FALSE	genus	1.20E-02	6.30E-05	Human_only	III
YP_042788	multidrug__norA	multidrug	TRUE	FALSE	TRUE	FALSE	FALSE	strain	4.10E-03	2.20E-05	Human_only	III
YP_302113	multidrug__norA	multidrug	TRUE	FALSE	FALSE	FALSE	FALSE	bacteria	4.30E-02	2.50E-03	Human_only	III
CP000034.1.gene2198.p01	multidrug__ompF	multidrug	TRUE	FALSE	TRUE	FALSE	FALSE	phylum	6.60E-01	3.70E-01	125.77005	III
NC_002695.1.916248.p01	multidrug__TolC	multidrug	TRUE	FALSE	TRUE	FALSE	FALSE	genus	2.00E-01	3.90E-03	359.8925977	III
NP_755652	multidrug__TolC	multidrug	TRUE	FALSE	TRUE	FALSE	FALSE	strain	3.80E-01	2.70E-02	197.2363597	III
YP_001881802	multidrug__TolC	multidrug	TRUE	FALSE	TRUE	FALSE	FALSE	strain	2.70E-01	1.20E-02	277.9340198	III
YP_002116141	multidrug__TolC	multidrug	TRUE	FALSE	FALSE	FALSE	FALSE	genus	1.00E-02	7.80E-05	Human_only	III
YP_002227903	multidrug__TolC	multidrug	TRUE	FALSE	FALSE	FALSE	FALSE	species	7.30E-02	1.10E-03	Human_only	III
YP_002399550	multidrug__TolC	multidrug	TRUE	FALSE	TRUE	FALSE	FALSE	genus	3.30E-02	4.80E-04	Human_only	III
ZP_03003738	multidrug__TolC	multidrug	TRUE	FALSE	TRUE	FALSE	FALSE	family	2.20E-01	6.70E-03	447.4724474	III
ZP_03034063	multidrug__TolC	multidrug	TRUE	FALSE	TRUE	FALSE	FALSE	genus	2.00E-01	4.70E-03	Human_only	III
ZP_03043238	multidrug__TolC	multidrug	TRUE	FALSE	TRUE	FALSE	FALSE	genus	1.80E-01	3.70E-03	244.512595	III
ABS73654	multidrug__ykkD	multidrug	TRUE	FALSE	FALSE	FALSE	FALSE	class	4.10E-03	5.00E-04	Human_only	III
AAC75315	polymyxin__arnA	polymyxin	TRUE	FALSE	TRUE	FALSE	FALSE	phylum	3.20E-01	3.10E-02	169.1019623	III
B7N5M0	polymyxin__arnA	polymyxin	TRUE	FALSE	TRUE	FALSE	FALSE	genus	1.20E-01	4.40E-03	287.0553548	III
ABC17628	quinolone__qnrB	quinolone	TRUE	FALSE	TRUE	FALSE	FALSE	family	3.90E-02	1.50E-03	207.2147174	III
CAO82104	quinolone__qnrB	quinolone	TRUE	FALSE	TRUE	FALSE	FALSE	genus	6.10E-02	5.10E-03	138.9542917	III
CAP45902	quinolone__qnrB	quinolone	TRUE	FALSE	FALSE	FALSE	FALSE	strain	1.20E-02	7.90E-05	Human_only	III
ABV82118	tetracycline__tet32	tetracycline	TRUE	FALSE	FALSE	FALSE	FALSE	phylum	9.20E-01	4.10E-01	1809.146535	III
ABV82120	tetracycline__tet32	tetracycline	TRUE	FALSE	FALSE	FALSE	FALSE	bacteria	8.50E-01	1.50E-01	1534.467927	III
AJ295238.gene.p01	tetracycline__tet32	tetracycline	TRUE	FALSE	FALSE	FALSE	FALSE	strain	9.30E-01	5.00E-01	895.6560791	III
ACI02010	tetracycline__tet40	tetracycline	TRUE	FALSE	FALSE	FALSE	FALSE	phylum	9.10E-01	5.70E-01	197.3189014	III
CAP58293	tetracycline__tet40	tetracycline	TRUE	FALSE	FALSE	FALSE	FALSE	family	8.70E-01	2.70E-01	2999.117655	III
FN594949.1.gene24.p01	tetracycline__tet44	tetracycline	TRUE	FALSE	FALSE	FALSE	FALSE	phylum	8.90E-01	5.90E-01	542.3496308	III
AB084246.gene.p01	tetracycline__tetA	tetracycline	TRUE	FALSE	FALSE	FALSE	FALSE	strain	9.40E-02	2.40E-03	223.2978824	III
BAC79064	tetracycline__tetA	tetracycline	TRUE	FALSE	TRUE	FALSE	FALSE	strain	8.00E-02	2.00E-03	Human_only	III
CAC41338	tetracycline__tetA	tetracycline	TRUE	FALSE	TRUE	FALSE	FALSE	strain	2.30E-01	3.00E-02	104.124977	III
CAC42503	tetracycline__tetA	tetracycline	TRUE	FALSE	TRUE	FALSE	FALSE	family	9.80E-02	3.60E-03	346.1033096	III
AY825285.gene.p01	tetracycline__tetB	tetracycline	TRUE	FALSE	TRUE	FALSE	FALSE	genus	2.00E-02	2.10E-04	Human_only	III
NC_002952.2860313.p01	tetracycline__tetB	tetracycline	TRUE	FALSE	TRUE	FALSE	FALSE	genus	1.00E-02	7.60E-05	Human_only	III
CP004022.1.gene2534.p01	tetracycline__tetJ	tetracycline	TRUE	FALSE	TRUE	FALSE	FALSE	species	1.80E-02	3.00E-04	Human_only	III
BAA02119	tetracycline__tetL	tetracycline	TRUE	FALSE	FALSE	FALSE	FALSE	genus	1.10E-01	3.60E-03	Human_only	III
ZP_03593907	tetracycline__tetL	tetracycline	TRUE	FALSE	FALSE	FALSE	FALSE	genus	4.90E-02	3.00E-04	Human_only	III
AAO38916	tetracycline__tetM	tetracycline	TRUE	FALSE	FALSE	FALSE	FALSE	species	9.20E-01	5.60E-01	2083.246813	III
AAR29970	tetracycline__tetM	tetracycline	TRUE	FALSE	FALSE	FALSE	FALSE	phylum	8.50E-01	7.90E-02	1078.503079	III
AAR29971	tetracycline__tetM	tetracycline	TRUE	FALSE	FALSE	FALSE	FALSE	bacteria	9.20E-01	5.40E-01	3369.392534	III
AAY63943	tetracycline__tetM	tetracycline	TRUE	FALSE	FALSE	FALSE	FALSE	order	3.40E-01	5.60E-03	151.8306304	III
CAJ00294	tetracycline__tetM	tetracycline	TRUE	FALSE	TRUE	FALSE	FALSE	bacteria	5.30E-02	3.20E-04	Human_only	III
CAJ00299	tetracycline__tetM	tetracycline	TRUE	FALSE	FALSE	FALSE	FALSE	strain	3.00E-01	4.10E-03	122.8050388	III
CAJ21496	tetracycline__tetM	tetracycline	TRUE	FALSE	TRUE	FALSE	FALSE	class	1.20E-01	9.20E-04	Human_only	III
M85225.gene.p01	tetracycline__tetM	tetracycline	TRUE	FALSE	TRUE	FALSE	FALSE	phylum	1.20E-01	1.90E-03	Human_only	III
YP_001834888	tetracycline__tetM	tetracycline	TRUE	FALSE	FALSE	FALSE	FALSE	genus	8.80E-01	9.30E-02	849.5496882	III
YP_600745	tetracycline__tetM	tetracycline	TRUE	FALSE	FALSE	FALSE	FALSE	phylum	8.90E-01	2.70E-01	1567.581016	III
ZP_03915077	tetracycline__tetM	tetracycline	TRUE	FALSE	FALSE	FALSE	FALSE	phylum	7.90E-01	2.80E-02	802.8553562	III
ZP_03993170	tetracycline__tetM	tetracycline	TRUE	FALSE	FALSE	FALSE	FALSE	family	8.60E-01	9.80E-02	3045.648341	III
AAV80411	tetracycline__tetO	tetracycline	TRUE	FALSE	FALSE	FALSE	FALSE	phylum	8.20E-01	1.10E-01	2787.381028	III
AAW34142	tetracycline__tetO	tetracycline	TRUE	FALSE	FALSE	FALSE	FALSE	species	7.90E-01	3.90E-02	233.4868345	III
P20174	tetracycline__tetO	tetracycline	TRUE	FALSE	FALSE	FALSE	FALSE	phylum	8.50E-01	5.80E-02	228.7948771	III
P72533	tetracycline__tetO	tetracycline	TRUE	FALSE	TRUE	FALSE	FALSE	bacteria	8.60E-01	1.00E-01	313.5835024	III
ZP_04668102	tetracycline__tetO	tetracycline	TRUE	FALSE	FALSE	FALSE	FALSE	phylum	8.30E-01	7.50E-02	790.4285374	III
AAZ79478	tetracycline__tetQ	tetracycline	TRUE	FALSE	FALSE	FALSE	FALSE	order	8.70E-01	1.10E+00	1926.790446	III
BAD46890	tetracycline__tetQ	tetracycline	TRUE	FALSE	FALSE	FALSE	FALSE	order	9.00E-01	2.50E+00	1035.01426	III
P70882	tetracycline__tetQ	tetracycline	TRUE	FALSE	FALSE	FALSE	FALSE	order	9.10E-01	2.30E+00	986.9681915	III
Q00937	tetracycline__tetQ	tetracycline	TRUE	FALSE	FALSE	FALSE	FALSE	order	9.00E-01	2.00E+00	1879.110729	III
Q08425	tetracycline__tetQ	tetracycline	TRUE	FALSE	FALSE	FALSE	FALSE	order	9.00E-01	1.80E+00	2640.460504	III
Q52360	tetracycline__tetQ	tetracycline	TRUE	FALSE	FALSE	FALSE	FALSE	strain	9.10E-01	2.60E+00	1262.617367	III
Z21523.gene.p01	tetracycline__tetQ	tetracycline	TRUE	FALSE	FALSE	FALSE	FALSE	order	8.20E-01	4.30E-01	2956.497957	III
ZP_04557016	tetracycline__tetQ	tetracycline	TRUE	FALSE	FALSE	FALSE	FALSE	phylum	9.00E-01	1.40E+00	1633.222101	III
AAB08925	tetracycline__tetU	tetracycline	TRUE	FALSE	FALSE	FALSE	FALSE	genus	4.10E-03	1.10E-05	Human_only	III
AAL09826	tetracycline__tetW	tetracycline	TRUE	FALSE	FALSE	FALSE	FALSE	strain	8.80E-01	2.10E-01	1724.5683	III
AAO42740	tetracycline__tetW	tetracycline	TRUE	FALSE	FALSE	FALSE	FALSE	strain	9.10E-01	2.70E-01	2151.158588	III
AAY62597	tetracycline__tetW	tetracycline	TRUE	FALSE	FALSE	FALSE	FALSE	genus	9.10E-01	4.50E-01	1149.857437	III
ABC18245	tetracycline__tetW	tetracycline	TRUE	FALSE	FALSE	FALSE	FALSE	strain	8.70E-01	2.40E-01	1921.920065	III
ABN80187	tetracycline__tetW	tetracycline	TRUE	FALSE	FALSE	FALSE	FALSE	phylum	8.90E-01	1.80E-01	127.355486	III
ACA23187	tetracycline__tetW	tetracycline	TRUE	FALSE	FALSE	FALSE	FALSE	phylum	8.80E-01	1.60E-01	1423.784901	III
ACA23192	tetracycline__tetW	tetracycline	TRUE	FALSE	FALSE	FALSE	FALSE	phylum	8.70E-01	1.70E-01	11112.37572	III
AJ222769.gene.p01	tetracycline__tetW	tetracycline	TRUE	FALSE	FALSE	FALSE	FALSE	bacteria	8.90E-01	1.50E-01	8019.438526	III
CAD13485	tetracycline__tetW	tetracycline	TRUE	FALSE	FALSE	FALSE	FALSE	strain	9.30E-01	1.20E+00	2263.465774	III
CAO78565	tetracycline__tetW	tetracycline	TRUE	FALSE	FALSE	FALSE	FALSE	bacteria	8.60E-01	1.30E-01	1464.597151	III
DQ294299.gene.p01	tetracycline__tetW	tetracycline	TRUE	FALSE	FALSE	FALSE	FALSE	strain	8.70E-01	1.30E-01	Human_only	III
YP_594556	tetracycline__tetW	tetracycline	TRUE	FALSE	FALSE	FALSE	FALSE	species	9.30E-01	6.20E-01	1156.956233	III
ZP_04576183	tetracycline__tetW	tetracycline	TRUE	FALSE	FALSE	FALSE	FALSE	bacteria	8.80E-01	1.50E-01	136.0700682	III
CAM88389	trimethoprim__dfrA10	trimethoprim	TRUE	FALSE	TRUE	FALSE	FALSE	class	2.00E-03	4.10E-04	Human_only	III
AJ249217.gene.p01	unclassified__antibiotic resistance rRNA adenine methyltransferase	unclassified	TRUE	FALSE	FALSE	FALSE	FALSE	class	2.90E-01	6.70E-02	1159.456989	III
HE999704.1.gene2674.p01	unclassified__cystathionine beta-lyase patB	unclassified	TRUE	FALSE	FALSE	FALSE	FALSE	genus	1.20E-02	4.90E-05	Human_only	III
NC_002695.1.912965.p01	unclassified__sdiA	unclassified	TRUE	FALSE	TRUE	FALSE	FALSE	phylum	5.20E-01	1.40E-01	138.8132458	III
AAV58816	vancomycin__vanB	vancomycin	TRUE	FALSE	TRUE	FALSE	FALSE	strain	1.00E-02	2.10E-05	Human_only	III
AAV74562	vancomycin__vanB	vancomycin	TRUE	FALSE	TRUE	FALSE	FALSE	bacteria	1.80E-02	4.80E-05	Human_only	III
DQ212986.1.gene11.p01	vancomycin__vanG	vancomycin	TRUE	FALSE	FALSE	FALSE	FALSE	genus	5.10E-01	1.00E-01	2924.615059	III
DQ212986.1.gene6.p01	vancomycin__vanG	vancomycin	TRUE	FALSE	FALSE	FALSE	FALSE	genus	6.10E-01	2.00E-02	Human_only	III
DQ212986.1.gene9.p01	vancomycin__vanG	vancomycin	TRUE	FALSE	FALSE	FALSE	FALSE	genus	5.70E-01	4.80E-02	1705.864779	III
AF310956.2.gene5.p01	vancomycin__vanH	vancomycin	TRUE	FALSE	TRUE	FALSE	FALSE	phylum	4.70E-02	2.60E-04	Human_only	III
JF802084.2.gene2.p01	vancomycin__vanN	vancomycin	TRUE	FALSE	FALSE	FALSE	FALSE	strain	4.90E-01	4.90E-03	251.0142821	III
AAD42180	vancomycin__vanR	vancomycin	TRUE	FALSE	FALSE	FALSE	FALSE	genus	7.90E-01	4.50E-02	333.7756396	III
KF823969.1.gene1.p01	vancomycin__vanR	vancomycin	TRUE	FALSE	TRUE	FALSE	FALSE	bacteria	3.70E-02	1.90E-04	Human_only	III
AAF72359	vancomycin__vanS	vancomycin	TRUE	FALSE	TRUE	FALSE	FALSE	bacteria	6.90E-02	3.90E-04	Human_only	III
AAY67972	vancomycin__vanS	vancomycin	TRUE	FALSE	FALSE	FALSE	FALSE	strain	5.10E-01	4.60E-03	Human_only	III
AF162694.1.gene6.p01	vancomycin__vanS	vancomycin	TRUE	FALSE	FALSE	FALSE	FALSE	genus	4.10E-01	3.40E-03	241.5439007	III
YP_002333391	vancomycin__vanS	vancomycin	TRUE	FALSE	TRUE	FALSE	FALSE	strain	6.30E-02	3.60E-04	Human_only	III
AF162694.1.gene4.p01	vancomycin__vanT	vancomycin	TRUE	FALSE	FALSE	FALSE	FALSE	genus	3.70E-02	8.80E-04	Human_only	III
FJ872411.1.gene43.p01	vancomycin__vanT	vancomycin	TRUE	FALSE	FALSE	FALSE	FALSE	genus	1.20E-02	8.30E-05	Human_only	III
DQ212986.1.gene3.p01	vancomycin__vanU	vancomycin	TRUE	FALSE	FALSE	FALSE	FALSE	genus	6.90E-01	8.00E-02	305.8854864	III
DQ212986.1.gene7.p01	vancomycin__vanW	vancomycin	TRUE	FALSE	FALSE	FALSE	FALSE	phylum	3.80E-01	1.50E-02	771.1176766	III
YP_002333393	vancomycin__vanW	vancomycin	TRUE	FALSE	TRUE	FALSE	FALSE	phylum	4.10E-02	2.00E-04	Human_only	III
ZP_03947551	vancomycin__vanW	vancomycin	TRUE	FALSE	FALSE	FALSE	FALSE	genus	7.60E-02	4.00E-04	Human_only	III
AAR37061	vancomycin__vanX	vancomycin	TRUE	FALSE	FALSE	FALSE	FALSE	strain	3.10E-02	3.80E-04	Human_only	III
AF310956.2.gene7.p01	vancomycin__vanX	vancomycin	TRUE	FALSE	TRUE	FALSE	FALSE	bacteria	3.50E-02	1.40E-04	Human_only	III
AAD42182	vancomycin__vanY	vancomycin	TRUE	FALSE	FALSE	FALSE	FALSE	genus	1.20E-01	1.40E-03	Human_only	III
AAK58490	vancomycin__vanY	vancomycin	TRUE	FALSE	FALSE	FALSE	FALSE	genus	1.50E-01	8.30E-04	Human_only	III
ACM47285	vancomycin__vanY	vancomycin	TRUE	FALSE	FALSE	FALSE	FALSE	strain	1.50E-01	2.00E-03	Human_only	III
AY082011.1.gene5.p01	vancomycin__vanY	vancomycin	TRUE	FALSE	FALSE	FALSE	FALSE	strain	4.50E-02	6.40E-04	Human_only	III
BAE96115	vancomycin__vanY	vancomycin	TRUE	FALSE	FALSE	FALSE	FALSE	strain	1.40E-01	2.60E-03	Human_only	III
Q47746	vancomycin__vanY	vancomycin	TRUE	FALSE	FALSE	FALSE	FALSE	genus	2.40E-01	1.50E-03	Human_only	III
YP_001068559	aminoglycoside__aac_2___I	aminoglycoside	FALSE	FALSE	FALSE	FALSE	FALSE	strain	2.20E-02	6.80E-04	1.8497602	IV
YP_637442	aminoglycoside__aac_2___I	aminoglycoside	FALSE	FALSE	FALSE	FALSE	FALSE	genus	2.00E-03	1.00E-05	0.053124986	IV
AB116646.1.gene1.p01	aminoglycoside__aac_6___I	aminoglycoside	FALSE	FALSE	FALSE	FALSE	FALSE	strain	2.00E-02	8.60E-04	0.024476935	IV
AE000516.2.gene277.p01	aminoglycoside__aac(2')-I	aminoglycoside	FALSE	FALSE	FALSE	FALSE	FALSE	genus	5.10E-02	3.30E-03	0.134585247	IV
U41471.1.gene1.p01	aminoglycoside__aac(2')-I	aminoglycoside	FALSE	FALSE	FALSE	FALSE	FALSE	genus	8.40E-02	1.90E-02	0.433625302	IV
U72743.1.gene1.p01	aminoglycoside__aac(2')-I	aminoglycoside	FALSE	FALSE	FALSE	FALSE	FALSE	genus	8.20E-03	3.70E-04	1.119718951	IV
YP_001848841	aminoglycoside__aac(2')-I	aminoglycoside	FALSE	FALSE	FALSE	FALSE	FALSE	genus	7.60E-02	1.50E-02	1.050262096	IV
YP_905232	aminoglycoside__aac(2')-I	aminoglycoside	FALSE	FALSE	FALSE	FALSE	FALSE	genus	2.90E-02	1.60E-03	0.298219177	IV
AAB20441	aminoglycoside__aac(3)-I	aminoglycoside	FALSE	FALSE	TRUE	FALSE	FALSE	strain	3.30E-02	9.30E-04	0.316622426	IV
AJ511268.1.gene3.p01	aminoglycoside__aac(3)-I	aminoglycoside	FALSE	FALSE	TRUE	FALSE	FALSE	class	6.10E-02	1.80E-03	0.025205617	IV
AY463797.7.gene13.p01	aminoglycoside__aac(3)-I	aminoglycoside	FALSE	FALSE	TRUE	FALSE	FALSE	genus	5.50E-02	2.40E-03	0.213819958	IV
CAM88357	aminoglycoside__aac(3)-I	aminoglycoside	FALSE	TRUE	TRUE	TRUE	FALSE	phylum	4.30E-02	1.90E-03	0.486911801	IV
L06157.1.gene1.p01	aminoglycoside__aac(3)-I	aminoglycoside	FALSE	TRUE	TRUE	TRUE	TRUE	class	9.00E-02	4.90E-03	0.205168292	IV
M97172.1.gene1.p01	aminoglycoside__aac(3)-II	aminoglycoside	FALSE	FALSE	FALSE	FALSE	FALSE	strain	1.40E-02	2.20E-04	16.78858974	IV
L06160.1.gene1.p01	aminoglycoside__aac(3)-IIIa	aminoglycoside	FALSE	FALSE	TRUE	FALSE	FALSE	strain	3.50E-02	1.60E-03	0.109958575	IV
ABB43029	aminoglycoside__aac(3)-IV	aminoglycoside	FALSE	TRUE	TRUE	TRUE	FALSE	bacteria	3.90E-02	3.50E-03	6.609006404	IV
CAF33325	aminoglycoside__aac(3)-VIII	aminoglycoside	FALSE	FALSE	FALSE	FALSE	FALSE	genus	0.00E+00	0.00E+00	Nature_only	IV
AB028210.1.gene2.p01	aminoglycoside__aac(3)-X	aminoglycoside	FALSE	FALSE	FALSE	FALSE	FALSE	genus	0.00E+00	0.00E+00	Nature_only	IV
AM283490.1.gene4.p01	aminoglycoside__aac(6')-31	aminoglycoside	FALSE	FALSE	TRUE	FALSE	FALSE	phylum	3.70E-02	1.70E-03	1.396861476	IV
AB061794.1.gene2.p01	aminoglycoside__aac(6')-I	aminoglycoside	FALSE	FALSE	TRUE	FALSE	FALSE	strain	1.40E-02	3.80E-04	19.99084525	IV
AB462903.1.gene2.p01	aminoglycoside__aac(6')-I	aminoglycoside	FALSE	FALSE	TRUE	FALSE	FALSE	class	2.00E-03	4.50E-05	0.931314002	IV
ABC54722	aminoglycoside__aac(6')-I	aminoglycoside	FALSE	TRUE	TRUE	TRUE	TRUE	class	8.00E-02	7.20E-03	64.66531718	IV
AF031326.1.gene1.p1	aminoglycoside__aac(6')-I	aminoglycoside	FALSE	FALSE	FALSE	FALSE	FALSE	genus	0.00E+00	0.00E+00	Nature_only	IV
AF031327.1.gene1.p1	aminoglycoside__aac(6')-I	aminoglycoside	FALSE	FALSE	FALSE	FALSE	FALSE	strain	0.00E+00	0.00E+00	Nature_only	IV
AF031329.1.gene1.p1	aminoglycoside__aac(6')-I	aminoglycoside	FALSE	FALSE	FALSE	FALSE	FALSE	strain	0.00E+00	0.00E+00	Nature_only	IV
AF031331.1.gene1.p1	aminoglycoside__aac(6')-I	aminoglycoside	FALSE	FALSE	FALSE	FALSE	FALSE	genus	2.00E-03	2.30E-05	0.090226691	IV
AF031332.1.gene1.p1	aminoglycoside__aac(6')-I	aminoglycoside	FALSE	FALSE	FALSE	FALSE	FALSE	genus	2.00E-03	2.30E-05	0.078586944	IV
AF043381.1.gene2.p01	aminoglycoside__aac(6')-I	aminoglycoside	FALSE	TRUE	TRUE	TRUE	TRUE	phylum	9.60E-02	9.30E-03	38.94989061	IV
AF140221.1.gene1.p1	aminoglycoside__aac(6')-I	aminoglycoside	FALSE	FALSE	FALSE	FALSE	FALSE	genus	1.40E-02	1.50E-04	1.101892753	IV
AF479774.1.gene5.p01	aminoglycoside__aac(6')-I	aminoglycoside	FALSE	TRUE	TRUE	TRUE	FALSE	class	5.10E-02	1.90E-03	15.28905649	IV
DQ303918.1.gene1.p01	aminoglycoside__aac(6')-I	aminoglycoside	FALSE	TRUE	TRUE	TRUE	TRUE	phylum	1.20E-01	1.90E-02	86.55234921	IV
JN596280.1.gene2.p01	aminoglycoside__aac(6')-I	aminoglycoside	FALSE	TRUE	TRUE	TRUE	FALSE	class	1.20E-02	1.60E-04	0.29408908	IV
JQ808129.1.gene1.p01	aminoglycoside__aac(6')-I	aminoglycoside	FALSE	TRUE	TRUE	TRUE	FALSE	class	3.10E-02	9.10E-04	7.441635906	IV
L12710.gene.p01	aminoglycoside__aac(6')-I	aminoglycoside	FALSE	FALSE	TRUE	FALSE	FALSE	genus	6.50E-02	2.40E-03	83.53918413	IV
L29510.1.gene1.p01	aminoglycoside__aac(6')-I	aminoglycoside	FALSE	FALSE	FALSE	FALSE	FALSE	genus	2.00E-03	7.50E-05	0.489534816	IV
M94066.1.gene1.p01	aminoglycoside__aac(6')-I	aminoglycoside	FALSE	FALSE	TRUE	FALSE	FALSE	order	0.00E+00	0.00E+00	Nature_only	IV
NP_863005	aminoglycoside__aac(6')-I	aminoglycoside	FALSE	TRUE	TRUE	TRUE	TRUE	class	3.90E-02	7.00E-04	76.80553734	IV
U59183.1.gene2.p01	aminoglycoside__aac(6')-I	aminoglycoside	FALSE	TRUE	TRUE	TRUE	TRUE	family	3.10E-02	6.30E-04	3.053790131	IV
AF162771.1.gene2.p01	aminoglycoside__aac(6')-II	aminoglycoside	FALSE	TRUE	TRUE	TRUE	TRUE	class	7.10E-02	6.50E-03	4.39971702	IV
AJ584700.2.gene1.p01	aminoglycoside__aac(6')-II	aminoglycoside	FALSE	FALSE	TRUE	FALSE	FALSE	genus	3.10E-02	1.10E-03	10.95961676	IV
AJ584701.2.gene1.p01	aminoglycoside__aac(6')-II	aminoglycoside	FALSE	FALSE	FALSE	FALSE	FALSE	genus	6.50E-02	1.50E-03	3.438702097	IV
M29695.1.gene2.p01	aminoglycoside__aac(6')-II	aminoglycoside	FALSE	FALSE	TRUE	FALSE	FALSE	class	9.80E-02	4.40E-02	30.7544115	IV
AAX54909	aminoglycoside__aad(9)	aminoglycoside	FALSE	TRUE	TRUE	TRUE	FALSE	class	6.10E-02	8.30E-03	7.650909388	IV
Q07448	aminoglycoside__aad(9)	aminoglycoside	FALSE	FALSE	FALSE	FALSE	FALSE	strain	1.60E-02	2.00E-04	2.518116677	IV
AB104852.1.gene4.p01	aminoglycoside__aadA	aminoglycoside	FALSE	TRUE	TRUE	TRUE	TRUE	class	2.20E-01	8.70E-03	3.715104811	IV
AB114632.1.gene2.p01	aminoglycoside__aadA	aminoglycoside	FALSE	TRUE	TRUE	TRUE	TRUE	class	7.80E-02	3.30E-03	0.320394364	IV
ABF67771	aminoglycoside__aadA	aminoglycoside	FALSE	TRUE	TRUE	TRUE	FALSE	bacteria	1.90E-01	8.70E-03	4.897765821	IV
ABO42050	aminoglycoside__aadA	aminoglycoside	FALSE	TRUE	TRUE	TRUE	TRUE	bacteria	1.90E-01	9.60E-03	7.442610923	IV
AF047479.2.gene10.p01	aminoglycoside__aadA	aminoglycoside	FALSE	TRUE	TRUE	TRUE	TRUE	strain	2.20E-01	5.00E-02	12.41195987	IV
AF205943.1.gene15.p01	aminoglycoside__aadA	aminoglycoside	FALSE	TRUE	TRUE	TRUE	TRUE	class	1.50E-01	3.90E-03	3.831052938	IV
AJ809407.1.gene1.p01	aminoglycoside__aadA	aminoglycoside	FALSE	TRUE	TRUE	TRUE	TRUE	class	3.70E-01	6.20E-02	4.892866968	IV
AM087405.1.gene3.p01	aminoglycoside__aadA	aminoglycoside	FALSE	TRUE	TRUE	TRUE	TRUE	strain	1.20E-01	1.40E-02	2.40871306	IV
AM087411.1.gene3.p01	aminoglycoside__aadA	aminoglycoside	FALSE	FALSE	TRUE	FALSE	FALSE	class	4.30E-02	1.30E-03	2.558015793	IV
AM261837.1.gene1.p01	aminoglycoside__aadA	aminoglycoside	FALSE	TRUE	TRUE	TRUE	TRUE	family	2.90E-01	2.90E-02	5.582636412	IV
AY139603.1.gene1.p01	aminoglycoside__aadA	aminoglycoside	FALSE	TRUE	TRUE	TRUE	TRUE	class	2.00E-01	3.70E-02	16.73482323	IV
AY758206.1.gene5.p01	aminoglycoside__aadA	aminoglycoside	FALSE	FALSE	TRUE	FALSE	FALSE	strain	7.60E-02	3.00E-03	1.254533372	IV
DQ393783.1.gene4.p01	aminoglycoside__aadA	aminoglycoside	FALSE	FALSE	TRUE	FALSE	FALSE	strain	2.10E-01	7.40E-03	3.681687111	IV
DQ677333.1.gene1.p01	aminoglycoside__aadA	aminoglycoside	FALSE	TRUE	TRUE	TRUE	TRUE	class	2.70E-01	1.50E-02	6.338159275	IV
EU675686.2.gene5.p01	aminoglycoside__aadA	aminoglycoside	FALSE	TRUE	TRUE	TRUE	TRUE	phylum	1.20E-01	8.20E-03	2.730761581	IV
FJ381668.1.gene1.p01	aminoglycoside__aadA	aminoglycoside	FALSE	TRUE	FALSE	TRUE	FALSE	strain	3.30E-01	4.60E-02	7.679308082	IV
FJ460181.2.gene3.p01	aminoglycoside__aadA	aminoglycoside	FALSE	TRUE	TRUE	TRUE	TRUE	family	2.60E-01	1.80E-02	5.989456926	IV
KJ363320.1.gene3.p01	aminoglycoside__aadA	aminoglycoside	FALSE	TRUE	TRUE	TRUE	TRUE	phylum	1.90E-01	3.30E-02	24.07998198	IV
NC_010558.1.6275994.p01	aminoglycoside__aadA	aminoglycoside	FALSE	TRUE	TRUE	TRUE	FALSE	bacteria	2.30E-01	5.40E-02	22.34394584	IV
X02340.1.orf0.gene.p01	aminoglycoside__aadA	aminoglycoside	FALSE	TRUE	FALSE	TRUE	TRUE	strain	2.00E-01	4.80E-03	2.500030766	IV
YP_001144148	aminoglycoside__aadA	aminoglycoside	FALSE	TRUE	FALSE	TRUE	TRUE	bacteria	3.40E-01	5.90E-02	2.487705507	IV
YP_002894485	aminoglycoside__aadA	aminoglycoside	FALSE	TRUE	TRUE	TRUE	TRUE	family	1.70E-01	7.70E-03	4.797988919	IV
ZP_01974653	aminoglycoside__aadA	aminoglycoside	FALSE	TRUE	FALSE	TRUE	TRUE	genus	2.20E-01	9.40E-03	2.59094148	IV
ZP_03028124	aminoglycoside__aadA	aminoglycoside	FALSE	TRUE	TRUE	TRUE	FALSE	family	2.40E-01	2.90E-02	5.789174468	IV
ZP_03063004	aminoglycoside__aadA	aminoglycoside	FALSE	TRUE	TRUE	TRUE	TRUE	bacteria	3.30E-01	3.00E-02	3.948893097	IV
ACC96132	aminoglycoside__aadD	aminoglycoside	FALSE	FALSE	FALSE	FALSE	FALSE	genus	4.30E-02	6.50E-03	74.31166412	IV
BAC00986	aminoglycoside__aadD	aminoglycoside	FALSE	FALSE	TRUE	FALSE	FALSE	bacteria	3.50E-02	2.20E-03	11.16460159	IV
NP_863621	aminoglycoside__aadD	aminoglycoside	FALSE	TRUE	TRUE	TRUE	FALSE	bacteria	4.30E-02	7.60E-03	66.93678005	IV
M26879.gene.p01	aminoglycoside__aadK	aminoglycoside	FALSE	FALSE	FALSE	FALSE	FALSE	genus	1.30E-01	2.00E-03	20.8344885	IV
ACA48663	aminoglycoside__ant(2'')-I	aminoglycoside	FALSE	FALSE	TRUE	FALSE	FALSE	family	1.40E-01	9.40E-03	11.14253067	IV
X04555.1.orf0.gene.p01	aminoglycoside__ant(2'')-I	aminoglycoside	FALSE	TRUE	TRUE	TRUE	FALSE	phylum	1.10E-01	1.40E-02	28.76825857	IV
YP_001338814	aminoglycoside__ant(2'')-I	aminoglycoside	FALSE	TRUE	TRUE	TRUE	FALSE	order	6.50E-02	5.80E-03	52.56834347	IV
AAU89126	aminoglycoside__ant(3'')-Ih-aac(6')-IId	aminoglycoside	FALSE	FALSE	FALSE	FALSE	FALSE	strain	7.30E-02	2.50E-03	1.855843282	IV
EF540343.1.gene1.p01	aminoglycoside__ant(4')-Ia	aminoglycoside	FALSE	FALSE	FALSE	FALSE	FALSE	genus	4.10E-03	3.10E-05	0.077181403	IV
KC895984.1.gene2.p01	aminoglycoside__ant(9)-I	aminoglycoside	FALSE	FALSE	TRUE	FALSE	FALSE	genus	4.10E-02	4.10E-03	77.40898159	IV
BAG17078	aminoglycoside__aph_3___I	aminoglycoside	FALSE	FALSE	FALSE	FALSE	FALSE	strain	0.00E+00	0.00E+00	Nature_only	IV
X05648.1.gene2.p1	aminoglycoside__aph_6__I	aminoglycoside	FALSE	FALSE	FALSE	FALSE	FALSE	strain	8.20E-03	2.60E-04	0.039335795	IV
DQ336355.1.gene5.p01	aminoglycoside__aph(3'')-I	aminoglycoside	FALSE	FALSE	FALSE	FALSE	FALSE	genus	6.10E-03	1.90E-04	4.356569669	IV
X53527.1.gene1.p1	aminoglycoside__aph(3'')-I	aminoglycoside	FALSE	FALSE	FALSE	FALSE	FALSE	genus	0.00E+00	0.00E+00	Nature_only	IV
P00553	aminoglycoside__aph(3'')-IV	aminoglycoside	FALSE	FALSE	FALSE	FALSE	FALSE	strain	0.00E+00	0.00E+00	Nature_only	IV
AAA88337	aminoglycoside__aph(3')-I	aminoglycoside	FALSE	TRUE	TRUE	TRUE	FALSE	bacteria	4.90E-02	1.50E-03	4.687988951	IV
ACD76089	aminoglycoside__aph(3')-I	aminoglycoside	FALSE	TRUE	TRUE	TRUE	TRUE	class	1.10E-01	6.60E-03	45.06744603	IV
AF024602.1.gene5.p01	aminoglycoside__aph(3')-I	aminoglycoside	FALSE	TRUE	TRUE	TRUE	FALSE	bacteria	3.90E-01	6.20E-02	43.08817041	IV
AF024666.2.gene42.p01	aminoglycoside__aph(3')-I	aminoglycoside	FALSE	TRUE	TRUE	TRUE	FALSE	bacteria	9.40E-02	6.60E-03	68.17494488	IV
AF313472.2.gene15.p01	aminoglycoside__aph(3')-I	aminoglycoside	FALSE	FALSE	TRUE	FALSE	FALSE	genus	3.30E-01	2.90E-02	37.87078581	IV
BAA08271	aminoglycoside__aph(3')-I	aminoglycoside	FALSE	TRUE	TRUE	TRUE	FALSE	class	5.10E-02	1.70E-03	9.605586256	IV
BAB93733	aminoglycoside__aph(3')-I	aminoglycoside	FALSE	FALSE	TRUE	FALSE	FALSE	strain	4.30E-02	5.10E-04	20.60194892	IV
CAF29483	aminoglycoside__aph(3')-I	aminoglycoside	FALSE	TRUE	TRUE	TRUE	FALSE	class	2.40E-02	1.50E-03	42.1875297	IV
DQ464881.1.gene4.p01	aminoglycoside__aph(3')-I	aminoglycoside	FALSE	TRUE	TRUE	TRUE	FALSE	bacteria	5.10E-01	2.70E-01	55.3498419	IV
XP_001893601	aminoglycoside__aph(3')-I	aminoglycoside	FALSE	FALSE	TRUE	FALSE	FALSE	strain	1.40E-01	2.10E-02	12.64099226	IV
YP_001844878	aminoglycoside__aph(3')-I	aminoglycoside	FALSE	FALSE	TRUE	FALSE	FALSE	genus	9.40E-02	7.80E-03	0.191816585	IV
YP_002112964	aminoglycoside__aph(3')-I	aminoglycoside	FALSE	TRUE	TRUE	TRUE	FALSE	class	4.40E-01	7.60E-02	42.92961241	IV
YP_112402	aminoglycoside__aph(3')-I	aminoglycoside	FALSE	FALSE	TRUE	FALSE	FALSE	class	4.10E-02	1.60E-03	5.525377156	IV
ZP_03224561	aminoglycoside__aph(3')-I	aminoglycoside	FALSE	TRUE	TRUE	TRUE	FALSE	phylum	3.90E-01	5.60E-02	27.18747063	IV
X90856.1.gene1.p01	aminoglycoside__aph(3')-IIb	aminoglycoside	FALSE	FALSE	TRUE	FALSE	FALSE	genus	3.30E-02	7.80E-04	0.329608927	IV
BAD95814	aminoglycoside__aph(3')-V	aminoglycoside	FALSE	FALSE	FALSE	FALSE	FALSE	genus	0.00E+00	0.00E+00	Nature_only	IV
V01499.1.gene1.p1	aminoglycoside__aph(4)-I	aminoglycoside	FALSE	TRUE	TRUE	TRUE	FALSE	bacteria	5.10E-02	4.20E-03	7.610835016	IV
AAB00446	aminoglycoside__aph(6)-I	aminoglycoside	FALSE	FALSE	TRUE	FALSE	FALSE	genus	1.00E-02	1.80E-03	5.889965669	IV
ACH85850	aminoglycoside__aph(6)-I	aminoglycoside	FALSE	FALSE	TRUE	FALSE	FALSE	strain	3.30E-01	3.70E-02	49.28851448	IV
AF024602.1.gene6.p01	aminoglycoside__aph(6)-I	aminoglycoside	FALSE	TRUE	TRUE	TRUE	TRUE	family	3.10E-01	3.50E-02	40.67278483	IV
BAC79067	aminoglycoside__aph(6)-I	aminoglycoside	FALSE	TRUE	TRUE	TRUE	FALSE	family	3.60E-01	4.60E-02	60.41729992	IV
CAM88415	aminoglycoside__aph(6)-I	aminoglycoside	FALSE	FALSE	TRUE	FALSE	FALSE	class	4.00E-01	6.40E-02	34.02938341	IV
CAQ86961	aminoglycoside__aph(6)-I	aminoglycoside	FALSE	TRUE	TRUE	TRUE	FALSE	bacteria	3.80E-01	5.70E-02	46.24050442	IV
X01702.1.gene3.p1	aminoglycoside__aph(6)-I	aminoglycoside	FALSE	FALSE	TRUE	FALSE	FALSE	class	9.40E-02	3.80E-03	0.478683678	IV
Y00459.1.gene3.p01	aminoglycoside__aph(6)-I	aminoglycoside	FALSE	FALSE	FALSE	FALSE	FALSE	genus	3.30E-02	2.20E-03	0.401394763	IV
YP_001101924	aminoglycoside__aph(6)-I	aminoglycoside	FALSE	TRUE	TRUE	TRUE	FALSE	bacteria	2.80E-01	2.00E-02	42.72003386	IV
YP_001740011	aminoglycoside__aph(6)-I	aminoglycoside	FALSE	TRUE	TRUE	TRUE	FALSE	family	4.70E-01	1.20E-01	39.74234368	IV
ZP_04405450	aminoglycoside__aph(6)-I	aminoglycoside	FALSE	FALSE	FALSE	FALSE	FALSE	strain	2.90E-01	2.70E-02	33.42271557	IV
NC_010558.1.6275958.p01	aminoglycoside__rmtB	aminoglycoside	FALSE	TRUE	TRUE	TRUE	FALSE	family	1.60E-02	2.20E-04	1.92919474	IV
CAA63519	aminoglycoside__streptomycin resistance protein	aminoglycoside	FALSE	FALSE	TRUE	FALSE	FALSE	class	4.90E-02	2.40E-03	59.3890813	IV
P12055	aminoglycoside__streptomycin resistance protein	aminoglycoside	FALSE	TRUE	TRUE	TRUE	FALSE	class	5.50E-02	3.10E-03	70.46938344	IV
AAP92507	aminoglycoside__viomycin phosphotransferase	aminoglycoside	FALSE	FALSE	FALSE	FALSE	FALSE	genus	6.10E-03	7.80E-05	0.982806686	IV
P18623	aminoglycoside__viomycin phosphotransferase	aminoglycoside	FALSE	FALSE	FALSE	FALSE	FALSE	strain	2.00E-03	2.00E-05	0.973493976	IV
A0KQI1	bacitracin__bacA	bacitracin	FALSE	FALSE	FALSE	FALSE	FALSE	genus	5.20E-01	9.00E-03	3.073728931	IV
A4VLM0	bacitracin__bacA	bacitracin	FALSE	FALSE	FALSE	FALSE	FALSE	bacteria	1.70E-01	4.50E-03	0.26704066	IV
A7FE74	bacitracin__bacA	bacitracin	FALSE	FALSE	TRUE	FALSE	FALSE	genus	6.90E-02	3.90E-04	0.162201968	IV
A9HXK3	bacitracin__bacA	bacitracin	FALSE	FALSE	FALSE	FALSE	FALSE	strain	8.40E-02	1.30E-03	0.287737474	IV
ABM94007	bacitracin__bacA	bacitracin	FALSE	FALSE	FALSE	FALSE	FALSE	strain	3.20E-01	2.70E-02	1.465250382	IV
ACQ53948	bacitracin__bacA	bacitracin	FALSE	FALSE	FALSE	FALSE	FALSE	genus	4.80E-01	5.80E-03	3.932873571	IV
B1YIX1	bacitracin__bacA	bacitracin	FALSE	FALSE	FALSE	FALSE	FALSE	order	6.70E-02	2.20E-03	1.081581485	IV
B2VGJ3	bacitracin__bacA	bacitracin	FALSE	FALSE	FALSE	FALSE	FALSE	bacteria	1.90E-01	1.80E-03	0.595757594	IV
B7LQD5	bacitracin__bacA	bacitracin	FALSE	FALSE	TRUE	FALSE	FALSE	family	2.00E-01	4.20E-03	7.200152134	IV
B7NJS0	bacitracin__bacA	bacitracin	FALSE	FALSE	TRUE	FALSE	FALSE	genus	7.80E-02	2.60E-03	16.53332696	IV
B7VAE6	bacitracin__bacA	bacitracin	FALSE	FALSE	TRUE	FALSE	FALSE	genus	1.10E-01	1.20E-03	0.435767287	IV
BAH17153	bacitracin__bacA	bacitracin	FALSE	FALSE	FALSE	FALSE	FALSE	genus	1.40E-02	3.30E-04	1.30426133	IV
BAH65231	bacitracin__bacA	bacitracin	FALSE	FALSE	TRUE	FALSE	FALSE	family	4.10E-01	1.50E-02	4.40952017	IV
CAJ93947	bacitracin__bacA	bacitracin	FALSE	FALSE	FALSE	FALSE	FALSE	strain	2.40E-01	4.10E-03	0.478549476	IV
CAY49038	bacitracin__bacA	bacitracin	FALSE	FALSE	FALSE	FALSE	FALSE	genus	2.80E-01	6.80E-03	0.134924244	IV
EAS48788	bacitracin__bacA	bacitracin	FALSE	FALSE	FALSE	FALSE	FALSE	strain	4.00E-01	9.90E-03	1.523821176	IV
EEQ96502	bacitracin__bacA	bacitracin	FALSE	TRUE	FALSE	TRUE	FALSE	family	4.30E-01	7.20E-02	1.03671653	IV
NP_462120	bacitracin__bacA	bacitracin	FALSE	TRUE	TRUE	TRUE	FALSE	family	1.50E-01	3.30E-03	48.8411784	IV
NP_745006	bacitracin__bacA	bacitracin	FALSE	FALSE	FALSE	FALSE	FALSE	genus	9.00E-02	8.50E-04	0.444280663	IV
NP_764009	bacitracin__bacA	bacitracin	FALSE	FALSE	FALSE	FALSE	FALSE	genus	1.80E-02	2.20E-04	0.446129135	IV
NP_840140	bacitracin__bacA	bacitracin	FALSE	FALSE	FALSE	FALSE	FALSE	genus	8.70E-01	3.30E-02	0.707815555	IV
P94507	bacitracin__bacA	bacitracin	FALSE	FALSE	FALSE	FALSE	FALSE	class	1.40E-01	2.70E-03	19.43767185	IV
Q0K7S4	bacitracin__bacA	bacitracin	FALSE	FALSE	FALSE	FALSE	FALSE	family	1.10E-01	3.30E-03	0.335700855	IV
Q1LSL8	bacitracin__bacA	bacitracin	FALSE	FALSE	FALSE	FALSE	FALSE	strain	2.10E-01	2.00E-03	0.887603297	IV
Q2KX31	bacitracin__bacA	bacitracin	FALSE	FALSE	FALSE	FALSE	FALSE	strain	9.20E-02	1.30E-03	0.352938213	IV
Q2NWE3	bacitracin__bacA	bacitracin	FALSE	FALSE	FALSE	FALSE	FALSE	genus	6.50E-02	3.60E-04	0.158028368	IV
Q4KC13	bacitracin__bacA	bacitracin	FALSE	FALSE	FALSE	FALSE	FALSE	order	1.10E-01	2.50E-03	0.083190271	IV
Q5L3H7	bacitracin__bacA	bacitracin	FALSE	FALSE	FALSE	FALSE	FALSE	genus	3.30E-02	5.40E-04	0.950946747	IV
Q5P6K4	bacitracin__bacA	bacitracin	FALSE	FALSE	FALSE	FALSE	FALSE	strain	3.90E-01	1.20E-02	0.67579593	IV
Q5WCX5	bacitracin__bacA	bacitracin	FALSE	FALSE	FALSE	FALSE	FALSE	genus	4.70E-02	4.10E-04	2.130929739	IV
Q6D159	bacitracin__bacA	bacitracin	FALSE	FALSE	FALSE	FALSE	FALSE	genus	4.70E-02	1.00E-03	3.840020489	IV
Q6HLG8	bacitracin__bacA	bacitracin	FALSE	FALSE	FALSE	FALSE	FALSE	genus	2.00E-03	5.50E-04	3.096179661	IV
Q7N0B9	bacitracin__bacA	bacitracin	FALSE	FALSE	FALSE	FALSE	FALSE	genus	3.70E-01	9.80E-03	1.590361526	IV
Q7VXA0	bacitracin__bacA	bacitracin	FALSE	FALSE	FALSE	FALSE	FALSE	genus	9.00E-02	1.30E-03	0.314798664	IV
Q7W866	bacitracin__bacA	bacitracin	FALSE	FALSE	FALSE	FALSE	FALSE	genus	4.50E-02	5.90E-04	0.490387927	IV
Q81T84	bacitracin__bacA	bacitracin	FALSE	FALSE	FALSE	FALSE	FALSE	genus	1.20E-02	9.90E-04	8.68124341	IV
Q880L3	bacitracin__bacA	bacitracin	FALSE	FALSE	FALSE	FALSE	FALSE	genus	1.70E-01	1.60E-03	0.162246793	IV
Q8Y1I9	bacitracin__bacA	bacitracin	FALSE	FALSE	FALSE	FALSE	FALSE	genus	1.00E-01	1.70E-03	0.523438879	IV
Q97KF6	bacitracin__bacA	bacitracin	FALSE	FALSE	FALSE	FALSE	FALSE	genus	8.00E-02	8.80E-04	0.586736304	IV
Q9I2E5	bacitracin__bacA	bacitracin	FALSE	FALSE	TRUE	FALSE	FALSE	genus	6.60E-01	1.30E-02	0.790215624	IV
YP_001007833	bacitracin__bacA	bacitracin	FALSE	FALSE	TRUE	FALSE	FALSE	genus	1.00E-02	8.90E-05	0.371277964	IV
YP_001089504	bacitracin__bacA	bacitracin	FALSE	FALSE	FALSE	FALSE	FALSE	order	7.10E-01	1.10E-02	5.135898116	IV
YP_001124322	bacitracin__bacA	bacitracin	FALSE	FALSE	FALSE	FALSE	FALSE	strain	1.60E-01	2.60E-03	5.310048654	IV
YP_001140148	bacitracin__bacA	bacitracin	FALSE	FALSE	FALSE	FALSE	FALSE	genus	4.40E-01	7.80E-03	2.795409609	IV
YP_001155044	bacitracin__bacA	bacitracin	FALSE	FALSE	FALSE	FALSE	FALSE	genus	1.90E-01	6.20E-03	0.076683696	IV
YP_001178170	bacitracin__bacA	bacitracin	FALSE	FALSE	TRUE	FALSE	FALSE	order	5.60E-01	1.80E-02	5.636175195	IV
YP_001187667	bacitracin__bacA	bacitracin	FALSE	FALSE	TRUE	FALSE	FALSE	genus	4.40E-01	2.00E-02	0.496199924	IV
YP_001268143	bacitracin__bacA	bacitracin	FALSE	FALSE	FALSE	FALSE	FALSE	genus	1.10E-01	8.20E-04	0.493373374	IV
YP_001308137	bacitracin__bacA	bacitracin	FALSE	FALSE	FALSE	FALSE	FALSE	genus	1.10E-01	1.40E-03	1.00872069	IV
YP_001348697	bacitracin__bacA	bacitracin	FALSE	FALSE	TRUE	FALSE	FALSE	genus	1.20E-01	2.70E-03	0.686321042	IV
YP_001374431	bacitracin__bacA	bacitracin	FALSE	FALSE	FALSE	FALSE	FALSE	genus	1.00E-02	3.40E-04	1.682228654	IV
YP_001382798	bacitracin__bacA	bacitracin	FALSE	FALSE	FALSE	FALSE	FALSE	genus	1.60E-01	1.30E-03	0.435719922	IV
YP_001389785	bacitracin__bacA	bacitracin	FALSE	FALSE	FALSE	FALSE	FALSE	species	2.70E-01	2.00E-03	1.21691588	IV
YP_001395695	bacitracin__bacA	bacitracin	FALSE	FALSE	FALSE	FALSE	FALSE	species	5.50E-01	5.60E-03	5.48766171	IV
YP_001416709	bacitracin__bacA	bacitracin	FALSE	FALSE	FALSE	FALSE	FALSE	strain	3.40E-01	2.10E-02	0.6961046	IV
YP_001422387	bacitracin__bacA	bacitracin	FALSE	FALSE	FALSE	FALSE	FALSE	class	2.70E-02	7.20E-04	0.994683445	IV
YP_001434323	bacitracin__bacA	bacitracin	FALSE	FALSE	FALSE	FALSE	FALSE	strain	1.20E-01	8.80E-03	1.295239533	IV
YP_001436495	bacitracin__bacA	bacitracin	FALSE	FALSE	FALSE	FALSE	FALSE	genus	6.00E-01	1.70E-02	3.934589902	IV
YP_001455939	bacitracin__bacA	bacitracin	FALSE	FALSE	TRUE	FALSE	FALSE	family	4.00E-01	1.20E-02	5.215868583	IV
YP_001480516	bacitracin__bacA	bacitracin	FALSE	FALSE	TRUE	FALSE	FALSE	order	1.30E-01	1.20E-03	0.185161211	IV
YP_001487997	bacitracin__bacA	bacitracin	FALSE	FALSE	FALSE	FALSE	FALSE	genus	1.20E-01	1.40E-03	6.85393342	IV
YP_001527590	bacitracin__bacA	bacitracin	FALSE	FALSE	FALSE	FALSE	FALSE	strain	4.40E-01	1.20E-02	0.562899642	IV
YP_001563294	bacitracin__bacA	bacitracin	FALSE	FALSE	FALSE	FALSE	FALSE	genus	2.70E-01	3.50E-02	0.542823515	IV
YP_001573343	bacitracin__bacA	bacitracin	FALSE	FALSE	FALSE	FALSE	FALSE	species	1.80E-01	1.20E-03	1.174040114	IV
YP_001590162	bacitracin__bacA	bacitracin	FALSE	FALSE	TRUE	FALSE	FALSE	species	2.60E-01	4.80E-03	5.027397054	IV
YP_001616633	bacitracin__bacA	bacitracin	FALSE	FALSE	FALSE	FALSE	FALSE	species	1.60E-01	4.10E-03	0.341133318	IV
YP_001639853	bacitracin__bacA	bacitracin	FALSE	FALSE	FALSE	FALSE	FALSE	genus	1.30E-01	1.20E-03	0.153903418	IV
YP_001669149	bacitracin__bacA	bacitracin	FALSE	FALSE	FALSE	FALSE	FALSE	class	7.10E-02	1.90E-03	0.253313456	IV
YP_001696597	bacitracin__bacA	bacitracin	FALSE	FALSE	FALSE	FALSE	FALSE	genus	4.30E-02	3.80E-03	5.751078494	IV
YP_001749617	bacitracin__bacA	bacitracin	FALSE	FALSE	FALSE	FALSE	FALSE	genus	1.20E-01	2.20E-03	0.303617205	IV
YP_001780068	bacitracin__bacA	bacitracin	FALSE	FALSE	FALSE	FALSE	FALSE	genus	1.00E-01	9.60E-04	1.30728705	IV
YP_001785754	bacitracin__bacA	bacitracin	FALSE	FALSE	FALSE	FALSE	FALSE	genus	5.90E-01	1.00E-02	1.977884794	IV
YP_001797193	bacitracin__bacA	bacitracin	FALSE	FALSE	FALSE	FALSE	FALSE	strain	4.80E-01	2.10E-02	0.168844135	IV
YP_001886771	bacitracin__bacA	bacitracin	FALSE	FALSE	FALSE	FALSE	FALSE	genus	2.00E-01	1.90E-03	1.157376119	IV
YP_001896735	bacitracin__bacA	bacitracin	FALSE	FALSE	FALSE	FALSE	FALSE	strain	1.40E-01	5.60E-03	0.39912271	IV
YP_001898234	bacitracin__bacA	bacitracin	FALSE	FALSE	FALSE	FALSE	FALSE	strain	3.20E-01	6.60E-03	0.509406752	IV
YP_001921729	bacitracin__bacA	bacitracin	FALSE	FALSE	FALSE	FALSE	FALSE	genus	3.40E-01	2.90E-03	1.309370144	IV
YP_001925041	bacitracin__bacA	bacitracin	FALSE	FALSE	FALSE	FALSE	FALSE	genus	4.40E-01	1.10E-02	1.083513259	IV
YP_002006347	bacitracin__bacA	bacitracin	FALSE	FALSE	FALSE	FALSE	FALSE	genus	1.60E-01	2.90E-03	0.260743069	IV
YP_002092118	bacitracin__bacA	bacitracin	FALSE	FALSE	FALSE	FALSE	FALSE	genus	2.70E-01	9.90E-03	0.629928708	IV
YP_002217186	bacitracin__bacA	bacitracin	FALSE	FALSE	FALSE	FALSE	FALSE	genus	4.20E-01	8.60E-03	4.397027143	IV
YP_002236533	bacitracin__bacA	bacitracin	FALSE	FALSE	TRUE	FALSE	FALSE	bacteria	2.70E-01	7.90E-03	6.830039574	IV
YP_002260505	bacitracin__bacA	bacitracin	FALSE	FALSE	FALSE	FALSE	FALSE	genus	3.90E-01	5.90E-03	0.395366565	IV
YP_002315561	bacitracin__bacA	bacitracin	FALSE	FALSE	FALSE	FALSE	FALSE	genus	3.50E-02	1.80E-03	2.053440106	IV
YP_002421432	bacitracin__bacA	bacitracin	FALSE	FALSE	FALSE	FALSE	FALSE	genus	4.80E-01	1.10E-02	1.155744074	IV
YP_002434803	bacitracin__bacA	bacitracin	FALSE	FALSE	FALSE	FALSE	FALSE	strain	6.30E-01	1.40E-02	0.61814305	IV
YP_002479998	bacitracin__bacA	bacitracin	FALSE	FALSE	FALSE	FALSE	FALSE	species	6.00E-01	1.10E-02	4.177649152	IV
YP_002529178	bacitracin__bacA	bacitracin	FALSE	FALSE	FALSE	FALSE	FALSE	genus	2.50E-01	5.00E-03	14.44795946	IV
YP_002552549	bacitracin__bacA	bacitracin	FALSE	FALSE	FALSE	FALSE	FALSE	order	2.00E-01	2.70E-02	0.561428131	IV
YP_002633428	bacitracin__bacA	bacitracin	FALSE	FALSE	FALSE	FALSE	FALSE	genus	1.80E-02	1.60E-04	1.647929146	IV
YP_002638807	bacitracin__bacA	bacitracin	FALSE	FALSE	FALSE	FALSE	FALSE	strain	5.70E-02	7.70E-04	10.08624942	IV
YP_002775228	bacitracin__bacA	bacitracin	FALSE	FALSE	FALSE	FALSE	FALSE	order	6.30E-02	3.00E-03	3.93240943	IV
YP_002800019	bacitracin__bacA	bacitracin	FALSE	FALSE	FALSE	FALSE	FALSE	order	1.10E-01	3.50E-03	2.184024123	IV
YP_002847905	bacitracin__bacA	bacitracin	FALSE	FALSE	TRUE	FALSE	FALSE	family	5.40E-01	1.50E-02	8.98717558	IV
YP_002852100	bacitracin__bacA	bacitracin	FALSE	FALSE	FALSE	FALSE	FALSE	genus	8.30E-01	3.30E-02	56.91901588	IV
YP_002886367	bacitracin__bacA	bacitracin	FALSE	FALSE	FALSE	FALSE	FALSE	strain	1.20E-01	2.10E-03	0.966426806	IV
YP_002890644	bacitracin__bacA	bacitracin	FALSE	FALSE	FALSE	FALSE	FALSE	genus	4.10E-01	2.80E-02	2.775140108	IV
YP_002931998	bacitracin__bacA	bacitracin	FALSE	FALSE	TRUE	FALSE	FALSE	genus	3.10E-01	4.90E-03	1.012412881	IV
YP_010878	bacitracin__bacA	bacitracin	FALSE	FALSE	FALSE	FALSE	FALSE	species	2.20E-01	1.60E-03	0.553814111	IV
YP_040163	bacitracin__bacA	bacitracin	FALSE	TRUE	TRUE	TRUE	FALSE	genus	1.10E-01	4.30E-04	7.307452129	IV
YP_080399	bacitracin__bacA	bacitracin	FALSE	FALSE	FALSE	FALSE	FALSE	genus	8.00E-02	2.60E-03	3.51280627	IV
YP_185622	bacitracin__bacA	bacitracin	FALSE	FALSE	TRUE	FALSE	FALSE	genus	3.70E-02	1.30E-04	2.718410968	IV
YP_218139	bacitracin__bacA	bacitracin	FALSE	FALSE	FALSE	FALSE	FALSE	species	1.90E-01	4.20E-03	5.630445258	IV
YP_236080	bacitracin__bacA	bacitracin	FALSE	FALSE	FALSE	FALSE	FALSE	genus	7.60E-02	1.40E-03	0.411163191	IV
YP_254125	bacitracin__bacA	bacitracin	FALSE	FALSE	FALSE	FALSE	FALSE	genus	1.00E-02	1.80E-04	31.5708046	IV
YP_264987	bacitracin__bacA	bacitracin	FALSE	FALSE	FALSE	FALSE	FALSE	genus	8.20E-01	2.40E-02	2.201888723	IV
YP_274443	bacitracin__bacA	bacitracin	FALSE	FALSE	FALSE	FALSE	FALSE	genus	5.90E-02	1.10E-03	0.187892135	IV
YP_277581	bacitracin__bacA	bacitracin	FALSE	FALSE	FALSE	FALSE	FALSE	genus	3.30E-01	2.00E-03	5.056976439	IV
YP_294981	bacitracin__bacA	bacitracin	FALSE	FALSE	FALSE	FALSE	FALSE	strain	3.20E-01	5.80E-03	0.490963743	IV
YP_302125	bacitracin__bacA	bacitracin	FALSE	FALSE	FALSE	FALSE	FALSE	bacteria	9.20E-02	2.00E-03	36.19830615	IV
YP_312012	bacitracin__bacA	bacitracin	FALSE	FALSE	TRUE	FALSE	FALSE	genus	4.50E-01	5.40E-02	91.07770164	IV
YP_316450	bacitracin__bacA	bacitracin	FALSE	FALSE	FALSE	FALSE	FALSE	strain	2.90E-01	9.30E-03	0.491992624	IV
YP_349555	bacitracin__bacA	bacitracin	FALSE	FALSE	FALSE	FALSE	FALSE	genus	6.30E-02	1.00E-03	0.216349051	IV
YP_416126	bacitracin__bacA	bacitracin	FALSE	FALSE	TRUE	FALSE	FALSE	genus	1.80E-02	8.50E-05	5.727114094	IV
YP_523088	bacitracin__bacA	bacitracin	FALSE	FALSE	FALSE	FALSE	FALSE	strain	5.70E-01	3.50E-02	0.521694685	IV
YP_550152	bacitracin__bacA	bacitracin	FALSE	FALSE	FALSE	FALSE	FALSE	strain	4.50E-01	2.90E-02	0.272962427	IV
YP_560128	bacitracin__bacA	bacitracin	FALSE	FALSE	FALSE	FALSE	FALSE	family	1.60E-01	1.10E-02	1.225189789	IV
YP_581244	bacitracin__bacA	bacitracin	FALSE	FALSE	FALSE	FALSE	FALSE	genus	3.90E-01	1.50E-02	0.186956231	IV
YP_584847	bacitracin__bacA	bacitracin	FALSE	FALSE	FALSE	FALSE	FALSE	family	2.90E-01	1.70E-02	0.391087759	IV
YP_608499	bacitracin__bacA	bacitracin	FALSE	FALSE	FALSE	FALSE	FALSE	genus	9.80E-02	3.00E-03	0.304397132	IV
YP_698526	bacitracin__bacA	bacitracin	FALSE	FALSE	FALSE	FALSE	FALSE	strain	1.10E-01	1.20E-03	0.201805085	IV
YP_746446	bacitracin__bacA	bacitracin	FALSE	FALSE	FALSE	FALSE	FALSE	genus	5.80E-01	1.80E-02	0.398169131	IV
YP_791281	bacitracin__bacA	bacitracin	FALSE	FALSE	TRUE	FALSE	FALSE	genus	1.70E-01	4.30E-03	0.561828629	IV
YP_878662	bacitracin__bacA	bacitracin	FALSE	FALSE	FALSE	FALSE	FALSE	strain	1.30E-01	6.10E-04	0.460253475	IV
YP_894098	bacitracin__bacA	bacitracin	FALSE	FALSE	FALSE	FALSE	FALSE	genus	2.00E-03	5.20E-05	1.996085485	IV
YP_932216	bacitracin__bacA	bacitracin	FALSE	FALSE	FALSE	FALSE	FALSE	genus	4.90E-01	3.40E-02	1.865127485	IV
YP_966872	bacitracin__bacA	bacitracin	FALSE	FALSE	FALSE	FALSE	FALSE	strain	3.40E-01	4.10E-03	0.367644925	IV
YP_970399	bacitracin__bacA	bacitracin	FALSE	FALSE	FALSE	FALSE	FALSE	genus	2.30E-01	2.60E-02	0.477403142	IV
YP_981592	bacitracin__bacA	bacitracin	FALSE	FALSE	FALSE	FALSE	FALSE	strain	2.20E-01	2.80E-02	0.472953974	IV
YP_985461	bacitracin__bacA	bacitracin	FALSE	FALSE	FALSE	FALSE	FALSE	family	2.20E-01	2.00E-02	0.761616636	IV
YP_997055	bacitracin__bacA	bacitracin	FALSE	FALSE	FALSE	FALSE	FALSE	strain	1.50E-01	1.50E-02	0.684955992	IV
ZP_00742443	bacitracin__bacA	bacitracin	FALSE	FALSE	FALSE	FALSE	FALSE	strain	4.90E-02	3.30E-03	23.73140604	IV
ZP_01172287	bacitracin__bacA	bacitracin	FALSE	FALSE	FALSE	FALSE	FALSE	genus	2.40E-02	1.00E-02	4.563335417	IV
ZP_01438526	bacitracin__bacA	bacitracin	FALSE	FALSE	FALSE	FALSE	FALSE	strain	2.60E-01	6.90E-03	0.600132282	IV
ZP_01723236	bacitracin__bacA	bacitracin	FALSE	FALSE	FALSE	FALSE	FALSE	genus	3.90E-02	2.40E-03	3.718078122	IV
ZP_02007607	bacitracin__bacA	bacitracin	FALSE	FALSE	FALSE	FALSE	FALSE	family	2.20E-01	2.10E-03	0.252388592	IV
ZP_02635322	bacitracin__bacA	bacitracin	FALSE	FALSE	FALSE	FALSE	FALSE	genus	3.30E-02	1.90E-04	23.07419419	IV
ZP_02779032	bacitracin__bacA	bacitracin	FALSE	FALSE	TRUE	FALSE	FALSE	strain	2.90E-01	1.60E-02	85.71163246	IV
ZP_02846059	bacitracin__bacA	bacitracin	FALSE	FALSE	FALSE	FALSE	FALSE	strain	1.70E-01	1.70E-03	2.258800356	IV
ZP_02884769	bacitracin__bacA	bacitracin	FALSE	FALSE	FALSE	FALSE	FALSE	genus	3.20E-01	8.90E-03	0.346054622	IV
ZP_02900713	bacitracin__bacA	bacitracin	FALSE	FALSE	FALSE	FALSE	FALSE	strain	2.90E-01	1.10E-02	48.89257909	IV
ZP_02913367	bacitracin__bacA	bacitracin	FALSE	FALSE	FALSE	FALSE	FALSE	family	1.30E-01	5.70E-03	3.415188916	IV
ZP_03041263	bacitracin__bacA	bacitracin	FALSE	FALSE	FALSE	FALSE	FALSE	genus	7.50E-01	1.60E-02	1.231966192	IV
ZP_03054084	bacitracin__bacA	bacitracin	FALSE	FALSE	FALSE	FALSE	FALSE	genus	1.70E-01	1.70E-03	4.318061815	IV
ZP_03064089	bacitracin__bacA	bacitracin	FALSE	TRUE	TRUE	TRUE	FALSE	phylum	1.30E-01	2.50E-03	13.99757843	IV
ZP_03149247	bacitracin__bacA	bacitracin	FALSE	FALSE	FALSE	FALSE	FALSE	genus	1.80E-01	1.20E-03	6.975292361	IV
ZP_03265942	bacitracin__bacA	bacitracin	FALSE	FALSE	FALSE	FALSE	FALSE	family	2.50E-01	5.70E-03	0.417388407	IV
ZP_03412557	bacitracin__bacA	bacitracin	FALSE	FALSE	FALSE	FALSE	FALSE	strain	1.10E-01	6.30E-04	62.89266667	IV
ZP_03466816	bacitracin__bacA	bacitracin	FALSE	FALSE	FALSE	FALSE	FALSE	strain	5.00E-01	1.00E-02	0.485788843	IV
ZP_03541894	bacitracin__bacA	bacitracin	FALSE	FALSE	FALSE	FALSE	FALSE	genus	2.30E-01	2.20E-02	0.582797906	IV
ZP_03552050	bacitracin__bacA	bacitracin	FALSE	FALSE	FALSE	FALSE	FALSE	genus	2.70E-01	3.50E-02	0.52732238	IV
ZP_03555962	bacitracin__bacA	bacitracin	FALSE	FALSE	FALSE	FALSE	FALSE	genus	2.40E-02	5.20E-04	3.182829906	IV
ZP_03612802	bacitracin__bacA	bacitracin	FALSE	FALSE	FALSE	FALSE	FALSE	genus	2.90E-02	1.60E-04	6.717966102	IV
ZP_03829223	bacitracin__bacA	bacitracin	FALSE	FALSE	FALSE	FALSE	FALSE	family	1.10E-01	1.30E-03	0.165188867	IV
ZP_03833009	bacitracin__bacA	bacitracin	FALSE	FALSE	FALSE	FALSE	FALSE	genus	2.00E-01	1.20E-03	2.293940866	IV
ZP_03903435	bacitracin__bacA	bacitracin	FALSE	FALSE	FALSE	FALSE	FALSE	strain	3.00E-01	5.20E-03	0.750722217	IV
ZP_03916453	bacitracin__bacA	bacitracin	FALSE	FALSE	FALSE	FALSE	FALSE	strain	6.50E-01	1.20E-02	1.042559411	IV
ZP_03930663	bacitracin__bacA	bacitracin	FALSE	FALSE	FALSE	FALSE	FALSE	genus	5.20E-01	6.40E-03	1.946874167	IV
ZP_03938934	bacitracin__bacA	bacitracin	FALSE	FALSE	FALSE	FALSE	FALSE	strain	9.00E-01	3.20E-02	1.589882303	IV
ZP_03941859	bacitracin__bacA	bacitracin	FALSE	FALSE	FALSE	FALSE	FALSE	strain	6.90E-01	8.80E-03	1.774525392	IV
ZP_03945515	bacitracin__bacA	bacitracin	FALSE	FALSE	FALSE	FALSE	FALSE	genus	8.90E-01	5.80E-02	12.60054791	IV
ZP_03949893	bacitracin__bacA	bacitracin	FALSE	FALSE	FALSE	FALSE	FALSE	genus	8.10E-01	3.00E-02	93.0724824	IV
ZP_03984017	bacitracin__bacA	bacitracin	FALSE	FALSE	FALSE	FALSE	FALSE	bacteria	8.40E-01	3.00E-02	40.66283653	IV
ZP_04049838	bacitracin__bacA	bacitracin	FALSE	FALSE	FALSE	FALSE	FALSE	strain	3.90E-01	4.80E-03	1.939926539	IV
ZP_04055725	bacitracin__bacA	bacitracin	FALSE	FALSE	FALSE	FALSE	FALSE	strain	9.20E-01	1.80E-01	6.682639794	IV
ZP_04060511	bacitracin__bacA	bacitracin	FALSE	FALSE	FALSE	FALSE	FALSE	class	4.50E-02	3.20E-04	0.71556989	IV
ZP_04083542	bacitracin__bacA	bacitracin	FALSE	FALSE	FALSE	FALSE	FALSE	genus	6.10E-03	3.80E-05	0.734684181	IV
ZP_04107441	bacitracin__bacA	bacitracin	FALSE	FALSE	FALSE	FALSE	FALSE	strain	5.50E-02	6.50E-04	36.75885284	IV
ZP_04113961	bacitracin__bacA	bacitracin	FALSE	FALSE	FALSE	FALSE	FALSE	genus	7.80E-02	1.10E-03	17.57982039	IV
ZP_04144736	bacitracin__bacA	bacitracin	FALSE	FALSE	FALSE	FALSE	FALSE	genus	3.90E-02	5.50E-04	4.308257862	IV
ZP_04156234	bacitracin__bacA	bacitracin	FALSE	FALSE	FALSE	FALSE	FALSE	strain	2.00E-03	1.90E-04	29.07131313	IV
ZP_04185253	bacitracin__bacA	bacitracin	FALSE	FALSE	FALSE	FALSE	FALSE	genus	6.90E-02	4.40E-04	75.79235632	IV
ZP_04202328	bacitracin__bacA	bacitracin	FALSE	FALSE	FALSE	FALSE	FALSE	class	6.10E-03	8.80E-04	1.65255224	IV
ZP_04210257	bacitracin__bacA	bacitracin	FALSE	FALSE	FALSE	FALSE	FALSE	class	6.10E-02	3.40E-03	2.141427842	IV
ZP_04216757	bacitracin__bacA	bacitracin	FALSE	FALSE	FALSE	FALSE	FALSE	strain	4.10E-03	5.80E-05	2.250848111	IV
ZP_04220669	bacitracin__bacA	bacitracin	FALSE	FALSE	FALSE	FALSE	FALSE	class	4.70E-02	4.00E-03	1.259360622	IV
ZP_04226949	bacitracin__bacA	bacitracin	FALSE	FALSE	FALSE	FALSE	FALSE	genus	3.70E-02	1.60E-04	3.814571999	IV
ZP_04232797	bacitracin__bacA	bacitracin	FALSE	FALSE	FALSE	FALSE	FALSE	genus	4.50E-02	1.60E-04	3.945906909	IV
ZP_04271500	bacitracin__bacA	bacitracin	FALSE	FALSE	FALSE	FALSE	FALSE	genus	2.70E-02	1.40E-03	3.300034183	IV
ZP_04277914	bacitracin__bacA	bacitracin	FALSE	FALSE	FALSE	FALSE	FALSE	class	2.00E-03	1.70E-04	6.354777554	IV
ZP_04310898	bacitracin__bacA	bacitracin	FALSE	FALSE	FALSE	FALSE	FALSE	genus	1.20E-02	5.70E-05	1.376265695	IV
ZP_04431003	bacitracin__bacA	bacitracin	FALSE	FALSE	FALSE	FALSE	FALSE	genus	1.10E-01	1.50E-03	4.529246958	IV
ZP_04433866	bacitracin__bacA	bacitracin	FALSE	FALSE	TRUE	FALSE	FALSE	bacteria	8.00E-01	2.10E-02	29.32785156	IV
ZP_04528247	bacitracin__bacA	bacitracin	FALSE	FALSE	FALSE	FALSE	FALSE	genus	9.60E-01	3.40E-01	5.963088199	IV
ZP_04577926	bacitracin__bacA	bacitracin	FALSE	FALSE	FALSE	FALSE	FALSE	strain	4.60E-01	2.80E-02	0.271654314	IV
ZP_04589788	bacitracin__bacA	bacitracin	FALSE	FALSE	FALSE	FALSE	FALSE	species	1.20E-01	4.20E-03	0.613501862	IV
ZP_04612440	bacitracin__bacA	bacitracin	FALSE	FALSE	TRUE	FALSE	FALSE	strain	4.10E-03	1.10E-05	0.119988381	IV
ZP_04616832	bacitracin__bacA	bacitracin	FALSE	FALSE	TRUE	FALSE	FALSE	genus	1.40E-01	1.30E-03	0.720387131	IV
ZP_04623431	bacitracin__bacA	bacitracin	FALSE	FALSE	TRUE	FALSE	FALSE	genus	1.80E-02	8.90E-05	0.05686321	IV
ZP_04626871	bacitracin__bacA	bacitracin	FALSE	FALSE	TRUE	FALSE	FALSE	genus	2.70E-02	4.80E-04	0.406944273	IV
ZP_04632979	bacitracin__bacA	bacitracin	FALSE	FALSE	TRUE	FALSE	FALSE	genus	4.10E-03	4.50E-05	3.014822222	IV
ZP_04637931	bacitracin__bacA	bacitracin	FALSE	FALSE	TRUE	FALSE	FALSE	strain	6.50E-02	1.20E-03	0.532995769	IV
ZP_04640456	bacitracin__bacA	bacitracin	FALSE	FALSE	TRUE	FALSE	FALSE	genus	8.20E-03	1.20E-04	0.392601239	IV
ZP_04677702	bacitracin__bacA	bacitracin	FALSE	FALSE	FALSE	FALSE	FALSE	bacteria	4.50E-02	4.20E-04	2.707512386	IV
ABB80128	bacitracin__bcrA	bacitracin	FALSE	FALSE	FALSE	FALSE	FALSE	genus	7.80E-01	1.50E-02	0.278687389	IV
P42332	bacitracin__bcrA	bacitracin	FALSE	FALSE	FALSE	FALSE	FALSE	genus	9.30E-01	1.30E-01	4.115070857	IV
YP_001373621	bacitracin__bcrA	bacitracin	FALSE	FALSE	FALSE	FALSE	FALSE	genus	9.90E-01	2.60E-01	0.859561454	IV
ZP_04081918	bacitracin__bcrA	bacitracin	FALSE	FALSE	FALSE	FALSE	FALSE	genus	8.00E-01	1.80E-02	0.362861964	IV
ABB80130	bacitracin__bcrC	bacitracin	FALSE	FALSE	FALSE	FALSE	FALSE	genus	2.00E-03	1.40E-04	9.52164719	IV
P42334	bacitracin__bcrC	bacitracin	FALSE	FALSE	FALSE	FALSE	FALSE	genus	2.00E-03	2.90E-04	19.04327212	IV
CAC85357	beta-lactam__ACT_19	beta-lactam	FALSE	FALSE	TRUE	FALSE	FALSE	strain	2.20E-02	2.00E-04	0.41567425	IV
U58495.2.gene1.p2	beta-lactam__ACT-1	beta-lactam	FALSE	FALSE	TRUE	FALSE	FALSE	strain	4.10E-03	1.80E-04	4.337395235	IV
KF526117.1.gene1.p01	beta-lactam__ACT-20	beta-lactam	FALSE	FALSE	TRUE	FALSE	FALSE	family	3.70E-02	3.00E-04	5.153615989	IV
U14748.1.gene2.p01	beta-lactam__AER_1	beta-lactam	FALSE	TRUE	FALSE	TRUE	FALSE	strain	1.00E-01	1.60E-02	26.31319335	IV
AAF86692	beta-lactam__ampC	beta-lactam	FALSE	FALSE	TRUE	FALSE	FALSE	strain	1.40E-02	1.20E-04	0.110987844	IV
AAM11664	beta-lactam__ampC	beta-lactam	FALSE	FALSE	FALSE	FALSE	FALSE	strain	8.20E-03	4.30E-05	0.189984012	IV
AAM11666	beta-lactam__ampC	beta-lactam	FALSE	FALSE	FALSE	FALSE	FALSE	strain	2.90E-02	3.50E-04	0.599581221	IV
AAM46773	beta-lactam__ampC	beta-lactam	FALSE	FALSE	TRUE	FALSE	FALSE	strain	2.00E-03	1.50E-05	0.168961018	IV
ABQ42698	beta-lactam__ampC	beta-lactam	FALSE	FALSE	TRUE	FALSE	FALSE	family	1.40E-02	6.40E-05	0.254080851	IV
ABZ81086	beta-lactam__ampC	beta-lactam	FALSE	FALSE	TRUE	FALSE	FALSE	strain	1.20E-02	2.50E-04	8.984351476	IV
AF167990.3.gene1.p01	beta-lactam__ampC	beta-lactam	FALSE	TRUE	TRUE	TRUE	FALSE	strain	4.10E-03	4.10E-05	0.7651045	IV
AF180952.1.gene3.p01	beta-lactam__ampC	beta-lactam	FALSE	FALSE	FALSE	FALSE	FALSE	strain	0.00E+00	0.00E+00	Nature_only	IV
AF180958.1.gene1.p01	beta-lactam__ampC	beta-lactam	FALSE	FALSE	TRUE	FALSE	FALSE	family	2.00E-02	8.70E-04	1.738893247	IV
BAA32077	beta-lactam__ampC	beta-lactam	FALSE	FALSE	TRUE	FALSE	FALSE	genus	2.20E-02	3.00E-04	1.57019879	IV
CAC85157	beta-lactam__ampC	beta-lactam	FALSE	FALSE	TRUE	FALSE	FALSE	genus	1.40E-02	2.30E-04	2.282503268	IV
EF561644.1.gene1.p01	beta-lactam__ampC	beta-lactam	FALSE	FALSE	TRUE	FALSE	FALSE	strain	0.00E+00	0.00E+00	Nature_only	IV
GQ402541.1.gene1.p01	beta-lactam__ampC	beta-lactam	FALSE	FALSE	TRUE	FALSE	FALSE	strain	2.00E-03	7.10E-06	0.008947767	IV
HQ693810.1.gene2.p01	beta-lactam__ampC	beta-lactam	FALSE	FALSE	TRUE	FALSE	FALSE	genus	4.50E-02	7.30E-04	1.740452844	IV
FJ666063.1.gene1.p1	beta-lactam__BEL-2	beta-lactam	FALSE	FALSE	TRUE	FALSE	FALSE	strain	8.20E-03	1.80E-04	4.428912603	IV
AY248038.1.gene4.p01	beta-lactam__CARB-9	beta-lactam	FALSE	FALSE	FALSE	FALSE	FALSE	genus	4.50E-02	2.70E-03	46.49453203	IV
X65253.1.gene1.p01	beta-lactam__CAZ_6	beta-lactam	FALSE	TRUE	TRUE	TRUE	FALSE	genus	2.90E-02	1.10E-01	7.92500238	IV
EF672680.1.gene1.p01	beta-lactam__CGB-1	beta-lactam	FALSE	FALSE	FALSE	FALSE	FALSE	genus	4.10E-03	1.00E-04	0.415744045	IV
AAL57765	beta-lactam__class A beta-lactamase	beta-lactam	FALSE	FALSE	TRUE	FALSE	FALSE	strain	2.00E-03	8.10E-06	0.066588071	IV
AAX55643	beta-lactam__class A beta-lactamase	beta-lactam	FALSE	FALSE	TRUE	FALSE	FALSE	genus	2.00E-03	2.10E-05	0.858221765	IV
AF367983.gene.p01	beta-lactam__class A beta-lactamase	beta-lactam	FALSE	FALSE	FALSE	FALSE	FALSE	class	1.20E-02	1.60E-03	14.80878617	IV
CAA54738	beta-lactam__class A beta-lactamase	beta-lactam	FALSE	FALSE	TRUE	FALSE	FALSE	genus	1.60E-02	5.10E-04	1.022492732	IV
CAI46978	beta-lactam__class A beta-lactamase	beta-lactam	FALSE	FALSE	TRUE	FALSE	FALSE	class	1.30E-01	7.90E-02	30.92291864	IV
CAL12097	beta-lactam__class A beta-lactamase	beta-lactam	FALSE	FALSE	TRUE	FALSE	FALSE	genus	8.20E-03	6.50E-05	0.676582396	IV
NC_005127.2610354.p01	beta-lactam__class A beta-lactamase	beta-lactam	FALSE	TRUE	TRUE	TRUE	FALSE	class	1.40E-02	1.70E-04	5.795264566	IV
NP_765163	beta-lactam__class A beta-lactamase	beta-lactam	FALSE	FALSE	TRUE	FALSE	FALSE	genus	8.20E-03	8.20E-05	0.503314669	IV
P00808	beta-lactam__class A beta-lactamase	beta-lactam	FALSE	FALSE	FALSE	FALSE	FALSE	genus	6.10E-03	2.00E-03	9.648117073	IV
P04190	beta-lactam__class A beta-lactamase	beta-lactam	FALSE	FALSE	FALSE	FALSE	FALSE	genus	2.00E-03	1.70E-04	4.838608048	IV
P10425	beta-lactam__class A beta-lactamase	beta-lactam	FALSE	FALSE	FALSE	FALSE	FALSE	genus	6.10E-03	8.90E-04	34.41661527	IV
P14559	beta-lactam__class A beta-lactamase	beta-lactam	FALSE	FALSE	FALSE	FALSE	FALSE	genus	8.20E-03	3.50E-04	0.50849841	IV
Q01166	beta-lactam__class A beta-lactamase	beta-lactam	FALSE	FALSE	TRUE	FALSE	FALSE	genus	1.20E-02	7.60E-05	0.404375054	IV
Q06650	beta-lactam__class A beta-lactamase	beta-lactam	FALSE	FALSE	FALSE	FALSE	FALSE	genus	6.10E-03	2.70E-05	0.042724145	IV
Q59517	beta-lactam__class A beta-lactamase	beta-lactam	FALSE	FALSE	FALSE	FALSE	FALSE	genus	8.00E-02	2.30E-02	3.719847335	IV
YP_002368151	beta-lactam__class A beta-lactamase	beta-lactam	FALSE	FALSE	FALSE	FALSE	FALSE	genus	4.10E-03	1.10E-04	11.92237697	IV
YP_089932	beta-lactam__class A beta-lactamase	beta-lactam	FALSE	FALSE	FALSE	FALSE	FALSE	genus	4.50E-02	8.30E-03	10.09596381	IV
ZP_03232649	beta-lactam__class A beta-lactamase	beta-lactam	FALSE	FALSE	FALSE	FALSE	FALSE	strain	1.00E-02	6.90E-04	36.22116208	IV
ZP_04073068	beta-lactam__class A beta-lactamase	beta-lactam	FALSE	FALSE	FALSE	FALSE	FALSE	genus	6.10E-03	4.00E-04	14.72152209	IV
ZP_04096643	beta-lactam__class A beta-lactamase	beta-lactam	FALSE	FALSE	FALSE	FALSE	FALSE	genus	2.00E-03	5.70E-04	9.215200508	IV
ZP_04145743	beta-lactam__class A beta-lactamase	beta-lactam	FALSE	FALSE	FALSE	FALSE	FALSE	genus	1.20E-01	2.00E-03	20.03063169	IV
ZP_04168943	beta-lactam__class A beta-lactamase	beta-lactam	FALSE	FALSE	FALSE	FALSE	FALSE	genus	2.00E-03	3.60E-03	0.751644544	IV
ZP_04174725	beta-lactam__class A beta-lactamase	beta-lactam	FALSE	FALSE	FALSE	FALSE	FALSE	genus	2.20E-02	1.30E-03	12.43880596	IV
ZP_04175489	beta-lactam__class A beta-lactamase	beta-lactam	FALSE	FALSE	FALSE	FALSE	FALSE	genus	2.00E-03	2.70E-05	0.884948554	IV
ZP_04187115	beta-lactam__class A beta-lactamase	beta-lactam	FALSE	FALSE	FALSE	FALSE	FALSE	strain	2.00E-03	1.40E-04	2.69107786	IV
ZP_04192734	beta-lactam__class A beta-lactamase	beta-lactam	FALSE	FALSE	FALSE	FALSE	FALSE	class	4.10E-03	6.50E-04	98.84328283	IV
ZP_04209720	beta-lactam__class A beta-lactamase	beta-lactam	FALSE	FALSE	FALSE	FALSE	FALSE	genus	6.30E-02	1.40E-03	68.81113903	IV
ZP_04213166	beta-lactam__class A beta-lactamase	beta-lactam	FALSE	FALSE	FALSE	FALSE	FALSE	genus	2.00E-03	1.40E-03	0.264251403	IV
ZP_04233793	beta-lactam__class A beta-lactamase	beta-lactam	FALSE	FALSE	FALSE	FALSE	FALSE	genus	4.10E-03	1.40E-04	1.998344712	IV
ZP_04262238	beta-lactam__class A beta-lactamase	beta-lactam	FALSE	FALSE	FALSE	FALSE	FALSE	genus	2.00E-03	4.40E-04	15.15404325	IV
ZP_04268622	beta-lactam__class A beta-lactamase	beta-lactam	FALSE	FALSE	FALSE	FALSE	FALSE	class	2.00E-03	2.20E-04	2.957453706	IV
ZP_04279826	beta-lactam__class A beta-lactamase	beta-lactam	FALSE	FALSE	FALSE	FALSE	FALSE	genus	2.00E-03	2.00E-04	12.71591398	IV
ZP_04298283	beta-lactam__class A beta-lactamase	beta-lactam	FALSE	FALSE	FALSE	FALSE	FALSE	genus	2.00E-03	5.00E-04	17.3432841	IV
ZP_04307065	beta-lactam__class A beta-lactamase	beta-lactam	FALSE	FALSE	FALSE	FALSE	FALSE	strain	2.00E-03	1.10E-04	7.107963263	IV
ZP_04323456	beta-lactam__class A beta-lactamase	beta-lactam	FALSE	FALSE	FALSE	FALSE	FALSE	genus	2.00E-03	6.10E-04	35.07400383	IV
ZP_04324291	beta-lactam__class A beta-lactamase	beta-lactam	FALSE	FALSE	FALSE	FALSE	FALSE	genus	2.00E-03	4.50E-04	0.439985158	IV
ZP_04613685	beta-lactam__class A beta-lactamase	beta-lactam	FALSE	FALSE	TRUE	FALSE	FALSE	strain	8.20E-03	6.90E-05	1.039436168	IV
ZP_04633951	beta-lactam__class A beta-lactamase	beta-lactam	FALSE	FALSE	TRUE	FALSE	FALSE	genus	2.00E-03	1.10E-05	0.126725504	IV
ZP_04635798	beta-lactam__class A beta-lactamase	beta-lactam	FALSE	FALSE	TRUE	FALSE	FALSE	genus	1.60E-02	1.60E-04	0.183023203	IV
AAM63403	beta-lactam__class B beta-lactamase	beta-lactam	FALSE	FALSE	FALSE	FALSE	FALSE	genus	6.10E-03	7.00E-05	0.260230721	IV
AAP69914	beta-lactam__class B beta-lactamase	beta-lactam	FALSE	FALSE	FALSE	FALSE	FALSE	species	1.60E-02	4.70E-04	0.262427429	IV
AAP70377	beta-lactam__class B beta-lactamase	beta-lactam	FALSE	FALSE	FALSE	FALSE	FALSE	strain	4.10E-03	1.90E-05	0.097039287	IV
AAP97129	beta-lactam__class B beta-lactamase	beta-lactam	FALSE	FALSE	FALSE	FALSE	FALSE	strain	2.00E-03	3.10E-06	0.035708095	IV
X57102.1.gene1.p01	beta-lactam__class B beta-lactamase	beta-lactam	FALSE	FALSE	FALSE	FALSE	FALSE	genus	2.00E-03	5.60E-05	0.602979345	IV
YP_001143321	beta-lactam__class B beta-lactamase	beta-lactam	FALSE	FALSE	FALSE	FALSE	FALSE	genus	0.00E+00	0.00E+00	Nature_only	IV
AAC77110	beta-lactam__class C beta-lactamase	beta-lactam	FALSE	FALSE	TRUE	FALSE	FALSE	phylum	3.70E-01	2.70E-02	87.90357172	IV
AAM11670	beta-lactam__class C beta-lactamase	beta-lactam	FALSE	FALSE	FALSE	FALSE	FALSE	strain	2.70E-02	2.50E-04	3.837769542	IV
AAW82909	beta-lactam__class C beta-lactamase	beta-lactam	FALSE	FALSE	TRUE	FALSE	FALSE	family	4.70E-01	4.70E-02	90.58493874	IV
AAY90134	beta-lactam__class C beta-lactamase	beta-lactam	FALSE	FALSE	FALSE	FALSE	FALSE	genus	8.20E-03	4.20E-05	0.04062761	IV
AAY93315	beta-lactam__class C beta-lactamase	beta-lactam	FALSE	FALSE	FALSE	FALSE	FALSE	genus	2.00E-02	5.40E-04	0.188674977	IV
AAZ85968	beta-lactam__class C beta-lactamase	beta-lactam	FALSE	FALSE	TRUE	FALSE	FALSE	genus	4.30E-01	6.00E-02	63.2378594	IV
ABS58643	beta-lactam__class C beta-lactamase	beta-lactam	FALSE	FALSE	TRUE	FALSE	FALSE	family	4.40E-01	4.30E-02	60.23647308	IV
AJ295344.1.gene1.p01	beta-lactam__class C beta-lactamase	beta-lactam	FALSE	FALSE	FALSE	FALSE	FALSE	strain	0.00E+00	0.00E+00	Nature_only	IV
AY743435.1.gene1.p01	beta-lactam__class C beta-lactamase	beta-lactam	FALSE	FALSE	TRUE	FALSE	FALSE	strain	3.30E-02	2.30E-04	1.82147214	IV
BAA07922	beta-lactam__class C beta-lactamase	beta-lactam	FALSE	FALSE	TRUE	FALSE	FALSE	strain	6.10E-03	2.70E-05	1.455361148	IV
CAB76925	beta-lactam__class C beta-lactamase	beta-lactam	FALSE	FALSE	FALSE	FALSE	FALSE	genus	2.70E-02	6.90E-04	4.025847014	IV
EF394370.1.gene1.p01	beta-lactam__class C beta-lactamase	beta-lactam	FALSE	FALSE	TRUE	FALSE	FALSE	genus	2.00E-03	4.10E-06	0.1278826	IV
FJ237366.1.gene1.p1	beta-lactam__class C beta-lactamase	beta-lactam	FALSE	FALSE	TRUE	FALSE	FALSE	order	1.40E-02	1.10E-04	1.972552303	IV
YP_001141049	beta-lactam__class C beta-lactamase	beta-lactam	FALSE	FALSE	FALSE	FALSE	FALSE	genus	2.20E-02	7.60E-04	2.712492429	IV
YP_001346370	beta-lactam__class C beta-lactamase	beta-lactam	FALSE	FALSE	TRUE	FALSE	FALSE	genus	1.20E-02	3.50E-04	0.614522879	IV
YP_002806354	beta-lactam__class C beta-lactamase	beta-lactam	FALSE	FALSE	TRUE	FALSE	FALSE	family	3.80E-01	5.00E-02	30.49370547	IV
YP_789012	beta-lactam__class C beta-lactamase	beta-lactam	FALSE	FALSE	TRUE	FALSE	FALSE	genus	1.00E-02	2.30E-04	0.11699868	IV
YP_857635	beta-lactam__class C beta-lactamase	beta-lactam	FALSE	FALSE	FALSE	FALSE	FALSE	genus	1.80E-02	2.10E-04	0.629634774	IV
ZP_04004609	beta-lactam__class C beta-lactamase	beta-lactam	FALSE	FALSE	TRUE	FALSE	FALSE	family	2.00E-01	5.20E-03	37.95856159	IV
ABY43546	beta-lactam__class_A_beta-lactamase	beta-lactam	FALSE	FALSE	FALSE	FALSE	FALSE	strain	4.10E-03	5.90E-04	22.7218862	IV
YP_002238610	beta-lactam__class_A_beta-lactamase	beta-lactam	FALSE	FALSE	TRUE	FALSE	FALSE	strain	2.00E-03	2.10E-05	0.60731539	IV
YP_561834	beta-lactam__class_B_beta-lactamase	beta-lactam	FALSE	FALSE	FALSE	FALSE	FALSE	strain	2.00E-03	3.10E-05	0.253407971	IV
AJ401618.1.gene2.p01	beta-lactam__class_C_beta-lactamase	beta-lactam	FALSE	FALSE	FALSE	FALSE	FALSE	strain	2.00E-03	2.20E-05	0.133772664	IV
YP_001371127	beta-lactam__class_C_beta-lactamase	beta-lactam	FALSE	FALSE	FALSE	FALSE	FALSE	strain	4.10E-03	2.90E-05	0.065888742	IV
YP_001478502	beta-lactam__class_C_beta-lactamase	beta-lactam	FALSE	FALSE	TRUE	FALSE	FALSE	strain	8.20E-03	5.10E-05	0.030911672	IV
AY339625.2.gene8.p01	beta-lactam__CMY-13	beta-lactam	FALSE	FALSE	FALSE	FALSE	FALSE	genus	8.20E-03	3.60E-05	5.7904	IV
FN556186.1.gene1.p01	beta-lactam__CMY-39	beta-lactam	FALSE	FALSE	FALSE	FALSE	FALSE	strain	2.00E-02	1.50E-04	1.06135253	IV
AB429270.1.gene1.p01	beta-lactam__CMY-41	beta-lactam	FALSE	FALSE	TRUE	FALSE	FALSE	genus	2.90E-02	3.40E-04	5.771177816	IV
HQ832678.1.gene1.p01	beta-lactam__CMY-64	beta-lactam	FALSE	FALSE	FALSE	FALSE	FALSE	strain	1.20E-02	2.50E-04	0.977034589	IV
AB284167.2.gene1.p01	beta-lactam__CTX-M	beta-lactam	FALSE	FALSE	TRUE	FALSE	FALSE	strain	2.00E-02	2.00E-04	0.792229372	IV
JN790864.1.gene1.p01	beta-lactam__CTX-M	beta-lactam	FALSE	TRUE	TRUE	TRUE	FALSE	family	4.90E-02	1.80E-03	1.753378795	IV
JX896165.1.gene1.p01	beta-lactam__CTX-M-134	beta-lactam	FALSE	FALSE	TRUE	FALSE	FALSE	strain	1.40E-02	1.20E-04	4.923890578	IV
AY033516.1.gene2.p01	beta-lactam__CTX-M-17	beta-lactam	FALSE	FALSE	TRUE	FALSE	FALSE	strain	0.00E+00	0.00E+00	Nature_only	IV
AY157676.1.gene1.p01	beta-lactam__CTX-M-26	beta-lactam	FALSE	FALSE	TRUE	FALSE	FALSE	strain	0.00E+00	0.00E+00	Nature_only	IV
AB177384.1.gene1.p01	beta-lactam__CTX-M-36	beta-lactam	FALSE	FALSE	TRUE	FALSE	FALSE	strain	6.10E-03	2.40E-02	0.347804266	IV
AY750914.gene.p01	beta-lactam__CTX-M-40	beta-lactam	FALSE	FALSE	TRUE	FALSE	FALSE	strain	6.10E-03	4.90E-05	0.374186263	IV
DQ408762.1.gene1.p1	beta-lactam__CTX-M-59	beta-lactam	FALSE	FALSE	FALSE	FALSE	FALSE	strain	0.00E+00	0.00E+00	Nature_only	IV
AB205197.1.gene1.p01	beta-lactam__CTX-M-63	beta-lactam	FALSE	FALSE	TRUE	FALSE	FALSE	strain	6.10E-03	9.40E-03	9.504841071	IV
EF418608.1.gene1.p01	beta-lactam__CTX-M-65	beta-lactam	FALSE	TRUE	TRUE	TRUE	FALSE	family	1.80E-02	2.20E-02	8.159640601	IV
FJ907381.1.gene1.p01	beta-lactam__CTX-M-90	beta-lactam	FALSE	FALSE	TRUE	FALSE	FALSE	strain	1.40E-02	2.70E-02	9.228916045	IV
HG798963.1.gene1.p01	beta-lactam__DHA-12	beta-lactam	FALSE	FALSE	TRUE	FALSE	FALSE	strain	1.00E-02	1.50E-04	0.834211856	IV
Y16410.1.gene2.p01	beta-lactam__DHA-6	beta-lactam	FALSE	TRUE	TRUE	TRUE	FALSE	order	4.10E-03	5.10E-05	15.52313131	IV
HQ456945.1.gene1.p01	beta-lactam__DHA-7	beta-lactam	FALSE	FALSE	TRUE	FALSE	FALSE	strain	1.60E-02	4.40E-04	11.52683192	IV
Y17896.1.gene1.p01	beta-lactam__FEZ-1	beta-lactam	FALSE	FALSE	FALSE	FALSE	FALSE	strain	4.90E-02	1.90E-03	0.023977913	IV
NC_002745.1124031.p01	beta-lactam__fmtC	beta-lactam	FALSE	FALSE	TRUE	FALSE	FALSE	genus	1.40E-02	8.80E-05	2.774738711	IV
NC_003923.1003359.p01	beta-lactam__fmtC	beta-lactam	FALSE	TRUE	TRUE	TRUE	FALSE	genus	2.90E-02	4.00E-04	3.757731756	IV
NC_007793.3912797.p01	beta-lactam__fmtC	beta-lactam	FALSE	TRUE	TRUE	TRUE	FALSE	genus	4.30E-02	6.20E-04	7.968726707	IV
CAB61645	beta-lactam__FONA-6	beta-lactam	FALSE	TRUE	TRUE	TRUE	FALSE	order	2.00E-03	1.40E-05	0.002203969	IV
Y11068.1.gene1.p01	beta-lactam__FOX-3	beta-lactam	FALSE	FALSE	FALSE	FALSE	FALSE	strain	2.00E-03	2.30E-05	0.5445844	IV
AY007369.1.gene1.p1	beta-lactam__FOX-5	beta-lactam	FALSE	TRUE	TRUE	TRUE	FALSE	class	8.20E-03	1.20E-04	0.818736994	IV
HM565917.1.gene1.p01	beta-lactam__FOX-8	beta-lactam	FALSE	FALSE	TRUE	FALSE	FALSE	strain	1.00E-02	1.50E-04	0.699033822	IV
AAF27723	beta-lactam__GES-1	beta-lactam	FALSE	TRUE	TRUE	FALSE	TRUE	strain	3.70E-02	1.10E-01	32.23269834	IV
AY494717.1.gene1.p01	beta-lactam__GES-5	beta-lactam	FALSE	FALSE	TRUE	FALSE	FALSE	class	0.00E+00	0.00E+00	Nature_only	IV
AF090141.1.gene1.p1	beta-lactam__GOB-1	beta-lactam	FALSE	FALSE	FALSE	FALSE	FALSE	genus	2.40E-02	5.30E-04	0.464494546	IV
AY553332.1.gene1.p01	beta-lactam__IMP_14	beta-lactam	FALSE	TRUE	TRUE	TRUE	FALSE	strain	0.00E+00	0.00E+00	Nature_only	IV
AY033653.3.gene6.p01	beta-lactam__IMP-9	beta-lactam	FALSE	TRUE	TRUE	TRUE	FALSE	genus	8.20E-03	2.20E-04	9.092714487	IV
AB529520.1.gene1.p01	beta-lactam__IND-7	beta-lactam	FALSE	FALSE	FALSE	FALSE	FALSE	genus	0.00E+00	0.00E+00	Nature_only	IV
AY028464.1.gene1.p01	beta-lactam__JOHN-1	beta-lactam	FALSE	FALSE	FALSE	FALSE	FALSE	genus	3.50E-02	7.60E-04	0.133285347	IV
AF189721.1.gene1.p01	beta-lactam__KLUG-1	beta-lactam	FALSE	FALSE	TRUE	FALSE	FALSE	strain	2.00E-03	2.00E-05	0.089054468	IV
AF395881.gene.p01	beta-lactam__KPC-3	beta-lactam	FALSE	TRUE	TRUE	TRUE	FALSE	class	0.00E+00	0.00E+00	Nature_only	IV
ABQ23577	beta-lactam__LEN-17	beta-lactam	FALSE	FALSE	TRUE	FALSE	FALSE	genus	4.10E-03	2.40E-05	0.167552144	IV
AY037780.1.gene1.p01	beta-lactam__LEN-2	beta-lactam	FALSE	FALSE	TRUE	FALSE	FALSE	genus	1.20E-02	4.00E-04	8.010527955	IV
EU408346.1.gene6.p01	beta-lactam__LRA-1	beta-lactam	FALSE	FALSE	FALSE	FALSE	FALSE	genus	2.20E-02	6.10E-04	0.317007811	IV
CP000675.2.gene1723.p01	beta-lactam__mecI	beta-lactam	FALSE	FALSE	FALSE	FALSE	FALSE	genus	1.00E-02	1.40E-04	0.039247486	IV
T44117	beta-lactam__mecR1	beta-lactam	FALSE	FALSE	TRUE	FALSE	FALSE	genus	1.40E-02	5.80E-05	9.954022989	IV
AJ308331.1.gene1.p01	beta-lactam__metallo_beta-lactamase	beta-lactam	FALSE	FALSE	FALSE	FALSE	FALSE	species	8.20E-03	2.00E-04	0.121598276	IV
AAC21590	beta-lactam__metallo-beta-lactamase	beta-lactam	FALSE	FALSE	FALSE	FALSE	FALSE	species	0.00E+00	0.00E+00	Nature_only	IV
AAR04097	beta-lactam__metallo-beta-lactamase	beta-lactam	FALSE	FALSE	FALSE	FALSE	FALSE	strain	4.10E-02	2.50E-03	25.67087238	IV
ABO60985	beta-lactam__metallo-beta-lactamase	beta-lactam	FALSE	FALSE	FALSE	FALSE	FALSE	genus	0.00E+00	0.00E+00	Nature_only	IV
ABO60998	beta-lactam__metallo-beta-lactamase	beta-lactam	FALSE	FALSE	FALSE	FALSE	FALSE	strain	0.00E+00	0.00E+00	Nature_only	IV
YP_001972437	beta-lactam__metallo-beta-lactamase	beta-lactam	FALSE	FALSE	FALSE	FALSE	FALSE	genus	0.00E+00	0.00E+00	Nature_only	IV
YP_002028533	beta-lactam__metallo-beta-lactamase	beta-lactam	FALSE	FALSE	FALSE	FALSE	FALSE	genus	4.10E-03	2.30E-05	0.099031511	IV
YP_002707503	beta-lactam__metallo-beta-lactamase	beta-lactam	FALSE	FALSE	FALSE	FALSE	FALSE	strain	2.00E-03	1.20E-05	0.04708268	IV
YP_855286	beta-lactam__metallo-beta-lactamase	beta-lactam	FALSE	FALSE	FALSE	FALSE	FALSE	genus	4.10E-03	6.20E-05	0.058238774	IV
JQ664733.1.gene1.p01	beta-lactam__MIR_6	beta-lactam	FALSE	FALSE	FALSE	FALSE	FALSE	strain	4.30E-02	6.70E-04	1.020195627	IV
FJ237367.1.gene1.p1	beta-lactam__MIR-8	beta-lactam	FALSE	FALSE	TRUE	FALSE	FALSE	genus	1.80E-02	1.20E-04	0.86498041	IV
EU515248.1.gene1.p01	beta-lactam__MOX-3	beta-lactam	FALSE	FALSE	FALSE	FALSE	FALSE	strain	1.20E-02	2.90E-04	5.335859324	IV
FJ262599.1.gene1.p1	beta-lactam__MOX-4	beta-lactam	FALSE	FALSE	FALSE	FALSE	FALSE	strain	1.80E-02	6.40E-04	0.672179548	IV
GQ152602.1.gene1.p01	beta-lactam__MOX-7	beta-lactam	FALSE	FALSE	FALSE	FALSE	FALSE	genus	3.10E-02	7.50E-04	1.878771845	IV
AJ295342.1.gene1.p01	beta-lactam__OCH-4	beta-lactam	FALSE	FALSE	FALSE	FALSE	FALSE	strain	6.10E-03	4.00E-05	0.70419865	IV
DQ489307.1.gene2.p01	beta-lactam__OCH-8	beta-lactam	FALSE	FALSE	FALSE	FALSE	FALSE	strain	0.00E+00	0.00E+00	Nature_only	IV
AM051159.1.gene1.p01	beta-lactam__OKP-B	beta-lactam	FALSE	FALSE	TRUE	FALSE	FALSE	strain	4.10E-03	5.10E-05	0.835299676	IV
AM850917.2.gene1.p01	beta-lactam__OKP-B	beta-lactam	FALSE	FALSE	TRUE	FALSE	FALSE	genus	1.20E-02	2.00E-04	2.36929597	IV
AM850918.2.gene1.p01	beta-lactam__OKP-B	beta-lactam	FALSE	FALSE	TRUE	FALSE	FALSE	strain	2.00E-03	2.00E-05	0.234788695	IV
AM850919.2.gene1.p01	beta-lactam__OKP-B	beta-lactam	FALSE	FALSE	TRUE	FALSE	FALSE	strain	1.60E-02	1.20E-02	3.009219268	IV
AM850921.2.gene1.p01	beta-lactam__OKP-B	beta-lactam	FALSE	FALSE	TRUE	FALSE	FALSE	strain	6.10E-03	5.20E-05	2.689230769	IV
EU547445.1.gene1.p1	beta-lactam__OXA_130	beta-lactam	FALSE	FALSE	TRUE	FALSE	FALSE	strain	2.00E-03	1.20E-05	0.185630383	IV
HQ700343.1.gene1.p01	beta-lactam__OXA_163	beta-lactam	FALSE	TRUE	TRUE	TRUE	FALSE	strain	0.00E+00	0.00E+00	Nature_only	IV
HM570036.1.gene1.p01	beta-lactam__OXA_180	beta-lactam	FALSE	FALSE	TRUE	FALSE	FALSE	genus	0.00E+00	0.00E+00	Nature_only	IV
JQ820241.1.gene1.p01	beta-lactam__OXA_237	beta-lactam	FALSE	TRUE	TRUE	TRUE	FALSE	strain	1.00E-02	2.20E-04	1.107712681	IV
KF203108.1.gene1.p01	beta-lactam__OXA_334	beta-lactam	FALSE	FALSE	FALSE	FALSE	FALSE	strain	3.70E-02	1.20E-03	0.286754248	IV
AY500137.1.gene1.p01	beta-lactam__OXA_54	beta-lactam	FALSE	FALSE	FALSE	FALSE	FALSE	strain	1.60E-02	3.80E-04	2.276827337	IV
AY750912.1.gene1.p01	beta-lactam__OXA_70	beta-lactam	FALSE	FALSE	TRUE	FALSE	FALSE	strain	0.00E+00	0.00E+00	Nature_only	IV
EF581285.1.gene1.p01	beta-lactam__OXA-104	beta-lactam	FALSE	FALSE	TRUE	FALSE	FALSE	strain	0.00E+00	0.00E+00	Nature_only	IV
EF650032.1.gene1.p01	beta-lactam__OXA-106	beta-lactam	FALSE	FALSE	TRUE	FALSE	FALSE	species	0.00E+00	0.00E+00	Nature_only	IV
EF650033.1.gene1.p01	beta-lactam__OXA-107	beta-lactam	FALSE	FALSE	TRUE	FALSE	FALSE	strain	0.00E+00	0.00E+00	Nature_only	IV
EF650035.1.gene1.p01	beta-lactam__OXA-109	beta-lactam	FALSE	FALSE	TRUE	FALSE	FALSE	genus	0.00E+00	0.00E+00	Nature_only	IV
EF653400.1.gene1.p01	beta-lactam__OXA-113	beta-lactam	FALSE	FALSE	TRUE	FALSE	FALSE	species	0.00E+00	0.00E+00	Nature_only	IV
EU188842.1.gene1.p1	beta-lactam__OXA-114	beta-lactam	FALSE	FALSE	FALSE	FALSE	FALSE	genus	0.00E+00	0.00E+00	Nature_only	IV
U10251.1.gene1.p01	beta-lactam__OXA-12	beta-lactam	FALSE	FALSE	FALSE	FALSE	FALSE	genus	4.70E-02	2.70E-03	0.72912627	IV
HE963768.1.gene1.p01	beta-lactam__OXA-120	beta-lactam	FALSE	FALSE	TRUE	FALSE	FALSE	species	0.00E+00	0.00E+00	Nature_only	IV
AM932669.1.gene2.p01	beta-lactam__OXA-129	beta-lactam	FALSE	FALSE	TRUE	FALSE	FALSE	class	8.60E-02	7.30E-03	29.24130754	IV
HQ122933.1.gene1.p01	beta-lactam__OXA-134	beta-lactam	FALSE	FALSE	FALSE	FALSE	FALSE	genus	8.20E-03	1.00E-04	0.166600107	IV
EF552405.1.gene1.p01	beta-lactam__OXA-141	beta-lactam	FALSE	FALSE	TRUE	FALSE	FALSE	strain	4.90E-02	8.60E-04	0.272458722	IV
U63835.1.gene1.p01	beta-lactam__OXA-15	beta-lactam	FALSE	FALSE	TRUE	FALSE	FALSE	strain	5.10E-02	6.20E-04	0.229570799	IV
HM488992.1.gene1.p1	beta-lactam__OXA-171	beta-lactam	FALSE	FALSE	TRUE	FALSE	FALSE	strain	2.00E-03	4.10E-06	0.055398895	IV
U85514.1.gene1.p01	beta-lactam__OXA-18	beta-lactam	FALSE	FALSE	FALSE	FALSE	FALSE	strain	1.40E-02	4.40E-04	0.138422061	IV
JN205800.1.gene6.p01	beta-lactam__OXA-181	beta-lactam	FALSE	TRUE	TRUE	TRUE	FALSE	class	8.20E-03	9.60E-05	0.563329982	IV
AB777500.1.gene5.p01	beta-lactam__OXA-2	beta-lactam	FALSE	TRUE	TRUE	TRUE	FALSE	phylum	6.10E-03	8.00E-05	0.226198539	IV
AF024602.1.gene3.p01	beta-lactam__OXA-20	beta-lactam	FALSE	FALSE	TRUE	FALSE	FALSE	genus	7.80E-02	2.50E-03	0.674590189	IV
JF800667.1.gene2.p01	beta-lactam__OXA-205	beta-lactam	FALSE	FALSE	TRUE	FALSE	FALSE	strain	1.00E-01	1.10E-02	3.932567716	IV
FR853176.1.gene1.p01	beta-lactam__OXA-208	beta-lactam	FALSE	FALSE	TRUE	FALSE	FALSE	strain	0.00E+00	0.00E+00	Nature_only	IV
JN861779.1.gene1.p01	beta-lactam__OXA-211	beta-lactam	FALSE	FALSE	FALSE	FALSE	FALSE	strain	4.10E-02	9.70E-04	0.187193158	IV
JN861781.1.gene1.p01	beta-lactam__OXA-213	beta-lactam	FALSE	FALSE	FALSE	FALSE	FALSE	strain	0.00E+00	0.00E+00	Nature_only	IV
JN861782.1.gene1.p01	beta-lactam__OXA-214	beta-lactam	FALSE	FALSE	FALSE	FALSE	FALSE	genus	2.00E-03	4.40E-05	3.351035354	IV
JN215211.1.gene1.p01	beta-lactam__OXA-219	beta-lactam	FALSE	FALSE	TRUE	FALSE	FALSE	strain	0.00E+00	0.00E+00	Nature_only	IV
AF064820.3.gene2.p01	beta-lactam__OXA-22	beta-lactam	FALSE	TRUE	FALSE	TRUE	FALSE	family	2.70E-02	2.20E-03	0.598934721	IV
FJ617207.1.gene1.p01	beta-lactam__OXA-226	beta-lactam	FALSE	FALSE	TRUE	FALSE	FALSE	strain	9.40E-02	3.30E-03	0.324674282	IV
JQ422053.1.gene1.p01	beta-lactam__OXA-228	beta-lactam	FALSE	FALSE	FALSE	FALSE	FALSE	strain	1.80E-02	1.40E-04	0.414295735	IV
AY795964.gene.p01	beta-lactam__OXA-23	beta-lactam	FALSE	TRUE	TRUE	TRUE	FALSE	genus	2.00E-03	4.80E-04	0.122915122	IV
JQ422054.1.gene1.p01	beta-lactam__OXA-230	beta-lactam	FALSE	FALSE	FALSE	FALSE	FALSE	strain	4.10E-03	2.20E-05	0.506180218	IV
JQ820242.1.gene1.p01	beta-lactam__OXA-236	beta-lactam	FALSE	TRUE	TRUE	TRUE	FALSE	genus	8.20E-03	1.00E-04	0.136293643	IV
AF509241.1.gene1.p01	beta-lactam__OXA-24	beta-lactam	FALSE	FALSE	TRUE	FALSE	FALSE	strain	4.10E-03	7.20E-03	5.857857376	IV
JX206446.1.gene1.p01	beta-lactam__OXA-243	beta-lactam	FALSE	FALSE	FALSE	FALSE	FALSE	genus	2.00E-03	4.40E-05	0.065080543	IV
HE614014.2.gene1.p01	beta-lactam__OXA-258	beta-lactam	FALSE	FALSE	FALSE	FALSE	FALSE	genus	2.00E-03	4.00E-05	1.463345588	IV
KC771279.1.gene1.p01	beta-lactam__OXA-278	beta-lactam	FALSE	FALSE	FALSE	FALSE	FALSE	genus	1.40E-02	2.30E-04	0.259298772	IV
AJ400619.1.gene1.p01	beta-lactam__OXA-29	beta-lactam	FALSE	TRUE	FALSE	TRUE	FALSE	family	2.70E-02	5.00E-04	0.28017482	IV
HF947514.1.gene1.p01	beta-lactam__OXA-309	beta-lactam	FALSE	FALSE	FALSE	FALSE	FALSE	strain	3.70E-02	5.70E-04	0.470961297	IV
KF057029.1.gene1.p01	beta-lactam__OXA-312	beta-lactam	FALSE	FALSE	TRUE	FALSE	FALSE	strain	0.00E+00	0.00E+00	Nature_only	IV
KF057031.1.gene1.p01	beta-lactam__OXA-314	beta-lactam	FALSE	FALSE	TRUE	FALSE	FALSE	strain	0.00E+00	0.00E+00	Nature_only	IV
KF203098.1.gene1.p01	beta-lactam__OXA-324	beta-lactam	FALSE	FALSE	FALSE	FALSE	FALSE	species	1.40E-02	1.70E-04	0.876768945	IV
KF203099.1.gene1.p01	beta-lactam__OXA-325	beta-lactam	FALSE	FALSE	FALSE	FALSE	FALSE	strain	0.00E+00	0.00E+00	Nature_only	IV
KF203106.1.gene1.p01	beta-lactam__OXA-332	beta-lactam	FALSE	FALSE	FALSE	FALSE	FALSE	genus	0.00E+00	0.00E+00	Nature_only	IV
KF297580.1.gene1.p01	beta-lactam__OXA-351	beta-lactam	FALSE	FALSE	FALSE	FALSE	FALSE	strain	2.00E-02	5.50E-05	1.788237849	IV
KF297581.1.gene1.p01	beta-lactam__OXA-352	beta-lactam	FALSE	FALSE	TRUE	FALSE	FALSE	genus	0.00E+00	0.00E+00	Nature_only	IV
KF297584.1.gene1.p01	beta-lactam__OXA-355	beta-lactam	FALSE	FALSE	FALSE	FALSE	FALSE	strain	0.00E+00	0.00E+00	Nature_only	IV
KF421160.1.gene1.p01	beta-lactam__OXA-357	beta-lactam	FALSE	FALSE	FALSE	FALSE	FALSE	genus	8.20E-03	6.50E-05	0.325630977	IV
KF421161.1.gene1.p01	beta-lactam__OXA-358	beta-lactam	FALSE	FALSE	FALSE	FALSE	FALSE	strain	4.10E-03	6.60E-05	0.201705566	IV
KF421162.1.gene1.p01	beta-lactam__OXA-359	beta-lactam	FALSE	FALSE	FALSE	FALSE	FALSE	strain	4.10E-03	1.10E-05	0.032753575	IV
KF460531.1.gene1.p01	beta-lactam__OXA-361	beta-lactam	FALSE	FALSE	FALSE	FALSE	FALSE	genus	2.40E-02	7.00E-04	0.491098833	IV
KF986259.1.gene1.p01	beta-lactam__OXA-378	beta-lactam	FALSE	FALSE	TRUE	FALSE	FALSE	strain	0.00E+00	0.00E+00	Nature_only	IV
KF986261.1.gene1.p01	beta-lactam__OXA-380	beta-lactam	FALSE	FALSE	TRUE	FALSE	FALSE	strain	0.00E+00	0.00E+00	Nature_only	IV
AJ488302.1.gene1.p01	beta-lactam__OXA-42	beta-lactam	FALSE	TRUE	FALSE	TRUE	FALSE	genus	2.00E-03	3.70E-05	0.171319562	IV
AY236073.2.gene7.p01	beta-lactam__OXA-48	beta-lactam	FALSE	TRUE	TRUE	TRUE	FALSE	class	8.20E-03	4.10E-04	5.072542065	IV
AY306130.1.gene1.p01	beta-lactam__OXA-50	beta-lactam	FALSE	FALSE	TRUE	FALSE	FALSE	genus	3.50E-02	6.10E-04	0.081332009	IV
AJ309734.2.gene1.p01	beta-lactam__OXA-51	beta-lactam	FALSE	FALSE	TRUE	FALSE	FALSE	species	2.00E-03	1.70E-03	0.010073807	IV
AY343493.1.gene1.p01	beta-lactam__OXA-55	beta-lactam	FALSE	FALSE	FALSE	FALSE	FALSE	strain	4.10E-03	1.00E-04	0.940941911	IV
AJ631966.1.gene1.p01	beta-lactam__OXA-57	beta-lactam	FALSE	TRUE	FALSE	TRUE	FALSE	genus	6.10E-03	4.10E-05	0.631603284	IV
AY570763.1.gene3.p01	beta-lactam__OXA-58	beta-lactam	FALSE	TRUE	TRUE	TRUE	FALSE	genus	2.20E-02	3.00E-04	7.580863248	IV
AJ632249.1.gene1.p01	beta-lactam__OXA-59	beta-lactam	FALSE	TRUE	FALSE	TRUE	FALSE	genus	2.00E-03	9.70E-06	0.069942968	IV
AF525303.2.gene5.p01	beta-lactam__OXA-60	beta-lactam	FALSE	TRUE	FALSE	TRUE	FALSE	family	1.00E-02	7.30E-04	0.100822855	IV
AY750907.1.gene1.p01	beta-lactam__OXA-64	beta-lactam	FALSE	FALSE	TRUE	FALSE	FALSE	genus	0.00E+00	0.00E+00	Nature_only	IV
AY750909.1.gene1.p01	beta-lactam__OXA-66	beta-lactam	FALSE	FALSE	TRUE	FALSE	FALSE	genus	2.00E-03	1.70E-03	0.207292746	IV
AY750911.1.gene1.p01	beta-lactam__OXA-69	beta-lactam	FALSE	FALSE	TRUE	FALSE	FALSE	genus	0.00E+00	0.00E+00	Nature_only	IV
AY750913.1.gene1.p01	beta-lactam__OXA-71	beta-lactam	FALSE	FALSE	TRUE	FALSE	FALSE	species	0.00E+00	0.00E+00	Nature_only	IV
AY859529.1.gene1.p01	beta-lactam__OXA-75	beta-lactam	FALSE	FALSE	TRUE	FALSE	FALSE	strain	0.00E+00	0.00E+00	Nature_only	IV
AY862132.1.gene1.p01	beta-lactam__OXA-78	beta-lactam	FALSE	FALSE	TRUE	FALSE	FALSE	strain	2.00E-03	2.80E-05	1.956187093	IV
ABA54978	beta-lactam__OXA-9	beta-lactam	FALSE	TRUE	TRUE	TRUE	TRUE	class	3.70E-02	2.00E-03	31.14530755	IV
AF479774.1.gene7.p01	beta-lactam__OXA-9	beta-lactam	FALSE	TRUE	TRUE	TRUE	TRUE	bacteria	4.30E-02	3.00E-03	30.26516122	IV
AM231719.1.gene1.p01	beta-lactam__OXA-90	beta-lactam	FALSE	FALSE	TRUE	FALSE	FALSE	genus	0.00E+00	0.00E+00	Nature_only	IV
DQ519086.1.gene2.p01	beta-lactam__OXA-91	beta-lactam	FALSE	FALSE	TRUE	FALSE	FALSE	strain	0.00E+00	0.00E+00	Nature_only	IV
DQ519088.1.gene1.p01	beta-lactam__OXA-94	beta-lactam	FALSE	FALSE	TRUE	FALSE	FALSE	strain	0.00E+00	0.00E+00	Nature_only	IV
AJ871864.1.gene1.p01	beta-lactam__OXY-1	beta-lactam	FALSE	FALSE	TRUE	FALSE	FALSE	order	2.00E-03	2.50E-05	0.160269838	IV
AJ871875.1.gene1.p01	beta-lactam__OXY-1	beta-lactam	FALSE	FALSE	TRUE	FALSE	FALSE	strain	6.10E-03	2.30E-05	0.18025477	IV
AJ871877.1.gene1.p01	beta-lactam__OXY-1	beta-lactam	FALSE	FALSE	TRUE	FALSE	FALSE	genus	1.00E-02	9.40E-05	1.204751053	IV
AY077483.1.gene1.p01	beta-lactam__OXY-1	beta-lactam	FALSE	FALSE	TRUE	FALSE	FALSE	genus	6.10E-03	2.70E-05	0.058172598	IV
M27459.1.gene1.p01	beta-lactam__OXY-1	beta-lactam	FALSE	FALSE	TRUE	FALSE	FALSE	genus	2.00E-03	2.70E-05	0.820175914	IV
AJ871866.1.gene1.p01	beta-lactam__OXY-2	beta-lactam	FALSE	FALSE	TRUE	FALSE	FALSE	strain	0.00E+00	0.00E+00	Nature_only	IV
AY077487.2.gene1.p01	beta-lactam__OXY-2	beta-lactam	FALSE	FALSE	TRUE	FALSE	FALSE	genus	0.00E+00	0.00E+00	Nature_only	IV
FJ785625.1.gene1.p01	beta-lactam__OXY-2	beta-lactam	FALSE	FALSE	TRUE	FALSE	FALSE	strain	0.00E+00	0.00E+00	Nature_only	IV
AY077481.1.gene1.p01	beta-lactam__OXY-4	beta-lactam	FALSE	FALSE	FALSE	FALSE	FALSE	strain	1.00E-02	9.50E-05	0.130900075	IV
AJ871868.1.gene1.p01	beta-lactam__OXY-5	beta-lactam	FALSE	FALSE	TRUE	FALSE	FALSE	genus	1.00E-02	1.50E-04	0.326495962	IV
P57296	beta-lactam__PBP_1B	beta-lactam	FALSE	FALSE	FALSE	FALSE	FALSE	strain	2.40E-02	2.00E-04	0.822738036	IV
AAC22099	beta-lactam__PBP-1A	beta-lactam	FALSE	FALSE	FALSE	FALSE	FALSE	genus	2.30E-01	3.50E-03	5.897009877	IV
EDJ91555	beta-lactam__PBP-1A	beta-lactam	FALSE	FALSE	FALSE	FALSE	FALSE	genus	4.50E-01	1.10E-02	18.63525814	IV
EDK10390	beta-lactam__PBP-1A	beta-lactam	FALSE	FALSE	FALSE	FALSE	FALSE	strain	1.90E-01	2.30E-03	8.387704099	IV
JN645776.1.gene1.p01	beta-lactam__PBP-1A	beta-lactam	FALSE	FALSE	FALSE	FALSE	FALSE	genus	6.80E-01	3.90E-02	30.33934282	IV
YP_001290033	beta-lactam__PBP-1A	beta-lactam	FALSE	FALSE	FALSE	FALSE	FALSE	genus	5.10E-01	1.20E-02	3.741984634	IV
YP_001292390	beta-lactam__PBP-1A	beta-lactam	FALSE	FALSE	FALSE	FALSE	FALSE	genus	2.20E-01	3.10E-03	5.004569526	IV
YP_248152	beta-lactam__PBP-1A	beta-lactam	FALSE	FALSE	FALSE	FALSE	FALSE	genus	3.60E-01	7.20E-03	5.806693464	IV
ZP_00155442	beta-lactam__PBP-1A	beta-lactam	FALSE	FALSE	FALSE	FALSE	FALSE	genus	2.50E-01	2.60E-03	2.623606339	IV
ZP_00156276	beta-lactam__PBP-1A	beta-lactam	FALSE	FALSE	FALSE	FALSE	FALSE	genus	1.20E-01	8.60E-04	2.657635077	IV
ZP_01788419	beta-lactam__PBP-1A	beta-lactam	FALSE	FALSE	FALSE	FALSE	FALSE	genus	6.70E-02	3.20E-04	3.411962468	IV
ZP_04466634	beta-lactam__PBP-1A	beta-lactam	FALSE	FALSE	FALSE	FALSE	FALSE	strain	3.10E-01	3.40E-03	2.613177808	IV
AF101781.1.gene1.p01	beta-lactam__PBP-1B	beta-lactam	FALSE	FALSE	FALSE	FALSE	FALSE	genus	6.50E-01	3.80E-02	43.27023698	IV
YP_002467958	beta-lactam__PBP-1B	beta-lactam	FALSE	FALSE	FALSE	FALSE	FALSE	order	3.80E-01	1.50E-02	3.853075683	IV
AAC95456	beta-lactam__PBP-2X	beta-lactam	FALSE	FALSE	FALSE	FALSE	FALSE	genus	4.90E-02	2.60E-04	5.900077833	IV
AAF17264	beta-lactam__PBP-2X	beta-lactam	FALSE	FALSE	FALSE	FALSE	FALSE	strain	1.40E-01	1.60E-03	26.72603677	IV
AAF17266	beta-lactam__PBP-2X	beta-lactam	FALSE	FALSE	FALSE	FALSE	FALSE	strain	1.30E-01	1.10E-03	27.21098527	IV
AAF17267	beta-lactam__PBP-2X	beta-lactam	FALSE	FALSE	FALSE	FALSE	FALSE	genus	5.90E-02	2.20E-04	19.13766234	IV
AAL77081	beta-lactam__PBP-2X	beta-lactam	FALSE	FALSE	FALSE	FALSE	FALSE	genus	2.20E-01	2.50E-03	40.79659235	IV
CAO91608	beta-lactam__PBP-2X	beta-lactam	FALSE	FALSE	FALSE	FALSE	FALSE	genus	2.20E-01	1.70E-03	16.00460721	IV
CAO91620	beta-lactam__PBP-2X	beta-lactam	FALSE	FALSE	FALSE	FALSE	FALSE	strain	3.30E-01	5.30E-03	64.86447318	IV
CAO91621	beta-lactam__PBP-2X	beta-lactam	FALSE	FALSE	FALSE	FALSE	FALSE	genus	1.40E-01	8.30E-04	41.62866667	IV
CAO91622	beta-lactam__PBP-2X	beta-lactam	FALSE	FALSE	FALSE	FALSE	FALSE	strain	8.80E-02	9.70E-04	43.98376614	IV
CAO91629	beta-lactam__PBP-2X	beta-lactam	FALSE	FALSE	FALSE	FALSE	FALSE	strain	6.90E-02	4.20E-04	19.80123776	IV
JN645706.1.gene1.p01	beta-lactam__PBP-2X	beta-lactam	FALSE	FALSE	FALSE	FALSE	FALSE	strain	5.70E-02	4.60E-04	21.09571754	IV
YP_001693856	beta-lactam__PBP-2X	beta-lactam	FALSE	FALSE	FALSE	FALSE	FALSE	genus	8.20E-02	3.70E-04	4.803139054	IV
YP_002735431	beta-lactam__PBP-2X	beta-lactam	FALSE	FALSE	FALSE	FALSE	FALSE	genus	1.60E-01	1.20E-03	55.24669704	IV
ZP_02709163	beta-lactam__PBP-2X	beta-lactam	FALSE	FALSE	FALSE	FALSE	FALSE	strain	1.10E-01	6.80E-04	21.79574926	IV
FJ666065.1.gene1.p1	beta-lactam__PDC-1	beta-lactam	FALSE	FALSE	TRUE	FALSE	FALSE	genus	0.00E+00	0.00E+00	Nature_only	IV
FJ666073.1.gene1.p1	beta-lactam__PDC-10	beta-lactam	FALSE	FALSE	TRUE	FALSE	FALSE	genus	0.00E+00	0.00E+00	Nature_only	IV
FJ666064.1.gene1.p1	beta-lactam__PDC-2	beta-lactam	FALSE	FALSE	TRUE	FALSE	FALSE	genus	2.00E-03	3.00E-05	0.10792183	IV
FJ666066.1.gene1.p1	beta-lactam__PDC-3	beta-lactam	FALSE	FALSE	TRUE	FALSE	FALSE	genus	4.10E-03	9.30E-03	0.149786198	IV
FJ666068.1.gene1.p1	beta-lactam__PDC-5	beta-lactam	FALSE	FALSE	TRUE	FALSE	FALSE	genus	4.10E-03	7.40E-05	0.431293616	IV
FJ666069.1.gene1.p1	beta-lactam__PDC-6	beta-lactam	FALSE	FALSE	TRUE	FALSE	FALSE	genus	4.10E-03	1.60E-05	0.039709094	IV
FJ666070.1.gene1.p1	beta-lactam__PDC-7	beta-lactam	FALSE	FALSE	TRUE	FALSE	FALSE	genus	6.10E-03	4.50E-05	0.72280139	IV
FJ666071.1.gene1.p1	beta-lactam__PDC-8	beta-lactam	FALSE	FALSE	TRUE	FALSE	FALSE	genus	2.00E-03	2.60E-05	0.429174931	IV
AAN61107	beta-lactam__penA	beta-lactam	FALSE	FALSE	FALSE	FALSE	FALSE	genus	3.10E-02	1.00E-03	16.55189717	IV
AAP46584	beta-lactam__penA	beta-lactam	FALSE	FALSE	FALSE	FALSE	FALSE	strain	4.10E-03	3.20E-05	0.385695463	IV
AAP46588	beta-lactam__penA	beta-lactam	FALSE	FALSE	FALSE	FALSE	FALSE	strain	2.70E-02	1.30E-03	3.575102406	IV
AAP46591	beta-lactam__penA	beta-lactam	FALSE	FALSE	FALSE	FALSE	FALSE	strain	4.10E-03	2.40E-05	0.236331527	IV
AAP46598	beta-lactam__penA	beta-lactam	FALSE	FALSE	FALSE	FALSE	FALSE	strain	1.80E-02	5.50E-04	39.35396997	IV
AAP46606	beta-lactam__penA	beta-lactam	FALSE	FALSE	FALSE	FALSE	FALSE	genus	1.20E-02	1.80E-04	12.0675071	IV
AAP46609	beta-lactam__penA	beta-lactam	FALSE	FALSE	FALSE	FALSE	FALSE	strain	2.20E-02	7.00E-04	17.93971795	IV
AAP46611	beta-lactam__penA	beta-lactam	FALSE	FALSE	FALSE	FALSE	FALSE	genus	1.40E-02	1.20E-04	3.160365413	IV
AAP46622	beta-lactam__penA	beta-lactam	FALSE	FALSE	FALSE	FALSE	FALSE	strain	2.00E-03	1.10E-05	0.962452107	IV
ACF30471	beta-lactam__penA	beta-lactam	FALSE	FALSE	FALSE	FALSE	FALSE	genus	8.20E-03	1.50E-04	2.3640778	IV
CAD70592	beta-lactam__penA	beta-lactam	FALSE	FALSE	FALSE	FALSE	FALSE	strain	5.70E-02	4.80E-03	20.11863939	IV
CAJ15581	beta-lactam__penA	beta-lactam	FALSE	FALSE	FALSE	FALSE	FALSE	strain	2.00E-02	2.10E-04	10.56661667	IV
P74872	beta-lactam__penA	beta-lactam	FALSE	FALSE	TRUE	FALSE	FALSE	genus	4.70E-02	2.90E-04	0.384962146	IV
YP_002041176	beta-lactam__penA	beta-lactam	FALSE	FALSE	FALSE	FALSE	FALSE	genus	1.00E-02	3.00E-05	0.704842396	IV
YP_002045964	beta-lactam__penA	beta-lactam	FALSE	FALSE	FALSE	FALSE	FALSE	genus	6.70E-02	6.10E-04	0.4586218	IV
YP_002114946	beta-lactam__penA	beta-lactam	FALSE	TRUE	FALSE	TRUE	FALSE	genus	7.60E-02	1.00E-01	1.791627439	IV
YP_002146111	beta-lactam__penA	beta-lactam	FALSE	FALSE	TRUE	FALSE	FALSE	genus	1.90E-01	2.40E-03	0.623225126	IV
YP_002215174	beta-lactam__penA	beta-lactam	FALSE	FALSE	FALSE	FALSE	FALSE	genus	6.70E-02	5.60E-04	0.529067877	IV
YP_002226185	beta-lactam__penA	beta-lactam	FALSE	FALSE	FALSE	FALSE	FALSE	species	8.40E-02	6.10E-04	0.335050671	IV
YP_002792444	beta-lactam__penA	beta-lactam	FALSE	TRUE	FALSE	TRUE	FALSE	genus	1.80E-02	1.90E-04	4.949709914	IV
YP_216904	beta-lactam__penA	beta-lactam	FALSE	FALSE	FALSE	FALSE	FALSE	species	2.00E-02	1.10E-04	1.738709212	IV
ZP_02659083	beta-lactam__penA	beta-lactam	FALSE	FALSE	FALSE	FALSE	FALSE	species	9.00E-02	9.10E-04	4.304443034	IV
ZP_02681785	beta-lactam__penA	beta-lactam	FALSE	FALSE	FALSE	FALSE	FALSE	genus	2.00E-01	4.30E-03	2.475663087	IV
ZP_02696486	beta-lactam__penA	beta-lactam	FALSE	FALSE	FALSE	FALSE	FALSE	genus	1.40E-02	6.20E-05	0.292607773	IV
ZP_03164918	beta-lactam__penA	beta-lactam	FALSE	FALSE	TRUE	FALSE	FALSE	family	2.00E-01	3.40E-03	2.520007481	IV
ZP_04656349	beta-lactam__penA	beta-lactam	FALSE	FALSE	FALSE	FALSE	FALSE	species	2.00E-01	3.70E-03	1.34362192	IV
ABQ10556	beta-lactam__PER-1	beta-lactam	FALSE	TRUE	TRUE	TRUE	FALSE	order	1.00E-02	2.30E-04	0.197816706	IV
AY740681.1.gene9.p01	beta-lactam__PER-3	beta-lactam	FALSE	FALSE	FALSE	FALSE	FALSE	strain	2.90E-02	6.80E-04	0.281744419	IV
HQ713678.1.gene5.p01	beta-lactam__PER-7	beta-lactam	FALSE	TRUE	TRUE	TRUE	FALSE	strain	2.20E-02	3.40E-04	0.066177312	IV
AF261825.2.gene41.p01	beta-lactam__PSE-1	beta-lactam	FALSE	TRUE	TRUE	TRUE	FALSE	class	4.10E-02	1.70E-03	9.4140963	IV
AF208796.2.gene1.p01	beta-lactam__SHV	beta-lactam	FALSE	FALSE	TRUE	FALSE	FALSE	genus	0.00E+00	0.00E+00	Nature_only	IV
DQ193536.1.gene1.p01	beta-lactam__SHV	beta-lactam	FALSE	FALSE	TRUE	FALSE	FALSE	strain	0.00E+00	0.00E+00	Nature_only	IV
EU342351.1.gene1.p01	beta-lactam__SHV_63	beta-lactam	FALSE	FALSE	TRUE	FALSE	FALSE	strain	4.10E-03	2.20E-05	1.400524934	IV
GQ428198.1.gene1.p01	beta-lactam__SHV-121	beta-lactam	FALSE	FALSE	TRUE	FALSE	FALSE	strain	0.00E+00	0.00E+00	Nature_only	IV
AF467948.1.gene1.p1	beta-lactam__SHV-37	beta-lactam	FALSE	FALSE	TRUE	FALSE	FALSE	strain	1.00E-02	3.70E-05	0.638621957	IV
AF535129.1.gene1.p01	beta-lactam__SHV-41	beta-lactam	FALSE	FALSE	TRUE	FALSE	FALSE	genus	0.00E+00	0.00E+00	Nature_only	IV
AF535130.1.gene1.p01	beta-lactam__SHV-42	beta-lactam	FALSE	FALSE	TRUE	FALSE	FALSE	genus	2.00E-03	2.00E-06	0.011388675	IV
AF275256.gene.p01	beta-lactam__SME-2	beta-lactam	FALSE	FALSE	TRUE	FALSE	FALSE	species	0.00E+00	0.00E+00	Nature_only	IV
AAK15701	beta-lactam__SRT-2	beta-lactam	FALSE	FALSE	TRUE	FALSE	FALSE	order	0.00E+00	0.00E+00	Nature_only	IV
AY524276.3.gene1.p3	beta-lactam__SRT-2	beta-lactam	FALSE	FALSE	TRUE	FALSE	FALSE	genus	2.00E-03	1.10E-03	0.276286346	IV
CAL26907	beta-lactam__TEM-1	beta-lactam	FALSE	FALSE	TRUE	FALSE	FALSE	phylum	2.10E-01	1.70E-02	1.621079346	IV
HQ451074.1.gene4.p01	beta-lactam__TEM-1	beta-lactam	FALSE	TRUE	TRUE	TRUE	FALSE	bacteria	1.20E-01	1.10E+00	36.35052529	IV
AF093512.1.gene1.p01	beta-lactam__TEM-10	beta-lactam	FALSE	FALSE	TRUE	FALSE	FALSE	strain	2.20E-02	8.00E-02	7.398800497	IV
AY040093.1.gene1.p01	beta-lactam__TEM-102	beta-lactam	FALSE	FALSE	TRUE	FALSE	FALSE	strain	9.00E-02	3.70E-03	2.003093368	IV
AY072920.1.gene1.p1	beta-lactam__TEM-110	beta-lactam	FALSE	FALSE	TRUE	FALSE	FALSE	order	2.90E-02	8.90E-02	14.62659939	IV
AY589493.1.gene1.p01	beta-lactam__TEM-112	beta-lactam	FALSE	TRUE	FALSE	TRUE	FALSE	strain	2.90E-02	6.40E-04	0.763409694	IV
AY528425.1.gene1.p1	beta-lactam__TEM-133	beta-lactam	FALSE	TRUE	TRUE	TRUE	FALSE	family	6.10E-03	1.30E-02	8.521251711	IV
AJ634602.gene.p01	beta-lactam__TEM-135	beta-lactam	FALSE	FALSE	TRUE	FALSE	FALSE	phylum	1.20E-02	2.20E-04	0.307502182	IV
AM087454.1.gene1.p01	beta-lactam__TEM-148	beta-lactam	FALSE	FALSE	TRUE	FALSE	FALSE	strain	4.10E-03	2.30E-05	0.469820115	IV
AM849805.1.gene1.p01	beta-lactam__TEM-15	beta-lactam	FALSE	FALSE	TRUE	FALSE	FALSE	strain	9.80E-02	8.30E-01	11.1914642	IV
EU815939.1.gene1.p1	beta-lactam__TEM-163	beta-lactam	FALSE	FALSE	TRUE	FALSE	FALSE	family	4.30E-02	1.60E-01	7.285332965	IV
GQ149347.1.gene4.p1	beta-lactam__TEM-171	beta-lactam	FALSE	FALSE	TRUE	FALSE	FALSE	bacteria	1.40E-02	1.00E-03	0.264874147	IV
X54606.1.gene1.p01	beta-lactam__TEM-2	beta-lactam	FALSE	FALSE	TRUE	FALSE	FALSE	family	5.70E-02	2.20E-01	4.364346887	IV
KF240808.1.gene1.p01	beta-lactam__TEM-209	beta-lactam	FALSE	FALSE	TRUE	FALSE	FALSE	order	0.00E+00	0.00E+00	Nature_only	IV
X64523.1.gene1.p01	beta-lactam__TEM-3	beta-lactam	FALSE	FALSE	TRUE	FALSE	FALSE	strain	8.60E-02	4.90E-01	42.78506462	IV
GU371926.1.gene94.p01	beta-lactam__TEM-33	beta-lactam	FALSE	FALSE	TRUE	FALSE	FALSE	strain	7.60E-02	2.90E-01	14.02470104	IV
FR717535.1.gene1.p01	beta-lactam__TEM-40	beta-lactam	FALSE	FALSE	TRUE	FALSE	FALSE	family	2.00E-03	8.10E-06	0.09792914	IV
FJ405211.1.gene1.p01	beta-lactam__TEM-57	beta-lactam	FALSE	TRUE	TRUE	TRUE	FALSE	strain	2.70E-02	2.00E-03	2.820486204	IV
AJ308558.1.gene1.p01	beta-lactam__TEM-95	beta-lactam	FALSE	FALSE	FALSE	FALSE	FALSE	strain	4.10E-03	1.20E-05	0.057085225	IV
AF441287.1.gene1.p01	beta-lactam__TUS-1	beta-lactam	FALSE	FALSE	FALSE	FALSE	FALSE	species	1.00E-02	2.00E-04	1.242671445	IV
AF010416.1.gene1.p01	beta-lactam__VEB-1	beta-lactam	FALSE	FALSE	TRUE	FALSE	FALSE	class	5.30E-02	6.40E-03	98.07446159	IV
NC_002758.1119995.p01	bleomycin__bleO	bleomycin	FALSE	TRUE	TRUE	TRUE	FALSE	bacteria	5.50E-02	2.40E-02	13.94332774	IV
GQ149347.1.gene3.p1	bleomycin__bleomycin resistance protein	bleomycin	FALSE	FALSE	TRUE	FALSE	FALSE	strain	3.90E-02	8.60E-03	4.048237622	IV
M80346.gene.p01	carbomycin__carA	carbomycin	FALSE	FALSE	FALSE	FALSE	FALSE	strain	1.70E-01	1.50E-03	0.518540843	IV
AAS87172	chloramphenicol__cat_chloramphenicol acetyltransferase	chloramphenicol	FALSE	FALSE	TRUE	FALSE	FALSE	family	4.10E-02	9.60E-04	8.820682745	IV
AF462019.1.gene1.p01	chloramphenicol__cat_chloramphenicol acetyltransferase	chloramphenicol	FALSE	TRUE	FALSE	TRUE	FALSE	genus	2.40E-02	3.40E-04	1.946141198	IV
BX664015.1.gene104.p01	chloramphenicol__cat_chloramphenicol acetyltransferase	chloramphenicol	FALSE	TRUE	TRUE	TRUE	FALSE	family	3.30E-02	3.50E-04	28.21837333	IV
CAW29378	chloramphenicol__cat_chloramphenicol acetyltransferase	chloramphenicol	FALSE	FALSE	TRUE	FALSE	FALSE	genus	2.90E-02	2.50E-04	8.853679499	IV
JQ808129.1.gene4.p01	chloramphenicol__cat_chloramphenicol acetyltransferase	chloramphenicol	FALSE	TRUE	TRUE	TRUE	FALSE	class	5.20E-01	5.50E-03	1.934943127	IV
K00544.gene.p01	chloramphenicol__cat_chloramphenicol acetyltransferase	chloramphenicol	FALSE	FALSE	FALSE	FALSE	FALSE	genus	8.20E-03	4.10E-04	10.60967038	IV
M58472.1.gene1.p01	chloramphenicol__cat_chloramphenicol acetyltransferase	chloramphenicol	FALSE	TRUE	FALSE	TRUE	FALSE	family	5.50E-01	7.10E-03	2.329540807	IV
X82455.1.gene1.p01	chloramphenicol__cat_chloramphenicol acetyltransferase	chloramphenicol	FALSE	FALSE	TRUE	FALSE	FALSE	strain	4.50E-02	7.60E-04	1.498543698	IV
YP_002085096	chloramphenicol__cat_chloramphenicol acetyltransferase	chloramphenicol	FALSE	FALSE	TRUE	FALSE	FALSE	genus	1.00E-02	5.30E-05	0.453945587	IV
ZP_01950974	chloramphenicol__cat_chloramphenicol acetyltransferase	chloramphenicol	FALSE	FALSE	FALSE	FALSE	FALSE	genus	1.00E-02	7.40E-05	8.068123862	IV
P20074	chloramphenicol__catA	chloramphenicol	FALSE	FALSE	FALSE	FALSE	FALSE	genus	1.20E-02	1.00E-04	0.241161572	IV
X53796.1.gene1.p01	chloramphenicol__catA	chloramphenicol	FALSE	FALSE	TRUE	FALSE	FALSE	order	8.20E-03	5.00E-05	2.578240139	IV
YP_001310303	chloramphenicol__catA	chloramphenicol	FALSE	FALSE	FALSE	FALSE	FALSE	genus	6.10E-03	8.50E-05	14.6991954	IV
YP_001966224	chloramphenicol__catA	chloramphenicol	FALSE	TRUE	TRUE	TRUE	FALSE	order	3.30E-02	1.50E-03	79.29312527	IV
ABD04054	chloramphenicol__catB	chloramphenicol	FALSE	FALSE	TRUE	FALSE	FALSE	strain	9.60E-02	1.70E-03	1.279193594	IV
AF047479.2.gene11.p01	chloramphenicol__catB	chloramphenicol	FALSE	FALSE	TRUE	FALSE	FALSE	order	7.80E-02	1.60E-03	2.961849301	IV
AY123251.gene2.p01	chloramphenicol__catB	chloramphenicol	FALSE	TRUE	TRUE	TRUE	FALSE	class	2.90E-02	9.20E-04	0.823495628	IV
AF226276.1.gene3.p01	chloramphenicol__catD	chloramphenicol	FALSE	FALSE	FALSE	FALSE	FALSE	order	6.20E-01	3.10E-02	53.70815862	IV
ACJ64205	chloramphenicol__chloramphenicol exporter	chloramphenicol	FALSE	TRUE	TRUE	TRUE	FALSE	class	1.10E-01	1.70E-02	38.35453919	IV
AF024666.2.gene33.p01	chloramphenicol__chloramphenicol exporter	chloramphenicol	FALSE	FALSE	TRUE	FALSE	FALSE	bacteria	1.10E-01	1.50E-02	0.872631754	IV
AF034958.gene.p01	chloramphenicol__chloramphenicol exporter	chloramphenicol	FALSE	FALSE	TRUE	FALSE	FALSE	strain	2.40E-02	5.20E-04	2.840548478	IV
CAI43343	chloramphenicol__chloramphenicol exporter	chloramphenicol	FALSE	FALSE	FALSE	FALSE	FALSE	phylum	7.10E-02	2.60E-03	10.63834382	IV
CAM88409	chloramphenicol__chloramphenicol exporter	chloramphenicol	FALSE	TRUE	TRUE	TRUE	FALSE	phylum	1.80E-01	5.70E-02	5.475375822	IV
NP_631702	chloramphenicol__chloramphenicol exporter	chloramphenicol	FALSE	FALSE	FALSE	FALSE	FALSE	strain	5.70E-02	6.10E-04	0.991834346	IV
U09991.1.gene2.p01	chloramphenicol__chloramphenicol exporter	chloramphenicol	FALSE	FALSE	FALSE	FALSE	FALSE	genus	4.10E-03	2.90E-05	0.029029536	IV
YP_232872	chloramphenicol__chloramphenicol exporter	chloramphenicol	FALSE	TRUE	TRUE	TRUE	TRUE	genus	1.90E-01	4.30E-02	13.81594102	IV
YP_251195	chloramphenicol__chloramphenicol_exporter	chloramphenicol	FALSE	FALSE	FALSE	FALSE	FALSE	strain	9.80E-02	1.20E-02	0.895424713	IV
ABK51578	chloramphenicol__cmlA	chloramphenicol	FALSE	TRUE	TRUE	TRUE	TRUE	family	9.60E-02	4.30E-03	4.472660247	IV
ACC95408	chloramphenicol__cmlA	chloramphenicol	FALSE	TRUE	TRUE	TRUE	FALSE	genus	5.70E-02	9.50E-04	2.797636345	IV
AF313472.2.gene8.p01	chloramphenicol__cmlA	chloramphenicol	FALSE	TRUE	TRUE	TRUE	TRUE	class	7.30E-02	3.40E-03	6.102512077	IV
AF458080.1.gene3.p01	chloramphenicol__cmlA	chloramphenicol	FALSE	TRUE	TRUE	TRUE	TRUE	phylum	7.10E-02	3.50E-03	2.773584282	IV
U12338.3.gene8.p01	chloramphenicol__cmlA	chloramphenicol	FALSE	TRUE	TRUE	TRUE	FALSE	order	4.50E-02	7.20E-04	5.059178615	IV
YP_001338812	chloramphenicol__cmlA	chloramphenicol	FALSE	TRUE	TRUE	TRUE	TRUE	genus	7.80E-02	2.40E-03	2.548377851	IV
AF231986.2.gene2.p01	chloramphenicol__floR	chloramphenicol	FALSE	TRUE	TRUE	TRUE	FALSE	class	2.70E-02	4.70E-04	6.059632332	IV
AF261825.2.gene36.p01	chloramphenicol__floR	chloramphenicol	FALSE	TRUE	FALSE	TRUE	FALSE	phylum	1.20E-01	8.80E-03	9.087389417	IV
AF332662.1.gene1.p01	chloramphenicol__floR	chloramphenicol	FALSE	TRUE	TRUE	TRUE	FALSE	order	1.40E-01	1.40E-02	5.317947733	IV
AJ251806.1.gene1.p01	chloramphenicol__floR	chloramphenicol	FALSE	TRUE	FALSE	TRUE	FALSE	family	1.20E-01	7.60E-03	8.97000598	IV
AJ518835.1.gene6.p01	chloramphenicol__floR	chloramphenicol	FALSE	FALSE	TRUE	FALSE	FALSE	class	8.20E-03	5.60E-05	5.852045257	IV
YP_002894387	chloramphenicol__floR	chloramphenicol	FALSE	TRUE	TRUE	TRUE	FALSE	order	1.40E-01	3.10E-02	46.49867225	IV
ACC85616	fosfomycin__fosA	fosfomycin	FALSE	FALSE	TRUE	FALSE	FALSE	genus	8.40E-02	8.60E-04	3.096586438	IV
CP001918.1.gene721.p01	fosfomycin__fosA	fosfomycin	FALSE	FALSE	TRUE	FALSE	FALSE	genus	7.60E-02	1.70E-03	1.569288722	IV
Q56415	fosfomycin__fosA	fosfomycin	FALSE	FALSE	TRUE	FALSE	FALSE	order	1.20E-01	6.70E-03	1.043853263	IV
A9VRT9	fosfomycin__fosB	fosfomycin	FALSE	FALSE	FALSE	FALSE	FALSE	genus	4.10E-03	2.20E-04	7.936383959	IV
BAC12781	fosfomycin__fosB	fosfomycin	FALSE	FALSE	FALSE	FALSE	FALSE	strain	1.20E-02	3.30E-03	18.46160725	IV
NP_831795	fosfomycin__fosB	fosfomycin	FALSE	FALSE	FALSE	FALSE	FALSE	class	2.00E-03	5.80E-04	7.348266296	IV
NP_978424	fosfomycin__fosB	fosfomycin	FALSE	FALSE	FALSE	FALSE	FALSE	genus	2.00E-03	1.00E-04	3.827668537	IV
O31817	fosfomycin__fosB	fosfomycin	FALSE	FALSE	FALSE	FALSE	FALSE	genus	1.80E-02	1.70E-03	1.5088024	IV
P60865	fosfomycin__fosB	fosfomycin	FALSE	FALSE	FALSE	FALSE	FALSE	strain	1.20E-02	1.60E-03	12.7710656	IV
Q81W73	fosfomycin__fosB	fosfomycin	FALSE	FALSE	FALSE	FALSE	FALSE	genus	4.10E-03	5.70E-04	2.344217497	IV
Q9KBZ6	fosfomycin__fosB	fosfomycin	FALSE	FALSE	FALSE	FALSE	FALSE	genus	1.20E-02	1.90E-03	5.305351689	IV
YP_001126889	fosfomycin__fosB	fosfomycin	FALSE	FALSE	FALSE	FALSE	FALSE	family	6.10E-03	3.30E-04	0.323222973	IV
YP_001374841	fosfomycin__fosB	fosfomycin	FALSE	FALSE	FALSE	FALSE	FALSE	genus	0.00E+00	0.00E+00	Nature_only	IV
YP_001420711	fosfomycin__fosB	fosfomycin	FALSE	FALSE	FALSE	FALSE	FALSE	class	1.20E-02	9.90E-04	2.63632435	IV
YP_001700011	fosfomycin__fosB	fosfomycin	FALSE	FALSE	FALSE	FALSE	FALSE	strain	6.10E-03	1.80E-03	6.197781458	IV
YP_002366749	fosfomycin__fosB	fosfomycin	FALSE	FALSE	FALSE	FALSE	FALSE	genus	4.10E-03	1.50E-03	16.38009359	IV
YP_002773891	fosfomycin__fosB	fosfomycin	FALSE	FALSE	FALSE	FALSE	FALSE	order	6.10E-03	2.20E-04	37.34212644	IV
YP_302016	fosfomycin__fosB	fosfomycin	FALSE	FALSE	FALSE	FALSE	FALSE	genus	2.90E-02	1.40E-03	9.877271763	IV
ZP_01172195	fosfomycin__fosB	fosfomycin	FALSE	FALSE	FALSE	FALSE	FALSE	genus	8.20E-03	6.60E-05	11.38241379	IV
ZP_01722744	fosfomycin__fosB	fosfomycin	FALSE	FALSE	FALSE	FALSE	FALSE	genus	1.00E-02	1.80E-03	1.338124638	IV
ZP_03041010	fosfomycin__fosB	fosfomycin	FALSE	FALSE	FALSE	FALSE	FALSE	genus	0.00E+00	0.00E+00	Nature_only	IV
ZP_04064024	fosfomycin__fosB	fosfomycin	FALSE	TRUE	FALSE	TRUE	FALSE	genus	2.00E-03	5.20E-05	9.040804598	IV
ZP_04200496	fosfomycin__fosB	fosfomycin	FALSE	FALSE	FALSE	FALSE	FALSE	genus	1.00E-02	3.80E-04	3.161905466	IV
ZP_04227541	fosfomycin__fosB	fosfomycin	FALSE	FALSE	FALSE	FALSE	FALSE	genus	2.00E-03	6.30E-04	6.641588164	IV
ZP_04300309	fosfomycin__fosB	fosfomycin	FALSE	FALSE	FALSE	FALSE	FALSE	genus	2.00E-03	1.40E-03	43.53331737	IV
ZP_04314903	fosfomycin__fosB	fosfomycin	FALSE	TRUE	FALSE	TRUE	FALSE	genus	2.00E-03	5.20E-04	12.38577657	IV
Q8Y6I2	fosfomycin__fosX	fosfomycin	FALSE	FALSE	FALSE	FALSE	FALSE	genus	1.40E-02	1.80E-04	0.050108273	IV
Q92AV8	fosfomycin__fosX	fosfomycin	FALSE	FALSE	FALSE	FALSE	FALSE	genus	9.20E-02	4.00E-03	0.025175572	IV
YP_002349827	fosfomycin__fosX	fosfomycin	FALSE	FALSE	FALSE	FALSE	FALSE	genus	1.60E-02	1.40E-04	0.205268132	IV
YP_002758412	fosfomycin__fosX	fosfomycin	FALSE	FALSE	FALSE	FALSE	FALSE	genus	3.90E-02	1.10E-03	0.165072425	IV
YP_001401993	fosmidomycin__rosA	fosmidomycin	FALSE	FALSE	TRUE	FALSE	FALSE	genus	7.20E-01	2.40E-02	0.297825446	IV
YP_001477378	fosmidomycin__rosA	fosmidomycin	FALSE	FALSE	TRUE	FALSE	FALSE	order	7.40E-01	4.60E-02	0.352628756	IV
YP_001605796	fosmidomycin__rosA	fosmidomycin	FALSE	FALSE	TRUE	FALSE	FALSE	genus	4.60E-01	8.30E-03	0.340533329	IV
YP_001871501	fosmidomycin__rosA	fosmidomycin	FALSE	FALSE	TRUE	FALSE	FALSE	genus	7.00E-01	2.80E-02	0.318587011	IV
ZP_04612558	fosmidomycin__rosA	fosmidomycin	FALSE	FALSE	TRUE	FALSE	FALSE	genus	6.40E-01	2.70E-02	0.359602268	IV
ZP_04621517	fosmidomycin__rosA	fosmidomycin	FALSE	FALSE	FALSE	FALSE	FALSE	genus	6.70E-01	3.00E-02	0.450950281	IV
ZP_04623896	fosmidomycin__rosA	fosmidomycin	FALSE	FALSE	TRUE	FALSE	FALSE	genus	7.80E-01	3.90E-02	0.306882471	IV
ZP_04631862	fosmidomycin__rosA	fosmidomycin	FALSE	FALSE	TRUE	FALSE	FALSE	genus	5.70E-01	1.30E-02	0.404051429	IV
ZP_04638972	fosmidomycin__rosA	fosmidomycin	FALSE	FALSE	TRUE	FALSE	FALSE	genus	4.20E-01	9.50E-03	0.204664827	IV
AAS61092	fosmidomycin__rosB	fosmidomycin	FALSE	FALSE	TRUE	FALSE	FALSE	genus	1.80E-01	3.10E-03	1.468019758	IV
YP_001007250	fosmidomycin__rosB	fosmidomycin	FALSE	FALSE	TRUE	FALSE	FALSE	genus	1.70E-01	2.60E-03	0.782170947	IV
YP_001401994	fosmidomycin__rosB	fosmidomycin	FALSE	FALSE	TRUE	FALSE	FALSE	genus	4.00E-01	1.50E-02	1.773738523	IV
YP_001477377	fosmidomycin__rosB	fosmidomycin	FALSE	FALSE	TRUE	FALSE	FALSE	order	6.90E-01	1.40E-01	2.172720144	IV
YP_001605795	fosmidomycin__rosB	fosmidomycin	FALSE	FALSE	TRUE	FALSE	FALSE	genus	3.80E-01	1.40E-02	1.423600746	IV
ZP_04615639	fosmidomycin__rosB	fosmidomycin	FALSE	FALSE	TRUE	FALSE	FALSE	genus	5.80E-01	4.40E-02	0.867329652	IV
ZP_04638974	fosmidomycin__rosB	fosmidomycin	FALSE	FALSE	TRUE	FALSE	FALSE	genus	3.40E-01	5.20E-03	0.6159985	IV
NP_630216	fusidic-acid__fusH	fusidic-acid	FALSE	FALSE	FALSE	FALSE	FALSE	genus	0.00E+00	0.00E+00	Nature_only	IV
A7FMC1	kasugamycin__kasugamycin resistance protein ksgA	kasugamycin	FALSE	FALSE	TRUE	FALSE	FALSE	order	2.00E-01	3.70E-03	0.437528916	IV
A7ZW03	kasugamycin__kasugamycin resistance protein ksgA	kasugamycin	FALSE	FALSE	TRUE	FALSE	FALSE	phylum	8.20E-03	4.10E-05	12.54545455	IV
ACI71754	kasugamycin__kasugamycin resistance protein ksgA	kasugamycin	FALSE	FALSE	TRUE	FALSE	FALSE	genus	2.40E-01	7.60E-03	2.49246622	IV
B7LVU5	kasugamycin__kasugamycin resistance protein ksgA	kasugamycin	FALSE	FALSE	TRUE	FALSE	FALSE	genus	8.00E-02	7.30E-04	11.88913339	IV
B7N7S6	kasugamycin__kasugamycin resistance protein ksgA	kasugamycin	FALSE	FALSE	TRUE	FALSE	FALSE	species	3.40E-01	2.60E-02	50.1895935	IV
BAH61691	kasugamycin__kasugamycin resistance protein ksgA	kasugamycin	FALSE	FALSE	TRUE	FALSE	FALSE	order	4.20E-01	2.40E-02	34.24974003	IV
CAR58198	kasugamycin__kasugamycin resistance protein ksgA	kasugamycin	FALSE	TRUE	FALSE	TRUE	FALSE	genus	6.10E-03	4.50E-05	0.440024418	IV
Q56016	kasugamycin__kasugamycin resistance protein ksgA	kasugamycin	FALSE	FALSE	FALSE	FALSE	FALSE	genus	8.00E-02	1.70E-03	0.915009441	IV
Q57TH0	kasugamycin__kasugamycin resistance protein ksgA	kasugamycin	FALSE	FALSE	FALSE	FALSE	FALSE	species	2.70E-01	6.90E-03	1.716380132	IV
Q7N8V7	kasugamycin__kasugamycin resistance protein ksgA	kasugamycin	FALSE	FALSE	FALSE	FALSE	FALSE	genus	4.70E-01	1.80E-02	1.404851383	IV
Q8FL96	kasugamycin__kasugamycin resistance protein ksgA	kasugamycin	FALSE	FALSE	TRUE	FALSE	FALSE	family	2.00E-01	5.10E-03	72.78953704	IV
YP_001439344	kasugamycin__kasugamycin resistance protein ksgA	kasugamycin	FALSE	FALSE	FALSE	FALSE	FALSE	family	3.10E-01	8.00E-03	2.760439869	IV
YP_001454848	kasugamycin__kasugamycin resistance protein ksgA	kasugamycin	FALSE	FALSE	TRUE	FALSE	FALSE	phylum	3.80E-01	2.30E-02	7.786536346	IV
YP_001461223	kasugamycin__kasugamycin resistance protein ksgA	kasugamycin	FALSE	FALSE	TRUE	FALSE	FALSE	genus	2.70E-01	8.90E-03	16.63352017	IV
YP_001476958	kasugamycin__kasugamycin resistance protein ksgA	kasugamycin	FALSE	FALSE	TRUE	FALSE	FALSE	order	1.40E-01	3.00E-03	0.167152472	IV
YP_002039320	kasugamycin__kasugamycin resistance protein ksgA	kasugamycin	FALSE	FALSE	FALSE	FALSE	FALSE	genus	1.20E-01	1.30E-03	1.268635106	IV
YP_002113107	kasugamycin__kasugamycin resistance protein ksgA	kasugamycin	FALSE	FALSE	TRUE	FALSE	FALSE	family	2.00E-02	5.50E-05	0.80775626	IV
YP_002240485	kasugamycin__kasugamycin resistance protein ksgA	kasugamycin	FALSE	FALSE	TRUE	FALSE	FALSE	bacteria	2.70E-01	7.60E-03	4.168671789	IV
YP_002396141	kasugamycin__kasugamycin resistance protein ksgA	kasugamycin	FALSE	FALSE	TRUE	FALSE	FALSE	species	2.00E-01	4.60E-03	24.09940395	IV
YP_002847275	kasugamycin__kasugamycin resistance protein ksgA	kasugamycin	FALSE	FALSE	TRUE	FALSE	FALSE	bacteria	4.70E-01	2.30E-02	1.913633038	IV
YP_401803	kasugamycin__kasugamycin resistance protein ksgA	kasugamycin	FALSE	FALSE	TRUE	FALSE	FALSE	species	3.30E-01	1.40E-02	4.784464447	IV
ZP_02698269	kasugamycin__kasugamycin resistance protein ksgA	kasugamycin	FALSE	FALSE	FALSE	FALSE	FALSE	strain	1.90E-01	3.50E-03	8.211248215	IV
ZP_02902942	kasugamycin__kasugamycin resistance protein ksgA	kasugamycin	FALSE	FALSE	TRUE	FALSE	FALSE	family	2.60E-01	7.80E-03	3.430334	IV
ZP_03030905	kasugamycin__kasugamycin resistance protein ksgA	kasugamycin	FALSE	FALSE	TRUE	FALSE	FALSE	family	3.30E-01	1.60E-02	36.66061674	IV
B6HZ32	kasugamycin__kasugamycin_resistance_protein_ksgA	kasugamycin	FALSE	FALSE	TRUE	FALSE	FALSE	strain	4.30E-01	4.80E-02	27.13047024	IV
YP_001175338	kasugamycin__kasugamycin_resistance_protein_ksgA	kasugamycin	FALSE	FALSE	TRUE	FALSE	FALSE	genus	4.20E-01	2.10E-02	2.60947325	IV
YP_001571902	kasugamycin__kasugamycin_resistance_protein_ksgA	kasugamycin	FALSE	FALSE	FALSE	FALSE	FALSE	strain	3.90E-02	1.50E-03	23.5563043	IV
YP_001878864	kasugamycin__kasugamycin_resistance_protein_ksgA	kasugamycin	FALSE	FALSE	TRUE	FALSE	FALSE	strain	5.30E-02	6.80E-04	12.21548973	IV
AAC78336	macrolide-lincosamide-streptogramin__ereA	macrolide-lincosamide-streptogramin	FALSE	TRUE	TRUE	TRUE	FALSE	class	8.20E-02	4.00E-03	33.87430068	IV
AAZ14842	macrolide-lincosamide-streptogramin__ereA	macrolide-lincosamide-streptogramin	FALSE	TRUE	FALSE	TRUE	TRUE	strain	1.10E-01	1.80E-02	18.85632225	IV
AAZ91706	macrolide-lincosamide-streptogramin__ereA	macrolide-lincosamide-streptogramin	FALSE	TRUE	TRUE	TRUE	TRUE	phylum	1.10E-01	1.90E-02	21.34666557	IV
BAE54319	macrolide-lincosamide-streptogramin__ereB	macrolide-lincosamide-streptogramin	FALSE	FALSE	TRUE	FALSE	FALSE	species	5.10E-02	4.60E-03	67.83194276	IV
AF079138.1.orf0.gene.p01	macrolide-lincosamide-streptogramin__erm_31_	macrolide-lincosamide-streptogramin	FALSE	FALSE	FALSE	FALSE	FALSE	strain	3.90E-02	7.70E-04	3.650184615	IV
AY154657.2.orf0.gene.p01	macrolide-lincosamide-streptogramin__erm_38_	macrolide-lincosamide-streptogramin	FALSE	FALSE	FALSE	FALSE	FALSE	strain	4.70E-02	7.90E-04	2.989814332	IV
AF319779.2.orf0.gene.p01	macrolide-lincosamide-streptogramin__erm(35)	macrolide-lincosamide-streptogramin	FALSE	FALSE	FALSE	FALSE	FALSE	phylum	3.80E-01	2.60E-02	94.61667815	IV
AF462611.1.orf0.gene.p01	macrolide-lincosamide-streptogramin__erm(36)	macrolide-lincosamide-streptogramin	FALSE	FALSE	FALSE	FALSE	FALSE	strain	5.30E-02	1.60E-03	8.111208029	IV
AY487229.1.gene4.p01	macrolide-lincosamide-streptogramin__erm(39)	macrolide-lincosamide-streptogramin	FALSE	FALSE	FALSE	FALSE	FALSE	genus	9.60E-02	3.00E-03	4.465380297	IV
EU177504.2.orf0.gene.p01	macrolide-lincosamide-streptogramin__erm(41)	macrolide-lincosamide-streptogramin	FALSE	FALSE	FALSE	FALSE	FALSE	genus	2.00E-03	1.30E-04	0.075776087	IV
AF002716.gene.p01	macrolide-lincosamide-streptogramin__erm(TR)	macrolide-lincosamide-streptogramin	FALSE	FALSE	FALSE	FALSE	FALSE	bacteria	1.60E-01	4.10E-02	41.31697894	IV
AAA22075	macrolide-lincosamide-streptogramin__ermA	macrolide-lincosamide-streptogramin	FALSE	FALSE	FALSE	FALSE	FALSE	strain	0.00E+00	0.00E+00	Nature_only	IV
P0A0H1	macrolide-lincosamide-streptogramin__ermA	macrolide-lincosamide-streptogramin	FALSE	TRUE	TRUE	TRUE	FALSE	class	9.00E-02	2.10E-02	82.71045387	IV
P45438	macrolide-lincosamide-streptogramin__ermA	macrolide-lincosamide-streptogramin	FALSE	FALSE	FALSE	FALSE	FALSE	genus	2.00E-03	7.80E-06	0.503225806	IV
CAA70207	macrolide-lincosamide-streptogramin__ermC	macrolide-lincosamide-streptogramin	FALSE	FALSE	FALSE	FALSE	FALSE	strain	6.10E-03	2.40E-05	1.202380952	IV
CAA70208	macrolide-lincosamide-streptogramin__ermC	macrolide-lincosamide-streptogramin	FALSE	FALSE	TRUE	FALSE	FALSE	phylum	3.10E-02	7.40E-03	32.48517609	IV
NC_007792.3912746.p01	macrolide-lincosamide-streptogramin__ermC	macrolide-lincosamide-streptogramin	FALSE	TRUE	TRUE	TRUE	FALSE	genus	2.20E-02	4.30E-04	21.39532251	IV
P13978	macrolide-lincosamide-streptogramin__ermC	macrolide-lincosamide-streptogramin	FALSE	FALSE	TRUE	FALSE	FALSE	bacteria	2.90E-02	1.30E-03	27.36305114	IV
V01278.gene.p01	macrolide-lincosamide-streptogramin__ermC	macrolide-lincosamide-streptogramin	FALSE	FALSE	TRUE	FALSE	FALSE	phylum	4.90E-02	1.30E-03	20.95304466	IV
P07287	macrolide-lincosamide-streptogramin__ermE	macrolide-lincosamide-streptogramin	FALSE	FALSE	FALSE	FALSE	FALSE	strain	0.00E+00	0.00E+00	Nature_only	IV
YP_002201843	macrolide-lincosamide-streptogramin__ermE	macrolide-lincosamide-streptogramin	FALSE	FALSE	FALSE	FALSE	FALSE	strain	0.00E+00	0.00E+00	Nature_only	IV
ZP_04543635	macrolide-lincosamide-streptogramin__ermF	macrolide-lincosamide-streptogramin	FALSE	FALSE	FALSE	FALSE	FALSE	genus	3.40E-01	9.40E-02	53.5108488	IV
AAA26779	macrolide-lincosamide-streptogramin__ermO	macrolide-lincosamide-streptogramin	FALSE	FALSE	FALSE	FALSE	FALSE	genus	0.00E+00	0.00E+00	Nature_only	IV
AJ223970.1.gene1.p01	macrolide-lincosamide-streptogramin__ermO	macrolide-lincosamide-streptogramin	FALSE	FALSE	FALSE	FALSE	FALSE	genus	6.10E-03	8.00E-05	0.068168743	IV
ABG26481	macrolide-lincosamide-streptogramin__ermX	macrolide-lincosamide-streptogramin	FALSE	FALSE	FALSE	FALSE	FALSE	bacteria	1.80E-01	1.70E-02	80.27909162	IV
CAO72212	macrolide-lincosamide-streptogramin__ermX	macrolide-lincosamide-streptogramin	FALSE	FALSE	FALSE	FALSE	FALSE	phylum	2.60E-01	5.20E-02	87.42040607	IV
NP_940746	macrolide-lincosamide-streptogramin__ermX	macrolide-lincosamide-streptogramin	FALSE	FALSE	FALSE	FALSE	FALSE	strain	2.70E-01	2.50E-02	47.47180847	IV
ABX00596	macrolide-lincosamide-streptogramin__lmrA	macrolide-lincosamide-streptogramin	FALSE	FALSE	FALSE	FALSE	FALSE	strain	4.10E-03	1.50E-05	0.502529068	IV
ABX00620	macrolide-lincosamide-streptogramin__lmrB	macrolide-lincosamide-streptogramin	FALSE	FALSE	FALSE	FALSE	FALSE	strain	0.00E+00	0.00E+00	Nature_only	IV
O35018	macrolide-lincosamide-streptogramin__lmrB	macrolide-lincosamide-streptogramin	FALSE	FALSE	FALSE	FALSE	FALSE	class	3.30E-02	3.20E-03	4.685803111	IV
YP_001419928	macrolide-lincosamide-streptogramin__lmrB	macrolide-lincosamide-streptogramin	FALSE	FALSE	FALSE	FALSE	FALSE	class	2.90E-02	5.80E-03	4.456786411	IV
ZP_03589930	macrolide-lincosamide-streptogramin__lmrB	macrolide-lincosamide-streptogramin	FALSE	FALSE	FALSE	FALSE	FALSE	genus	3.50E-02	3.00E-03	8.849212912	IV
NP_268322	macrolide-lincosamide-streptogramin__lmrP	macrolide-lincosamide-streptogramin	FALSE	FALSE	FALSE	FALSE	FALSE	genus	1.30E-01	4.90E-03	3.953799585	IV
AJ579365.gene.p01	macrolide-lincosamide-streptogramin__lsa	macrolide-lincosamide-streptogramin	FALSE	FALSE	FALSE	FALSE	FALSE	strain	9.00E-01	4.10E-01	19.39315726	IV
CP000647.1.gene911.p01	macrolide-lincosamide-streptogramin__macA	macrolide-lincosamide-streptogramin	FALSE	FALSE	TRUE	FALSE	FALSE	bacteria	2.60E-01	1.50E-02	47.86563754	IV
CP001138.1.gene934.p01	macrolide-lincosamide-streptogramin__macA	macrolide-lincosamide-streptogramin	FALSE	TRUE	TRUE	TRUE	FALSE	genus	3.20E-01	1.70E-02	41.09495064	IV
CP001918.1.gene2796.p01	macrolide-lincosamide-streptogramin__macA	macrolide-lincosamide-streptogramin	FALSE	FALSE	TRUE	FALSE	FALSE	phylum	2.40E-01	8.00E-03	6.200056101	IV
CP004022.1.gene757.p01	macrolide-lincosamide-streptogramin__macA	macrolide-lincosamide-streptogramin	FALSE	FALSE	TRUE	FALSE	FALSE	genus	3.30E-02	1.20E-03	26.91121233	IV
NC_008702.1.4609191.p01	macrolide-lincosamide-streptogramin__macA	macrolide-lincosamide-streptogramin	FALSE	FALSE	FALSE	FALSE	FALSE	genus	1.30E-01	1.00E-02	1.215250068	IV
NC_011035.1.6447343.p01	macrolide-lincosamide-streptogramin__macA	macrolide-lincosamide-streptogramin	FALSE	TRUE	FALSE	TRUE	FALSE	genus	1.50E-01	5.60E-03	14.01164749	IV
NC_011595.7058613.p01	macrolide-lincosamide-streptogramin__macA	macrolide-lincosamide-streptogramin	FALSE	FALSE	TRUE	FALSE	FALSE	genus	1.40E-01	1.30E-02	0.223773144	IV
A1A9B7	macrolide-lincosamide-streptogramin__macB	macrolide-lincosamide-streptogramin	FALSE	FALSE	TRUE	FALSE	FALSE	family	1.70E-01	2.80E-03	36.25226283	IV
AAC73966	macrolide-lincosamide-streptogramin__macB	macrolide-lincosamide-streptogramin	FALSE	FALSE	TRUE	FALSE	FALSE	phylum	3.30E-01	1.90E-02	40.08523771	IV
ACB19549	macrolide-lincosamide-streptogramin__macB	macrolide-lincosamide-streptogramin	FALSE	FALSE	TRUE	FALSE	FALSE	genus	6.30E-01	4.20E-02	8.783169721	IV
BAH62608	macrolide-lincosamide-streptogramin__macB	macrolide-lincosamide-streptogramin	FALSE	FALSE	TRUE	FALSE	FALSE	order	9.60E-01	6.60E-02	0.562002929	IV
NP_286651	macrolide-lincosamide-streptogramin__macB	macrolide-lincosamide-streptogramin	FALSE	FALSE	TRUE	FALSE	FALSE	strain	9.30E-01	4.50E-02	2.652038552	IV
NP_455432	macrolide-lincosamide-streptogramin__macB	macrolide-lincosamide-streptogramin	FALSE	FALSE	TRUE	FALSE	FALSE	genus	9.20E-01	3.20E-02	0.674521996	IV
Q57R58	macrolide-lincosamide-streptogramin__macB	macrolide-lincosamide-streptogramin	FALSE	FALSE	FALSE	FALSE	FALSE	species	8.80E-01	1.90E-02	0.530800038	IV
Q5PGK9	macrolide-lincosamide-streptogramin__macB	macrolide-lincosamide-streptogramin	FALSE	FALSE	FALSE	FALSE	FALSE	species	6.30E-01	8.80E-03	0.565028362	IV
Q83LR7	macrolide-lincosamide-streptogramin__macB	macrolide-lincosamide-streptogramin	FALSE	FALSE	TRUE	FALSE	FALSE	genus	3.90E-01	6.00E-03	1.161433894	IV
YP_001176128	macrolide-lincosamide-streptogramin__macB	macrolide-lincosamide-streptogramin	FALSE	FALSE	TRUE	FALSE	FALSE	phylum	9.80E-01	9.60E-02	0.648991713	IV
YP_001438541	macrolide-lincosamide-streptogramin__macB	macrolide-lincosamide-streptogramin	FALSE	FALSE	FALSE	FALSE	FALSE	genus	9.80E-01	1.40E-01	0.34222392	IV
YP_001453760	macrolide-lincosamide-streptogramin__macB	macrolide-lincosamide-streptogramin	FALSE	FALSE	TRUE	FALSE	FALSE	family	8.60E-01	3.50E-02	1.136711011	IV
YP_001571041	macrolide-lincosamide-streptogramin__macB	macrolide-lincosamide-streptogramin	FALSE	FALSE	FALSE	FALSE	FALSE	species	9.30E-01	3.50E-02	0.990136559	IV
YP_001588793	macrolide-lincosamide-streptogramin__macB	macrolide-lincosamide-streptogramin	FALSE	FALSE	FALSE	FALSE	FALSE	strain	1.00E+00	2.90E-01	0.560240074	IV
YP_001880923	macrolide-lincosamide-streptogramin__macB	macrolide-lincosamide-streptogramin	FALSE	FALSE	TRUE	FALSE	FALSE	family	1.10E-01	1.50E-03	7.350260707	IV
YP_002040143	macrolide-lincosamide-streptogramin__macB	macrolide-lincosamide-streptogramin	FALSE	FALSE	FALSE	FALSE	FALSE	genus	9.70E-01	5.10E-02	0.550798099	IV
YP_002044935	macrolide-lincosamide-streptogramin__macB	macrolide-lincosamide-streptogramin	FALSE	FALSE	FALSE	FALSE	FALSE	genus	8.60E-01	1.60E-02	0.644059624	IV
YP_002113999	macrolide-lincosamide-streptogramin__macB	macrolide-lincosamide-streptogramin	FALSE	TRUE	FALSE	TRUE	FALSE	species	9.40E-01	3.20E-02	0.468155532	IV
YP_002214869	macrolide-lincosamide-streptogramin__macB	macrolide-lincosamide-streptogramin	FALSE	FALSE	FALSE	FALSE	FALSE	genus	9.10E-01	2.40E-02	0.506535366	IV
YP_002225954	macrolide-lincosamide-streptogramin__macB	macrolide-lincosamide-streptogramin	FALSE	FALSE	FALSE	FALSE	FALSE	species	3.10E-01	4.10E-03	1.27493401	IV
YP_002239469	macrolide-lincosamide-streptogramin__macB	macrolide-lincosamide-streptogramin	FALSE	FALSE	TRUE	FALSE	FALSE	genus	9.40E-01	4.70E-02	0.857356064	IV
YP_002242988	macrolide-lincosamide-streptogramin__macB	macrolide-lincosamide-streptogramin	FALSE	FALSE	FALSE	FALSE	FALSE	genus	8.70E-01	1.90E-02	0.452932477	IV
YP_002269553	macrolide-lincosamide-streptogramin__macB	macrolide-lincosamide-streptogramin	FALSE	FALSE	TRUE	FALSE	FALSE	genus	5.40E-01	5.30E-03	2.412803606	IV
YP_002292212	macrolide-lincosamide-streptogramin__macB	macrolide-lincosamide-streptogramin	FALSE	FALSE	TRUE	FALSE	FALSE	genus	1.40E-01	1.90E-03	9.425323389	IV
YP_002328441	macrolide-lincosamide-streptogramin__macB	macrolide-lincosamide-streptogramin	FALSE	FALSE	TRUE	FALSE	FALSE	genus	7.10E-01	3.00E-02	7.366203839	IV
YP_002382193	macrolide-lincosamide-streptogramin__macB	macrolide-lincosamide-streptogramin	FALSE	FALSE	FALSE	FALSE	FALSE	species	9.90E-01	1.00E-01	0.896954632	IV
YP_002408235	macrolide-lincosamide-streptogramin__macB	macrolide-lincosamide-streptogramin	FALSE	FALSE	TRUE	FALSE	FALSE	family	2.30E-01	3.70E-03	19.13699669	IV
YP_002411827	macrolide-lincosamide-streptogramin__macB	macrolide-lincosamide-streptogramin	FALSE	FALSE	TRUE	FALSE	FALSE	genus	2.90E-01	7.80E-03	8.335293683	IV
YP_002850060	macrolide-lincosamide-streptogramin__macB	macrolide-lincosamide-streptogramin	FALSE	FALSE	TRUE	FALSE	FALSE	bacteria	9.30E-01	4.10E-02	0.547688122	IV
YP_309843	macrolide-lincosamide-streptogramin__macB	macrolide-lincosamide-streptogramin	FALSE	FALSE	TRUE	FALSE	FALSE	genus	4.90E-01	2.40E-02	18.1830658	IV
YP_403947	macrolide-lincosamide-streptogramin__macB	macrolide-lincosamide-streptogramin	FALSE	FALSE	TRUE	FALSE	FALSE	strain	9.60E-01	8.30E-02	4.945214419	IV
YP_407313	macrolide-lincosamide-streptogramin__macB	macrolide-lincosamide-streptogramin	FALSE	FALSE	TRUE	FALSE	FALSE	genus	3.20E-01	8.90E-03	11.50296424	IV
ZP_02573259	macrolide-lincosamide-streptogramin__macB	macrolide-lincosamide-streptogramin	FALSE	FALSE	FALSE	FALSE	FALSE	genus	8.60E-01	1.80E-02	1.030969369	IV
ZP_02685546	macrolide-lincosamide-streptogramin__macB	macrolide-lincosamide-streptogramin	FALSE	FALSE	FALSE	FALSE	FALSE	genus	9.70E-01	4.70E-02	0.754051246	IV
ZP_02831928	macrolide-lincosamide-streptogramin__macB	macrolide-lincosamide-streptogramin	FALSE	FALSE	FALSE	FALSE	FALSE	species	9.40E-01	4.10E-02	0.501869861	IV
ZP_02903696	macrolide-lincosamide-streptogramin__macB	macrolide-lincosamide-streptogramin	FALSE	FALSE	TRUE	FALSE	FALSE	genus	9.00E-01	7.20E-02	4.633216737	IV
ZP_03003741	macrolide-lincosamide-streptogramin__macB	macrolide-lincosamide-streptogramin	FALSE	FALSE	TRUE	FALSE	FALSE	family	2.20E-01	2.00E-03	6.91159098	IV
ZP_03029420	macrolide-lincosamide-streptogramin__macB	macrolide-lincosamide-streptogramin	FALSE	FALSE	TRUE	FALSE	FALSE	genus	3.30E-01	9.70E-03	13.90370203	IV
ZP_03033664	macrolide-lincosamide-streptogramin__macB	macrolide-lincosamide-streptogramin	FALSE	FALSE	TRUE	FALSE	FALSE	genus	1.90E-01	3.20E-03	11.69714945	IV
ZP_03045710	macrolide-lincosamide-streptogramin__macB	macrolide-lincosamide-streptogramin	FALSE	FALSE	TRUE	FALSE	FALSE	genus	5.10E-01	1.20E-02	0.398971781	IV
ZP_03065389	macrolide-lincosamide-streptogramin__macB	macrolide-lincosamide-streptogramin	FALSE	FALSE	TRUE	FALSE	FALSE	family	8.40E-01	5.40E-02	9.607389295	IV
ZP_03074747	macrolide-lincosamide-streptogramin__macB	macrolide-lincosamide-streptogramin	FALSE	FALSE	FALSE	FALSE	FALSE	strain	8.40E-01	1.70E-02	0.706068676	IV
ZP_04001960	macrolide-lincosamide-streptogramin__macB	macrolide-lincosamide-streptogramin	FALSE	FALSE	TRUE	FALSE	FALSE	genus	4.80E-01	1.60E-02	6.859174676	IV
ZP_04657259	macrolide-lincosamide-streptogramin__macB	macrolide-lincosamide-streptogramin	FALSE	FALSE	FALSE	FALSE	FALSE	genus	9.00E-01	2.40E-02	0.622410202	IV
AAK69027	macrolide-lincosamide-streptogramin__mefA	macrolide-lincosamide-streptogramin	FALSE	FALSE	FALSE	FALSE	FALSE	bacteria	5.10E-01	1.60E-02	44.31508564	IV
AJ223970.1.gene2.p01	macrolide-lincosamide-streptogramin__mgtA	macrolide-lincosamide-streptogramin	FALSE	FALSE	FALSE	FALSE	FALSE	genus	4.10E-03	5.60E-05	0.059362989	IV
YP_001569069	macrolide-lincosamide-streptogramin__mphC	macrolide-lincosamide-streptogramin	FALSE	TRUE	TRUE	TRUE	FALSE	genus	1.20E-02	4.40E-04	13.3758781	IV
ABA02367	macrolide-lincosamide-streptogramin__msrA	macrolide-lincosamide-streptogramin	FALSE	TRUE	TRUE	TRUE	FALSE	bacteria	1.40E-02	1.00E-04	1.254529246	IV
BAD86537	macrolide-lincosamide-streptogramin__msrA	macrolide-lincosamide-streptogramin	FALSE	FALSE	FALSE	FALSE	FALSE	genus	1.40E-02	4.80E-04	12.6929443	IV
YP_001569068	macrolide-lincosamide-streptogramin__msrA	macrolide-lincosamide-streptogramin	FALSE	TRUE	TRUE	TRUE	FALSE	genus	1.40E-02	2.60E-04	4.088999071	IV
AY004350.gene.p01	macrolide-lincosamide-streptogramin__msrC	macrolide-lincosamide-streptogramin	FALSE	FALSE	TRUE	FALSE	FALSE	genus	2.30E-01	7.40E-03	14.77640723	IV
X63451.gene.p01	macrolide-lincosamide-streptogramin__srmB	macrolide-lincosamide-streptogramin	FALSE	FALSE	FALSE	FALSE	FALSE	genus	3.20E-01	3.10E-03	0.961574571	IV
L07778.gene.p01	macrolide-lincosamide-streptogramin__vatA	macrolide-lincosamide-streptogramin	FALSE	FALSE	FALSE	FALSE	FALSE	strain	4.00E-01	3.40E-03	2.087674241	IV
YP_001779894	macrolide-lincosamide-streptogramin__vatB	macrolide-lincosamide-streptogramin	FALSE	FALSE	FALSE	FALSE	FALSE	genus	6.40E-01	1.40E-02	12.15220736	IV
YP_001785579	macrolide-lincosamide-streptogramin__vatB	macrolide-lincosamide-streptogramin	FALSE	FALSE	FALSE	FALSE	FALSE	strain	6.20E-01	2.10E-02	68.30872515	IV
YP_002861121	macrolide-lincosamide-streptogramin__vatB	macrolide-lincosamide-streptogramin	FALSE	FALSE	FALSE	FALSE	FALSE	genus	7.00E-01	2.80E-02	15.77673538	IV
P50870	macrolide-lincosamide-streptogramin__vatD	macrolide-lincosamide-streptogramin	FALSE	FALSE	FALSE	FALSE	FALSE	genus	9.60E-02	4.20E-04	7.381830732	IV
AAG21695	macrolide-lincosamide-streptogramin__vatE	macrolide-lincosamide-streptogramin	FALSE	FALSE	FALSE	FALSE	FALSE	genus	2.90E-01	8.00E-03	71.70386761	IV
AAF24091	macrolide-lincosamide-streptogramin__vgaA	macrolide-lincosamide-streptogramin	FALSE	FALSE	FALSE	FALSE	FALSE	genus	8.20E-03	3.50E-05	2.082463984	IV
AAG08983	macrolide-lincosamide-streptogramin__vgaA	macrolide-lincosamide-streptogramin	FALSE	FALSE	TRUE	FALSE	FALSE	genus	1.80E-02	1.80E-04	0.955443642	IV
DQ823382.1.gene1.p01	macrolide-lincosamide-streptogramin__vgaA	macrolide-lincosamide-streptogramin	FALSE	FALSE	FALSE	FALSE	FALSE	strain	2.00E-03	1.40E-05	1.183020181	IV
KC539823.1.gene1.p01	macrolide-lincosamide-streptogramin__vgaA	macrolide-lincosamide-streptogramin	FALSE	FALSE	FALSE	FALSE	FALSE	genus	8.20E-03	2.90E-05	0.136479529	IV
FR772051.1.gene9.p01	macrolide-lincosamide-streptogramin__vgaE	macrolide-lincosamide-streptogramin	FALSE	FALSE	FALSE	FALSE	FALSE	genus	5.50E-02	1.40E-03	16.00284101	IV
M20129.gene.p01	macrolide-lincosamide-streptogramin__vgbA	macrolide-lincosamide-streptogramin	FALSE	FALSE	FALSE	FALSE	FALSE	strain	1.40E-02	5.40E-04	4.5444305	IV
NC_010410.6003348.p01	multidrug__abeS	multidrug	FALSE	FALSE	TRUE	FALSE	FALSE	genus	1.40E-01	3.40E-03	0.287690633	IV
ABG77965	multidrug__acrA	multidrug	FALSE	FALSE	TRUE	FALSE	FALSE	order	1.10E-01	3.20E-03	1.260200328	IV
ABR13270	multidrug__acrA	multidrug	FALSE	FALSE	TRUE	FALSE	FALSE	family	4.30E-01	1.40E-02	2.029764551	IV
CAC35724	multidrug__acrA	multidrug	FALSE	FALSE	TRUE	FALSE	FALSE	family	3.00E-01	9.40E-03	5.007745273	IV
CAR60299	multidrug__acrA	multidrug	FALSE	FALSE	FALSE	FALSE	FALSE	species	3.90E-02	4.60E-04	0.235994525	IV
CAS07946	multidrug__acrA	multidrug	FALSE	FALSE	TRUE	FALSE	FALSE	family	2.10E-01	7.40E-03	19.22287312	IV
CP000647.1.gene444.p01	multidrug__acrA	multidrug	FALSE	FALSE	TRUE	FALSE	FALSE	order	2.10E-01	7.00E-03	1.889824278	IV
CP004022.1.gene294.p01	multidrug__acrA	multidrug	FALSE	FALSE	TRUE	FALSE	FALSE	order	5.90E-02	9.90E-04	0.86255665	IV
NC_002695.1.912781.p01	multidrug__acrA	multidrug	FALSE	FALSE	TRUE	FALSE	FALSE	family	5.30E-01	7.20E-02	4.266513384	IV
NP_459471	multidrug__acrA	multidrug	FALSE	TRUE	TRUE	TRUE	FALSE	genus	6.10E-03	6.00E-05	0.536047589	IV
NP_706356	multidrug__acrA	multidrug	FALSE	FALSE	TRUE	FALSE	FALSE	genus	1.10E-01	1.60E-03	19.28801764	IV
YP_001879173	multidrug__acrA	multidrug	FALSE	FALSE	TRUE	FALSE	FALSE	genus	2.60E-01	8.90E-03	10.3402827	IV
YP_002240036	multidrug__acrA	multidrug	FALSE	FALSE	TRUE	FALSE	FALSE	bacteria	2.20E-01	5.30E-03	0.520867323	IV
YP_002269113	multidrug__acrA	multidrug	FALSE	FALSE	TRUE	FALSE	FALSE	family	2.20E-01	5.60E-03	30.59912137	IV
YP_002396538	multidrug__acrA	multidrug	FALSE	FALSE	TRUE	FALSE	FALSE	genus	3.60E-01	2.20E-02	88.97189876	IV
YP_002401592	multidrug__acrA	multidrug	FALSE	FALSE	TRUE	FALSE	FALSE	genus	4.80E-01	7.50E-02	61.13085092	IV
YP_002636111	multidrug__acrA	multidrug	FALSE	FALSE	FALSE	FALSE	FALSE	strain	5.90E-02	6.90E-04	0.205350994	IV
YP_309461	multidrug__acrA	multidrug	FALSE	FALSE	TRUE	FALSE	FALSE	genus	2.60E-01	9.50E-03	37.69142632	IV
YP_688010	multidrug__acrA	multidrug	FALSE	FALSE	TRUE	FALSE	FALSE	species	2.00E-01	5.70E-03	20.6559145	IV
ZP_02656523	multidrug__acrA	multidrug	FALSE	FALSE	FALSE	FALSE	FALSE	species	8.60E-02	1.20E-03	0.690583164	IV
ZP_02902278	multidrug__acrA	multidrug	FALSE	FALSE	TRUE	FALSE	FALSE	genus	3.50E-01	1.30E-02	21.36323339	IV
ZP_03064983	multidrug__acrA	multidrug	FALSE	FALSE	TRUE	FALSE	FALSE	strain	3.10E-01	1.30E-02	28.69369593	IV
ZP_03163985	multidrug__acrA	multidrug	FALSE	FALSE	FALSE	FALSE	FALSE	species	4.90E-02	8.10E-04	1.420983041	IV
AAQ21216	multidrug__acrB	multidrug	FALSE	FALSE	FALSE	FALSE	FALSE	bacteria	8.40E-01	8.30E-02	1.268089935	IV
AAS61063	multidrug__acrB	multidrug	FALSE	FALSE	TRUE	FALSE	FALSE	genus	4.50E-01	8.60E-03	2.49171406	IV
ABG77966	multidrug__acrB	multidrug	FALSE	FALSE	TRUE	FALSE	FALSE	genus	4.80E-01	8.30E-03	1.1210885	IV
ABR13271	multidrug__acrB	multidrug	FALSE	FALSE	TRUE	FALSE	FALSE	family	5.30E-01	1.80E-02	1.277043183	IV
ABW72062	multidrug__acrB	multidrug	FALSE	FALSE	TRUE	FALSE	FALSE	genus	6.00E-01	1.80E-02	1.189048953	IV
ACI87546	multidrug__acrB	multidrug	FALSE	FALSE	TRUE	FALSE	FALSE	genus	3.70E-01	1.90E-02	20.89019231	IV
ACK77685	multidrug__acrB	multidrug	FALSE	FALSE	TRUE	FALSE	FALSE	order	7.20E-01	3.40E-02	1.580643687	IV
CAC35725	multidrug__acrB	multidrug	FALSE	FALSE	TRUE	FALSE	FALSE	family	4.80E-01	1.10E-02	1.446210489	IV
CAD04960	multidrug__acrB	multidrug	FALSE	FALSE	FALSE	FALSE	FALSE	species	2.30E-01	4.60E-03	1.293550627	IV
CAG74079	multidrug__acrB	multidrug	FALSE	FALSE	FALSE	FALSE	FALSE	genus	6.70E-01	4.00E-02	1.380089745	IV
CAL13137	multidrug__acrB	multidrug	FALSE	FALSE	TRUE	FALSE	FALSE	genus	2.80E-01	5.00E-03	1.497407037	IV
CAR60300	multidrug__acrB	multidrug	FALSE	FALSE	FALSE	FALSE	FALSE	species	2.10E-01	2.30E-03	0.925910968	IV
CP000034.1.gene457.p01	multidrug__acrB	multidrug	FALSE	FALSE	TRUE	FALSE	FALSE	species	7.30E-01	1.30E-01	22.4693438	IV
CP000647.1.gene443.p01	multidrug__acrB	multidrug	FALSE	FALSE	TRUE	FALSE	FALSE	family	3.30E-01	9.90E-03	2.454073592	IV
CP001918.1.gene1257.p01	multidrug__acrB	multidrug	FALSE	FALSE	TRUE	FALSE	FALSE	phylum	4.90E-01	1.30E-02	2.81918052	IV
CP002695.1.gene992.p01	multidrug__acrB	multidrug	FALSE	FALSE	FALSE	FALSE	FALSE	genus	9.30E-01	8.90E-02	0.920373904	IV
NC_002695.1.912777.p01	multidrug__acrB	multidrug	FALSE	FALSE	TRUE	FALSE	FALSE	family	8.40E-01	1.70E-01	2.396362128	IV
NC_002695.1.914619.p01	multidrug__acrB	multidrug	FALSE	FALSE	TRUE	FALSE	FALSE	genus	1.60E-01	2.60E-03	8.672626263	IV
NP_459470	multidrug__acrB	multidrug	FALSE	TRUE	TRUE	TRUE	FALSE	family	2.70E-02	1.80E-04	1.442041301	IV
NP_706355	multidrug__acrB	multidrug	FALSE	FALSE	TRUE	FALSE	FALSE	strain	5.80E-01	6.10E-02	22.62347454	IV
NP_752514	multidrug__acrB	multidrug	FALSE	FALSE	TRUE	FALSE	FALSE	family	2.60E-01	6.50E-03	17.38966923	IV
NP_836133	multidrug__acrB	multidrug	FALSE	FALSE	TRUE	FALSE	FALSE	genus	4.80E-01	2.40E-02	13.17174049	IV
YP_001175677	multidrug__acrB	multidrug	FALSE	FALSE	FALSE	FALSE	FALSE	family	5.90E-01	3.50E-02	2.304934023	IV
YP_001477358	multidrug__acrB	multidrug	FALSE	FALSE	TRUE	FALSE	FALSE	genus	7.50E-01	5.10E-02	1.71789142	IV
YP_001721930	multidrug__acrB	multidrug	FALSE	FALSE	TRUE	FALSE	FALSE	genus	6.10E-01	1.50E-02	2.031793109	IV
YP_001726104	multidrug__acrB	multidrug	FALSE	FALSE	TRUE	FALSE	FALSE	phylum	6.90E-02	1.40E-03	79.83767945	IV
YP_001747848	multidrug__acrB	multidrug	FALSE	FALSE	FALSE	FALSE	FALSE	strain	2.90E-01	8.00E-03	0.285875157	IV
YP_001871463	multidrug__acrB	multidrug	FALSE	FALSE	TRUE	FALSE	FALSE	genus	6.30E-01	1.60E-02	3.179200369	IV
YP_001879172	multidrug__acrB	multidrug	FALSE	FALSE	TRUE	FALSE	FALSE	genus	2.90E-01	8.00E-03	20.72786648	IV
YP_001908403	multidrug__acrB	multidrug	FALSE	FALSE	FALSE	FALSE	FALSE	strain	7.30E-01	5.50E-02	1.63261803	IV
YP_002225584	multidrug__acrB	multidrug	FALSE	FALSE	FALSE	FALSE	FALSE	species	5.10E-01	1.40E-02	2.226438151	IV
YP_002240037	multidrug__acrB	multidrug	FALSE	FALSE	TRUE	FALSE	FALSE	order	5.20E-01	2.70E-02	5.234825559	IV
YP_002383661	multidrug__acrB	multidrug	FALSE	FALSE	TRUE	FALSE	FALSE	genus	6.30E-01	7.10E-02	15.30289153	IV
YP_002385941	multidrug__acrB	multidrug	FALSE	FALSE	TRUE	FALSE	FALSE	strain	4.90E-01	3.70E-02	22.83983987	IV
YP_002636110	multidrug__acrB	multidrug	FALSE	FALSE	FALSE	FALSE	FALSE	species	1.50E-01	1.40E-03	1.404640321	IV
YP_002848372	multidrug__acrB	multidrug	FALSE	FALSE	TRUE	FALSE	FALSE	bacteria	6.40E-01	3.70E-02	1.408119752	IV
YP_002932544	multidrug__acrB	multidrug	FALSE	FALSE	TRUE	FALSE	FALSE	genus	6.40E-01	3.40E-02	1.348779291	IV
YP_151445	multidrug__acrB	multidrug	FALSE	FALSE	FALSE	FALSE	FALSE	species	3.80E-01	7.50E-03	1.034586681	IV
YP_215504	multidrug__acrB	multidrug	FALSE	FALSE	FALSE	FALSE	FALSE	species	4.20E-01	1.10E-02	1.407343388	IV
YP_309460	multidrug__acrB	multidrug	FALSE	FALSE	TRUE	FALSE	FALSE	genus	5.00E-01	4.50E-02	8.498067157	IV
YP_454364	multidrug__acrB	multidrug	FALSE	FALSE	FALSE	FALSE	FALSE	genus	7.80E-01	4.90E-02	1.391899476	IV
YP_688009	multidrug__acrB	multidrug	FALSE	FALSE	TRUE	FALSE	FALSE	genus	5.30E-01	6.10E-02	36.73596022	IV
ZP_02346647	multidrug__acrB	multidrug	FALSE	FALSE	TRUE	FALSE	FALSE	bacteria	5.90E-01	7.20E-02	7.663571398	IV
ZP_02684554	multidrug__acrB	multidrug	FALSE	FALSE	TRUE	FALSE	FALSE	family	6.50E-01	8.70E-02	15.04441719	IV
ZP_02902384	multidrug__acrB	multidrug	FALSE	FALSE	TRUE	FALSE	FALSE	genus	5.40E-01	3.10E-02	7.578954315	IV
ZP_03065057	multidrug__acrB	multidrug	FALSE	FALSE	TRUE	FALSE	FALSE	strain	5.70E-01	5.40E-02	16.53463924	IV
ZP_03222019	multidrug__acrB	multidrug	FALSE	TRUE	TRUE	TRUE	FALSE	genus	7.80E-01	1.40E-01	5.424188752	IV
ZP_03832747	multidrug__acrB	multidrug	FALSE	FALSE	FALSE	FALSE	FALSE	genus	7.00E-01	4.00E-02	1.466525493	IV
ZP_04612532	multidrug__acrB	multidrug	FALSE	FALSE	TRUE	FALSE	FALSE	strain	6.10E-01	1.20E-02	0.822381361	IV
ZP_04615616	multidrug__acrB	multidrug	FALSE	FALSE	TRUE	FALSE	FALSE	genus	6.90E-01	3.50E-02	2.084381424	IV
ZP_04620400	multidrug__acrB	multidrug	FALSE	FALSE	FALSE	FALSE	FALSE	genus	5.60E-01	1.70E-02	3.623416434	IV
ZP_04627600	multidrug__acrB	multidrug	FALSE	FALSE	TRUE	FALSE	FALSE	genus	2.40E-01	2.20E-03	0.492601386	IV
ZP_04631836	multidrug__acrB	multidrug	FALSE	FALSE	TRUE	FALSE	FALSE	genus	4.40E-01	8.40E-03	1.469060614	IV
ZP_04635098	multidrug__acrB	multidrug	FALSE	FALSE	TRUE	FALSE	FALSE	genus	5.80E-01	2.20E-02	1.123818523	IV
ZP_04639026	multidrug__acrB	multidrug	FALSE	FALSE	TRUE	FALSE	FALSE	genus	2.80E-01	4.60E-03	1.411170936	IV
CP000647.1.gene3710.p01	multidrug__acrF	multidrug	FALSE	FALSE	TRUE	FALSE	FALSE	order	8.70E-01	1.90E-01	3.534933018	IV
AAL14439	multidrug__adeA	multidrug	FALSE	FALSE	TRUE	FALSE	FALSE	genus	1.40E-02	1.70E-04	0.050554397	IV
NC_009085.4919118.p01	multidrug__adeA	multidrug	FALSE	FALSE	TRUE	FALSE	FALSE	genus	4.10E-03	1.30E-04	0.018629622	IV
NC_009085.4919119.p01	multidrug__adeA	multidrug	FALSE	FALSE	TRUE	FALSE	FALSE	strain	1.40E-02	1.90E-04	0.022217397	IV
NC_010410.6002906.p01	multidrug__adeA	multidrug	FALSE	FALSE	TRUE	FALSE	FALSE	genus	2.00E-02	2.30E-04	0.138540811	IV
AAL14440	multidrug__adeB	multidrug	FALSE	FALSE	TRUE	FALSE	FALSE	species	2.20E-01	2.50E-03	0.204598053	IV
ABO12177	multidrug__adeB	multidrug	FALSE	FALSE	TRUE	FALSE	FALSE	genus	6.90E-02	7.30E-04	0.179904979	IV
CAJ77844	multidrug__adeB	multidrug	FALSE	FALSE	TRUE	FALSE	FALSE	genus	6.30E-02	4.70E-04	0.142904224	IV
YP_001846483	multidrug__adeB	multidrug	FALSE	FALSE	TRUE	FALSE	FALSE	genus	6.90E-02	1.00E-03	0.275498392	IV
ZP_03823622	multidrug__adeB	multidrug	FALSE	FALSE	FALSE	FALSE	FALSE	genus	3.30E-01	8.30E-03	0.364729816	IV
ZP_04661876	multidrug__adeB	multidrug	FALSE	FALSE	TRUE	FALSE	FALSE	genus	3.10E-01	4.60E-03	0.285317087	IV
AAL14441	multidrug__adeC	multidrug	FALSE	FALSE	TRUE	FALSE	FALSE	genus	3.10E-02	2.50E-04	0.586993643	IV
CAJ77843	multidrug__adeC	multidrug	FALSE	FALSE	TRUE	FALSE	FALSE	genus	6.70E-02	4.10E-04	0.420908052	IV
CP003583.1.gene2512.p01	multidrug__adeC	multidrug	FALSE	FALSE	TRUE	FALSE	FALSE	bacteria	4.80E-01	1.60E-02	14.62265912	IV
NC_010400.5984384.p01	multidrug__adeC	multidrug	FALSE	FALSE	TRUE	FALSE	FALSE	genus	8.00E-02	3.30E-03	0.202525253	IV
NC_010410.6000769.p01	multidrug__adeC	multidrug	FALSE	FALSE	TRUE	FALSE	FALSE	genus	6.90E-02	2.90E-03	0.261342715	IV
NC_011586.7046389.p01	multidrug__adeC	multidrug	FALSE	FALSE	TRUE	FALSE	FALSE	genus	2.20E-02	1.60E-04	0.287104746	IV
NC_011586.7045444.p01	multidrug__adeJ	multidrug	FALSE	FALSE	TRUE	FALSE	FALSE	genus	7.20E-01	1.00E-01	0.380206147	IV
NC_011586.7045445.p01	multidrug__adeK	multidrug	FALSE	FALSE	TRUE	FALSE	FALSE	genus	5.70E-02	1.70E-03	0.193448964	IV
ABC38311	multidrug__amrB	multidrug	FALSE	FALSE	FALSE	FALSE	FALSE	genus	3.90E-01	4.50E-03	2.023038329	IV
CAR51973	multidrug__amrB	multidrug	FALSE	FALSE	FALSE	FALSE	FALSE	genus	1.60E-01	1.80E-03	0.940531847	IV
NP_744962	multidrug__amrB	multidrug	FALSE	FALSE	FALSE	FALSE	FALSE	genus	5.40E-01	1.50E-02	0.773004241	IV
YP_001119417	multidrug__amrB	multidrug	FALSE	FALSE	FALSE	FALSE	FALSE	genus	6.30E-01	1.50E-02	1.334616339	IV
YP_001579800	multidrug__amrB	multidrug	FALSE	FALSE	FALSE	FALSE	FALSE	genus	4.30E-01	8.30E-03	1.171830287	IV
YP_001764894	multidrug__amrB	multidrug	FALSE	FALSE	FALSE	FALSE	FALSE	genus	2.70E-01	2.50E-03	1.132575493	IV
YP_001808247	multidrug__amrB	multidrug	FALSE	FALSE	FALSE	FALSE	FALSE	strain	7.60E-02	6.10E-04	0.982639667	IV
YP_369007	multidrug__amrB	multidrug	FALSE	FALSE	FALSE	FALSE	FALSE	genus	4.40E-01	6.40E-03	0.926479392	IV
YP_621023	multidrug__amrB	multidrug	FALSE	FALSE	FALSE	FALSE	FALSE	genus	2.30E-01	2.30E-03	1.127737529	IV
YP_773413	multidrug__amrB	multidrug	FALSE	FALSE	FALSE	FALSE	FALSE	strain	9.20E-02	1.30E-03	1.67233985	IV
YP_992987	multidrug__amrB	multidrug	FALSE	FALSE	FALSE	FALSE	FALSE	genus	5.30E-01	9.20E-03	1.389188487	IV
ZP_01769103	multidrug__amrB	multidrug	FALSE	TRUE	FALSE	TRUE	FALSE	genus	2.30E-01	3.10E-03	0.998925049	IV
ZP_02360222	multidrug__amrB	multidrug	FALSE	FALSE	FALSE	FALSE	FALSE	strain	4.50E-01	5.70E-03	1.062044462	IV
ZP_02367088	multidrug__amrB	multidrug	FALSE	FALSE	FALSE	FALSE	FALSE	genus	4.30E-01	7.90E-03	1.012683759	IV
ZP_02374815	multidrug__amrB	multidrug	FALSE	FALSE	FALSE	FALSE	FALSE	genus	4.50E-01	6.60E-03	1.315887464	IV
ZP_02892568	multidrug__amrB	multidrug	FALSE	FALSE	FALSE	FALSE	FALSE	genus	2.10E-01	3.30E-03	1.405446066	IV
ZP_02909221	multidrug__amrB	multidrug	FALSE	FALSE	FALSE	FALSE	FALSE	genus	2.50E-01	3.40E-03	0.560763326	IV
ZP_03453095	multidrug__amrB	multidrug	FALSE	TRUE	FALSE	TRUE	FALSE	genus	1.40E-01	1.60E-03	1.069543374	IV
ZP_03577554	multidrug__amrB	multidrug	FALSE	FALSE	FALSE	FALSE	FALSE	genus	1.60E-01	1.70E-03	0.752799224	IV
ZP_03585936	multidrug__amrB	multidrug	FALSE	FALSE	FALSE	FALSE	FALSE	genus	1.50E-01	1.50E-03	0.827222625	IV
BAH64410	multidrug__bicyclomycin-multidrug_efflux_protein_bcr	multidrug	FALSE	FALSE	TRUE	FALSE	FALSE	order	2.00E-01	1.10E-02	7.708324994	IV
NP_461165	multidrug__bicyclomycin-multidrug_efflux_protein_bcr	multidrug	FALSE	FALSE	TRUE	FALSE	FALSE	family	1.70E-01	4.00E-03	27.44814671	IV
YP_001177494	multidrug__bicyclomycin-multidrug_efflux_protein_bcr	multidrug	FALSE	FALSE	TRUE	FALSE	FALSE	phylum	8.80E-02	1.70E-03	1.508480594	IV
YP_001437159	multidrug__bicyclomycin-multidrug_efflux_protein_bcr	multidrug	FALSE	FALSE	FALSE	FALSE	FALSE	genus	1.00E-01	2.30E-03	0.312399269	IV
YP_001452184	multidrug__bicyclomycin-multidrug_efflux_protein_bcr	multidrug	FALSE	FALSE	TRUE	FALSE	FALSE	family	2.70E-01	8.90E-03	11.49668164	IV
YP_001587036	multidrug__bicyclomycin-multidrug_efflux_protein_bcr	multidrug	FALSE	TRUE	TRUE	TRUE	FALSE	genus	9.80E-02	1.20E-03	23.08803214	IV
YP_002237398	multidrug__bicyclomycin-multidrug_efflux_protein_bcr	multidrug	FALSE	FALSE	TRUE	FALSE	FALSE	bacteria	1.60E-01	5.00E-03	3.691041944	IV
YP_002244306	multidrug__bicyclomycin-multidrug_efflux_protein_bcr	multidrug	FALSE	FALSE	FALSE	FALSE	FALSE	genus	1.90E-01	3.30E-03	10.66219712	IV
YP_002387665	multidrug__bicyclomycin-multidrug_efflux_protein_bcr	multidrug	FALSE	FALSE	TRUE	FALSE	FALSE	genus	3.10E-01	2.00E-02	93.43411679	IV
YP_002850162	multidrug__bicyclomycin-multidrug_efflux_protein_bcr	multidrug	FALSE	FALSE	TRUE	FALSE	FALSE	bacteria	3.60E-01	1.90E-02	8.517937589	IV
ZP_02901634	multidrug__bicyclomycin-multidrug_efflux_protein_bcr	multidrug	FALSE	FALSE	FALSE	FALSE	FALSE	strain	1.80E-01	5.10E-03	37.96743248	IV
YP_001025937	multidrug__bpeE	multidrug	FALSE	TRUE	FALSE	TRUE	FALSE	genus	2.00E-03	3.90E-05	0.079644536	IV
YP_001025938	multidrug__bpeF	multidrug	FALSE	TRUE	FALSE	TRUE	FALSE	genus	7.80E-02	6.00E-04	0.204970344	IV
ZP_02357857	multidrug__bpeF	multidrug	FALSE	TRUE	FALSE	TRUE	FALSE	genus	1.70E-01	4.80E-03	0.148159836	IV
ZP_02405550	multidrug__bpeF	multidrug	FALSE	TRUE	FALSE	TRUE	FALSE	genus	8.20E-02	1.80E-03	0.157067158	IV
ZP_02465589	multidrug__bpeF	multidrug	FALSE	TRUE	FALSE	TRUE	FALSE	genus	1.90E-01	4.70E-03	0.341366672	IV
ABC36050	multidrug__ceoB	multidrug	FALSE	TRUE	FALSE	TRUE	FALSE	genus	7.30E-02	1.10E-03	0.251078475	IV
CAR56416	multidrug__ceoB	multidrug	FALSE	TRUE	FALSE	TRUE	FALSE	genus	1.00E-01	2.00E-03	0.290676208	IV
YP_001116031	multidrug__ceoB	multidrug	FALSE	TRUE	FALSE	TRUE	FALSE	genus	9.20E-02	2.40E-03	0.287420366	IV
YP_001583350	multidrug__ceoB	multidrug	FALSE	TRUE	FALSE	TRUE	FALSE	genus	1.20E-01	4.50E-03	0.116109381	IV
YP_001811890	multidrug__ceoB	multidrug	FALSE	TRUE	FALSE	TRUE	FALSE	genus	1.40E-01	4.90E-03	0.344806938	IV
YP_002095804	multidrug__ceoB	multidrug	FALSE	FALSE	FALSE	FALSE	FALSE	strain	3.60E-01	8.70E-03	0.279871448	IV
YP_371056	multidrug__ceoB	multidrug	FALSE	TRUE	FALSE	TRUE	FALSE	genus	8.60E-02	1.50E-03	0.107359934	IV
YP_776582	multidrug__ceoB	multidrug	FALSE	TRUE	FALSE	TRUE	FALSE	genus	7.80E-02	9.10E-04	0.262076672	IV
YP_838977	multidrug__ceoB	multidrug	FALSE	TRUE	FALSE	TRUE	FALSE	genus	6.10E-02	8.10E-04	0.108039148	IV
ZP_02371789	multidrug__ceoB	multidrug	FALSE	TRUE	FALSE	TRUE	FALSE	strain	1.80E-01	4.40E-03	0.144466203	IV
ZP_02904980	multidrug__ceoB	multidrug	FALSE	FALSE	FALSE	FALSE	FALSE	strain	1.80E-01	4.00E-03	0.194169028	IV
ZP_03573944	multidrug__ceoB	multidrug	FALSE	TRUE	FALSE	TRUE	FALSE	genus	8.20E-02	1.40E-03	0.11297358	IV
CP000768.1.gene1537.p01	multidrug__cmeB	multidrug	FALSE	FALSE	FALSE	FALSE	FALSE	species	9.00E-01	9.80E-02	4.411358182	IV
CP000034.1.gene2880.p01	multidrug__emrA	multidrug	FALSE	FALSE	TRUE	FALSE	FALSE	species	6.40E-01	1.50E-01	9.660106464	IV
CP000647.1.gene3014.p01	multidrug__emrA	multidrug	FALSE	FALSE	TRUE	FALSE	FALSE	bacteria	4.90E-01	3.10E-02	1.435965616	IV
CP001138.1.gene2905.p01	multidrug__emrA	multidrug	FALSE	TRUE	TRUE	TRUE	FALSE	bacteria	5.30E-01	3.70E-02	2.156618571	IV
CP004022.1.gene547.p01	multidrug__emrA	multidrug	FALSE	FALSE	TRUE	FALSE	FALSE	order	1.10E-01	7.60E-03	0.477060658	IV
NC_002695.1.914737.p01	multidrug__emrA	multidrug	FALSE	TRUE	TRUE	TRUE	FALSE	phylum	5.70E-01	1.30E-01	32.70960526	IV
CP000647.1.gene3015.p01	multidrug__emrB	multidrug	FALSE	FALSE	TRUE	FALSE	FALSE	bacteria	5.10E-01	5.00E-02	4.799686792	IV
CP001138.1.gene2906.p01	multidrug__emrB	multidrug	FALSE	TRUE	TRUE	TRUE	FALSE	bacteria	6.70E-01	1.20E-01	3.570031655	IV
CP004022.1.gene546.p01	multidrug__emrB	multidrug	FALSE	FALSE	TRUE	FALSE	FALSE	order	5.90E-01	2.30E-02	0.917688553	IV
NC_002695.1.914736.p01	multidrug__emrB	multidrug	FALSE	TRUE	TRUE	TRUE	FALSE	phylum	5.90E-01	1.80E-01	25.21507916	IV
NC_010410.6003262.p01	multidrug__emrB	multidrug	FALSE	FALSE	TRUE	FALSE	FALSE	genus	1.70E-01	2.00E-02	0.227488428	IV
AE016830.1.gene1786.p01	multidrug__EmrB-QacA family major facilitator transporter	multidrug	FALSE	FALSE	FALSE	FALSE	FALSE	bacteria	8.60E-02	1.20E-02	1.202214736	IV
CP001581.1.gene725.p01	multidrug__EmrB-QacA family major facilitator transporter	multidrug	FALSE	FALSE	FALSE	FALSE	FALSE	genus	2.40E-02	3.30E-04	0.123354247	IV
CP001918.1.gene4071.p01	multidrug__EmrB-QacA family major facilitator transporter	multidrug	FALSE	FALSE	TRUE	FALSE	FALSE	phylum	5.90E-01	6.80E-02	3.596451468	IV
NC_002951.3237419.p01	multidrug__EmrB-QacA family major facilitator transporter	multidrug	FALSE	TRUE	TRUE	TRUE	FALSE	genus	2.00E-02	2.40E-04	0.867295702	IV
NC_002951.3237948.p01	multidrug__EmrB-QacA family major facilitator transporter	multidrug	FALSE	TRUE	TRUE	TRUE	FALSE	genus	4.70E-02	8.10E-04	2.211470039	IV
NC_007793.3913346.p01	multidrug__EmrB-QacA family major facilitator transporter	multidrug	FALSE	FALSE	TRUE	FALSE	FALSE	genus	2.20E-02	1.30E-04	0.792370304	IV
NC_009641.5331418.p01	multidrug__EmrB-QacA family major facilitator transporter	multidrug	FALSE	FALSE	TRUE	FALSE	FALSE	genus	4.10E-02	8.50E-04	4.344257485	IV
CAR61679	multidrug__emrD	multidrug	FALSE	FALSE	FALSE	FALSE	FALSE	species	3.70E-02	3.20E-04	0.506090429	IV
CP000647.1.gene4115.p01	multidrug__emrD	multidrug	FALSE	FALSE	TRUE	FALSE	FALSE	strain	1.90E-01	8.70E-03	11.00744923	IV
CP004022.1.gene3225.p01	multidrug__emrD	multidrug	FALSE	FALSE	TRUE	FALSE	FALSE	order	4.90E-02	1.40E-03	0.219116075	IV
YP_001174764	multidrug__emrD	multidrug	FALSE	FALSE	FALSE	FALSE	FALSE	strain	1.10E-01	2.60E-03	13.21479129	IV
YP_001451632	multidrug__emrD	multidrug	FALSE	FALSE	TRUE	FALSE	FALSE	family	1.90E-01	4.20E-03	2.550189773	IV
YP_002116741	multidrug__emrD	multidrug	FALSE	FALSE	FALSE	FALSE	FALSE	strain	7.10E-02	7.50E-04	65.23541126	IV
YP_002235907	multidrug__emrD	multidrug	FALSE	FALSE	TRUE	FALSE	FALSE	bacteria	1.20E-01	2.80E-03	79.03925401	IV
YP_002384997	multidrug__emrD	multidrug	FALSE	FALSE	FALSE	FALSE	FALSE	species	1.60E-01	3.80E-03	7.51292605	IV
YP_002393667	multidrug__emrD	multidrug	FALSE	TRUE	TRUE	TRUE	FALSE	genus	7.30E-02	1.30E-03	5.44690774	IV
YP_002846930	multidrug__emrD	multidrug	FALSE	FALSE	TRUE	FALSE	FALSE	bacteria	1.30E-01	2.50E-03	3.718356094	IV
YP_410000	multidrug__emrD	multidrug	FALSE	FALSE	TRUE	FALSE	FALSE	genus	3.40E-01	2.90E-02	73.28529272	IV
ZP_02901431	multidrug__emrD	multidrug	FALSE	FALSE	TRUE	FALSE	FALSE	genus	2.40E-01	1.10E-02	12.67840461	IV
ZP_03063464	multidrug__emrD	multidrug	FALSE	FALSE	TRUE	FALSE	FALSE	strain	3.70E-01	3.10E-02	37.87449645	IV
ZP_03078078	multidrug__emrD	multidrug	FALSE	FALSE	FALSE	FALSE	FALSE	strain	1.10E-01	1.40E-03	25.3226455	IV
ZP_03215830	multidrug__emrD	multidrug	FALSE	FALSE	FALSE	FALSE	FALSE	strain	1.00E-02	5.90E-05	0.446000591	IV
ZP_03347409	multidrug__emrD	multidrug	FALSE	FALSE	TRUE	FALSE	FALSE	phylum	1.20E-01	2.40E-03	7.491511432	IV
ZP_04653995	multidrug__emrD	multidrug	FALSE	FALSE	TRUE	FALSE	FALSE	family	7.10E-02	7.70E-04	1.26343484	IV
AE000516.2.gene3301.p01	multidrug__emrE	multidrug	FALSE	FALSE	FALSE	FALSE	FALSE	genus	1.60E-02	2.80E-03	0.293623426	IV
CP001138.1.gene1489.p01	multidrug__emrE	multidrug	FALSE	TRUE	TRUE	TRUE	FALSE	genus	2.40E-02	7.70E-04	0.118348369	IV
NC_008702.1.4608023.p01	multidrug__emrE	multidrug	FALSE	FALSE	FALSE	FALSE	FALSE	genus	5.30E-02	1.20E-03	0.067011571	IV
ZP_04003442	multidrug__emrE	multidrug	FALSE	FALSE	TRUE	FALSE	FALSE	phylum	3.40E-01	5.20E-02	62.89263088	IV
CP000034.1.gene2563.p01	multidrug__emrK	multidrug	FALSE	FALSE	TRUE	FALSE	FALSE	family	5.50E-01	1.00E-01	17.17445936	IV
NC_002695.1.915653.p01	multidrug__emrK	multidrug	FALSE	FALSE	TRUE	FALSE	FALSE	phylum	5.40E-01	1.30E-01	48.39024104	IV
AE016830.1.gene1357.p01	multidrug__major_facilitator_superfamily_transporter	multidrug	FALSE	FALSE	TRUE	FALSE	FALSE	bacteria	1.20E-01	1.30E-02	92.15607681	IV
CP001918.1.gene2931.p01	multidrug__major_facilitator_superfamily_transporter	multidrug	FALSE	FALSE	TRUE	FALSE	FALSE	phylum	2.10E-01	1.10E-02	0.082763443	IV
JQ768046.1.gene8.p1	multidrug__major_facilitator_superfamily_transporter	multidrug	FALSE	FALSE	FALSE	FALSE	FALSE	strain	4.10E-02	2.50E-03	0.133339977	IV
NC_002758.1122191.p01	multidrug__major_facilitator_superfamily_transporter	multidrug	FALSE	FALSE	TRUE	FALSE	FALSE	genus	3.50E-02	2.80E-04	2.294296856	IV
NC_002758.1122377.p01	multidrug__major_facilitator_superfamily_transporter	multidrug	FALSE	FALSE	TRUE	FALSE	FALSE	genus	2.40E-02	3.90E-04	2.30389267	IV
NC_002952.2859362.p01	multidrug__major_facilitator_superfamily_transporter	multidrug	FALSE	TRUE	TRUE	TRUE	FALSE	genus	1.50E-01	2.90E-03	6.695475078	IV
NC_009487.5169637.p01	multidrug__major_facilitator_superfamily_transporter	multidrug	FALSE	TRUE	TRUE	TRUE	FALSE	genus	4.70E-02	8.40E-04	60.24295495	IV
NC_010410.6002639.p01	multidrug__major_facilitator_superfamily_transporter	multidrug	FALSE	FALSE	TRUE	FALSE	FALSE	genus	1.30E-01	1.40E-02	0.212984614	IV
YP_001033686	multidrug__major_facilitator_superfamily_transporter	multidrug	FALSE	FALSE	FALSE	FALSE	FALSE	genus	1.00E-01	1.50E-03	53.65560094	IV
YP_001419960	multidrug__major_facilitator_superfamily_transporter	multidrug	FALSE	FALSE	FALSE	FALSE	FALSE	class	2.90E-02	5.10E-03	2.395598998	IV
YP_001486998	multidrug__major_facilitator_superfamily_transporter	multidrug	FALSE	FALSE	FALSE	FALSE	FALSE	genus	2.90E-02	3.90E-03	2.954046756	IV
YP_254114	multidrug__major_facilitator_superfamily_transporter	multidrug	FALSE	FALSE	FALSE	FALSE	FALSE	genus	6.10E-03	1.50E-05	0.658699737	IV
ZP_03053667	multidrug__major_facilitator_superfamily_transporter	multidrug	FALSE	FALSE	FALSE	FALSE	FALSE	genus	1.00E-02	1.70E-03	3.025221754	IV
ZP_03612813	multidrug__major_facilitator_superfamily_transporter	multidrug	FALSE	FALSE	FALSE	FALSE	FALSE	genus	1.60E-02	7.20E-05	2.241575946	IV
CP000675.2.gene1363.p01	multidrug__marR	multidrug	FALSE	FALSE	FALSE	FALSE	FALSE	genus	6.10E-03	1.20E-04	1.021187894	IV
NC_002951.3237855.p01	multidrug__marR	multidrug	FALSE	TRUE	TRUE	TRUE	FALSE	bacteria	3.90E-02	1.40E-03	2.904669357	IV
NC_009085.4918988.p01	multidrug__marR	multidrug	FALSE	FALSE	TRUE	FALSE	FALSE	genus	7.80E-02	7.40E-03	0.285137914	IV
ACB17400	multidrug__mdfA	multidrug	FALSE	FALSE	TRUE	FALSE	FALSE	family	2.30E-01	7.50E-03	25.61126991	IV
CP000675.2.gene1502.p01	multidrug__mdfA	multidrug	FALSE	FALSE	FALSE	FALSE	FALSE	genus	3.90E-02	6.40E-04	0.172601305	IV
CP001918.1.gene2898.p01	multidrug__mdfA	multidrug	FALSE	FALSE	TRUE	FALSE	FALSE	phylum	2.30E-01	5.40E-03	0.860593973	IV
NC_010400.5984123.p01	multidrug__mdfA	multidrug	FALSE	FALSE	TRUE	FALSE	FALSE	strain	1.00E-01	8.00E-03	0.27295142	IV
NC_010410.6000500.p01	multidrug__mdfA	multidrug	FALSE	FALSE	TRUE	FALSE	FALSE	genus	8.20E-02	3.70E-03	0.2145765	IV
NP_459843	multidrug__mdfA	multidrug	FALSE	FALSE	FALSE	FALSE	FALSE	genus	3.10E-01	1.20E-02	37.61575153	IV
NP_752857	multidrug__mdfA	multidrug	FALSE	FALSE	TRUE	FALSE	FALSE	species	2.40E-01	8.30E-03	76.58690363	IV
YP_001176066	multidrug__mdfA	multidrug	FALSE	FALSE	FALSE	FALSE	FALSE	strain	1.80E-01	3.00E-03	0.439366174	IV
YP_001334540	multidrug__mdfA	multidrug	FALSE	FALSE	TRUE	FALSE	FALSE	order	1.20E-01	2.50E-03	8.107766436	IV
YP_001462039	multidrug__mdfA	multidrug	FALSE	FALSE	TRUE	FALSE	FALSE	family	4.30E-01	3.70E-02	73.36081072	IV
YP_002225919	multidrug__mdfA	multidrug	FALSE	FALSE	FALSE	FALSE	FALSE	genus	5.90E-02	6.50E-04	2.080985982	IV
YP_002239509	multidrug__mdfA	multidrug	FALSE	FALSE	TRUE	FALSE	FALSE	bacteria	3.30E-01	1.30E-02	3.090994389	IV
YP_002636476	multidrug__mdfA	multidrug	FALSE	FALSE	FALSE	FALSE	FALSE	strain	1.70E-01	3.50E-03	13.70803819	IV
YP_002848751	multidrug__mdfA	multidrug	FALSE	FALSE	TRUE	FALSE	FALSE	bacteria	1.80E-01	2.90E-03	1.165646567	IV
YP_215847	multidrug__mdfA	multidrug	FALSE	FALSE	FALSE	FALSE	FALSE	species	8.40E-02	8.30E-04	9.263893476	IV
YP_407239	multidrug__mdfA	multidrug	FALSE	FALSE	TRUE	FALSE	FALSE	strain	3.70E-01	3.30E-02	89.85683989	IV
ZP_02344185	multidrug__mdfA	multidrug	FALSE	FALSE	FALSE	FALSE	FALSE	genus	1.60E-01	3.00E-03	38.52759243	IV
ZP_02685589	multidrug__mdfA	multidrug	FALSE	FALSE	FALSE	FALSE	FALSE	genus	1.40E-02	6.40E-05	0.566280566	IV
ZP_02903427	multidrug__mdfA	multidrug	FALSE	FALSE	TRUE	FALSE	FALSE	genus	3.20E-01	1.50E-02	4.942564279	IV
ZP_03027991	multidrug__mdfA	multidrug	FALSE	FALSE	TRUE	FALSE	FALSE	genus	2.20E-01	6.00E-03	87.40970003	IV
ZP_03050303	multidrug__mdfA	multidrug	FALSE	FALSE	TRUE	FALSE	FALSE	phylum	1.40E-01	3.00E-03	71.19806152	IV
CP001138.1.gene2234.p01	multidrug__mdtA	multidrug	FALSE	TRUE	TRUE	TRUE	FALSE	genus	2.10E-01	3.50E-03	0.963504369	IV
CP001918.1.gene3439.p01	multidrug__mdtA	multidrug	FALSE	FALSE	TRUE	FALSE	FALSE	phylum	4.70E-01	4.60E-02	2.122689989	IV
CP004022.1.gene1672.p01	multidrug__mdtA	multidrug	FALSE	FALSE	TRUE	FALSE	FALSE	genus	6.90E-02	1.90E-03	0.119552335	IV
NC_002695.1.916584.p01	multidrug__mdtA	multidrug	FALSE	FALSE	TRUE	FALSE	FALSE	phylum	6.10E-01	2.50E-01	40.5695694	IV
CP001138.1.gene2235.p01	multidrug__mdtB	multidrug	FALSE	TRUE	TRUE	TRUE	FALSE	genus	7.00E-01	8.00E-02	0.187671157	IV
CP001918.1.gene3440.p01	multidrug__mdtB	multidrug	FALSE	FALSE	TRUE	FALSE	FALSE	phylum	6.80E-01	8.80E-02	0.148299804	IV
CP004022.1.gene1673.p01	multidrug__mdtB	multidrug	FALSE	FALSE	TRUE	FALSE	FALSE	order	6.80E-01	1.10E-01	0.120293553	IV
NC_002695.1.916585.p01	multidrug__mdtB	multidrug	FALSE	FALSE	TRUE	FALSE	FALSE	bacteria	8.20E-01	6.60E-01	1.382106558	IV
CP001138.1.gene2236.p01	multidrug__mdtC	multidrug	FALSE	TRUE	TRUE	TRUE	FALSE	genus	6.70E-01	8.60E-02	0.218743857	IV
CP001918.1.gene3441.p01	multidrug__mdtC	multidrug	FALSE	FALSE	TRUE	FALSE	FALSE	bacteria	7.90E-01	1.20E-01	0.29096587	IV
CP004022.1.gene1674.p01	multidrug__mdtC	multidrug	FALSE	FALSE	TRUE	FALSE	FALSE	order	6.90E-01	8.90E-02	0.128511104	IV
NC_002695.1.916586.p01	multidrug__mdtC	multidrug	FALSE	FALSE	TRUE	FALSE	FALSE	bacteria	8.20E-01	5.80E-01	1.590550898	IV
NC_002695.1.916587.p01	multidrug__mdtD	multidrug	FALSE	FALSE	TRUE	FALSE	FALSE	phylum	6.40E-01	2.60E-01	16.74858198	IV
CP001918.1.gene3442.p01	multidrug__mdtE	multidrug	FALSE	FALSE	TRUE	FALSE	FALSE	phylum	4.10E-01	2.20E-02	1.944188303	IV
YP_002295057	multidrug__mdtE	multidrug	FALSE	FALSE	TRUE	FALSE	FALSE	genus	3.30E-01	2.50E-02	93.58321107	IV
YP_002384137	multidrug__mdtE	multidrug	FALSE	FALSE	FALSE	FALSE	FALSE	species	1.10E-01	3.10E-03	4.558903712	IV
YP_002400009	multidrug__mdtE	multidrug	FALSE	FALSE	TRUE	FALSE	FALSE	genus	6.90E-02	6.70E-04	38.28003815	IV
ZP_02901198	multidrug__mdtE	multidrug	FALSE	FALSE	TRUE	FALSE	FALSE	genus	2.40E-01	7.00E-03	24.63105624	IV
ZP_03043001	multidrug__mdtE	multidrug	FALSE	FALSE	TRUE	FALSE	FALSE	genus	8.60E-02	9.50E-04	49.46112263	IV
ACB18310	multidrug__mdtF	multidrug	FALSE	FALSE	TRUE	FALSE	FALSE	genus	5.00E-01	5.10E-02	44.53509744	IV
Q8FCI8	multidrug__mdtF	multidrug	FALSE	FALSE	TRUE	FALSE	FALSE	genus	3.20E-01	1.30E-02	32.11660386	IV
YP_001460310	multidrug__mdtF	multidrug	FALSE	FALSE	TRUE	FALSE	FALSE	phylum	2.70E-01	7.60E-03	51.90875492	IV
YP_001464983	multidrug__mdtF	multidrug	FALSE	FALSE	TRUE	FALSE	FALSE	family	2.20E-01	6.80E-03	33.42748757	IV
YP_001882200	multidrug__mdtF	multidrug	FALSE	FALSE	TRUE	FALSE	FALSE	genus	3.30E-01	1.20E-02	7.511985698	IV
YP_002384138	multidrug__mdtF	multidrug	FALSE	FALSE	FALSE	FALSE	FALSE	species	8.90E-01	1.00E-01	4.534673581	IV
YP_002388977	multidrug__mdtF	multidrug	FALSE	FALSE	TRUE	FALSE	FALSE	species	4.30E-01	3.20E-02	52.34994419	IV
YP_002400010	multidrug__mdtF	multidrug	FALSE	FALSE	TRUE	FALSE	FALSE	genus	4.80E-01	4.30E-02	36.39790001	IV
YP_002409908	multidrug__mdtF	multidrug	FALSE	FALSE	TRUE	FALSE	FALSE	genus	4.10E-01	2.30E-02	33.00041976	IV
YP_002414662	multidrug__mdtF	multidrug	FALSE	FALSE	TRUE	FALSE	FALSE	genus	4.40E-01	3.40E-02	63.22730556	IV
YP_002807856	multidrug__mdtF	multidrug	FALSE	FALSE	TRUE	FALSE	FALSE	genus	5.80E-01	8.50E-02	26.26474932	IV
YP_002847505	multidrug__mdtF	multidrug	FALSE	FALSE	TRUE	FALSE	FALSE	bacteria	7.10E-01	2.60E-02	0.860336852	IV
YP_405004	multidrug__mdtF	multidrug	FALSE	FALSE	TRUE	FALSE	FALSE	species	3.70E-01	1.80E-02	22.8838023	IV
YP_691296	multidrug__mdtF	multidrug	FALSE	FALSE	TRUE	FALSE	FALSE	species	5.10E-01	4.20E-02	36.8120961	IV
YP_859120	multidrug__mdtF	multidrug	FALSE	TRUE	TRUE	TRUE	FALSE	family	6.70E-02	7.80E-04	16.40436262	IV
ZP_02901439	multidrug__mdtF	multidrug	FALSE	FALSE	TRUE	FALSE	FALSE	genus	7.60E-01	1.10E-01	7.116473195	IV
ZP_03032068	multidrug__mdtF	multidrug	FALSE	FALSE	TRUE	FALSE	FALSE	genus	4.00E-01	1.90E-02	22.8696942	IV
ZP_03042915	multidrug__mdtF	multidrug	FALSE	FALSE	TRUE	FALSE	FALSE	genus	4.30E-01	4.10E-02	70.20524666	IV
ZP_03063547	multidrug__mdtF	multidrug	FALSE	FALSE	TRUE	FALSE	FALSE	strain	6.60E-01	8.50E-02	16.17534613	IV
ZP_03067876	multidrug__mdtF	multidrug	FALSE	FALSE	TRUE	FALSE	FALSE	genus	4.30E-01	3.60E-02	23.09242846	IV
A7ZKF6	multidrug__mdtG	multidrug	FALSE	FALSE	TRUE	FALSE	FALSE	phylum	8.40E-02	1.40E-03	4.008882297	IV
A7ZZ10	multidrug__mdtG	multidrug	FALSE	FALSE	TRUE	FALSE	FALSE	strain	3.20E-01	1.80E-02	61.4898535	IV
B7LT82	multidrug__mdtG	multidrug	FALSE	FALSE	FALSE	FALSE	FALSE	species	2.60E-01	7.60E-03	27.07515702	IV
BAH62770	multidrug__mdtG	multidrug	FALSE	FALSE	TRUE	FALSE	FALSE	genus	1.80E-01	3.30E-03	1.907958758	IV
CAL11685	multidrug__mdtG	multidrug	FALSE	FALSE	TRUE	FALSE	FALSE	genus	3.50E-02	2.40E-04	0.043830313	IV
CP001918.1.gene2608.p01	multidrug__mdtG	multidrug	FALSE	FALSE	TRUE	FALSE	FALSE	phylum	1.40E-01	3.30E-03	1.389989789	IV
CP004022.1.gene1785.p01	multidrug__mdtG	multidrug	FALSE	FALSE	TRUE	FALSE	FALSE	order	5.10E-02	1.50E-03	0.420331398	IV
HE999704.1.gene3083.p01	multidrug__mdtG	multidrug	FALSE	FALSE	FALSE	FALSE	FALSE	strain	0.00E+00	0.00E+00	Nature_only	IV
NP_753232	multidrug__mdtG	multidrug	FALSE	FALSE	TRUE	FALSE	FALSE	family	2.80E-01	1.40E-02	18.7852288	IV
Q57QK4	multidrug__mdtG	multidrug	FALSE	FALSE	FALSE	FALSE	FALSE	species	8.60E-02	8.60E-04	0.949697226	IV
YP_001334730	multidrug__mdtG	multidrug	FALSE	FALSE	TRUE	FALSE	FALSE	order	2.60E-01	8.10E-03	4.199753179	IV
YP_001453577	multidrug__mdtG	multidrug	FALSE	FALSE	TRUE	FALSE	FALSE	family	2.60E-01	7.60E-03	14.0151778	IV
YP_001478113	multidrug__mdtG	multidrug	FALSE	FALSE	TRUE	FALSE	FALSE	order	2.00E-01	4.00E-03	0.37979964	IV
YP_002045152	multidrug__mdtG	multidrug	FALSE	FALSE	FALSE	FALSE	FALSE	genus	8.20E-03	3.60E-05	0.088837306	IV
YP_002215984	multidrug__mdtG	multidrug	FALSE	FALSE	FALSE	FALSE	FALSE	genus	3.50E-02	2.60E-04	0.539103916	IV
YP_002239313	multidrug__mdtG	multidrug	FALSE	FALSE	TRUE	FALSE	FALSE	bacteria	1.20E-01	2.30E-03	6.998198626	IV
YP_002243989	multidrug__mdtG	multidrug	FALSE	FALSE	FALSE	FALSE	FALSE	genus	5.50E-02	5.70E-04	50.88889888	IV
YP_002408074	multidrug__mdtG	multidrug	FALSE	FALSE	TRUE	FALSE	FALSE	genus	1.40E-01	2.40E-03	13.7870373	IV
YP_002638141	multidrug__mdtG	multidrug	FALSE	FALSE	FALSE	FALSE	FALSE	strain	2.70E-02	1.20E-04	3.108268894	IV
YP_002848913	multidrug__mdtG	multidrug	FALSE	FALSE	TRUE	FALSE	FALSE	bacteria	2.30E-01	6.20E-03	15.22183745	IV
ZP_02662290	multidrug__mdtG	multidrug	FALSE	FALSE	FALSE	FALSE	FALSE	species	2.00E-02	1.10E-04	0.170401501	IV
ZP_02707994	multidrug__mdtG	multidrug	FALSE	FALSE	FALSE	FALSE	FALSE	strain	8.40E-02	3.40E-04	1.576702177	IV
ZP_03003683	multidrug__mdtG	multidrug	FALSE	FALSE	TRUE	FALSE	FALSE	family	3.50E-01	3.30E-02	80.14111263	IV
ZP_03221593	multidrug__mdtG	multidrug	FALSE	FALSE	FALSE	FALSE	FALSE	species	3.50E-02	2.60E-04	0.774341563	IV
ZP_04004395	multidrug__mdtG	multidrug	FALSE	FALSE	TRUE	FALSE	FALSE	family	2.70E-01	1.10E-02	18.12079902	IV
ZP_04618869	multidrug__mdtG	multidrug	FALSE	FALSE	FALSE	FALSE	FALSE	genus	3.30E-02	1.30E-04	0.018639256	IV
ZP_04623137	multidrug__mdtG	multidrug	FALSE	FALSE	TRUE	FALSE	FALSE	genus	1.40E-02	8.70E-05	0.056981225	IV
ZP_04633037	multidrug__mdtG	multidrug	FALSE	FALSE	TRUE	FALSE	FALSE	genus	6.10E-03	1.50E-05	0.012975942	IV
ZP_04635523	multidrug__mdtG	multidrug	FALSE	FALSE	TRUE	FALSE	FALSE	genus	4.30E-02	2.80E-04	0.04216366	IV
A7ZZ23	multidrug__mdtH	multidrug	FALSE	FALSE	TRUE	FALSE	FALSE	genus	1.80E-01	5.30E-03	75.69482237	IV
B6I9E2	multidrug__mdtH	multidrug	FALSE	FALSE	TRUE	FALSE	FALSE	genus	1.80E-01	3.90E-03	42.27882436	IV
BAH62779	multidrug__mdtH	multidrug	FALSE	FALSE	TRUE	FALSE	FALSE	bacteria	2.70E-01	1.30E-02	2.432331389	IV
CP001138.1.gene2007.p01	multidrug__mdtH	multidrug	FALSE	FALSE	FALSE	FALSE	FALSE	genus	8.20E-03	3.20E-05	0.722466729	IV
CP001918.1.gene2596.p01	multidrug__mdtH	multidrug	FALSE	FALSE	TRUE	FALSE	FALSE	phylum	1.90E-01	6.40E-03	1.573527967	IV
CP004022.1.gene1136.p01	multidrug__mdtH	multidrug	FALSE	FALSE	TRUE	FALSE	FALSE	order	5.10E-02	1.80E-03	0.149614928	IV
HE999704.1.gene2348.p01	multidrug__mdtH	multidrug	FALSE	FALSE	FALSE	FALSE	FALSE	genus	4.10E-03	1.40E-04	1.738500508	IV
NP_455659	multidrug__mdtH	multidrug	FALSE	FALSE	TRUE	FALSE	FALSE	family	1.80E-01	3.70E-03	4.999848305	IV
NP_460137	multidrug__mdtH	multidrug	FALSE	FALSE	FALSE	FALSE	FALSE	genus	1.00E-02	5.10E-05	1.67779575	IV
Q57QJ1	multidrug__mdtH	multidrug	FALSE	FALSE	FALSE	FALSE	FALSE	species	1.00E-01	1.70E-03	13.85904883	IV
YP_001176309	multidrug__mdtH	multidrug	FALSE	FALSE	FALSE	FALSE	FALSE	family	9.00E-02	8.00E-04	0.273183132	IV
YP_001453560	multidrug__mdtH	multidrug	FALSE	FALSE	TRUE	FALSE	FALSE	family	1.80E-01	2.60E-03	1.092675079	IV
YP_001570858	multidrug__mdtH	multidrug	FALSE	FALSE	FALSE	FALSE	FALSE	strain	6.30E-02	8.00E-04	1.652414027	IV
YP_001588578	multidrug__mdtH	multidrug	FALSE	FALSE	FALSE	FALSE	FALSE	strain	3.90E-02	2.70E-04	3.162675391	IV
YP_002382998	multidrug__mdtH	multidrug	FALSE	FALSE	FALSE	FALSE	FALSE	species	7.60E-02	1.10E-03	0.597027189	IV
YP_002638128	multidrug__mdtH	multidrug	FALSE	FALSE	FALSE	FALSE	FALSE	strain	1.80E-02	1.40E-04	1.812205747	IV
YP_002848923	multidrug__mdtH	multidrug	FALSE	FALSE	TRUE	FALSE	FALSE	bacteria	2.20E-01	4.40E-03	8.798945558	IV
YP_310046	multidrug__mdtH	multidrug	FALSE	FALSE	TRUE	FALSE	FALSE	strain	1.60E-01	4.80E-03	45.05444434	IV
ZP_02834606	multidrug__mdtH	multidrug	FALSE	FALSE	FALSE	FALSE	FALSE	species	2.40E-02	3.20E-04	6.101070947	IV
ZP_02902573	multidrug__mdtH	multidrug	FALSE	FALSE	TRUE	FALSE	FALSE	genus	2.90E-01	1.50E-02	21.68829934	IV
ZP_03345948	multidrug__mdtH	multidrug	FALSE	FALSE	FALSE	FALSE	FALSE	strain	1.40E-01	3.40E-03	7.642657798	IV
A8A0L0	multidrug__mdtK	multidrug	FALSE	FALSE	TRUE	FALSE	FALSE	genus	3.30E-01	2.40E-02	78.01889289	IV
B7LQA4	multidrug__mdtK	multidrug	FALSE	FALSE	FALSE	FALSE	FALSE	species	1.20E-01	1.90E-03	3.376639271	IV
BAA31456	multidrug__mdtK	multidrug	FALSE	FALSE	FALSE	FALSE	FALSE	genus	2.90E-02	1.20E-03	1.029087569	IV
BAC59742	multidrug__mdtK	multidrug	FALSE	FALSE	FALSE	FALSE	FALSE	genus	2.40E-02	6.80E-04	0.659776194	IV
BAH63712	multidrug__mdtK	multidrug	FALSE	FALSE	TRUE	FALSE	FALSE	genus	2.20E-01	4.30E-03	14.05611725	IV
CP004022.1.gene1427.p01	multidrug__mdtK	multidrug	FALSE	FALSE	TRUE	FALSE	FALSE	order	4.30E-02	9.30E-04	0.208373135	IV
NC_011035.1.6448920.p01	multidrug__mdtK	multidrug	FALSE	TRUE	FALSE	TRUE	FALSE	family	6.70E-02	8.90E-03	15.53367105	IV
NC_011595.7060378.p01	multidrug__mdtK	multidrug	FALSE	FALSE	TRUE	FALSE	FALSE	genus	1.20E-01	1.50E-02	0.255645933	IV
NP_934523	multidrug__mdtK	multidrug	FALSE	TRUE	FALSE	TRUE	FALSE	genus	6.30E-02	2.10E-03	3.581765009	IV
Q0T4A9	multidrug__mdtK	multidrug	FALSE	FALSE	TRUE	FALSE	FALSE	strain	3.30E-01	1.60E-02	45.36423534	IV
Q7UAH8	multidrug__mdtK	multidrug	FALSE	FALSE	TRUE	FALSE	FALSE	genus	2.10E-01	6.10E-03	40.8108491	IV
Q8D9N8	multidrug__mdtK	multidrug	FALSE	FALSE	FALSE	FALSE	FALSE	strain	3.30E-02	1.10E-03	9.486189355	IV
Q8Z6N7	multidrug__mdtK	multidrug	FALSE	FALSE	TRUE	FALSE	FALSE	genus	2.00E-03	2.80E-05	0.207430455	IV
YP_001176513	multidrug__mdtK	multidrug	FALSE	FALSE	TRUE	FALSE	FALSE	phylum	3.70E-01	1.90E-02	6.377203775	IV
YP_001335662	multidrug__mdtK	multidrug	FALSE	FALSE	TRUE	FALSE	FALSE	order	2.30E-01	6.60E-03	30.91118695	IV
YP_001438116	multidrug__mdtK	multidrug	FALSE	FALSE	FALSE	FALSE	FALSE	genus	1.40E-01	2.30E-03	0.391463379	IV
YP_001445425	multidrug__mdtK	multidrug	FALSE	TRUE	FALSE	TRUE	FALSE	genus	1.10E-01	1.30E-03	0.750052128	IV
YP_001453247	multidrug__mdtK	multidrug	FALSE	FALSE	TRUE	FALSE	FALSE	family	2.30E-01	4.90E-03	12.48422518	IV
YP_001570595	multidrug__mdtK	multidrug	FALSE	FALSE	FALSE	FALSE	FALSE	species	3.90E-01	2.30E-02	19.83687123	IV
YP_002040674	multidrug__mdtK	multidrug	FALSE	FALSE	FALSE	FALSE	FALSE	genus	4.10E-02	4.80E-04	7.179457833	IV
YP_002114436	multidrug__mdtK	multidrug	FALSE	TRUE	FALSE	TRUE	FALSE	genus	2.20E-02	1.70E-04	2.887267757	IV
YP_002238177	multidrug__mdtK	multidrug	FALSE	FALSE	TRUE	FALSE	FALSE	bacteria	2.10E-01	5.50E-03	2.861205649	IV
YP_002849300	multidrug__mdtK	multidrug	FALSE	FALSE	TRUE	FALSE	FALSE	bacteria	2.00E-01	3.80E-03	2.775396578	IV
YP_403489	multidrug__mdtK	multidrug	FALSE	FALSE	TRUE	FALSE	FALSE	species	4.10E-01	4.10E-02	49.37892641	IV
ZP_01259020	multidrug__mdtK	multidrug	FALSE	TRUE	FALSE	TRUE	FALSE	genus	2.70E-02	1.30E-03	0.268385079	IV
ZP_02685717	multidrug__mdtK	multidrug	FALSE	FALSE	TRUE	FALSE	FALSE	genus	6.10E-02	6.50E-04	6.92190381	IV
ZP_02903251	multidrug__mdtK	multidrug	FALSE	FALSE	TRUE	FALSE	FALSE	genus	2.00E-01	4.60E-03	2.735770649	IV
ZP_03072121	multidrug__mdtK	multidrug	FALSE	FALSE	TRUE	FALSE	FALSE	family	2.60E-01	1.10E-02	29.92878748	IV
ACI75321	multidrug__mdtL	multidrug	FALSE	FALSE	TRUE	FALSE	FALSE	genus	4.30E-01	4.80E-02	78.82359379	IV
B1LL36	multidrug__mdtL	multidrug	FALSE	FALSE	TRUE	FALSE	FALSE	family	1.60E-01	3.10E-03	53.42452747	IV
CP001138.1.gene4042.p01	multidrug__mdtL	multidrug	FALSE	TRUE	FALSE	TRUE	FALSE	genus	2.90E-01	1.00E-02	15.40311561	IV
NC_011595.7060598.p01	multidrug__mdtL	multidrug	FALSE	FALSE	TRUE	FALSE	FALSE	genus	1.40E-02	2.30E-04	0.012442964	IV
Q0SYP9	multidrug__mdtL	multidrug	FALSE	FALSE	TRUE	FALSE	FALSE	species	3.20E-01	1.40E-02	80.6857489	IV
YP_001451669	multidrug__mdtL	multidrug	FALSE	FALSE	TRUE	FALSE	FALSE	family	3.80E-01	1.90E-02	28.25961579	IV
YP_002385033	multidrug__mdtL	multidrug	FALSE	FALSE	FALSE	FALSE	FALSE	species	1.20E-01	1.80E-03	89.21412143	IV
YP_671782	multidrug__mdtL	multidrug	FALSE	FALSE	TRUE	FALSE	FALSE	family	1.90E-01	6.00E-03	58.77520224	IV
ZP_02901234	multidrug__mdtL	multidrug	FALSE	FALSE	TRUE	FALSE	FALSE	genus	4.60E-01	4.90E-02	78.85697454	IV
ZP_03031860	multidrug__mdtL	multidrug	FALSE	FALSE	TRUE	FALSE	FALSE	genus	3.50E-01	2.10E-02	60.25736472	IV
ACB17801	multidrug__mdtM	multidrug	FALSE	FALSE	TRUE	FALSE	FALSE	genus	2.40E-01	8.30E-03	51.49348492	IV
YP_002389784	multidrug__mdtM	multidrug	FALSE	FALSE	TRUE	FALSE	FALSE	genus	7.60E-02	9.00E-04	5.928651187	IV
ZP_02344978	multidrug__mdtM	multidrug	FALSE	FALSE	FALSE	FALSE	FALSE	species	4.70E-02	5.70E-04	59.49312446	IV
ZP_02698483	multidrug__mdtM	multidrug	FALSE	FALSE	FALSE	FALSE	FALSE	genus	7.60E-02	5.70E-04	29.58127771	IV
ZP_03217990	multidrug__mdtM	multidrug	FALSE	FALSE	TRUE	FALSE	FALSE	family	1.10E-01	1.20E-03	63.47039445	IV
NP_290715	multidrug__mdtN	multidrug	FALSE	FALSE	TRUE	FALSE	FALSE	genus	1.70E-01	5.30E-03	10.13701596	IV
YP_001465586	multidrug__mdtN	multidrug	FALSE	FALSE	TRUE	FALSE	FALSE	genus	1.40E-01	3.10E-03	38.86156614	IV
YP_001572361	multidrug__mdtN	multidrug	FALSE	FALSE	FALSE	FALSE	FALSE	species	1.70E-01	2.30E-03	2.997538288	IV
YP_002295654	multidrug__mdtN	multidrug	FALSE	FALSE	TRUE	FALSE	FALSE	family	8.80E-02	2.20E-03	24.07191743	IV
YP_002331863	multidrug__mdtN	multidrug	FALSE	FALSE	TRUE	FALSE	FALSE	species	4.30E-01	5.40E-02	51.61896706	IV
[truncated: 2,051 more rows]
