# Supplementary material for: An omics-based framework for assessing the health risk of antimicrobial resistance genes
Source: Nat Commun. 2021 Aug 6;12:4765. doi: 10.1038/s41467-021-25096-3 (PMC8346589; doi:10.1038/s41467-021-25096-3)
Supplement: Supplementary file 9 — Supplementary Data 5 [file 41467_2021_25096_MOESM9_ESM.txt]

ARG	Genotype	Phenotype	Rank
AF132290.1.gene1.p01	beta-lactam__SHV	beta-lactam	II
CP004067.1.gene46.p01	aminoglycoside__aph(2'')-Ie	aminoglycoside	II
YP_002043045	multidrug__emrD	multidrug	II
AF139725.gene.p01	macrolide-lincosamide-streptogramin__vatE	macrolide-lincosamide-streptogramin	II
AF242872.1.gene2.p01	macrolide-lincosamide-streptogramin__ermB	macrolide-lincosamide-streptogramin	II
YP_001144149	chloramphenicol__catA	chloramphenicol	II
EF534256.2.gene1.p01	beta-lactam__OXA-72	beta-lactam	II
YP_002639394	multidrug__emrD	multidrug	III
NP_462699	multidrug__emrD	multidrug	III
YP_002228414	multidrug__emrD	multidrug	III
AB084246.gene.p01	tetracycline__tetA	tetracycline	III
CAD03195	multidrug__emrD	multidrug	III
X96858.1.gene1.p01	beta-lactam__blaB	beta-lactam	III
NC_007209.3523503.p01	macrolide-lincosamide-streptogramin__ermC	macrolide-lincosamide-streptogramin	III
CP001138.1.gene3995.p01	multidrug__emrD	multidrug	III
YP_002217746	multidrug__emrD	multidrug	III
BAD86539	macrolide-lincosamide-streptogramin__ermG	macrolide-lincosamide-streptogramin	III
CAP45902	quinolone__qnrB	quinolone	III
YP_758631	macrolide-lincosamide-streptogramin__lnuA	macrolide-lincosamide-streptogramin	III
AM051151.1.gene1.p01	beta-lactam__OKP-B	beta-lactam	III
AF016483.gene.p01	aminoglycoside__aph(2'')-IV	aminoglycoside	III
JQ396378.1.gene1.p01	beta-lactam__OXA-184	beta-lactam	III
CP001581.1.gene3143.p01	chloramphenicol__chloramphenicol and florfenicol resistance gene	chloramphenicol	III
ZP_03917649	macrolide-lincosamide-streptogramin__ermX	macrolide-lincosamide-streptogramin	III
AJ249217.gene.p01	unclassified__antibiotic resistance rRNA adenine methyltransferase	unclassified	III
YP_002245675	multidrug__emrD	multidrug	III
M35190.gene.p01	chloramphenicol__cat_chloramphenicol acetyltransferase	chloramphenicol	III
YP_001144056	tetracycline__tetE	tetracycline	IV
NP_940746	macrolide-lincosamide-streptogramin__ermX	macrolide-lincosamide-streptogramin	IV
NC_011035.1.6447745.p01	multidrug__mtrR	multidrug	IV
AJ251806.1.gene1.p01	chloramphenicol__floR	chloramphenicol	IV
AJ308558.1.gene1.p01	beta-lactam__TEM-95	beta-lactam	IV
ABG56269	quinolone__qnrB	quinolone	IV
CAI43343	chloramphenicol__chloramphenicol exporter	chloramphenicol	IV
JQ664733.1.gene1.p01	beta-lactam__MIR_6	beta-lactam	IV
AF462019.1.gene1.p01	chloramphenicol__cat_chloramphenicol acetyltransferase	chloramphenicol	IV
CAB76925	beta-lactam__class C beta-lactamase	beta-lactam	IV
YP_251195	chloramphenicol__chloramphenicol_exporter	chloramphenicol	IV
AJ250203.gene.p01	tetracycline__tet31	tetracycline	IV
X57102.1.gene1.p01	beta-lactam__class B beta-lactamase	beta-lactam	IV
X02340.1.orf0.gene.p01	aminoglycoside__aadA	aminoglycoside	IV
AY589493.1.gene1.p01	beta-lactam__TEM-112	beta-lactam	IV
DQ018711.1.gene1.p01	vancomycin__vanR	vancomycin	IV
AE000516.2.gene277.p01	aminoglycoside__aac(2')-I	aminoglycoside	IV
DQ823382.1.gene1.p01	macrolide-lincosamide-streptogramin__vgaA	macrolide-lincosamide-streptogramin	IV
CAO72212	macrolide-lincosamide-streptogramin__ermX	macrolide-lincosamide-streptogramin	IV
NP_940280	sulfonamide__sul1	sulfonamide	IV
AY500137.1.gene1.p01	beta-lactam__OXA_54	beta-lactam	IV
AAG21695	macrolide-lincosamide-streptogramin__vatE	macrolide-lincosamide-streptogramin	IV
AAM63403	beta-lactam__class B beta-lactamase	beta-lactam	IV
Y15510.gene.p01	tetracycline__tetH	tetracycline	IV
AAP97129	beta-lactam__class B beta-lactamase	beta-lactam	IV
YP_002384997	multidrug__emrD	multidrug	IV
CAA70207	macrolide-lincosamide-streptogramin__ermC	macrolide-lincosamide-streptogramin	IV
AY740681.1.gene9.p01	beta-lactam__PER-3	beta-lactam	IV
Q8Y6I2	fosfomycin__fosX	fosfomycin	IV
ABX72042	quinolone__qnrB	quinolone	IV
AF090141.1.gene1.p1	beta-lactam__GOB-1	beta-lactam	IV
DQ408762.1.gene1.p1	beta-lactam__CTX-M-59	beta-lactam	IV
AF261825.2.gene36.p01	chloramphenicol__floR	chloramphenicol	IV
BAC67147	tetracycline__tetD	tetracycline	IV
YP_001143321	beta-lactam__class B beta-lactamase	beta-lactam	IV
AB104852.1.gene6.p01	sulfonamide__sul1	sulfonamide	IV
Y11068.1.gene1.p01	beta-lactam__FOX-3	beta-lactam	IV
ABG26481	macrolide-lincosamide-streptogramin__ermX	macrolide-lincosamide-streptogramin	IV
AY077481.1.gene1.p01	beta-lactam__OXY-4	beta-lactam	IV
YP_002758412	fosfomycin__fosX	fosfomycin	IV
ZP_01950974	chloramphenicol__cat_chloramphenicol acetyltransferase	chloramphenicol	IV
HQ449669.1.orf1.gene.p01	quinolone__qnrA	quinolone	IV
YP_002849611	quinolone__qnrB	quinolone	IV
P50870	macrolide-lincosamide-streptogramin__vatD	macrolide-lincosamide-streptogramin	IV
FJ381668.1.gene1.p01	aminoglycoside__aadA	aminoglycoside	IV
L06940.gene.p01	tetracycline__tetE	tetracycline	IV
CAQ51492	tetracycline__tetH	tetracycline	IV
YP_857635	beta-lactam__class C beta-lactamase	beta-lactam	IV
U10251.1.gene1.p01	beta-lactam__OXA-12	beta-lactam	IV
