# Supplementary material for: An omics-based framework for assessing the health risk of antimicrobial resistance genes
Source: Nat Commun. 2021 Aug 6;12:4765. doi: 10.1038/s41467-021-25096-3 (PMC8346589; doi:10.1038/s41467-021-25096-3)
Supplement: Supplementary file 10 — Supplementary Data 6 [file 41467_2021_25096_MOESM10_ESM.txt]

species	genome	pathogen	total_ARGs	ARG_type	ARG_family	total_Rank_I	total_Rank_II	total_Rank_III	total_Rank_IV	total_Unassessed	donor	antibiotic_consumption	urbanism	lifestyle	lifestyle_detail	donor_type
Acidaminococcus_intestini	0471HH_0918_059_C9	0	0	None	0	0	0	0	0	0	0471HH	not_within_past_6months	urban	non_industrialized	farmer_to_western	non-FMT donors
Acidaminococcus_intestini	9767GU_0717_018_A6	0	1	tetracycline	1	0	0	1	0	0	9767GU	not_within_past_6months	rural	industrialized	hunter_gatherer_to_western	non-FMT donors
Actinomyces_oris	2807EA_1118_063_A3	0	0	None	0	0	0	0	0	0	2807EA	not_within_past_6months	rural	non_industrialized	farmer	non-FMT donors
Adlercreutzia_equolifaciens	0262AD_0917_052_B4	0	0	None	0	0	0	0	0	0	0262AD	not_within_past_6months	urban	industrialized	western	non-FMT donors
Akkermansia_muciniphila	0835HD_0218_032_D3	0	4	aminoglycoside; sulfonamide; trimethoprim	4	1	0	0	3	0	0835HD	not_within_past_6months	rural	non_industrialized	pastoralist	non-FMT donors
Akkermansia_muciniphila	am_0171_0071_e10	0	0	None	0	0	0	0	0	0	am	not_within_past_6months	urban	industrialized	western	FMT donors
Akkermansia_sp.	aa_0143_0061_a1-BIS	0	0	None	0	0	0	0	0	0	aa	not_within_past_6months	urban	industrialized	western	FMT donors
Akkermansia_sp.	aa_0143_0061_a2-BIS	0	0	None	0	0	0	0	0	0	aa	not_within_past_6months	urban	industrialized	western	FMT donors
Akkermansia_sp.	aa_0143_0061_a3-BIS	0	0	None	0	0	0	0	0	0	aa	not_within_past_6months	urban	industrialized	western	FMT donors
Akkermansia_sp.	aa_0143_0061_a4-BIS	0	0	None	0	0	0	0	0	0	aa	not_within_past_6months	urban	industrialized	western	FMT donors
Akkermansia_sp.	aa_0143_0061_b1-BIS	0	0	None	0	0	0	0	0	0	aa	not_within_past_6months	urban	industrialized	western	FMT donors
Akkermansia_sp.	aa_0143_0061_b3-BIS	0	0	None	0	0	0	0	0	0	aa	not_within_past_6months	urban	industrialized	western	FMT donors
Akkermansia_sp.	aa_0143_0061_b4-BIS	0	0	None	0	0	0	0	0	0	aa	not_within_past_6months	urban	industrialized	western	FMT donors
Akkermansia_sp.	aa_0143_0061_c1-BIS	0	0	None	0	0	0	0	0	0	aa	not_within_past_6months	urban	industrialized	western	FMT donors
Akkermansia_sp.	aa_0143_0061_c2-BIS	0	0	None	0	0	0	0	0	0	aa	not_within_past_6months	urban	industrialized	western	FMT donors
Akkermansia_sp.	aa_0143_0061_c3-BIS	0	0	None	0	0	0	0	0	0	aa	not_within_past_6months	urban	industrialized	western	FMT donors
Akkermansia_sp.	aa_0143_0061_c3-BISb	0	0	None	0	0	0	0	0	0	aa	not_within_past_6months	urban	industrialized	western	FMT donors
Akkermansia_sp.	aa_0143_0061_c4-BIS	0	0	None	0	0	0	0	0	0	aa	not_within_past_6months	urban	industrialized	western	FMT donors
Akkermansia_sp.	aa_0143_0061_d1-BIS	0	0	None	0	0	0	0	0	0	aa	not_within_past_6months	urban	industrialized	western	FMT donors
Akkermansia_sp.	aa_0143_0061_d2-BIS	0	0	None	0	0	0	0	0	0	aa	not_within_past_6months	urban	industrialized	western	FMT donors
Akkermansia_sp.	aa_0143_0061_d3-BIS	0	0	None	0	0	0	0	0	0	aa	not_within_past_6months	urban	industrialized	western	FMT donors
Akkermansia_sp.	aa_0143_0061_e1-BIS	0	0	None	0	0	0	0	0	0	aa	not_within_past_6months	urban	industrialized	western	FMT donors
Akkermansia_sp.	aa_0143_0061_e2-BIS	0	0	None	0	0	0	0	0	0	aa	not_within_past_6months	urban	industrialized	western	FMT donors
Akkermansia_sp.	aa_0143_0061_e3-BIS	0	0	None	0	0	0	0	0	0	aa	not_within_past_6months	urban	industrialized	western	FMT donors
Akkermansia_sp.	aa_0143_0061_e4-BIS	0	0	None	0	0	0	0	0	0	aa	not_within_past_6months	urban	industrialized	western	FMT donors
Akkermansia_sp.	aa_0143_0061_f1-BIS	0	0	None	0	0	0	0	0	0	aa	not_within_past_6months	urban	industrialized	western	FMT donors
Akkermansia_sp.	aa_0143_0061_f3-BIS	0	0	None	0	0	0	0	0	0	aa	not_within_past_6months	urban	industrialized	western	FMT donors
Akkermansia_sp.	aa_0143_0061_f4-BIS	0	0	None	0	0	0	0	0	0	aa	not_within_past_6months	urban	industrialized	western	FMT donors
Akkermansia_sp.	aa_0143_0061_g1-BIS	0	0	None	0	0	0	0	0	0	aa	not_within_past_6months	urban	industrialized	western	FMT donors
Akkermansia_sp.	aa_0143_0061_g3-BIS	0	0	None	0	0	0	0	0	0	aa	not_within_past_6months	urban	industrialized	western	FMT donors
Akkermansia_sp.	aa_0143_0061_g4-BIS	0	0	None	0	0	0	0	0	0	aa	not_within_past_6months	urban	industrialized	western	FMT donors
Akkermansia_sp.	aa_0143_0061_h1-BIS	0	0	None	0	0	0	0	0	0	aa	not_within_past_6months	urban	industrialized	western	FMT donors
Akkermansia_sp.	aa_0143_0061_h3-BIS	0	0	None	0	0	0	0	0	0	aa	not_within_past_6months	urban	industrialized	western	FMT donors
Akkermansia_sp.	aa_0143_0065_d7	0	1	tetracycline	1	0	0	1	0	0	aa	not_within_past_6months	urban	industrialized	western	FMT donors
Alistipes_finegoldii	aa_0143_0061_h2-BIS	0	1	tetracycline	1	0	0	1	0	0	aa	not_within_past_6months	urban	industrialized	western	FMT donors
Alistipes_finegoldii	af_0058_0066_a5	0	0	None	0	0	0	0	0	0	af	not_within_past_6months	urban	industrialized	western	FMT donors
Alistipes_indistinctus	am_0171_0078_e3	0	1	tetracycline	1	0	0	1	0	0	am	not_within_past_6months	urban	industrialized	western	FMT donors
Alistipes_obesi	0471HH_0918_059_G5	0	1	tetracycline	1	0	0	1	0	0	0471HH	not_within_past_6months	urban	non_industrialized	farmer_to_western	non-FMT donors
Alistipes_obesi	0471HH_0918_059_H5	0	1	tetracycline	1	0	0	1	0	0	0471HH	not_within_past_6months	urban	non_industrialized	farmer_to_western	non-FMT donors
Alistipes_onderdonkii	1362NZ_0917_004_H7	0	1	tetracycline	1	0	0	1	0	0	1362NZ	not_within_past_6months	rural	industrialized	western	non-FMT donors
Alistipes_onderdonkii	1462YY_0218_030_E9	0	0	None	0	0	0	0	0	0	1462YY	not_within_past_6months	rural	non_industrialized	pastoralist	non-FMT donors
Alistipes_onderdonkii	2959BY_0717_054_E6	0	0	None	0	0	0	0	0	0	2959BY	not_within_past_6months	rural	industrialized	hunter_gatherer_to_western	non-FMT donors
Alistipes_onderdonkii	8485OK_0917_061_C6	0	1	tetracycline	1	0	0	1	0	0	8485OK	not_within_past_6months	urban	industrialized	western	non-FMT donors
Alistipes_onderdonkii	am_0001_0092_a6	0	1	tetracycline	1	0	0	1	0	0	am	not_within_past_6months	urban	industrialized	western	FMT donors
Alistipes_onderdonkii	am_0006_0094_g5	0	0	None	0	0	0	0	0	0	am	not_within_past_6months	urban	industrialized	western	FMT donors
Alistipes_onderdonkii	am_0006_0094_h6	0	1	tetracycline	1	0	0	1	0	0	am	not_within_past_6months	urban	industrialized	western	FMT donors
Alistipes_onderdonkii	am_0014_0091_h11	0	1	tetracycline	1	0	0	1	0	0	am	not_within_past_6months	urban	industrialized	western	FMT donors
Alistipes_onderdonkii	am_0171_0066_g11	0	1	tetracycline	1	0	0	1	0	0	am	not_within_past_6months	urban	industrialized	western	FMT donors
Alistipes_putredinis	8131GG_1118_056_B8	0	3	beta-lactam; macrolide-lincosamide-streptogramin; tetracycline	3	0	0	3	0	0	8131GG	not_within_past_6months	urban	non_industrialized	farmer_to_western	non-FMT donors
Alistipes_senegalensis	1462YY_0218_030_E1	0	0	None	0	0	0	0	0	0	1462YY	not_within_past_6months	rural	non_industrialized	pastoralist	non-FMT donors
Alistipes_senegalensis	3032MC_0218_023_C4	0	0	None	0	0	0	0	0	0	3032MC	not_within_past_6months	rural	non_industrialized	hunter_gatherer_to_farmer	non-FMT donors
Alistipes_senegalensis	3401SE_0218_027_D6	0	2	macrolide-lincosamide-streptogramin; tetracycline	2	0	0	2	0	0	3401SE	not_within_past_6months	rural	non_industrialized	hunter_gatherer	non-FMT donors
Alistipes_senegalensis	5645FP_0918_058_C5	0	1	tetracycline	1	0	0	1	0	0	5645FP	not_within_past_6months	rural	non_industrialized	farmer	non-FMT donors
Alistipes_senegalensis	8306RM_0517_020_C12	0	1	tetracycline	1	0	0	1	0	0	8306RM	not_within_past_6months	rural	non_industrialized	farmer	non-FMT donors
Alistipes_senegalensis	9261TC_1118_065_E11	0	1	tetracycline	1	0	0	1	0	0	9261TC	not_within_past_6months	rural	non_industrialized	farmer	non-FMT donors
Alistipes_senegalensis	9261TC_1118_065_F7	0	1	tetracycline	1	0	0	1	0	0	9261TC	not_within_past_6months	rural	non_industrialized	farmer	non-FMT donors
Alistipes_senegalensis	9641UL_0918_064_E2	0	1	tetracycline	1	0	0	1	0	0	9641UL	not_within_past_6months	urban	non_industrialized	farmer_to_western	non-FMT donors
Alistipes_shahii	2880HW_0517_025_H1	0	1	tetracycline	1	0	0	1	0	0	2880HW	not_within_past_6months	rural	non_industrialized	farmer	non-FMT donors
Alistipes_shahii	3219KR_0218_022_F6	0	1	beta-lactam	1	0	0	1	0	0	3219KR	not_within_past_6months	rural	non_industrialized	hunter_gatherer	non-FMT donors
Alistipes_shahii	3219KR_0218_022_H10	0	1	beta-lactam	1	0	0	1	0	0	3219KR	not_within_past_6months	rural	non_industrialized	hunter_gatherer	non-FMT donors
Alistipes_shahii	7481HP_0218_051_A2	0	2	beta-lactam; tetracycline	2	0	0	2	0	0	7481HP	not_within_past_6months	rural	non_industrialized	NA	non-FMT donors
Alistipes_shahii	7481HP_0218_051_F5	0	1	tetracycline	1	0	0	1	0	0	7481HP	not_within_past_6months	rural	non_industrialized	NA	non-FMT donors
Alistipes_shahii	7481HP_0218_051_H2	0	4	beta-lactam; macrolide-lincosamide-streptogramin; tetracycline	3	0	0	4	0	0	7481HP	not_within_past_6months	rural	non_industrialized	NA	non-FMT donors
Alistipes_shahii	8131GG_1118_056_G3	0	2	beta-lactam; tetracycline	2	0	0	2	0	0	8131GG	not_within_past_6months	urban	non_industrialized	farmer_to_western	non-FMT donors
Alistipes_shahii	8306RM_0517_020_D3	0	1	tetracycline	1	0	0	1	0	0	8306RM	not_within_past_6months	rural	non_industrialized	farmer	non-FMT donors
Alistipes_shahii	8485OK_0917_061_D4	0	0	None	0	0	0	0	0	0	8485OK	not_within_past_6months	urban	industrialized	western	non-FMT donors
Alistipes_shahii	8485OK_0917_061_D9	0	1	tetracycline	1	0	0	1	0	0	8485OK	not_within_past_6months	urban	industrialized	western	non-FMT donors
Alistipes_shahii	9261TC_1118_065_A1	0	1	beta-lactam	1	0	0	1	0	0	9261TC	not_within_past_6months	rural	non_industrialized	farmer	non-FMT donors
Alistipes_shahii	9261TC_1118_065_B12	0	2	beta-lactam; tetracycline	2	0	0	2	0	0	9261TC	not_within_past_6months	rural	non_industrialized	farmer	non-FMT donors
Alistipes_shahii	9818IA_1118_067_E7	0	1	beta-lactam	1	0	0	1	0	0	9818IA	not_within_past_6months	rural	non_industrialized	farmer	non-FMT donors
Alistipes_shahii	9818IA_1118_067_H6	0	1	beta-lactam	1	0	0	1	0	0	9818IA	not_within_past_6months	rural	non_industrialized	farmer	non-FMT donors
Alistipes_shahii	aa_0143_0055_f1	0	1	tetracycline	1	0	0	1	0	0	aa	not_within_past_6months	urban	industrialized	western	FMT donors
Alistipes_shahii	bq_0049_0072_f4	0	2	macrolide-lincosamide-streptogramin; tetracycline	2	0	0	1	1	0	bq	not_within_past_6months	urban	industrialized	western	FMT donors
Anaerostipes_hadrus	1362NZ_0917_004_B8	0	1	tetracycline	1	0	1	0	0	0	1362NZ	not_within_past_6months	rural	industrialized	western	non-FMT donors
Anaerostipes_hadrus	1362NZ_0917_004_H8	0	1	tetracycline	1	0	1	0	0	0	1362NZ	not_within_past_6months	rural	industrialized	western	non-FMT donors
Anaerostipes_hadrus	7652PC_0417_003_H6	0	0	None	0	0	0	0	0	0	7652PC	not_within_past_6months	rural	industrialized	western	non-FMT donors
Anaerostipes_hadrus	aa_0143_0001_b4	0	0	None	0	0	0	0	0	0	aa	not_within_past_6months	urban	industrialized	western	FMT donors
Anaerostipes_sp.	0262AD_0917_052_H6	0	0	None	0	0	0	0	0	0	0262AD	not_within_past_6months	urban	industrialized	western	non-FMT donors
Anaerostipes_sp.	7652PC_0417_003_H1	0	0	None	0	0	0	0	0	0	7652PC	not_within_past_6months	rural	industrialized	western	non-FMT donors
Bacillus_cereus	af_0058_0034_c11	0	6	bacitracin; beta-lactam; fosfomycin	4	0	0	3	3	0	af	not_within_past_6months	urban	industrialized	western	FMT donors
Bacillus_coagulans	3790QQ_0918_046_H6	0	2	bacitracin; macrolide-lincosamide-streptogramin	2	0	0	1	1	0	3790QQ	not_within_past_6months	rural	non_industrialized	hunter_gatherer_to_farmer	non-FMT donors
Bacteroides_caccae	0471HH_0918_059_E4	0	1	tetracycline	1	0	0	1	0	0	0471HH	not_within_past_6months	urban	non_industrialized	farmer_to_western	non-FMT donors
Bacteroides_caccae	0835HD_0218_032_H8	0	2	macrolide-lincosamide-streptogramin; tetracycline	2	0	0	2	0	0	0835HD	not_within_past_6months	rural	non_industrialized	pastoralist	non-FMT donors
Bacteroides_caccae	1325NM_0218_050_C11	0	2	beta-lactam; tetracycline	2	0	0	2	0	0	1325NM	not_within_past_6months	urban	non_industrialized	farmer_to_western	non-FMT donors
Bacteroides_caccae	1462YY_0218_030_C7	0	2	macrolide-lincosamide-streptogramin; tetracycline	2	0	0	2	0	0	1462YY	not_within_past_6months	rural	non_industrialized	pastoralist	non-FMT donors
Bacteroides_caccae	2959BY_0717_054_D9	0	0	None	0	0	0	0	0	0	2959BY	not_within_past_6months	rural	industrialized	hunter_gatherer_to_western	non-FMT donors
Bacteroides_caccae	6383DG_0717_013_B4	0	3	macrolide-lincosamide-streptogramin; tetracycline	3	0	0	2	1	0	6383DG	not_within_past_6months	rural	industrialized	hunter_gatherer_to_western	non-FMT donors
Bacteroides_caccae	7652PC_0417_003_G12	0	1	beta-lactam	1	0	0	1	0	0	7652PC	not_within_past_6months	rural	industrialized	western	non-FMT donors
Bacteroides_caccae	8306RM_0517_007_F3	0	1	tetracycline	1	0	0	1	0	0	8306RM	not_within_past_6months	rural	non_industrialized	farmer	non-FMT donors
Bacteroides_caccae	9767GU_0717_018_H6	0	0	None	0	0	0	0	0	0	9767GU	not_within_past_6months	rural	industrialized	hunter_gatherer_to_western	non-FMT donors
Bacteroides_caccae	aa_0143_0055_g2	0	1	macrolide-lincosamide-streptogramin	1	0	0	1	0	0	aa	not_within_past_6months	urban	industrialized	western	FMT donors
Bacteroides_caccae	aa_0143_0055_h2	0	1	macrolide-lincosamide-streptogramin	1	0	0	1	0	0	aa	not_within_past_6months	urban	industrialized	western	FMT donors
Bacteroides_caccae	af_0058_0067_a6	0	1	tetracycline	1	0	0	1	0	0	af	not_within_past_6months	urban	industrialized	western	FMT donors
Bacteroides_caccae	bj_0095_0019_a8	0	2	beta-lactam; tetracycline	2	0	0	2	0	0	bj	not_within_past_6months	urban	industrialized	western	FMT donors
Bacteroides_caccae	bk_0021_0020_c1	0	1	tetracycline	1	0	0	1	0	0	bk	not_within_past_6months	urban	industrialized	western	FMT donors
Bacteroides_caccae	bq_0049_0032_e2-BIS	0	1	tetracycline	1	0	0	1	0	0	bq	not_within_past_6months	urban	industrialized	western	FMT donors
Bacteroides_caccae	bq_0049_0032_f7	0	1	tetracycline	1	0	0	1	0	0	bq	not_within_past_6months	urban	industrialized	western	FMT donors
Bacteroides_caccae	cx_0004_0024_e1	0	2	macrolide-lincosamide-streptogramin; tetracycline	2	0	0	2	0	0	cx	not_within_past_6months	urban	industrialized	western	FMT donors
Bacteroides_cellulosilyticus	0835HD_0218_032_E3	0	3	macrolide-lincosamide-streptogramin; tetracycline	2	0	0	3	0	0	0835HD	not_within_past_6months	rural	non_industrialized	pastoralist	non-FMT donors
Bacteroides_cellulosilyticus	0835HD_0218_032_H1	0	2	macrolide-lincosamide-streptogramin; tetracycline	2	0	0	2	0	0	0835HD	not_within_past_6months	rural	non_industrialized	pastoralist	non-FMT donors
Bacteroides_cellulosilyticus	2959BY_0717_054_C7	0	0	None	0	0	0	0	0	0	2959BY	not_within_past_6months	rural	industrialized	hunter_gatherer_to_western	non-FMT donors
Bacteroides_cellulosilyticus	6383DG_0717_019_G5	0	0	None	0	0	0	0	0	0	6383DG	not_within_past_6months	rural	industrialized	hunter_gatherer_to_western	non-FMT donors
Bacteroides_cellulosilyticus	9641UL_0918_064_F1	0	2	beta-lactam; tetracycline	2	0	0	1	0	1	9641UL	not_within_past_6months	urban	non_industrialized	farmer_to_western	non-FMT donors
Bacteroides_cellulosilyticus	9818IA_1118_067_E5	0	0	None	0	0	0	0	0	0	9818IA	not_within_past_6months	rural	non_industrialized	farmer	non-FMT donors
Bacteroides_cellulosilyticus	aa_0143_0037_a1	0	2	macrolide-lincosamide-streptogramin; tetracycline	2	0	0	2	0	0	aa	not_within_past_6months	urban	industrialized	western	FMT donors
Bacteroides_cellulosilyticus	aa_0143_0037_f1	0	2	macrolide-lincosamide-streptogramin; tetracycline	2	0	0	2	0	0	aa	not_within_past_6months	urban	industrialized	western	FMT donors
Bacteroides_cellulosilyticus	aa_0143_0037_g1	0	2	macrolide-lincosamide-streptogramin; tetracycline	2	0	0	2	0	0	aa	not_within_past_6months	urban	industrialized	western	FMT donors
Bacteroides_cellulosilyticus	af_0058_0006_a2	0	1	tetracycline	1	0	0	1	0	0	af	not_within_past_6months	urban	industrialized	western	FMT donors
Bacteroides_cellulosilyticus	bk_0021_0020_c4	0	3	beta-lactam; macrolide-lincosamide-streptogramin	3	0	0	3	0	0	bk	not_within_past_6months	urban	industrialized	western	FMT donors
Bacteroides_cellulosilyticus	bq_0049_0037_h5	0	2	macrolide-lincosamide-streptogramin; tetracycline	2	0	0	2	0	0	bq	not_within_past_6months	urban	industrialized	western	FMT donors
Bacteroides_clarus	0262AD_0917_052_E10	0	1	tetracycline	1	0	0	1	0	0	0262AD	not_within_past_6months	urban	industrialized	western	non-FMT donors
Bacteroides_dorei	0262AD_0917_052_E2	0	4	aminoglycoside; macrolide-lincosamide-streptogramin; tetracycline	4	1	0	2	1	0	0262AD	not_within_past_6months	urban	industrialized	western	non-FMT donors
Bacteroides_dorei	0262AD_0917_052_G10	0	4	beta-lactam; macrolide-lincosamide-streptogramin; tetracycline	3	0	0	4	0	0	0262AD	not_within_past_6months	urban	industrialized	western	non-FMT donors
Bacteroides_dorei	1325NM_0218_050_E4	0	1	tetracycline	1	0	0	1	0	0	1325NM	not_within_past_6months	urban	non_industrialized	farmer_to_western	non-FMT donors
Bacteroides_dorei	2880HW_0517_025_E4	0	1	tetracycline	1	0	0	1	0	0	2880HW	not_within_past_6months	rural	non_industrialized	farmer	non-FMT donors
Bacteroides_dorei	4492IJ_1118_049_G9	0	3	beta-lactam; sulfonamide; tetracycline	3	0	0	2	1	0	4492IJ	not_within_past_6months	urban	non_industrialized	farmer_to_western	non-FMT donors
Bacteroides_dorei	6383DG_0717_013_B1	0	2	beta-lactam; tetracycline	2	0	0	2	0	0	6383DG	not_within_past_6months	rural	industrialized	hunter_gatherer_to_western	non-FMT donors
Bacteroides_dorei	6587MW_0918_041_F5	0	3	beta-lactam; sulfonamide; tetracycline	3	0	0	2	1	0	6587MW	not_within_past_6months	urban	non_industrialized	farmer_to_western	non-FMT donors
Bacteroides_dorei	6937AY_0918_044_A11	0	1	tetracycline	1	0	0	1	0	0	6937AY	not_within_past_6months	rural	non_industrialized	farmer	non-FMT donors
Bacteroides_dorei	7652PC_0417_010_H11	0	4	beta-lactam; macrolide-lincosamide-streptogramin; tetracycline	4	0	0	4	0	0	7652PC	not_within_past_6months	rural	industrialized	western	non-FMT donors
Bacteroides_dorei	8131GG_1118_056_D2	0	2	beta-lactam; tetracycline	2	0	0	2	0	0	8131GG	not_within_past_6months	urban	non_industrialized	farmer_to_western	non-FMT donors
Bacteroides_dorei	8306RM_0517_007_C1	0	1	tetracycline	1	0	0	1	0	0	8306RM	not_within_past_6months	rural	non_industrialized	farmer	non-FMT donors
Bacteroides_dorei	8485OK_0917_061_G9	0	1	tetracycline	1	0	0	1	0	0	8485OK	not_within_past_6months	urban	industrialized	western	non-FMT donors
Bacteroides_dorei	9477JT_0917_009_H1	0	1	tetracycline	1	0	0	1	0	0	9477JT	not_within_past_6months	urban	industrialized	western	non-FMT donors
Bacteroides_dorei	aa_0143_0002_h6	0	1	macrolide-lincosamide-streptogramin	1	1	0	0	0	0	aa	not_within_past_6months	urban	industrialized	western	FMT donors
Bacteroides_dorei	af_0058_0071_e1	0	3	beta-lactam; macrolide-lincosamide-streptogramin	3	0	0	3	0	0	af	not_within_past_6months	urban	industrialized	western	FMT donors
Bacteroides_dorei	bq_0049_0072_h4	0	10	aminoglycoside; beta-lactam; macrolide-lincosamide-streptogramin; sulfonamide; tetracycline	9	0	0	7	3	0	bq	not_within_past_6months	urban	industrialized	western	FMT donors
Bacteroides_eggerthii	9641UL_0918_064_D9	0	1	tetracycline	1	0	0	1	0	0	9641UL	not_within_past_6months	urban	non_industrialized	farmer_to_western	non-FMT donors
Bacteroides_eggerthii	bj_0095_0018_a1	0	1	tetracycline	1	0	0	1	0	0	bj	not_within_past_6months	urban	industrialized	western	FMT donors
Bacteroides_eggerthii	bj_0095_0019_e5	0	1	tetracycline	1	0	0	1	0	0	bj	not_within_past_6months	urban	industrialized	western	FMT donors
Bacteroides_faecichinchillae	1325NM_0218_050_E11	0	0	None	0	0	0	0	0	0	1325NM	not_within_past_6months	urban	non_industrialized	farmer_to_western	non-FMT donors
Bacteroides_faecichinchillae	2880HW_0517_025_A3	0	1	tetracycline	1	0	0	1	0	0	2880HW	not_within_past_6months	rural	non_industrialized	farmer	non-FMT donors
Bacteroides_faecichinchillae	8131GG_1118_056_D11	0	1	tetracycline	1	0	0	1	0	0	8131GG	not_within_past_6months	urban	non_industrialized	farmer_to_western	non-FMT donors
Bacteroides_faecichinchillae	9261TC_1118_065_B6	0	1	tetracycline	1	0	0	1	0	0	9261TC	not_within_past_6months	rural	non_industrialized	farmer	non-FMT donors
Bacteroides_faecichinchillae	9818IA_1118_067_B3	0	0	None	0	0	0	0	0	0	9818IA	not_within_past_6months	rural	non_industrialized	farmer	non-FMT donors
Bacteroides_faecis	7652PC_0417_003_F1	0	4	aminoglycoside; beta-lactam; macrolide-lincosamide-streptogramin	4	1	0	3	0	0	7652PC	not_within_past_6months	rural	industrialized	western	non-FMT donors
Bacteroides_faecis	aa_0143_0005_d10	0	2	macrolide-lincosamide-streptogramin; tetracycline	2	0	0	2	0	0	aa	not_within_past_6months	urban	industrialized	western	FMT donors
Bacteroides_faecis	bf_0095_0016_c3	0	1	tetracycline	1	0	0	0	0	1	bf	not_within_past_6months	urban	industrialized	western	FMT donors
Bacteroides_faecis	cx_0004_0086_g7	0	3	beta-lactam; macrolide-lincosamide-streptogramin	3	1	0	2	0	0	cx	not_within_past_6months	urban	industrialized	western	FMT donors
Bacteroides_finegoldii	0262AD_0917_052_F4	0	3	macrolide-lincosamide-streptogramin; tetracycline	3	0	0	3	0	0	0262AD	not_within_past_6months	urban	industrialized	western	non-FMT donors
Bacteroides_finegoldii	1325NM_0218_050_D7	0	4	beta-lactam; macrolide-lincosamide-streptogramin; sulfonamide; tetracycline	4	0	0	3	1	0	1325NM	not_within_past_6months	urban	non_industrialized	farmer_to_western	non-FMT donors
Bacteroides_finegoldii	2880HW_0517_025_B11	0	2	sulfonamide; tetracycline	2	0	0	1	1	0	2880HW	not_within_past_6months	rural	non_industrialized	farmer	non-FMT donors
Bacteroides_finegoldii	2880HW_0517_025_C8	0	2	sulfonamide; tetracycline	2	0	0	1	1	0	2880HW	not_within_past_6months	rural	non_industrialized	farmer	non-FMT donors
Bacteroides_finegoldii	4013HR_0218_048_H7	0	4	aminoglycoside; sulfonamide; tetracycline	4	0	0	1	3	0	4013HR	not_within_past_6months	urban	non_industrialized	farmer_to_western	non-FMT donors
Bacteroides_finegoldii	4492IJ_1118_049_A1	0	2	beta-lactam; tetracycline	2	0	0	1	0	1	4492IJ	not_within_past_6months	urban	non_industrialized	farmer_to_western	non-FMT donors
Bacteroides_finegoldii	bq_0049_0022_a1	0	1	tetracycline	1	0	0	1	0	0	bq	not_within_past_6months	urban	industrialized	western	FMT donors
Bacteroides_finegoldii	bq_0049_0022_b2	0	1	aminoglycoside	1	0	0	1	0	0	bq	not_within_past_6months	urban	industrialized	western	FMT donors
Bacteroides_finegoldii	bq_0049_0032_e3-BIS	0	2	tetracycline	1	0	0	2	0	0	bq	not_within_past_6months	urban	industrialized	western	FMT donors
Bacteroides_fragilis	0262AD_0917_052_F2	0	2	beta-lactam; tetracycline	2	0	0	2	0	0	0262AD	not_within_past_6months	urban	industrialized	western	non-FMT donors
Bacteroides_fragilis	1325NM_0218_050_E9	0	4	beta-lactam; macrolide-lincosamide-streptogramin; tetracycline	4	0	0	4	0	0	1325NM	not_within_past_6months	urban	non_industrialized	farmer_to_western	non-FMT donors
Bacteroides_fragilis	3032MC_0218_023_C8	0	2	beta-lactam; tetracycline	2	0	0	2	0	0	3032MC	not_within_past_6months	rural	non_industrialized	hunter_gatherer_to_farmer	non-FMT donors
Bacteroides_fragilis	3790QQ_0218_008_A10	0	2	beta-lactam; chloramphenicol	2	0	0	1	1	0	3790QQ	not_within_past_6months	rural	non_industrialized	hunter_gatherer_to_farmer	non-FMT donors
Bacteroides_fragilis	4492IJ_1118_049_E6	0	2	beta-lactam; tetracycline	2	0	0	2	0	0	4492IJ	not_within_past_6months	urban	non_industrialized	farmer_to_western	non-FMT donors
Bacteroides_fragilis	6587MW_0918_035_D2	0	2	beta-lactam; tetracycline	2	0	0	2	0	0	6587MW	not_within_past_6months	urban	non_industrialized	farmer_to_western	non-FMT donors
Bacteroides_fragilis	7652PC_0417_010_B8	0	4	beta-lactam; macrolide-lincosamide-streptogramin; tetracycline	4	0	0	4	0	0	7652PC	not_within_past_6months	rural	industrialized	western	non-FMT donors
Bacteroides_fragilis	8131GG_1118_056_A2	0	2	beta-lactam; tetracycline	2	0	0	2	0	0	8131GG	not_within_past_6months	urban	non_industrialized	farmer_to_western	non-FMT donors
Bacteroides_fragilis	8855YD_0918_039_A10	0	2	beta-lactam; tetracycline	2	0	0	2	0	0	8855YD	not_within_past_6months	rural	non_industrialized	farmer	non-FMT donors
Bacteroides_fragilis	9261TC_1118_065_H3	0	2	beta-lactam; tetracycline	2	0	0	2	0	0	9261TC	not_within_past_6months	rural	non_industrialized	farmer	non-FMT donors
Bacteroides_fragilis	9477JT_0917_009_D7	0	2	beta-lactam; tetracycline	2	0	0	2	0	0	9477JT	not_within_past_6months	urban	industrialized	western	non-FMT donors
Bacteroides_fragilis	9767GU_0717_018_C11	0	1	beta-lactam	1	0	0	1	0	0	9767GU	not_within_past_6months	rural	industrialized	hunter_gatherer_to_western	non-FMT donors
Bacteroides_fragilis	aa_0143_0055_e12	0	2	beta-lactam; tetracycline	2	0	0	2	0	0	aa	not_within_past_6months	urban	industrialized	western	FMT donors
Bacteroides_fragilis	af_0058_0056_h10	0	3	beta-lactam; tetracycline	3	0	0	2	1	0	af	not_within_past_6months	urban	industrialized	western	FMT donors
Bacteroides_fragilis	af_0058_0067_c3	0	2	beta-lactam; tetracycline	2	0	0	1	1	0	af	not_within_past_6months	urban	industrialized	western	FMT donors
Bacteroides_fragilis	am_0171_0068_e2	0	2	beta-lactam; tetracycline	2	0	0	2	0	0	am	not_within_past_6months	urban	industrialized	western	FMT donors
Bacteroides_fragilis	ao_0067_0012_f4-BIS	0	2	beta-lactam; tetracycline	2	0	0	2	0	0	ao	not_within_past_6months	urban	industrialized	western	FMT donors
Bacteroides_fragilis	ao_0067_0013_g2	0	2	beta-lactam; tetracycline	2	0	0	2	0	0	ao	not_within_past_6months	urban	industrialized	western	FMT donors
Bacteroides_fragilis	ao_0067_0069_a4	0	2	beta-lactam; tetracycline	2	0	0	2	0	0	ao	not_within_past_6months	urban	industrialized	western	FMT donors
Bacteroides_fragilis	av_0103_0014_e4-BIS	0	1	beta-lactam	1	0	0	1	0	0	av	not_within_past_6months	urban	industrialized	western	FMT donors
Bacteroides_fragilis	av_0103_0015_a10	0	1	beta-lactam	1	0	0	1	0	0	av	not_within_past_6months	urban	industrialized	western	FMT donors
Bacteroides_fragilis	bf_0095_0016_d4	0	2	beta-lactam; tetracycline	2	0	0	2	0	0	bf	not_within_past_6months	urban	industrialized	western	FMT donors
Bacteroides_fragilis	bq_0049_0068_d8	0	2	beta-lactam; tetracycline	2	0	0	2	0	0	bq	not_within_past_6months	urban	industrialized	western	FMT donors
Bacteroides_intestinalis	3401SE_0218_027_B8	0	1	tetracycline	1	0	0	1	0	0	3401SE	not_within_past_6months	rural	non_industrialized	hunter_gatherer	non-FMT donors
Bacteroides_intestinalis	5893AJ_0218_015_A6	0	1	tetracycline	1	0	0	1	0	0	5893AJ	not_within_past_6months	rural	non_industrialized	hunter_gatherer	non-FMT donors
Bacteroides_intestinalis	7481HP_0218_051_G4	0	1	tetracycline	1	0	0	1	0	0	7481HP	not_within_past_6months	rural	non_industrialized	NA	non-FMT donors
Bacteroides_intestinalis	8131GG_1118_056_A5	0	1	tetracycline	1	0	0	1	0	0	8131GG	not_within_past_6months	urban	non_industrialized	farmer_to_western	non-FMT donors
Bacteroides_intestinalis	bf_0095_0063_a1	0	3	beta-lactam; macrolide-lincosamide-streptogramin; tetracycline	3	0	0	2	1	0	bf	not_within_past_6months	urban	industrialized	western	FMT donors
Bacteroides_intestinalis	bf_0095_0063_a3	0	3	beta-lactam; macrolide-lincosamide-streptogramin; tetracycline	3	0	0	2	1	0	bf	not_within_past_6months	urban	industrialized	western	FMT donors
Bacteroides_massiliensis	4013HR_0218_048_D8	0	1	tetracycline	1	0	0	1	0	0	4013HR	not_within_past_6months	urban	non_industrialized	farmer_to_western	non-FMT donors
Bacteroides_massiliensis	4492IJ_1118_049_C8	0	1	tetracycline	1	0	0	1	0	0	4492IJ	not_within_past_6months	urban	non_industrialized	farmer_to_western	non-FMT donors
Bacteroides_massiliensis	6383DG_0717_019_E4	0	5	beta-lactam; macrolide-lincosamide-streptogramin; tetracycline	4	0	0	4	1	0	6383DG	not_within_past_6months	rural	industrialized	hunter_gatherer_to_western	non-FMT donors
Bacteroides_massiliensis	9261TC_1118_065_C3	0	2	beta-lactam; sulfonamide	2	0	0	1	1	0	9261TC	not_within_past_6months	rural	non_industrialized	farmer	non-FMT donors
Bacteroides_massiliensis	9261TC_1118_065_E4	0	3	sulfonamide; tetracycline	2	0	0	2	1	0	9261TC	not_within_past_6months	rural	non_industrialized	farmer	non-FMT donors
Bacteroides_nordii	2807EA_1118_063_D5	0	1	tetracycline	1	0	0	1	0	0	2807EA	not_within_past_6months	rural	non_industrialized	farmer	non-FMT donors
Bacteroides_nordii	3321JW_0918_034_G2	0	2	tetracycline	1	0	0	2	0	0	3321JW	not_within_past_6months	urban	non_industrialized	farmer_to_western	non-FMT donors
Bacteroides_nordii	5399ZK_0218_024_A1	0	1	tetracycline	1	0	0	1	0	0	5399ZK	not_within_past_6months	rural	non_industrialized	pastoralist	non-FMT donors
Bacteroides_ovatus	0262AD_0917_052_C4	0	2	beta-lactam; tetracycline	2	0	0	2	0	0	0262AD	not_within_past_6months	urban	industrialized	western	non-FMT donors
Bacteroides_ovatus	2880HW_0517_025_D5	0	3	beta-lactam; sulfonamide; tetracycline	3	0	0	2	1	0	2880HW	not_within_past_6months	rural	non_industrialized	farmer	non-FMT donors
Bacteroides_ovatus	2880HW_0517_025_G1	0	1	tetracycline	1	0	0	1	0	0	2880HW	not_within_past_6months	rural	non_industrialized	farmer	non-FMT donors
Bacteroides_ovatus	2959BY_0717_054_H9	0	2	macrolide-lincosamide-streptogramin; tetracycline	2	0	0	2	0	0	2959BY	not_within_past_6months	rural	industrialized	hunter_gatherer_to_western	non-FMT donors
Bacteroides_ovatus	3401SE_0218_027_F1	0	2	macrolide-lincosamide-streptogramin; tetracycline	2	0	0	2	0	0	3401SE	not_within_past_6months	rural	non_industrialized	hunter_gatherer	non-FMT donors
Bacteroides_ovatus	3606MB_1118_055_D2	0	5	aminoglycoside; beta-lactam; sulfonamide; tetracycline	5	0	0	2	3	0	3606MB	not_within_past_6months	rural	non_industrialized	farmer	non-FMT donors
Bacteroides_ovatus	4013HR_0218_048_C2	0	0	None	0	0	0	0	0	0	4013HR	not_within_past_6months	urban	non_industrialized	farmer_to_western	non-FMT donors
Bacteroides_ovatus	4492IJ_1118_049_G11	0	5	beta-lactam; macrolide-lincosamide-streptogramin; tetracycline	4	0	0	4	1	0	4492IJ	not_within_past_6months	urban	non_industrialized	farmer_to_western	non-FMT donors
Bacteroides_ovatus	4492IJ_1118_049_G7	0	1	tetracycline	1	0	0	1	0	0	4492IJ	not_within_past_6months	urban	non_industrialized	farmer_to_western	non-FMT donors
Bacteroides_ovatus	5893AJ_0218_015_C2	0	1	beta-lactam	1	0	0	1	0	0	5893AJ	not_within_past_6months	rural	non_industrialized	hunter_gatherer	non-FMT donors
Bacteroides_ovatus	6383DG_0717_019_B10	0	4	macrolide-lincosamide-streptogramin; tetracycline	3	0	0	3	1	0	6383DG	not_within_past_6months	rural	industrialized	hunter_gatherer_to_western	non-FMT donors
Bacteroides_ovatus	6383DG_0717_019_G7	0	4	beta-lactam; macrolide-lincosamide-streptogramin; tetracycline	4	0	0	3	1	0	6383DG	not_within_past_6months	rural	industrialized	hunter_gatherer_to_western	non-FMT donors
Bacteroides_ovatus	8306RM_0517_020_B4	0	2	tetracycline	1	0	0	2	0	0	8306RM	not_within_past_6months	rural	non_industrialized	farmer	non-FMT donors
Bacteroides_ovatus	8306RM_0517_020_F11	0	2	beta-lactam; tetracycline	2	0	0	2	0	0	8306RM	not_within_past_6months	rural	non_industrialized	farmer	non-FMT donors
Bacteroides_ovatus	8485OK_0917_061_C5	0	1	tetracycline	1	0	0	1	0	0	8485OK	not_within_past_6months	urban	industrialized	western	non-FMT donors
Bacteroides_ovatus	9261TC_1118_065_G5	0	2	beta-lactam; macrolide-lincosamide-streptogramin	2	0	0	2	0	0	9261TC	not_within_past_6months	rural	non_industrialized	farmer	non-FMT donors
Bacteroides_ovatus	9767GU_0717_018_B8	0	2	beta-lactam; tetracycline	2	0	0	2	0	0	9767GU	not_within_past_6months	rural	industrialized	hunter_gatherer_to_western	non-FMT donors
Bacteroides_ovatus	9767GU_0717_018_F8	0	0	None	0	0	0	0	0	0	9767GU	not_within_past_6months	rural	industrialized	hunter_gatherer_to_western	non-FMT donors
Bacteroides_ovatus	9818IA_1118_067_A5	0	4	aminoglycoside; beta-lactam; sulfonamide	4	0	0	1	3	0	9818IA	not_within_past_6months	rural	non_industrialized	farmer	non-FMT donors
Bacteroides_ovatus	9818IA_1118_067_B1	0	4	aminoglycoside; beta-lactam; sulfonamide	4	0	0	1	3	0	9818IA	not_within_past_6months	rural	non_industrialized	farmer	non-FMT donors
Bacteroides_ovatus	9818IA_1118_067_H3	0	5	aminoglycoside; beta-lactam; sulfonamide; tetracycline	5	0	0	2	3	0	9818IA	not_within_past_6months	rural	non_industrialized	farmer	non-FMT donors
Bacteroides_ovatus	aa_0143_0005_c5	0	3	beta-lactam; macrolide-lincosamide-streptogramin; tetracycline	3	0	0	3	0	0	aa	not_within_past_6months	urban	industrialized	western	FMT donors
Bacteroides_ovatus	aa_0143_0055_b8	0	1	tetracycline	1	0	0	1	0	0	aa	not_within_past_6months	urban	industrialized	western	FMT donors
Bacteroides_ovatus	af_0058_0066_e4	0	4	beta-lactam; macrolide-lincosamide-streptogramin; tetracycline	3	0	0	4	0	0	af	not_within_past_6months	urban	industrialized	western	FMT donors
Bacteroides_ovatus	af_0058_0067_e2	0	3	beta-lactam; tetracycline	3	0	0	3	0	0	af	not_within_past_6months	urban	industrialized	western	FMT donors
Bacteroides_ovatus	af_0058_0071_a2-BIS	0	3	beta-lactam; macrolide-lincosamide-streptogramin; tetracycline	3	0	0	3	0	0	af	not_within_past_6months	urban	industrialized	western	FMT donors
Bacteroides_ovatus	af_0058_0071_e4-BIS	0	3	beta-lactam; macrolide-lincosamide-streptogramin; tetracycline	3	0	0	3	0	0	af	not_within_past_6months	urban	industrialized	western	FMT donors
Bacteroides_ovatus	af_0058_0083_c2-BIS	0	2	beta-lactam; macrolide-lincosamide-streptogramin	2	0	0	2	0	0	af	not_within_past_6months	urban	industrialized	western	FMT donors
Bacteroides_ovatus	af_0058_0083_c3-BIS	0	4	beta-lactam; macrolide-lincosamide-streptogramin; tetracycline	3	0	0	4	0	0	af	not_within_past_6months	urban	industrialized	western	FMT donors
Bacteroides_ovatus	af_0058_0083_c6-BIS	0	6	beta-lactam; macrolide-lincosamide-streptogramin; tetracycline	3	0	0	5	0	1	af	not_within_past_6months	urban	industrialized	western	FMT donors
Bacteroides_ovatus	af_0058_0083_d6-BIS	0	3	beta-lactam; macrolide-lincosamide-streptogramin; tetracycline	3	0	0	3	0	0	af	not_within_past_6months	urban	industrialized	western	FMT donors
Bacteroides_ovatus	am_0070_0085_g7	0	1	beta-lactam	1	0	0	1	0	0	am	not_within_past_6months	urban	industrialized	western	FMT donors
Bacteroides_ovatus	am_0171_0071_g10	0	1	beta-lactam	1	0	0	1	0	0	am	not_within_past_6months	urban	industrialized	western	FMT donors
Bacteroides_ovatus	am_0171_0071_h10	0	0	None	0	0	0	0	0	0	am	not_within_past_6months	urban	industrialized	western	FMT donors
Bacteroides_ovatus	an_0080_0058_c10	0	1	tetracycline	1	0	0	1	0	0	an	not_within_past_6months	urban	industrialized	western	FMT donors
Bacteroides_ovatus	ao_0067_0012_b7-BIS	0	3	macrolide-lincosamide-streptogramin; tetracycline	2	0	0	3	0	0	ao	not_within_past_6months	urban	industrialized	western	FMT donors
Bacteroides_ovatus	ao_0067_0012_c10	0	3	macrolide-lincosamide-streptogramin; tetracycline	2	0	0	3	0	0	ao	not_within_past_6months	urban	industrialized	western	FMT donors
Bacteroides_ovatus	ao_0067_0037_f3	0	3	macrolide-lincosamide-streptogramin; tetracycline	2	0	0	3	0	0	ao	not_within_past_6months	urban	industrialized	western	FMT donors
Bacteroides_ovatus	ao_0067_0037_g3	0	3	macrolide-lincosamide-streptogramin; tetracycline	2	0	0	3	0	0	ao	not_within_past_6months	urban	industrialized	western	FMT donors
Bacteroides_ovatus	av_0103_0014_a3	0	0	None	0	0	0	0	0	0	av	not_within_past_6months	urban	industrialized	western	FMT donors
Bacteroides_ovatus	av_0103_0014_a3-BIS	0	0	None	0	0	0	0	0	0	av	not_within_past_6months	urban	industrialized	western	FMT donors
Bacteroides_ovatus	av_0103_0062_f10	0	1	tetracycline	1	0	0	1	0	0	av	not_within_past_6months	urban	industrialized	western	FMT donors
Bacteroides_ovatus	bf_0095_0016_b1	0	1	tetracycline	1	0	0	1	0	0	bf	not_within_past_6months	urban	industrialized	western	FMT donors
Bacteroides_ovatus	bf_0095_0037_a4	0	2	beta-lactam; tetracycline	2	0	0	2	0	0	bf	not_within_past_6months	urban	industrialized	western	FMT donors
Bacteroides_ovatus	bf_0095_0037_d4	0	1	tetracycline	1	0	0	1	0	0	bf	not_within_past_6months	urban	industrialized	western	FMT donors
Bacteroides_ovatus	bf_0095_0037_f4	0	2	beta-lactam; tetracycline	2	0	0	2	0	0	bf	not_within_past_6months	urban	industrialized	western	FMT donors
Bacteroides_ovatus	bk_0021_0063_b10	0	2	macrolide-lincosamide-streptogramin; tetracycline	2	0	0	2	0	0	bk	not_within_past_6months	urban	industrialized	western	FMT donors
Bacteroides_ovatus	bk_0021_0063_g9	0	1	tetracycline	1	0	0	1	0	0	bk	not_within_past_6months	urban	industrialized	western	FMT donors
Bacteroides_ovatus	bq_0049_0037_a5	0	6	aminoglycoside; beta-lactam; macrolide-lincosamide-streptogramin; tetracycline	6	1	0	5	0	0	bq	not_within_past_6months	urban	industrialized	western	FMT donors
Bacteroides_ovatus	cx_0004_0086_d7	0	2	macrolide-lincosamide-streptogramin; tetracycline	2	0	0	2	0	0	cx	not_within_past_6months	urban	industrialized	western	FMT donors
Bacteroides_plebeius	4492IJ_1118_049_C9	0	2	beta-lactam; tetracycline	2	0	0	2	0	0	4492IJ	not_within_past_6months	urban	non_industrialized	farmer_to_western	non-FMT donors
Bacteroides_plebeius	9261TC_1118_065_C1	0	1	sulfonamide	1	0	0	0	1	0	9261TC	not_within_past_6months	rural	non_industrialized	farmer	non-FMT donors
Bacteroides_salyersiae	3606MB_1118_055_C10	0	2	beta-lactam; tetracycline	2	0	0	1	0	1	3606MB	not_within_past_6months	rural	non_industrialized	farmer	non-FMT donors
Bacteroides_salyersiae	6383DG_0717_019_G4	0	1	tetracycline	1	0	0	1	0	0	6383DG	not_within_past_6months	rural	industrialized	hunter_gatherer_to_western	non-FMT donors
Bacteroides_salyersiae	7652PC_0417_003_B11	0	5	aminoglycoside; beta-lactam; macrolide-lincosamide-streptogramin; tetracycline	5	0	0	4	1	0	7652PC	not_within_past_6months	rural	industrialized	western	non-FMT donors
Bacteroides_salyersiae	am_0171_0057_f1	0	1	tetracycline	1	0	0	1	0	0	am	not_within_past_6months	urban	industrialized	western	FMT donors
Bacteroides_salyersiae	am_0171_0066_a11	0	1	tetracycline	1	0	0	1	0	0	am	not_within_past_6months	urban	industrialized	western	FMT donors
Bacteroides_salyersiae	bk_0021_0020_a3	0	4	beta-lactam; macrolide-lincosamide-streptogramin; tetracycline	4	0	0	4	0	0	bk	not_within_past_6months	urban	industrialized	western	FMT donors
Bacteroides_salyersiae	bk_0021_0037_f7	0	4	beta-lactam; macrolide-lincosamide-streptogramin; tetracycline	4	0	0	4	0	0	bk	not_within_past_6months	urban	industrialized	western	FMT donors
Bacteroides_salyersiae	bk_0021_0037_g7	0	4	beta-lactam; macrolide-lincosamide-streptogramin; tetracycline	4	0	0	4	0	0	bk	not_within_past_6months	urban	industrialized	western	FMT donors
Bacteroides_salyersiae	bq_0049_0037_b5	0	1	tetracycline	1	0	0	1	0	0	bq	not_within_past_6months	urban	industrialized	western	FMT donors
Bacteroides_sartorii	8634BP_0918_043_C1	0	0	None	0	0	0	0	0	0	8634BP	not_within_past_6months	rural	non_industrialized	farmer	non-FMT donors
Bacteroides_sp.	4324HL_0218_028_B8	0	2	beta-lactam; tetracycline	2	0	0	2	0	0	4324HL	not_within_past_6months	rural	non_industrialized	hunter_gatherer_to_farmer	non-FMT donors
Bacteroides_sp.	8144JZ_0517_029_E4	0	1	beta-lactam	1	0	0	1	0	0	8144JZ	not_within_past_6months	rural	non_industrialized	farmer	non-FMT donors
Bacteroides_sp.	8306RM_0517_020_E11	0	3	beta-lactam; tetracycline	2	0	0	1	0	2	8306RM	not_within_past_6months	rural	non_industrialized	farmer	non-FMT donors
Bacteroides_sp.2	2959BY_0717_054_F5	0	3	beta-lactam; macrolide-lincosamide-streptogramin; tetracycline	3	0	0	2	0	1	2959BY	not_within_past_6months	rural	industrialized	hunter_gatherer_to_western	non-FMT donors
Bacteroides_sp.2	3321JW_0918_034_B3	0	2	beta-lactam; tetracycline	2	0	0	1	1	0	3321JW	not_within_past_6months	urban	non_industrialized	farmer_to_western	non-FMT donors
Bacteroides_sp.2	3321JW_0918_034_C1	0	5	beta-lactam; macrolide-lincosamide-streptogramin; tetracycline	5	0	0	4	0	1	3321JW	not_within_past_6months	urban	non_industrialized	farmer_to_western	non-FMT donors
Bacteroides_sp.2	4117FE_0918_042_D8	0	2	beta-lactam; tetracycline	2	0	0	1	1	0	4117FE	not_within_past_6months	rural	non_industrialized	fisherman	non-FMT donors
Bacteroides_sp.2	6556FT_0517_031_D8	0	2	beta-lactam; tetracycline	2	0	0	2	0	0	6556FT	not_within_past_6months	rural	non_industrialized	farmer	non-FMT donors
Bacteroides_sp.2	6587MW_0918_041_E12	0	2	beta-lactam; tetracycline	2	0	0	2	0	0	6587MW	not_within_past_6months	urban	non_industrialized	farmer_to_western	non-FMT donors
Bacteroides_sp.2	6937AY_0918_044_C6	0	3	beta-lactam; tetracycline	3	0	0	3	0	0	6937AY	not_within_past_6months	rural	non_industrialized	farmer	non-FMT donors
Bacteroides_sp.2	8144JZ_0517_029_G8	0	2	beta-lactam; tetracycline	2	0	0	2	0	0	8144JZ	not_within_past_6months	rural	non_industrialized	farmer	non-FMT donors
Bacteroides_sp.2	8855YD_0918_040_D2	0	3	beta-lactam; sulfonamide; tetracycline	3	0	0	1	2	0	8855YD	not_within_past_6months	rural	non_industrialized	farmer	non-FMT donors
Bacteroides_sp.2	9423BV_0218_026_A10	0	2	beta-lactam; tetracycline	2	0	0	1	1	0	9423BV	not_within_past_6months	rural	non_industrialized	hunter_gatherer	non-FMT donors
Bacteroides_stercoris	0471HH_0918_059_A8	0	1	tetracycline	1	0	0	1	0	0	0471HH	not_within_past_6months	urban	non_industrialized	farmer_to_western	non-FMT donors
Bacteroides_stercoris	2959BY_0717_054_C8	0	3	aminoglycoside; macrolide-lincosamide-streptogramin; tetracycline	3	1	0	2	0	0	2959BY	not_within_past_6months	rural	industrialized	hunter_gatherer_to_western	non-FMT donors
Bacteroides_stercoris	2959BY_0717_054_D1	0	1	tetracycline	1	0	0	1	0	0	2959BY	not_within_past_6months	rural	industrialized	hunter_gatherer_to_western	non-FMT donors
Bacteroides_stercoris	3606MB_1118_055_E8	0	2	beta-lactam; tetracycline	2	0	0	2	0	0	3606MB	not_within_past_6months	rural	non_industrialized	farmer	non-FMT donors
Bacteroides_stercoris	4013HR_0218_048_B1	0	2	beta-lactam; tetracycline	2	0	0	2	0	0	4013HR	not_within_past_6months	urban	non_industrialized	farmer_to_western	non-FMT donors
Bacteroides_stercoris	8485OK_0917_061_D12	0	1	tetracycline	1	0	0	1	0	0	8485OK	not_within_past_6months	urban	industrialized	western	non-FMT donors
Bacteroides_stercoris	9261TC_1118_065_F11	0	4	beta-lactam; sulfonamide; tetracycline	3	0	0	3	1	0	9261TC	not_within_past_6months	rural	non_industrialized	farmer	non-FMT donors
Bacteroides_stercoris	af_0058_0044_g1	0	3	macrolide-lincosamide-streptogramin; tetracycline	2	0	0	3	0	0	af	not_within_past_6months	urban	industrialized	western	FMT donors
Bacteroides_stercoris	am_0070_0079_e7	0	2	beta-lactam; macrolide-lincosamide-streptogramin	2	0	0	2	0	0	am	not_within_past_6months	urban	industrialized	western	FMT donors
Bacteroides_stercoris	cx_0004_0024_d2	0	3	beta-lactam; macrolide-lincosamide-streptogramin; tetracycline	3	0	0	3	0	0	cx	not_within_past_6months	urban	industrialized	western	FMT donors
Bacteroides_stercoris	cx_0004_0024_f1	0	1	macrolide-lincosamide-streptogramin	1	0	0	1	0	0	cx	not_within_past_6months	urban	industrialized	western	FMT donors
Bacteroides_thetaiotaomicron	0262AD_0917_052_C2	0	0	None	0	0	0	0	0	0	0262AD	not_within_past_6months	urban	industrialized	western	non-FMT donors
Bacteroides_thetaiotaomicron	0262AD_0917_052_C9	0	0	None	0	0	0	0	0	0	0262AD	not_within_past_6months	urban	industrialized	western	non-FMT donors
Bacteroides_thetaiotaomicron	0471HH_0918_059_F6	0	1	tetracycline	1	0	0	1	0	0	0471HH	not_within_past_6months	urban	non_industrialized	farmer_to_western	non-FMT donors
Bacteroides_thetaiotaomicron	0835HD_0218_032_B5	0	3	beta-lactam; sulfonamide; tetracycline	3	0	0	2	1	0	0835HD	not_within_past_6months	rural	non_industrialized	pastoralist	non-FMT donors
Bacteroides_thetaiotaomicron	1325NM_0218_050_D12	0	3	macrolide-lincosamide-streptogramin; tetracycline	3	0	0	2	1	0	1325NM	not_within_past_6months	urban	non_industrialized	farmer_to_western	non-FMT donors
Bacteroides_thetaiotaomicron	3321JW_0918_034_C4	0	1	tetracycline	1	0	0	1	0	0	3321JW	not_within_past_6months	urban	non_industrialized	farmer_to_western	non-FMT donors
Bacteroides_thetaiotaomicron	3606MB_1118_055_G12	0	1	tetracycline	1	0	0	1	0	0	3606MB	not_within_past_6months	rural	non_industrialized	farmer	non-FMT donors
Bacteroides_thetaiotaomicron	4013HR_0218_048_B6	0	1	tetracycline	1	0	0	1	0	0	4013HR	not_within_past_6months	urban	non_industrialized	farmer_to_western	non-FMT donors
Bacteroides_thetaiotaomicron	4492IJ_1118_049_D8	0	1	beta-lactam	1	0	0	1	0	0	4492IJ	not_within_past_6months	urban	non_industrialized	farmer_to_western	non-FMT donors
Bacteroides_thetaiotaomicron	5893AJ_0218_014_G2	0	1	tetracycline	1	0	0	1	0	0	5893AJ	not_within_past_6months	rural	non_industrialized	hunter_gatherer	non-FMT donors
Bacteroides_thetaiotaomicron	5893AJ_0218_014_H2	0	1	tetracycline	1	0	0	1	0	0	5893AJ	not_within_past_6months	rural	non_industrialized	hunter_gatherer	non-FMT donors
Bacteroides_thetaiotaomicron	7652PC_0417_010_D4	0	3	macrolide-lincosamide-streptogramin; tetracycline	3	0	0	2	1	0	7652PC	not_within_past_6months	rural	industrialized	western	non-FMT donors
Bacteroides_thetaiotaomicron	8306RM_0918_047_B2	0	2	sulfonamide; tetracycline	2	0	0	1	1	0	8306RM	not_within_past_6months	rural	non_industrialized	farmer	non-FMT donors
Bacteroides_thetaiotaomicron	9767GU_0717_018_E1	0	1	beta-lactam	1	0	0	1	0	0	9767GU	not_within_past_6months	rural	industrialized	hunter_gatherer_to_western	non-FMT donors
Bacteroides_thetaiotaomicron	9818IA_1118_067_E10	0	2	beta-lactam; tetracycline	2	0	0	2	0	0	9818IA	not_within_past_6months	rural	non_industrialized	farmer	non-FMT donors
Bacteroides_thetaiotaomicron	af_0058_0061_a5-BIS	0	3	macrolide-lincosamide-streptogramin; tetracycline	3	0	0	3	0	0	af	not_within_past_6months	urban	industrialized	western	FMT donors
Bacteroides_thetaiotaomicron	af_0058_0061_a5-BISb	0	3	macrolide-lincosamide-streptogramin; tetracycline	3	0	0	3	0	0	af	not_within_past_6months	urban	industrialized	western	FMT donors
Bacteroides_thetaiotaomicron	af_0058_0061_a5-BISc	0	3	macrolide-lincosamide-streptogramin; tetracycline	3	0	0	3	0	0	af	not_within_past_6months	urban	industrialized	western	FMT donors
Bacteroides_thetaiotaomicron	af_0058_0061_d5-BIS	0	3	macrolide-lincosamide-streptogramin; tetracycline	3	0	0	3	0	0	af	not_within_past_6months	urban	industrialized	western	FMT donors
Bacteroides_thetaiotaomicron	af_0058_0061_e6	0	4	macrolide-lincosamide-streptogramin; tetracycline	4	0	1	3	0	0	af	not_within_past_6months	urban	industrialized	western	FMT donors
Bacteroides_thetaiotaomicron	av_0103_0014_d11-BIS	0	0	None	0	0	0	0	0	0	av	not_within_past_6months	urban	industrialized	western	FMT donors
Bacteroides_thetaiotaomicron	av_0103_0014_f4-BIS	0	0	None	0	0	0	0	0	0	av	not_within_past_6months	urban	industrialized	western	FMT donors
Bacteroides_thetaiotaomicron	av_0103_0014_h4	0	0	None	0	0	0	0	0	0	av	not_within_past_6months	urban	industrialized	western	FMT donors
Bacteroides_thetaiotaomicron	bk_0021_0020_e3	0	1	tetracycline	1	0	0	1	0	0	bk	not_within_past_6months	urban	industrialized	western	FMT donors
Bacteroides_thetaiotaomicron	bk_0021_0020_h3	0	4	beta-lactam; macrolide-lincosamide-streptogramin; tetracycline	4	0	0	4	0	0	bk	not_within_past_6months	urban	industrialized	western	FMT donors
Bacteroides_thetaiotaomicron	bk_0021_0037_h7	0	4	beta-lactam; macrolide-lincosamide-streptogramin; tetracycline	4	0	0	4	0	0	bk	not_within_past_6months	urban	industrialized	western	FMT donors
Bacteroides_thetaiotaomicron	bq_0049_0022_b1	0	0	None	0	0	0	0	0	0	bq	not_within_past_6months	urban	industrialized	western	FMT donors
Bacteroides_thetaiotaomicron	bq_0049_0032_b1-BIS	0	3	aminoglycoside; sulfonamide; tetracycline	3	0	0	1	2	0	bq	not_within_past_6months	urban	industrialized	western	FMT donors
Bacteroides_thetaiotaomicron	bq_0049_0032_c10	0	0	None	0	0	0	0	0	0	bq	not_within_past_6months	urban	industrialized	western	FMT donors
Bacteroides_thetaiotaomicron	bq_0049_0032_d11	0	0	None	0	0	0	0	0	0	bq	not_within_past_6months	urban	industrialized	western	FMT donors
Bacteroides_thetaiotaomicron	cx_0004_0086_c7	0	4	beta-lactam; macrolide-lincosamide-streptogramin; tetracycline	4	0	0	4	0	0	cx	not_within_past_6months	urban	industrialized	western	FMT donors
Bacteroides_thetaiotaomicron	cx_0004_0086_h9	0	4	beta-lactam; macrolide-lincosamide-streptogramin; tetracycline	4	0	0	4	0	0	cx	not_within_past_6months	urban	industrialized	western	FMT donors
Bacteroides_uniformis	0262AD_0917_052_A6	0	4	aminoglycoside; beta-lactam; macrolide-lincosamide-streptogramin; tetracycline	4	1	0	3	0	0	0262AD	not_within_past_6months	urban	industrialized	western	non-FMT donors
Bacteroides_uniformis	0471HH_0918_059_A1	0	3	beta-lactam; tetracycline	3	0	0	3	0	0	0471HH	not_within_past_6months	urban	non_industrialized	farmer_to_western	non-FMT donors
Bacteroides_uniformis	0471HH_0918_059_B12	0	2	beta-lactam; tetracycline	2	0	0	2	0	0	0471HH	not_within_past_6months	urban	non_industrialized	farmer_to_western	non-FMT donors
Bacteroides_uniformis	1325NM_0218_050_D4	0	4	beta-lactam; sulfonamide; tetracycline	4	0	0	3	1	0	1325NM	not_within_past_6months	urban	non_industrialized	farmer_to_western	non-FMT donors
Bacteroides_uniformis	1325NM_0218_050_F5	0	3	beta-lactam; tetracycline	3	0	0	3	0	0	1325NM	not_within_past_6months	urban	non_industrialized	farmer_to_western	non-FMT donors
Bacteroides_uniformis	1362NZ_0917_004_D4	0	2	beta-lactam; tetracycline	2	0	0	2	0	0	1362NZ	not_within_past_6months	rural	industrialized	western	non-FMT donors
Bacteroides_uniformis	1462YY_0218_030_E6	0	2	beta-lactam; tetracycline	2	0	0	2	0	0	1462YY	not_within_past_6months	rural	non_industrialized	pastoralist	non-FMT donors
Bacteroides_uniformis	2807EA_1118_063_E1	0	2	beta-lactam; tetracycline	2	0	0	2	0	0	2807EA	not_within_past_6months	rural	non_industrialized	farmer	non-FMT donors
Bacteroides_uniformis	2880HW_0517_025_E11	0	3	beta-lactam; tetracycline	3	0	0	3	0	0	2880HW	not_within_past_6months	rural	non_industrialized	farmer	non-FMT donors
Bacteroides_uniformis	2880HW_0517_025_F11	0	2	beta-lactam; tetracycline	2	0	0	2	0	0	2880HW	not_within_past_6months	rural	non_industrialized	farmer	non-FMT donors
Bacteroides_uniformis	3321JW_0918_045_E5	0	2	beta-lactam; tetracycline	2	0	0	2	0	0	3321JW	not_within_past_6months	urban	non_industrialized	farmer_to_western	non-FMT donors
Bacteroides_uniformis	3401SE_0218_027_D3	0	1	beta-lactam	1	0	0	1	0	0	3401SE	not_within_past_6months	rural	non_industrialized	hunter_gatherer	non-FMT donors
Bacteroides_uniformis	3401SE_0218_027_E5	0	3	beta-lactam; tetracycline	3	0	0	3	0	0	3401SE	not_within_past_6months	rural	non_industrialized	hunter_gatherer	non-FMT donors
Bacteroides_uniformis	4117FE_0918_042_C4	0	2	beta-lactam; tetracycline	2	0	0	2	0	0	4117FE	not_within_past_6months	rural	non_industrialized	fisherman	non-FMT donors
Bacteroides_uniformis	4492IJ_1118_049_E9	0	3	beta-lactam; sulfonamide; tetracycline	3	0	0	2	1	0	4492IJ	not_within_past_6months	urban	non_industrialized	farmer_to_western	non-FMT donors
Bacteroides_uniformis	4492IJ_1118_049_F1	0	2	beta-lactam	2	0	0	1	0	1	4492IJ	not_within_past_6months	urban	non_industrialized	farmer_to_western	non-FMT donors
Bacteroides_uniformis	6383DG_0717_005_F3	0	2	beta-lactam; tetracycline	2	0	0	2	0	0	6383DG	not_within_past_6months	rural	industrialized	hunter_gatherer_to_western	non-FMT donors
Bacteroides_uniformis	6383DG_0717_019_F2	0	2	beta-lactam; tetracycline	2	0	0	2	0	0	6383DG	not_within_past_6months	rural	industrialized	hunter_gatherer_to_western	non-FMT donors
Bacteroides_uniformis	6587MW_0918_041_D4	0	4	beta-lactam; sulfonamide	4	0	0	3	1	0	6587MW	not_within_past_6months	urban	non_industrialized	farmer_to_western	non-FMT donors
Bacteroides_uniformis	7481HP_0218_051_A4	0	4	beta-lactam; macrolide-lincosamide-streptogramin; tetracycline	4	0	0	3	0	1	7481HP	not_within_past_6months	rural	non_industrialized	NA	non-FMT donors
Bacteroides_uniformis	7481HP_0218_051_A6	0	3	beta-lactam; tetracycline	3	0	0	3	0	0	7481HP	not_within_past_6months	rural	non_industrialized	NA	non-FMT donors
Bacteroides_uniformis	7652PC_0417_003_H10	0	4	beta-lactam; macrolide-lincosamide-streptogramin; tetracycline	4	0	0	4	0	0	7652PC	not_within_past_6months	rural	industrialized	western	non-FMT donors
Bacteroides_uniformis	8131GG_1118_056_F11	0	3	beta-lactam; tetracycline	3	0	0	3	0	0	8131GG	not_within_past_6months	urban	non_industrialized	farmer_to_western	non-FMT donors
Bacteroides_uniformis	8131GG_1118_056_G12	0	3	aminoglycoside; beta-lactam; tetracycline	3	0	0	3	0	0	8131GG	not_within_past_6months	urban	non_industrialized	farmer_to_western	non-FMT donors
Bacteroides_uniformis	8485OK_0917_061_E10	0	2	beta-lactam; tetracycline	2	0	0	2	0	0	8485OK	not_within_past_6months	urban	industrialized	western	non-FMT donors
Bacteroides_uniformis	8485OK_0917_061_F1	0	1	beta-lactam	1	0	0	1	0	0	8485OK	not_within_past_6months	urban	industrialized	western	non-FMT donors
Bacteroides_uniformis	9261TC_1118_065_F1	0	7	aminoglycoside; beta-lactam; macrolide-lincosamide-streptogramin; sulfonamide; tetracycline	7	0	0	4	3	0	9261TC	not_within_past_6months	rural	non_industrialized	farmer	non-FMT donors
Bacteroides_uniformis	9641UL_0918_064_F11	0	2	beta-lactam; tetracycline	2	0	0	2	0	0	9641UL	not_within_past_6months	urban	non_industrialized	farmer_to_western	non-FMT donors
Bacteroides_uniformis	9767GU_0717_018_A12	0	2	beta-lactam; tetracycline	2	0	0	2	0	0	9767GU	not_within_past_6months	rural	industrialized	hunter_gatherer_to_western	non-FMT donors
Bacteroides_uniformis	9818IA_1118_067_D1	0	5	aminoglycoside; beta-lactam; sulfonamide; tetracycline	5	0	0	2	3	0	9818IA	not_within_past_6months	rural	non_industrialized	farmer	non-FMT donors
Bacteroides_uniformis	af_0058_0044_b1	0	1	beta-lactam	1	0	0	1	0	0	af	not_within_past_6months	urban	industrialized	western	FMT donors
Bacteroides_uniformis	am_0171_0088_f3	0	2	beta-lactam; tetracycline	2	0	0	2	0	0	am	not_within_past_6months	urban	industrialized	western	FMT donors
Bacteroides_uniformis	ao_0067_0012_b11-BIS	0	2	beta-lactam; tetracycline	2	0	0	2	0	0	ao	not_within_past_6months	urban	industrialized	western	FMT donors
Bacteroides_uniformis	ao_0067_0012_b5	0	2	beta-lactam; tetracycline	2	0	0	2	0	0	ao	not_within_past_6months	urban	industrialized	western	FMT donors
Bacteroides_uniformis	ao_0067_0012_h8-BIS	0	2	beta-lactam; tetracycline	2	0	0	2	0	0	ao	not_within_past_6months	urban	industrialized	western	FMT donors
Bacteroides_uniformis	av_0103_0014_a1-BIS	0	1	beta-lactam	1	0	0	1	0	0	av	not_within_past_6months	urban	industrialized	western	FMT donors
Bacteroides_uniformis	av_0103_0014_c9	0	2	beta-lactam; tetracycline	2	0	0	2	0	0	av	not_within_past_6months	urban	industrialized	western	FMT donors
Bacteroides_uniformis	bf_0095_0016_e2	0	3	beta-lactam; tetracycline	3	0	0	3	0	0	bf	not_within_past_6months	urban	industrialized	western	FMT donors
Bacteroides_uniformis	bf_0095_0037_b4	0	3	beta-lactam	3	0	0	3	0	0	bf	not_within_past_6months	urban	industrialized	western	FMT donors
Bacteroides_uniformis	bf_0095_0037_h4	0	2	beta-lactam	2	0	0	2	0	0	bf	not_within_past_6months	urban	industrialized	western	FMT donors
Bacteroides_uniformis	bf_0095_0063_b3	0	5	beta-lactam; macrolide-lincosamide-streptogramin; tetracycline	4	0	0	5	0	0	bf	not_within_past_6months	urban	industrialized	western	FMT donors
Bacteroides_uniformis	bj_0095_0018_a2	0	2	beta-lactam; tetracycline	2	0	0	2	0	0	bj	not_within_past_6months	urban	industrialized	western	FMT donors
Bacteroides_uniformis	bj_0095_0031_f12	0	2	beta-lactam; tetracycline	2	0	0	2	0	0	bj	not_within_past_6months	urban	industrialized	western	FMT donors
Bacteroides_uniformis	bk_0021_0063_e9	0	3	beta-lactam; tetracycline	3	0	0	3	0	0	bk	not_within_past_6months	urban	industrialized	western	FMT donors
Bacteroides_uniformis	bq_0049_0022_a3	0	5	beta-lactam; macrolide-lincosamide-streptogramin; tetracycline	4	0	0	4	1	0	bq	not_within_past_6months	urban	industrialized	western	FMT donors
Bacteroides_uniformis	bq_0049_0032_a1-BIS	0	4	beta-lactam; tetracycline	3	0	0	3	1	0	bq	not_within_past_6months	urban	industrialized	western	FMT donors
Bacteroides_uniformis	bq_0049_0032_b11	0	5	beta-lactam; macrolide-lincosamide-streptogramin; tetracycline	4	0	0	4	1	0	bq	not_within_past_6months	urban	industrialized	western	FMT donors
Bacteroides_uniformis	bq_0049_0032_b2-BIS	0	4	beta-lactam; tetracycline	3	0	0	3	1	0	bq	not_within_past_6months	urban	industrialized	western	FMT donors
Bacteroides_uniformis	bq_0049_0032_c1-BIS	0	6	beta-lactam; macrolide-lincosamide-streptogramin; tetracycline	5	0	0	5	1	0	bq	not_within_past_6months	urban	industrialized	western	FMT donors
Bacteroides_uniformis	bq_0049_0032_c2-BIS	0	4	beta-lactam; tetracycline	3	0	0	3	1	0	bq	not_within_past_6months	urban	industrialized	western	FMT donors
Bacteroides_uniformis	bq_0049_0032_e4-BIS	0	5	beta-lactam; macrolide-lincosamide-streptogramin; tetracycline	4	0	0	4	1	0	bq	not_within_past_6months	urban	industrialized	western	FMT donors
Bacteroides_uniformis	bq_0049_0032_g4-BIS	0	5	beta-lactam; macrolide-lincosamide-streptogramin; tetracycline	4	0	0	4	1	0	bq	not_within_past_6months	urban	industrialized	western	FMT donors
Bacteroides_uniformis	bq_0049_0032_h3	0	0	None	0	0	0	0	0	0	bq	not_within_past_6months	urban	industrialized	western	FMT donors
Bacteroides_uniformis	bq_0049_0032_h3-BIS	0	4	beta-lactam; tetracycline	3	0	0	3	1	0	bq	not_within_past_6months	urban	industrialized	western	FMT donors
Bacteroides_uniformis	bq_0049_0068_f8	0	5	beta-lactam; macrolide-lincosamide-streptogramin; tetracycline	4	0	0	4	1	0	bq	not_within_past_6months	urban	industrialized	western	FMT donors
Bacteroides_uniformis	bq_0049_0068_h7	0	4	beta-lactam; tetracycline	3	0	0	3	1	0	bq	not_within_past_6months	urban	industrialized	western	FMT donors
Bacteroides_uniformis	cx_0004_0024_a2	0	2	beta-lactam; macrolide-lincosamide-streptogramin	2	0	0	2	0	0	cx	not_within_past_6months	urban	industrialized	western	FMT donors
Bacteroides_vulgatus	0262AD_0917_052_C3	0	2	macrolide-lincosamide-streptogramin; tetracycline	2	1	0	1	0	0	0262AD	not_within_past_6months	urban	industrialized	western	non-FMT donors
Bacteroides_vulgatus	0262AD_0917_052_E5	0	1	tetracycline	1	0	0	1	0	0	0262AD	not_within_past_6months	urban	industrialized	western	non-FMT donors
Bacteroides_vulgatus	0262AD_0917_052_H9	0	1	tetracycline	1	0	0	1	0	0	0262AD	not_within_past_6months	urban	industrialized	western	non-FMT donors
Bacteroides_vulgatus	0471HH_0918_059_C4	0	1	beta-lactam	1	0	0	1	0	0	0471HH	not_within_past_6months	urban	non_industrialized	farmer_to_western	non-FMT donors
Bacteroides_vulgatus	0471HH_0918_059_D7	0	1	tetracycline	1	0	0	1	0	0	0471HH	not_within_past_6months	urban	non_industrialized	farmer_to_western	non-FMT donors
Bacteroides_vulgatus	0471HH_0918_059_G9	0	2	beta-lactam; tetracycline	2	0	0	2	0	0	0471HH	not_within_past_6months	urban	non_industrialized	farmer_to_western	non-FMT donors
Bacteroides_vulgatus	0676ZQ_0218_016_G5	0	5	beta-lactam; macrolide-lincosamide-streptogramin; sulfonamide; tetracycline	5	0	0	3	2	0	0676ZQ	not_within_past_6months	rural	non_industrialized	pastoralist	non-FMT donors
Bacteroides_vulgatus	0835HD_0218_032_G8	0	0	None	0	0	0	0	0	0	0835HD	not_within_past_6months	rural	non_industrialized	pastoralist	non-FMT donors
Bacteroides_vulgatus	1362NZ_0917_004_C5	0	4	beta-lactam; macrolide-lincosamide-streptogramin; tetracycline	3	0	0	4	0	0	1362NZ	not_within_past_6months	rural	industrialized	western	non-FMT donors
Bacteroides_vulgatus	2880HW_0517_025_D3	0	2	beta-lactam; tetracycline	2	0	0	2	0	0	2880HW	not_within_past_6months	rural	non_industrialized	farmer	non-FMT donors
Bacteroides_vulgatus	2880HW_0517_025_H5	0	1	tetracycline	1	0	0	1	0	0	2880HW	not_within_past_6months	rural	non_industrialized	farmer	non-FMT donors
Bacteroides_vulgatus	2959BY_0717_054_G7	0	3	aminoglycoside; beta-lactam; macrolide-lincosamide-streptogramin	3	1	0	2	0	0	2959BY	not_within_past_6months	rural	industrialized	hunter_gatherer_to_western	non-FMT donors
Bacteroides_vulgatus	3321JW_0918_045_C9	0	2	beta-lactam; macrolide-lincosamide-streptogramin	2	0	0	2	0	0	3321JW	not_within_past_6months	urban	non_industrialized	farmer_to_western	non-FMT donors
Bacteroides_vulgatus	3401SE_0218_027_B2	0	3	aminoglycoside; macrolide-lincosamide-streptogramin; tetracycline	3	0	0	3	0	0	3401SE	not_within_past_6months	rural	non_industrialized	hunter_gatherer	non-FMT donors
Bacteroides_vulgatus	3606MB_1118_055_D6	0	4	beta-lactam; macrolide-lincosamide-streptogramin; sulfonamide; tetracycline	4	0	0	3	1	0	3606MB	not_within_past_6months	rural	non_industrialized	farmer	non-FMT donors
Bacteroides_vulgatus	3606MB_1118_055_H12	0	2	beta-lactam; tetracycline	2	0	0	2	0	0	3606MB	not_within_past_6months	rural	non_industrialized	farmer	non-FMT donors
Bacteroides_vulgatus	4013HR_0218_048_B8	0	2	beta-lactam; tetracycline	2	0	0	2	0	0	4013HR	not_within_past_6months	urban	non_industrialized	farmer_to_western	non-FMT donors
Bacteroides_vulgatus	4013HR_0218_048_D5	0	2	beta-lactam; tetracycline	2	0	0	2	0	0	4013HR	not_within_past_6months	urban	non_industrialized	farmer_to_western	non-FMT donors
Bacteroides_vulgatus	4013HR_0218_048_F1	0	3	beta-lactam; tetracycline	2	0	0	3	0	0	4013HR	not_within_past_6months	urban	non_industrialized	farmer_to_western	non-FMT donors
Bacteroides_vulgatus	4324HL_0218_028_A10	0	0	None	0	0	0	0	0	0	4324HL	not_within_past_6months	rural	non_industrialized	hunter_gatherer_to_farmer	non-FMT donors
Bacteroides_vulgatus	4452YQ_0918_057_D10	0	2	beta-lactam; tetracycline	2	0	0	2	0	0	4452YQ	not_within_past_6months	urban	non_industrialized	farmer_to_western	non-FMT donors
Bacteroides_vulgatus	4492IJ_1118_049_C12	0	1	beta-lactam	1	0	0	1	0	0	4492IJ	not_within_past_6months	urban	non_industrialized	farmer_to_western	non-FMT donors
Bacteroides_vulgatus	8131GG_1118_056_H11	0	2	beta-lactam; tetracycline	2	0	0	2	0	0	8131GG	not_within_past_6months	urban	non_industrialized	farmer_to_western	non-FMT donors
Bacteroides_vulgatus	8485OK_0917_061_D8	0	1	tetracycline	1	0	0	1	0	0	8485OK	not_within_past_6months	urban	industrialized	western	non-FMT donors
Bacteroides_vulgatus	8855YD_0918_040_B6	0	1	tetracycline	1	0	0	1	0	0	8855YD	not_within_past_6months	rural	non_industrialized	farmer	non-FMT donors
Bacteroides_vulgatus	8855YD_0918_040_F3	0	2	beta-lactam; tetracycline	2	0	0	1	0	1	8855YD	not_within_past_6months	rural	non_industrialized	farmer	non-FMT donors
Bacteroides_vulgatus	9261TC_1118_065_B5	0	1	beta-lactam	1	0	0	1	0	0	9261TC	not_within_past_6months	rural	non_industrialized	farmer	non-FMT donors
Bacteroides_vulgatus	9477JT_0917_001_D11	0	0	None	0	0	0	0	0	0	9477JT	not_within_past_6months	urban	industrialized	western	non-FMT donors
Bacteroides_vulgatus	9477JT_0917_009_A11	0	2	beta-lactam; tetracycline	2	0	0	2	0	0	9477JT	not_within_past_6months	urban	industrialized	western	non-FMT donors
Bacteroides_vulgatus	9641UL_0918_064_B12	0	2	beta-lactam; tetracycline	2	0	0	2	0	0	9641UL	not_within_past_6months	urban	non_industrialized	farmer_to_western	non-FMT donors
Bacteroides_vulgatus	9767GU_0717_018_D8	0	1	tetracycline	1	0	0	1	0	0	9767GU	not_within_past_6months	rural	industrialized	hunter_gatherer_to_western	non-FMT donors
Bacteroides_vulgatus	9767GU_0717_018_D9	0	2	beta-lactam; tetracycline	2	0	0	2	0	0	9767GU	not_within_past_6months	rural	industrialized	hunter_gatherer_to_western	non-FMT donors
Bacteroides_vulgatus	9818IA_1118_067_D5	0	3	beta-lactam; tetracycline	2	0	0	3	0	0	9818IA	not_within_past_6months	rural	non_industrialized	farmer	non-FMT donors
Bacteroides_vulgatus	aa_0143_0005_a1	0	2	beta-lactam; tetracycline	2	0	0	2	0	0	aa	not_within_past_6months	urban	industrialized	western	FMT donors
Bacteroides_vulgatus	af_0058_0044_a2	0	1	beta-lactam	1	0	0	1	0	0	af	not_within_past_6months	urban	industrialized	western	FMT donors
Bacteroides_vulgatus	am_0171_0008_g2	0	2	beta-lactam; tetracycline	2	0	0	2	0	0	am	not_within_past_6months	urban	industrialized	western	FMT donors
Bacteroides_vulgatus	am_0171_0071_a10-BIS	0	2	macrolide-lincosamide-streptogramin; tetracycline	2	1	0	1	0	0	am	not_within_past_6months	urban	industrialized	western	FMT donors
Bacteroides_vulgatus	am_0171_0071_c11-BIS	0	2	macrolide-lincosamide-streptogramin; tetracycline	2	1	0	1	0	0	am	not_within_past_6months	urban	industrialized	western	FMT donors
Bacteroides_vulgatus	am_0171_0071_f11	0	2	macrolide-lincosamide-streptogramin; tetracycline	2	1	0	1	0	0	am	not_within_past_6months	urban	industrialized	western	FMT donors
Bacteroides_vulgatus	am_0171_0071_f7-BIS	0	2	macrolide-lincosamide-streptogramin; tetracycline	2	1	0	1	0	0	am	not_within_past_6months	urban	industrialized	western	FMT donors
Bacteroides_vulgatus	am_0224_0080_b10-BIS	0	2	macrolide-lincosamide-streptogramin; tetracycline	2	1	0	1	0	0	am	not_within_past_6months	urban	industrialized	western	FMT donors
Bacteroides_vulgatus	am_0224_0080_b11-BIS	0	2	macrolide-lincosamide-streptogramin; tetracycline	2	1	0	1	0	0	am	not_within_past_6months	urban	industrialized	western	FMT donors
Bacteroides_vulgatus	am_0224_0080_c12-BIS	0	2	macrolide-lincosamide-streptogramin; tetracycline	2	1	0	1	0	0	am	not_within_past_6months	urban	industrialized	western	FMT donors
Bacteroides_vulgatus	am_0224_0080_d10-BIS	0	2	macrolide-lincosamide-streptogramin; tetracycline	2	1	0	1	0	0	am	not_within_past_6months	urban	industrialized	western	FMT donors
Bacteroides_vulgatus	am_0224_0080_d11-BIS	0	2	macrolide-lincosamide-streptogramin; tetracycline	2	1	0	1	0	0	am	not_within_past_6months	urban	industrialized	western	FMT donors
Bacteroides_vulgatus	am_0224_0080_g11-BIS	0	2	macrolide-lincosamide-streptogramin; tetracycline	2	1	0	1	0	0	am	not_within_past_6months	urban	industrialized	western	FMT donors
Bacteroides_vulgatus	av_0103_0014_d2-BIS	0	2	beta-lactam; tetracycline	2	0	0	2	0	0	av	not_within_past_6months	urban	industrialized	western	FMT donors
Bacteroides_vulgatus	av_0103_0014_e12	0	2	beta-lactam; tetracycline	2	0	0	2	0	0	av	not_within_past_6months	urban	industrialized	western	FMT donors
Bacteroides_vulgatus	av_0103_0014_g3	0	1	tetracycline	1	0	0	1	0	0	av	not_within_past_6months	urban	industrialized	western	FMT donors
Bacteroides_vulgatus	av_0103_0014_h7	0	0	None	0	0	0	0	0	0	av	not_within_past_6months	urban	industrialized	western	FMT donors
Bacteroides_vulgatus	bf_0095_0016_b4	0	3	beta-lactam; macrolide-lincosamide-streptogramin	3	0	0	3	0	0	bf	not_within_past_6months	urban	industrialized	western	FMT donors
Bacteroides_vulgatus	bf_0095_0016_f3	0	1	beta-lactam	1	0	0	1	0	0	bf	not_within_past_6months	urban	industrialized	western	FMT donors
Bacteroides_vulgatus	bj_0095_0019_h10	0	0	None	0	0	0	0	0	0	bj	not_within_past_6months	urban	industrialized	western	FMT donors
Bacteroides_vulgatus	bj_0095_0031_g2	0	0	None	0	0	0	0	0	0	bj	not_within_past_6months	urban	industrialized	western	FMT donors
Bacteroides_vulgatus	bq_0049_0064_d3	0	7	aminoglycoside; beta-lactam; tetracycline	5	0	0	3	4	0	bq	not_within_past_6months	urban	industrialized	western	FMT donors
Bacteroides_vulgatus	cx_0004_0024_c2	0	5	beta-lactam; macrolide-lincosamide-streptogramin; tetracycline	5	0	0	4	1	0	cx	not_within_past_6months	urban	industrialized	western	FMT donors
Bacteroides_vulgatus	cx_0004_0024_g1	0	2	macrolide-lincosamide-streptogramin; tetracycline	2	0	0	2	0	0	cx	not_within_past_6months	urban	industrialized	western	FMT donors
Bacteroides_xylanisolvens	1325NM_0218_050_B10	0	0	None	0	0	0	0	0	0	1325NM	not_within_past_6months	urban	non_industrialized	farmer_to_western	non-FMT donors
Bacteroides_xylanisolvens	2880HW_0517_025_G7	0	1	tetracycline	1	0	0	1	0	0	2880HW	not_within_past_6months	rural	non_industrialized	farmer	non-FMT donors
Bacteroides_xylanisolvens	3321JW_0918_045_E7	0	1	tetracycline	1	0	0	1	0	0	3321JW	not_within_past_6months	urban	non_industrialized	farmer_to_western	non-FMT donors
Bacteroides_xylanisolvens	3606MB_1118_055_E1	0	2	beta-lactam; tetracycline	2	0	0	2	0	0	3606MB	not_within_past_6months	rural	non_industrialized	farmer	non-FMT donors
Bacteroides_xylanisolvens	4013HR_0218_048_B4	0	2	beta-lactam; tetracycline	2	0	0	2	0	0	4013HR	not_within_past_6months	urban	non_industrialized	farmer_to_western	non-FMT donors
Bacteroides_xylanisolvens	4117FE_0918_042_D10	0	1	tetracycline	1	0	0	1	0	0	4117FE	not_within_past_6months	rural	non_industrialized	fisherman	non-FMT donors
Bacteroides_xylanisolvens	4492IJ_1118_049_D6	0	1	tetracycline	1	0	0	1	0	0	4492IJ	not_within_past_6months	urban	non_industrialized	farmer_to_western	non-FMT donors
Bacteroides_xylanisolvens	4492IJ_1118_049_E7	0	1	tetracycline	1	0	0	1	0	0	4492IJ	not_within_past_6months	urban	non_industrialized	farmer_to_western	non-FMT donors
Bacteroides_xylanisolvens	6383DG_0717_019_B4	0	3	beta-lactam; tetracycline	3	0	0	3	0	0	6383DG	not_within_past_6months	rural	industrialized	hunter_gatherer_to_western	non-FMT donors
Bacteroides_xylanisolvens	6937AY_0918_044_E6	0	1	tetracycline	1	0	0	1	0	0	6937AY	not_within_past_6months	rural	non_industrialized	farmer	non-FMT donors
Bacteroides_xylanisolvens	8131GG_1118_056_D3	0	2	beta-lactam; tetracycline	2	0	0	2	0	0	8131GG	not_within_past_6months	urban	non_industrialized	farmer_to_western	non-FMT donors
Bacteroides_xylanisolvens	9261TC_1118_065_B10	0	2	beta-lactam; tetracycline	2	0	0	2	0	0	9261TC	not_within_past_6months	rural	non_industrialized	farmer	non-FMT donors
Bacteroides_xylanisolvens	9641UL_0918_064_A9	0	1	tetracycline	1	0	0	1	0	0	9641UL	not_within_past_6months	urban	non_industrialized	farmer_to_western	non-FMT donors
Bacteroides_xylanisolvens	9767GU_0717_018_A10	0	1	beta-lactam	1	0	0	1	0	0	9767GU	not_within_past_6months	rural	industrialized	hunter_gatherer_to_western	non-FMT donors
Bacteroides_xylanisolvens	9767GU_0717_018_A4	0	1	beta-lactam	1	0	0	1	0	0	9767GU	not_within_past_6months	rural	industrialized	hunter_gatherer_to_western	non-FMT donors
Bacteroides_xylanisolvens	aa_0143_0055_g4	0	1	macrolide-lincosamide-streptogramin	1	0	0	1	0	0	aa	not_within_past_6months	urban	industrialized	western	FMT donors
Bacteroides_xylanisolvens	af_0058_0067_g5	0	1	tetracycline	1	0	0	1	0	0	af	not_within_past_6months	urban	industrialized	western	FMT donors
Bacteroides_xylanisolvens	af_0058_0067_h5	0	1	tetracycline	1	0	0	1	0	0	af	not_within_past_6months	urban	industrialized	western	FMT donors
Bacteroides_xylanisolvens	am_0070_0085_e9	0	2	macrolide-lincosamide-streptogramin; tetracycline	2	0	0	2	0	0	am	not_within_past_6months	urban	industrialized	western	FMT donors
Bacteroides_xylanisolvens	am_0224_0086_a6	0	1	macrolide-lincosamide-streptogramin	1	0	0	1	0	0	am	not_within_past_6months	urban	industrialized	western	FMT donors
Bacteroides_xylanisolvens	an_0080_0010_d2	0	2	macrolide-lincosamide-streptogramin; tetracycline	2	0	0	1	1	0	an	not_within_past_6months	urban	industrialized	western	FMT donors
Bacteroides_xylanisolvens	an_0080_0058_a5	0	2	macrolide-lincosamide-streptogramin; tetracycline	2	0	0	1	1	0	an	not_within_past_6months	urban	industrialized	western	FMT donors
Bacteroides_xylanisolvens	an_0080_0058_b2	0	3	macrolide-lincosamide-streptogramin; tetracycline	3	0	0	2	1	0	an	not_within_past_6months	urban	industrialized	western	FMT donors
Bacteroides_xylanisolvens	an_0080_0058_g1	0	2	macrolide-lincosamide-streptogramin; tetracycline	2	0	0	1	1	0	an	not_within_past_6months	urban	industrialized	western	FMT donors
Bacteroides_xylanisolvens	ao_0067_0012_e10	0	1	tetracycline	1	0	0	1	0	0	ao	not_within_past_6months	urban	industrialized	western	FMT donors
Bacteroides_xylanisolvens	bj_0095_0037_e6	0	3	macrolide-lincosamide-streptogramin; tetracycline	3	0	0	3	0	0	bj	not_within_past_6months	urban	industrialized	western	FMT donors
Bacteroides_xylanisolvens	bj_0095_0063_g6	0	3	macrolide-lincosamide-streptogramin; tetracycline	3	0	0	3	0	0	bj	not_within_past_6months	urban	industrialized	western	FMT donors
Bacteroides_xylanisolvens	bq_0049_0032_a5-BIS	0	2	aminoglycoside; macrolide-lincosamide-streptogramin	2	0	0	2	0	0	bq	not_within_past_6months	urban	industrialized	western	FMT donors
Bacteroides_xylanisolvens	bq_0049_0032_b10	0	3	aminoglycoside; macrolide-lincosamide-streptogramin	3	0	0	3	0	0	bq	not_within_past_6months	urban	industrialized	western	FMT donors
Bacteroides_xylanisolvens	cx_0004_0037_d7	0	4	beta-lactam; macrolide-lincosamide-streptogramin; tetracycline	4	0	0	4	0	0	cx	not_within_past_6months	urban	industrialized	western	FMT donors
Bacteroides_xylanisolvens	cx_0004_0077_d9	0	5	aminoglycoside; macrolide-lincosamide-streptogramin; tetracycline	5	0	0	4	1	0	cx	not_within_past_6months	urban	industrialized	western	FMT donors
Barnesiella_intestinihominis	8131GG_1118_056_B12	0	1	tetracycline	1	0	0	1	0	0	8131GG	not_within_past_6months	urban	non_industrialized	farmer_to_western	non-FMT donors
Bifidobacterium_adolescentis	0262AD_0917_052_C10	0	1	tetracycline	1	0	1	0	0	0	0262AD	not_within_past_6months	urban	industrialized	western	non-FMT donors
Bifidobacterium_adolescentis	0262AD_0917_052_G6	0	0	None	0	0	0	0	0	0	0262AD	not_within_past_6months	urban	industrialized	western	non-FMT donors
Bifidobacterium_adolescentis	1362NZ_0917_004_D3	0	3	multidrug; unclassified	3	1	0	1	1	0	1362NZ	not_within_past_6months	rural	industrialized	western	non-FMT donors
Bifidobacterium_adolescentis	5645FP_0918_058_C1	0	0	None	0	0	0	0	0	0	5645FP	not_within_past_6months	rural	non_industrialized	farmer	non-FMT donors
Bifidobacterium_adolescentis	5645FP_0918_058_C4	0	0	None	0	0	0	0	0	0	5645FP	not_within_past_6months	rural	non_industrialized	farmer	non-FMT donors
Bifidobacterium_adolescentis	5645FP_0918_058_D3	0	0	None	0	0	0	0	0	0	5645FP	not_within_past_6months	rural	non_industrialized	farmer	non-FMT donors
Bifidobacterium_adolescentis	5645FP_0918_058_E9	0	0	None	0	0	0	0	0	0	5645FP	not_within_past_6months	rural	non_industrialized	farmer	non-FMT donors
Bifidobacterium_adolescentis	5645FP_0918_058_G8	0	1	tetracycline	1	0	0	1	0	0	5645FP	not_within_past_6months	rural	non_industrialized	farmer	non-FMT donors
Bifidobacterium_adolescentis	8144JZ_0517_029_F8	0	1	tetracycline	1	0	0	0	0	1	8144JZ	not_within_past_6months	rural	non_industrialized	farmer	non-FMT donors
Bifidobacterium_adolescentis	9477JT_0917_001_C11	0	0	None	0	0	0	0	0	0	9477JT	not_within_past_6months	urban	industrialized	western	non-FMT donors
Bifidobacterium_adolescentis	9477JT_0917_001_F12	0	0	None	0	0	0	0	0	0	9477JT	not_within_past_6months	urban	industrialized	western	non-FMT donors
Bifidobacterium_adolescentis	9477JT_0917_001_H3	0	0	None	0	0	0	0	0	0	9477JT	not_within_past_6months	urban	industrialized	western	non-FMT donors
Bifidobacterium_adolescentis	aa_0143_0089_g4	0	0	None	0	0	0	0	0	0	aa	not_within_past_6months	urban	industrialized	western	FMT donors
Bifidobacterium_adolescentis	am_0025_0074_e8	0	4	multidrug; unclassified	4	1	0	1	2	0	am	not_within_past_6months	urban	industrialized	western	FMT donors
Bifidobacterium_adolescentis	am_0111_0076_a3	0	0	None	0	0	0	0	0	0	am	not_within_past_6months	urban	industrialized	western	FMT donors
Bifidobacterium_adolescentis	am_0224_0076_a11	0	0	None	0	0	0	0	0	0	am	not_within_past_6months	urban	industrialized	western	FMT donors
Bifidobacterium_adolescentis	an_0080_0048_b7	0	1	tetracycline	1	0	0	1	0	0	an	not_within_past_6months	urban	industrialized	western	FMT donors
Bifidobacterium_adolescentis	an_0080_0048_c7	0	1	tetracycline	1	0	0	1	0	0	an	not_within_past_6months	urban	industrialized	western	FMT donors
Bifidobacterium_adolescentis	an_0080_0048_f4	0	1	tetracycline	1	0	0	1	0	0	an	not_within_past_6months	urban	industrialized	western	FMT donors
Bifidobacterium_adolescentis	an_0080_0048_g4	0	1	tetracycline	1	0	0	1	0	0	an	not_within_past_6months	urban	industrialized	western	FMT donors
Bifidobacterium_adolescentis	ao_0067_0013_g3	0	0	None	0	0	0	0	0	0	ao	not_within_past_6months	urban	industrialized	western	FMT donors
Bifidobacterium_adolescentis	ao_0067_0047_d1	0	0	None	0	0	0	0	0	0	ao	not_within_past_6months	urban	industrialized	western	FMT donors
Bifidobacterium_adolescentis	ao_0067_0069_f3	0	0	None	0	0	0	0	0	0	ao	not_within_past_6months	urban	industrialized	western	FMT donors
Bifidobacterium_adolescentis	ao_0067_0069_h6	0	2	beta-lactam; tetracycline	2	0	0	2	0	0	ao	not_within_past_6months	urban	industrialized	western	FMT donors
Bifidobacterium_adolescentis	bf_0095_0070_f1	0	0	None	0	0	0	0	0	0	bf	not_within_past_6months	urban	industrialized	western	FMT donors
Bifidobacterium_adolescentis	bf_0095_0070_f3	0	0	None	0	0	0	0	0	0	bf	not_within_past_6months	urban	industrialized	western	FMT donors
Bifidobacterium_adolescentis	bj_0095_0068_b7	0	0	None	0	0	0	0	0	0	bj	not_within_past_6months	urban	industrialized	western	FMT donors
Bifidobacterium_adolescentis	bk_0021_0045_a3	0	0	None	0	0	0	0	0	0	bk	not_within_past_6months	urban	industrialized	western	FMT donors
Bifidobacterium_adolescentis	bk_0021_0070_c7	0	0	None	0	0	0	0	0	0	bk	not_within_past_6months	urban	industrialized	western	FMT donors
Bifidobacterium_animalis	1362NZ_0917_004_E9	0	1	tetracycline	1	0	0	1	0	0	1362NZ	not_within_past_6months	rural	industrialized	western	non-FMT donors
Bifidobacterium_animalis	9477JT_0917_001_E1	0	1	tetracycline	1	0	0	1	0	0	9477JT	not_within_past_6months	urban	industrialized	western	non-FMT donors
Bifidobacterium_animalis	av_0103_0046_h5	0	1	tetracycline	1	0	0	1	0	0	av	not_within_past_6months	urban	industrialized	western	FMT donors
Bifidobacterium_bifidum	2959BY_0717_054_B1	0	0	None	0	0	0	0	0	0	2959BY	not_within_past_6months	rural	industrialized	hunter_gatherer_to_western	non-FMT donors
Bifidobacterium_bifidum	ao_0067_0047_a10	0	0	None	0	0	0	0	0	0	ao	not_within_past_6months	urban	industrialized	western	FMT donors
Bifidobacterium_bifidum	av_0103_0046_g4	0	0	None	0	0	0	0	0	0	av	not_within_past_6months	urban	industrialized	western	FMT donors
Bifidobacterium_catenulatum	bf_0095_0070_h2	0	0	None	0	0	0	0	0	0	bf	not_within_past_6months	urban	industrialized	western	FMT donors
Bifidobacterium_dentium	3790QQ_0218_002_H2	0	0	None	0	0	0	0	0	0	3790QQ	not_within_past_6months	rural	non_industrialized	hunter_gatherer_to_farmer	non-FMT donors
Bifidobacterium_dentium	cx_0004_0053_g4	0	0	None	0	0	0	0	0	0	cx	not_within_past_6months	urban	industrialized	western	FMT donors
Bifidobacterium_longum	0262AD_0917_052_E8	0	0	None	0	0	0	0	0	0	0262AD	not_within_past_6months	urban	industrialized	western	non-FMT donors
Bifidobacterium_longum	0471HH_0918_059_D10	0	1	tetracycline	1	0	1	0	0	0	0471HH	not_within_past_6months	urban	non_industrialized	farmer_to_western	non-FMT donors
Bifidobacterium_longum	2959BY_0717_054_C4	0	0	None	0	0	0	0	0	0	2959BY	not_within_past_6months	rural	industrialized	hunter_gatherer_to_western	non-FMT donors
Bifidobacterium_longum	2959BY_0717_054_C5	0	1	tetracycline	1	0	0	1	0	0	2959BY	not_within_past_6months	rural	industrialized	hunter_gatherer_to_western	non-FMT donors
Bifidobacterium_longum	2959BY_0717_054_E3	0	0	None	0	0	0	0	0	0	2959BY	not_within_past_6months	rural	industrialized	hunter_gatherer_to_western	non-FMT donors
Bifidobacterium_longum	2959BY_0717_054_H11	0	0	None	0	0	0	0	0	0	2959BY	not_within_past_6months	rural	industrialized	hunter_gatherer_to_western	non-FMT donors
Bifidobacterium_longum	3321JW_0918_034_B7	0	0	None	0	0	0	0	0	0	3321JW	not_within_past_6months	urban	non_industrialized	farmer_to_western	non-FMT donors
Bifidobacterium_longum	6587MW_0918_035_F2	0	0	None	0	0	0	0	0	0	6587MW	not_within_past_6months	urban	non_industrialized	farmer_to_western	non-FMT donors
Bifidobacterium_longum	6587MW_0918_035_G8	0	0	None	0	0	0	0	0	0	6587MW	not_within_past_6months	urban	non_industrialized	farmer_to_western	non-FMT donors
Bifidobacterium_longum	9477JT_0917_001_A7	0	0	None	0	0	0	0	0	0	9477JT	not_within_past_6months	urban	industrialized	western	non-FMT donors
Bifidobacterium_longum	9477JT_0917_001_C7	0	0	None	0	0	0	0	0	0	9477JT	not_within_past_6months	urban	industrialized	western	non-FMT donors
Bifidobacterium_longum	af_0058_0067_f3	0	1	tetracycline	1	0	1	0	0	0	af	not_within_past_6months	urban	industrialized	western	FMT donors
Bifidobacterium_longum	af_0058_0073_b5	0	2	aminoglycoside; tetracycline	2	1	0	1	0	0	af	not_within_past_6months	urban	industrialized	western	FMT donors
Bifidobacterium_longum	am_0025_0074_a12	0	0	None	0	0	0	0	0	0	am	not_within_past_6months	urban	industrialized	western	FMT donors
Bifidobacterium_longum	am_0025_0074_c8	0	0	None	0	0	0	0	0	0	am	not_within_past_6months	urban	industrialized	western	FMT donors
Bifidobacterium_longum	am_0224_0076_c12	0	0	None	0	0	0	0	0	0	am	not_within_past_6months	urban	industrialized	western	FMT donors
Bifidobacterium_longum	ao_0067_0047_h1	0	0	None	0	0	0	0	0	0	ao	not_within_past_6months	urban	industrialized	western	FMT donors
Bifidobacterium_longum	av_0103_0073_e8	0	0	None	0	0	0	0	0	0	av	not_within_past_6months	urban	industrialized	western	FMT donors
Bifidobacterium_longum	bj_0095_0052_f3	0	0	None	0	0	0	0	0	0	bj	not_within_past_6months	urban	industrialized	western	FMT donors
Bifidobacterium_longum	bk_0021_0081_d7	0	0	None	0	0	0	0	0	0	bk	not_within_past_6months	urban	industrialized	western	FMT donors
Bifidobacterium_longum	bq_0049_0032_h4	0	0	None	0	0	0	0	0	0	bq	not_within_past_6months	urban	industrialized	western	FMT donors
Bifidobacterium_longum	bq_0049_0054_g6	0	0	None	0	0	0	0	0	0	bq	not_within_past_6months	urban	industrialized	western	FMT donors
Bifidobacterium_longum	cx_0004_0082_e11	0	0	None	0	0	0	0	0	0	cx	not_within_past_6months	urban	industrialized	western	FMT donors
Bifidobacterium_pseudocatenulatum	0471HH_0918_059_H7	0	0	None	0	0	0	0	0	0	0471HH	not_within_past_6months	urban	non_industrialized	farmer_to_western	non-FMT donors
Bifidobacterium_pseudocatenulatum	3606MB_1118_055_C3	0	2	macrolide-lincosamide-streptogramin; tetracycline	2	0	0	2	0	0	3606MB	not_within_past_6months	rural	non_industrialized	farmer	non-FMT donors
Bifidobacterium_pseudocatenulatum	8144JZ_0517_029_F7	0	0	None	0	0	0	0	0	0	8144JZ	not_within_past_6months	rural	non_industrialized	farmer	non-FMT donors
Bifidobacterium_pseudocatenulatum	9477JT_0917_001_C6	0	0	None	0	0	0	0	0	0	9477JT	not_within_past_6months	urban	industrialized	western	non-FMT donors
Bifidobacterium_pseudocatenulatum	aa_0143_0089_g3	0	0	None	0	0	0	0	0	0	aa	not_within_past_6months	urban	industrialized	western	FMT donors
Bifidobacterium_pseudocatenulatum	aa_0143_0089_g3-BIS	0	0	None	0	0	0	0	0	0	aa	not_within_past_6months	urban	industrialized	western	FMT donors
Bifidobacterium_pseudocatenulatum	am_0025_0074_a10	0	0	None	0	0	0	0	0	0	am	not_within_past_6months	urban	industrialized	western	FMT donors
Bifidobacterium_pseudocatenulatum	am_0171_0068_b1-BIS	0	0	None	0	0	0	0	0	0	am	not_within_past_6months	urban	industrialized	western	FMT donors
Bifidobacterium_pseudocatenulatum	am_0171_0068_c3	0	0	None	0	0	0	0	0	0	am	not_within_past_6months	urban	industrialized	western	FMT donors
Bifidobacterium_pseudocatenulatum	ao_0067_0047_b5	0	0	None	0	0	0	0	0	0	ao	not_within_past_6months	urban	industrialized	western	FMT donors
Bifidobacterium_pseudocatenulatum	ao_0067_0047_c3	0	0	None	0	0	0	0	0	0	ao	not_within_past_6months	urban	industrialized	western	FMT donors
Bifidobacterium_pseudocatenulatum	bf_0095_0070_d6	0	0	None	0	0	0	0	0	0	bf	not_within_past_6months	urban	industrialized	western	FMT donors
Bifidobacterium_pseudocatenulatum	bq_0049_0032_e11	0	1	tetracycline	1	0	0	1	0	0	bq	not_within_past_6months	urban	industrialized	western	FMT donors
Bifidobacterium_pseudocatenulatum	bq_0049_0054_a6	0	0	None	0	0	0	0	0	0	bq	not_within_past_6months	urban	industrialized	western	FMT donors
Bilophila_wadsworthia	0471HH_0918_059_C3	0	1	tetracycline	1	0	0	0	1	0	0471HH	not_within_past_6months	urban	non_industrialized	farmer_to_western	non-FMT donors
Bilophila_wadsworthia	0471HH_0918_059_G6	0	1	tetracycline	1	0	0	0	1	0	0471HH	not_within_past_6months	urban	non_industrialized	farmer_to_western	non-FMT donors
Bittarella_massiliensis	am_0224_0084_d8	0	2	aminoglycoside	2	1	0	1	0	0	am	not_within_past_6months	urban	industrialized	western	FMT donors
Bittarella_massiliensis	am_0224_0084_e8	0	1	aminoglycoside	1	1	0	0	0	0	am	not_within_past_6months	urban	industrialized	western	FMT donors
Blautia_massiliensis	0471HH_0918_059_E3	0	3	aminoglycoside; tetracycline	3	0	0	3	0	0	0471HH	not_within_past_6months	urban	non_industrialized	farmer_to_western	non-FMT donors
Blautia_massiliensis	6383DG_0717_005_G2	0	0	None	0	0	0	0	0	0	6383DG	not_within_past_6months	rural	industrialized	hunter_gatherer_to_western	non-FMT donors
Blautia_massiliensis	6383DG_0717_005_G9	0	0	None	0	0	0	0	0	0	6383DG	not_within_past_6months	rural	industrialized	hunter_gatherer_to_western	non-FMT donors
Blautia_massiliensis	7652PC_0417_003_F8	0	0	None	0	0	0	0	0	0	7652PC	not_within_past_6months	rural	industrialized	western	non-FMT donors
Blautia_massiliensis	aa_0143_0001_c4	0	3	tetracycline	3	0	1	2	0	0	aa	not_within_past_6months	urban	industrialized	western	FMT donors
Blautia_massiliensis	af_0058_0067_h4	0	1	tetracycline	1	0	0	0	1	0	af	not_within_past_6months	urban	industrialized	western	FMT donors
Blautia_obeum	1362NZ_0917_004_E1	0	1	tetracycline	1	0	0	1	0	0	1362NZ	not_within_past_6months	rural	industrialized	western	non-FMT donors
Blautia_obeum	6383DG_0717_005_C5	0	0	None	0	0	0	0	0	0	6383DG	not_within_past_6months	rural	industrialized	hunter_gatherer_to_western	non-FMT donors
Blautia_obeum	7652PC_0417_003_A1	0	1	tetracycline	1	0	0	1	0	0	7652PC	not_within_past_6months	rural	industrialized	western	non-FMT donors
Blautia_obeum	am_0171_0051_f4	0	0	None	0	0	0	0	0	0	am	not_within_past_6months	urban	industrialized	western	FMT donors
Blautia_sp.	6383DG_0717_005_H8	0	0	None	0	0	0	0	0	0	6383DG	not_within_past_6months	rural	industrialized	hunter_gatherer_to_western	non-FMT donors
Blautia_sp.	am_0171_0051_e1	0	0	None	0	0	0	0	0	0	am	not_within_past_6months	urban	industrialized	western	FMT donors
Blautia_sp.1	1462YY_0218_030_E3	0	1	tetracycline	1	0	0	1	0	0	1462YY	not_within_past_6months	rural	non_industrialized	pastoralist	non-FMT donors
Blautia_sp.2	6383DG_0717_005_A10	0	0	None	0	0	0	0	0	0	6383DG	not_within_past_6months	rural	industrialized	hunter_gatherer_to_western	non-FMT donors
Blautia_sp.2	8306RM_0517_006_A7	0	1	tetracycline	1	0	1	0	0	0	8306RM	not_within_past_6months	rural	non_industrialized	farmer	non-FMT donors
Blautia_sp.3	3790QQ_0218_002_E8	0	1	tetracycline	1	0	0	1	0	0	3790QQ	not_within_past_6months	rural	non_industrialized	hunter_gatherer_to_farmer	non-FMT donors
Blautia_sp.4	2807EA_1118_063_A11	0	1	tetracycline	1	0	1	0	0	0	2807EA	not_within_past_6months	rural	non_industrialized	farmer	non-FMT donors
Blautia_sp.4	7652PC_0417_003_F7	0	0	None	0	0	0	0	0	0	7652PC	not_within_past_6months	rural	industrialized	western	non-FMT donors
Blautia_sp.5	1325NM_0218_050_E12	0	1	tetracycline	1	0	0	1	0	0	1325NM	not_within_past_6months	urban	non_industrialized	farmer_to_western	non-FMT donors
Blautia_sp.5	3790QQ_0218_002_G1	0	1	tetracycline	1	0	0	1	0	0	3790QQ	not_within_past_6months	rural	non_industrialized	hunter_gatherer_to_farmer	non-FMT donors
Blautia_sp.5	7652PC_0417_003_E12	0	0	None	0	0	0	0	0	0	7652PC	not_within_past_6months	rural	industrialized	western	non-FMT donors
Blautia_sp.5	8306RM_0517_006_F6	0	2	tetracycline	2	0	0	2	0	0	8306RM	not_within_past_6months	rural	non_industrialized	farmer	non-FMT donors
Blautia_sp.6	3606MB_1118_055_A12	0	2	tetracycline	2	0	0	2	0	0	3606MB	not_within_past_6months	rural	non_industrialized	farmer	non-FMT donors
Blautia_sp.6	8131GG_1118_056_H1	0	2	tetracycline	2	0	0	2	0	0	8131GG	not_within_past_6months	urban	non_industrialized	farmer_to_western	non-FMT donors
Blautia_sp.7	5359PL_0918_053_A12	0	2	tetracycline	2	0	0	2	0	0	5359PL	not_within_past_6months	rural	non_industrialized	fisherman	non-FMT donors
Blautia_sp.8	2807EA_1118_063_F4	0	2	tetracycline	2	0	1	1	0	0	2807EA	not_within_past_6months	rural	non_industrialized	farmer	non-FMT donors
Blautia_sp.9	0262AD_0917_052_A5	0	0	None	0	0	0	0	0	0	0262AD	not_within_past_6months	urban	industrialized	western	non-FMT donors
Blautia_wexlerae	0262AD_0917_052_G9	0	1	tetracycline	1	0	1	0	0	0	0262AD	not_within_past_6months	urban	industrialized	western	non-FMT donors
Blautia_wexlerae	0471HH_0918_059_E11	0	1	tetracycline	1	0	0	1	0	0	0471HH	not_within_past_6months	urban	non_industrialized	farmer_to_western	non-FMT donors
Blautia_wexlerae	1325NM_0218_050_C9	0	2	tetracycline	2	0	0	2	0	0	1325NM	not_within_past_6months	urban	non_industrialized	farmer_to_western	non-FMT donors
Blautia_wexlerae	2807EA_1118_063_G2	0	1	tetracycline	1	0	0	1	0	0	2807EA	not_within_past_6months	rural	non_industrialized	farmer	non-FMT donors
Blautia_wexlerae	2959BY_0717_054_E9	0	1	tetracycline	1	0	0	1	0	0	2959BY	not_within_past_6months	rural	industrialized	hunter_gatherer_to_western	non-FMT donors
Blautia_wexlerae	2959BY_0717_054_F1	0	1	tetracycline	1	0	0	1	0	0	2959BY	not_within_past_6months	rural	industrialized	hunter_gatherer_to_western	non-FMT donors
Blautia_wexlerae	2959BY_0717_054_H3	0	1	tetracycline	1	0	0	1	0	0	2959BY	not_within_past_6months	rural	industrialized	hunter_gatherer_to_western	non-FMT donors
Blautia_wexlerae	3050YG_0918_062_C1	0	2	tetracycline	2	0	1	1	0	0	3050YG	not_within_past_6months	rural	non_industrialized	farmer	non-FMT donors
Blautia_wexlerae	3050YG_0918_062_E5	0	1	tetracycline	1	0	0	1	0	0	3050YG	not_within_past_6months	rural	non_industrialized	farmer	non-FMT donors
Blautia_wexlerae	3050YG_0918_062_G10	0	0	None	0	0	0	0	0	0	3050YG	not_within_past_6months	rural	non_industrialized	farmer	non-FMT donors
Blautia_wexlerae	3606MB_1118_055_C7	0	3	macrolide-lincosamide-streptogramin; tetracycline	3	1	0	2	0	0	3606MB	not_within_past_6months	rural	non_industrialized	farmer	non-FMT donors
Blautia_wexlerae	4452YQ_0918_057_B8	0	2	tetracycline	2	0	0	2	0	0	4452YQ	not_within_past_6months	urban	non_industrialized	farmer_to_western	non-FMT donors
Blautia_wexlerae	6383DG_0717_005_B10	0	2	tetracycline	2	0	1	1	0	0	6383DG	not_within_past_6months	rural	industrialized	hunter_gatherer_to_western	non-FMT donors
Blautia_wexlerae	6383DG_0717_005_B4	0	0	None	0	0	0	0	0	0	6383DG	not_within_past_6months	rural	industrialized	hunter_gatherer_to_western	non-FMT donors
Blautia_wexlerae	6383DG_0717_005_D7	0	0	None	0	0	0	0	0	0	6383DG	not_within_past_6months	rural	industrialized	hunter_gatherer_to_western	non-FMT donors
Blautia_wexlerae	6383DG_0717_005_E1	0	2	tetracycline	2	0	1	1	0	0	6383DG	not_within_past_6months	rural	industrialized	hunter_gatherer_to_western	non-FMT donors
Blautia_wexlerae	6383DG_0717_005_E4	0	0	None	0	0	0	0	0	0	6383DG	not_within_past_6months	rural	industrialized	hunter_gatherer_to_western	non-FMT donors
Blautia_wexlerae	6383DG_0717_005_F2	0	2	tetracycline	2	0	1	1	0	0	6383DG	not_within_past_6months	rural	industrialized	hunter_gatherer_to_western	non-FMT donors
Blautia_wexlerae	6383DG_0717_005_F5	0	0	None	0	0	0	0	0	0	6383DG	not_within_past_6months	rural	industrialized	hunter_gatherer_to_western	non-FMT donors
Blautia_wexlerae	6383DG_0717_005_G10	0	2	tetracycline	2	0	1	1	0	0	6383DG	not_within_past_6months	rural	industrialized	hunter_gatherer_to_western	non-FMT donors
Blautia_wexlerae	6383DG_0717_005_G5	0	2	tetracycline	2	0	1	1	0	0	6383DG	not_within_past_6months	rural	industrialized	hunter_gatherer_to_western	non-FMT donors
Blautia_wexlerae	7652PC_0417_003_E9	0	0	None	0	0	0	0	0	0	7652PC	not_within_past_6months	rural	industrialized	western	non-FMT donors
Blautia_wexlerae	8131GG_1118_056_B3	0	2	tetracycline	2	0	1	1	0	0	8131GG	not_within_past_6months	urban	non_industrialized	farmer_to_western	non-FMT donors
Blautia_wexlerae	aa_0143_0089_g8-BIS	0	2	tetracycline	2	0	0	2	0	0	aa	not_within_past_6months	urban	industrialized	western	FMT donors
Blautia_wexlerae	aa_0143_0089_g9	0	2	tetracycline	2	0	0	2	0	0	aa	not_within_past_6months	urban	industrialized	western	FMT donors
Blautia_wexlerae	af_0058_0067_h3	0	1	tetracycline	1	0	1	0	0	0	af	not_within_past_6months	urban	industrialized	western	FMT donors
Butyricicoccus_sp.	0262AD_0917_052_H4	0	2	tetracycline	2	0	0	2	0	0	0262AD	not_within_past_6months	urban	industrialized	western	non-FMT donors
Butyricicoccus_sp.	1462YY_0218_030_C2	0	1	tetracycline	1	0	0	1	0	0	1462YY	not_within_past_6months	rural	non_industrialized	pastoralist	non-FMT donors
Butyricicoccus_sp.	2807EA_1118_063_F10	0	1	tetracycline	1	0	0	1	0	0	2807EA	not_within_past_6months	rural	non_industrialized	farmer	non-FMT donors
Butyricicoccus_sp.	8131GG_1118_056_H7	0	2	tetracycline	2	0	0	2	0	0	8131GG	not_within_past_6months	urban	non_industrialized	farmer_to_western	non-FMT donors
Butyricicoccus_sp.	cx_0004_0068_f10	0	1	tetracycline	1	0	0	1	0	0	cx	not_within_past_6months	urban	industrialized	western	FMT donors
Butyricimonas_virosa	3401SE_0218_027_H4	0	3	macrolide-lincosamide-streptogramin; tetracycline	2	0	0	2	0	1	3401SE	not_within_past_6months	rural	non_industrialized	hunter_gatherer	non-FMT donors
Butyricimonas_virosa	3790QQ_0218_017_G6	0	2	beta-lactam; sulfonamide	2	0	0	1	1	0	3790QQ	not_within_past_6months	rural	non_industrialized	hunter_gatherer_to_farmer	non-FMT donors
Butyricimonas_virosa	4492IJ_1118_049_B1	0	1	tetracycline	1	0	0	1	0	0	4492IJ	not_within_past_6months	urban	non_industrialized	farmer_to_western	non-FMT donors
Butyricimonas_virosa	7481HP_0218_051_F8	0	1	tetracycline	1	0	0	1	0	0	7481HP	not_within_past_6months	rural	non_industrialized	NA	non-FMT donors
Butyricimonas_virosa	8306RM_0517_020_G10	0	1	tetracycline	1	0	0	1	0	0	8306RM	not_within_past_6months	rural	non_industrialized	farmer	non-FMT donors
Butyricimonas_virosa	9641UL_0918_064_C7	0	1	tetracycline	1	0	0	1	0	0	9641UL	not_within_past_6months	urban	non_industrialized	farmer_to_western	non-FMT donors
Catenibacterium_sp.	1462YY_0218_030_H6	0	0	None	0	0	0	0	0	0	1462YY	not_within_past_6months	rural	non_industrialized	pastoralist	non-FMT donors
Catenibacterium_sp.	5645FP_0918_058_A2	0	0	None	0	0	0	0	0	0	5645FP	not_within_past_6months	rural	non_industrialized	farmer	non-FMT donors
Catenibacterium_sp.	5645FP_0918_058_A8	0	0	None	0	0	0	0	0	0	5645FP	not_within_past_6months	rural	non_industrialized	farmer	non-FMT donors
Catenibacterium_sp.	5645FP_0918_058_D10	0	0	None	0	0	0	0	0	0	5645FP	not_within_past_6months	rural	non_industrialized	farmer	non-FMT donors
Catenibacterium_sp.	5645FP_0918_058_F3	0	0	None	0	0	0	0	0	0	5645FP	not_within_past_6months	rural	non_industrialized	farmer	non-FMT donors
Catenibacterium_sp.	6383DG_0717_005_C6	0	1	macrolide-lincosamide-streptogramin	1	1	0	0	0	0	6383DG	not_within_past_6months	rural	industrialized	hunter_gatherer_to_western	non-FMT donors
Catenibacterium_sp.	6383DG_0717_005_C8	0	0	None	0	0	0	0	0	0	6383DG	not_within_past_6months	rural	industrialized	hunter_gatherer_to_western	non-FMT donors
Catenibacterium_sp.	8144JZ_0517_029_A2	0	1	tetracycline	1	0	0	0	1	0	8144JZ	not_within_past_6months	rural	non_industrialized	farmer	non-FMT donors
Catenibacterium_sp.	8144JZ_0517_029_E1	0	1	tetracycline	1	0	0	0	1	0	8144JZ	not_within_past_6months	rural	non_industrialized	farmer	non-FMT donors
Catenibacterium_sp.	8144JZ_0517_029_G10	0	1	tetracycline	1	0	0	0	1	0	8144JZ	not_within_past_6months	rural	non_industrialized	farmer	non-FMT donors
Catenibacterium_sp.	8634BP_0918_038_C1	0	1	tetracycline	1	0	0	0	1	0	8634BP	not_within_past_6months	rural	non_industrialized	farmer	non-FMT donors
Catenibacterium_sp.	av_0103_0046_a7	0	1	tetracycline	1	0	0	1	0	0	av	not_within_past_6months	urban	industrialized	western	FMT donors
Catenibacterium_sp.1	0676ZQ_0218_011_D9	0	1	tetracycline	1	0	0	0	1	0	0676ZQ	not_within_past_6months	rural	non_industrialized	pastoralist	non-FMT donors
Catenibacterium_sp.1	5359PL_0918_053_C4	0	1	tetracycline	1	0	0	0	1	0	5359PL	not_within_past_6months	rural	non_industrialized	fisherman	non-FMT donors
Catenibacterium_sp.1	8306RM_0517_006_G10	0	1	tetracycline	1	0	0	0	1	0	8306RM	not_within_past_6months	rural	non_industrialized	farmer	non-FMT donors
Catenibacterium_sp.2	5359PL_0918_053_C3	0	1	tetracycline	1	0	0	1	0	0	5359PL	not_within_past_6months	rural	non_industrialized	fisherman	non-FMT donors
Catenibacterium_sp.2	5359PL_0918_053_C8	0	1	tetracycline	1	0	0	1	0	0	5359PL	not_within_past_6months	rural	non_industrialized	fisherman	non-FMT donors
Catenibacterium_sp.2	8144JZ_0517_029_B8	0	0	None	0	0	0	0	0	0	8144JZ	not_within_past_6months	rural	non_industrialized	farmer	non-FMT donors
Catenibacterium_sp.2	9477JT_0917_001_B3	0	0	None	0	0	0	0	0	0	9477JT	not_within_past_6months	urban	industrialized	western	non-FMT donors
Catenibacterium_sp.3	0676ZQ_0218_011_E11	0	1	tetracycline	1	0	0	0	1	0	0676ZQ	not_within_past_6months	rural	non_industrialized	pastoralist	non-FMT donors
Catenibacterium_sp.3	3050YG_0918_062_C5	0	0	None	0	0	0	0	0	0	3050YG	not_within_past_6months	rural	non_industrialized	farmer	non-FMT donors
Catenibacterium_sp.3	3050YG_0918_062_C7	0	0	None	0	0	0	0	0	0	3050YG	not_within_past_6months	rural	non_industrialized	farmer	non-FMT donors
Catenibacterium_sp.3	3050YG_0918_062_D12	0	0	None	0	0	0	0	0	0	3050YG	not_within_past_6months	rural	non_industrialized	farmer	non-FMT donors
Catenibacterium_sp.3	3790QQ_0218_002_D11	0	0	None	0	0	0	0	0	0	3790QQ	not_within_past_6months	rural	non_industrialized	hunter_gatherer_to_farmer	non-FMT donors
Catenibacterium_sp.3	5893AJ_0218_012_F9	0	1	tetracycline	1	0	0	0	1	0	5893AJ	not_within_past_6months	rural	non_industrialized	hunter_gatherer	non-FMT donors
Cetobacterium_somerae	3790QQ_0218_008_A8	0	0	None	0	0	0	0	0	0	3790QQ	not_within_past_6months	rural	non_industrialized	hunter_gatherer_to_farmer	non-FMT donors
Cetobacterium_somerae	3790QQ_0218_017_B4	0	0	None	0	0	0	0	0	0	3790QQ	not_within_past_6months	rural	non_industrialized	hunter_gatherer_to_farmer	non-FMT donors
Cetobacterium_somerae	3790QQ_0218_017_E4	0	0	None	0	0	0	0	0	0	3790QQ	not_within_past_6months	rural	non_industrialized	hunter_gatherer_to_farmer	non-FMT donors
Citrobacter_amalonaticus	aa_0143_0055_f3-BIS	0	34	bacitracin; beta-lactam; fosmidomycin; kasugamycin; macrolide-lincosamide-streptogramin; multidrug; unclassified	31	0	1	3	30	0	aa	not_within_past_6months	urban	industrialized	western	FMT donors
Citrobacter_amalonaticus	ao_0067_0059_b1	0	33	bacitracin; beta-lactam; fosmidomycin; kasugamycin; macrolide-lincosamide-streptogramin; multidrug; polymyxin; unclassified	31	0	1	2	30	0	ao	not_within_past_6months	urban	industrialized	western	FMT donors
Citrobacter_freundii	9641UL_0918_064_H11	0	37	bacitracin; beta-lactam; kasugamycin; macrolide-lincosamide-streptogramin; multidrug; polymyxin; quinolone; unclassified	35	1	0	1	35	0	9641UL	not_within_past_6months	urban	non_industrialized	farmer_to_western	non-FMT donors
Citrobacter_sp.	3016LQ_0218_033_E11	0	38	bacitracin; beta-lactam; fosmidomycin; kasugamycin; macrolide-lincosamide-streptogramin; multidrug; polymyxin; quinolone; unclassified	36	0	0	3	35	0	3016LQ	not_within_past_6months	rural	non_industrialized	hunter_gatherer	non-FMT donors
Clostridium_baratii	4324HL_0218_028_C11	0	0	None	0	0	0	0	0	0	4324HL	not_within_past_6months	rural	non_industrialized	hunter_gatherer_to_farmer	non-FMT donors
Clostridium_beijerinckii	av_0103_0014_b4	0	5	bacitracin; chloramphenicol; macrolide-lincosamide-streptogramin; tetracycline	4	1	0	0	3	1	av	not_within_past_6months	urban	industrialized	western	FMT donors
Clostridium_beijerinckii	av_0103_0014_c11-BIS	0	5	bacitracin; chloramphenicol; macrolide-lincosamide-streptogramin; tetracycline	4	1	0	0	3	1	av	not_within_past_6months	urban	industrialized	western	FMT donors
Clostridium_butyricum	bj_0095_0031_f8	0	0	None	0	0	0	0	0	0	bj	not_within_past_6months	urban	industrialized	western	FMT donors
Clostridium_butyricum	bj_0095_0031_h4	0	1	bacitracin	1	0	0	0	1	0	bj	not_within_past_6months	urban	industrialized	western	FMT donors
Clostridium_citroniae	1325NM_0218_050_A1	0	1	tetracycline	1	0	0	1	0	0	1325NM	not_within_past_6months	urban	non_industrialized	farmer_to_western	non-FMT donors
Clostridium_citroniae	2959BY_0717_054_B4	0	1	tetracycline	1	0	0	1	0	0	2959BY	not_within_past_6months	rural	industrialized	hunter_gatherer_to_western	non-FMT donors
Clostridium_innocuum	cx_0004_0077_c1	0	1	tetracycline	1	0	0	1	0	0	cx	not_within_past_6months	urban	industrialized	western	FMT donors
Clostridium_innocuum	cx_0004_0077_h1	0	1	tetracycline	1	0	0	1	0	0	cx	not_within_past_6months	urban	industrialized	western	FMT donors
Clostridium_paraputrificum	3790QQ_0918_046_E7	0	0	None	0	0	0	0	0	0	3790QQ	not_within_past_6months	rural	non_industrialized	hunter_gatherer_to_farmer	non-FMT donors
Clostridium_perfringens	0676ZQ_0218_011_G1	0	1	bacitracin	1	0	0	0	1	0	0676ZQ	not_within_past_6months	rural	non_industrialized	pastoralist	non-FMT donors
Clostridium_perfringens	1462YY_0218_030_A11	0	2	bacitracin; tetracycline	2	0	0	0	2	0	1462YY	not_within_past_6months	rural	non_industrialized	pastoralist	non-FMT donors
Clostridium_perfringens	1462YY_0218_030_B12	0	2	bacitracin; tetracycline	2	0	0	0	2	0	1462YY	not_within_past_6months	rural	non_industrialized	pastoralist	non-FMT donors
Clostridium_perfringens	1462YY_0218_030_C11	0	2	bacitracin; tetracycline	2	0	0	0	2	0	1462YY	not_within_past_6months	rural	non_industrialized	pastoralist	non-FMT donors
Clostridium_perfringens	1462YY_0218_030_C12	0	2	bacitracin; tetracycline	2	0	0	0	2	0	1462YY	not_within_past_6months	rural	non_industrialized	pastoralist	non-FMT donors
Clostridium_perfringens	1462YY_0218_030_D11	0	2	bacitracin; tetracycline	2	0	0	0	2	0	1462YY	not_within_past_6months	rural	non_industrialized	pastoralist	non-FMT donors
Clostridium_perfringens	1462YY_0218_030_E12	0	1	bacitracin	1	0	0	0	1	0	1462YY	not_within_past_6months	rural	non_industrialized	pastoralist	non-FMT donors
Clostridium_perfringens	1462YY_0218_030_F12	0	2	bacitracin; tetracycline	2	0	0	0	2	0	1462YY	not_within_past_6months	rural	non_industrialized	pastoralist	non-FMT donors
Clostridium_perfringens	1462YY_0218_030_G11	0	2	bacitracin; tetracycline	2	0	0	0	2	0	1462YY	not_within_past_6months	rural	non_industrialized	pastoralist	non-FMT donors
Clostridium_perfringens	1462YY_0218_030_H11	0	1	bacitracin	1	0	0	0	1	0	1462YY	not_within_past_6months	rural	non_industrialized	pastoralist	non-FMT donors
Clostridium_perfringens	2807EA_1118_063_H7	0	2	bacitracin; tetracycline	2	0	0	1	1	0	2807EA	not_within_past_6months	rural	non_industrialized	farmer	non-FMT donors
Clostridium_perfringens	4324HL_0218_028_A11	0	2	bacitracin; tetracycline	2	0	0	0	2	0	4324HL	not_within_past_6months	rural	non_industrialized	hunter_gatherer_to_farmer	non-FMT donors
Clostridium_perfringens	4324HL_0218_028_C3	0	2	bacitracin; tetracycline	2	0	0	0	2	0	4324HL	not_within_past_6months	rural	non_industrialized	hunter_gatherer_to_farmer	non-FMT donors
Clostridium_perfringens	4324HL_0218_028_D12	0	1	bacitracin	1	0	0	0	1	0	4324HL	not_within_past_6months	rural	non_industrialized	hunter_gatherer_to_farmer	non-FMT donors
Clostridium_perfringens	4324HL_0218_028_E11	0	2	bacitracin; tetracycline	2	0	0	0	2	0	4324HL	not_within_past_6months	rural	non_industrialized	hunter_gatherer_to_farmer	non-FMT donors
Clostridium_perfringens	4324HL_0218_028_F11	0	2	bacitracin; tetracycline	2	0	0	0	2	0	4324HL	not_within_past_6months	rural	non_industrialized	hunter_gatherer_to_farmer	non-FMT donors
Clostridium_perfringens	8144JZ_0517_029_D11	0	2	bacitracin; tetracycline	2	0	0	0	2	0	8144JZ	not_within_past_6months	rural	non_industrialized	farmer	non-FMT donors
Clostridium_perfringens	8144JZ_0517_029_D12	0	2	bacitracin; tetracycline	2	0	0	0	2	0	8144JZ	not_within_past_6months	rural	non_industrialized	farmer	non-FMT donors
Clostridium_perfringens	8144JZ_0517_029_F11	0	1	bacitracin	1	0	0	0	1	0	8144JZ	not_within_past_6months	rural	non_industrialized	farmer	non-FMT donors
Clostridium_perfringens	8144JZ_0517_029_F12	0	2	bacitracin; tetracycline	2	0	0	0	2	0	8144JZ	not_within_past_6months	rural	non_industrialized	farmer	non-FMT donors
Clostridium_perfringens	8855YD_0918_039_F4	0	2	bacitracin; tetracycline	2	0	0	0	2	0	8855YD	not_within_past_6months	rural	non_industrialized	farmer	non-FMT donors
Clostridium_sp.1	am_0171_0068_h2	0	0	None	0	0	0	0	0	0	am	not_within_past_6months	urban	industrialized	western	FMT donors
Clostridium_sp.2	0471HH_0918_059_B6	0	1	tetracycline	1	0	0	1	0	0	0471HH	not_within_past_6months	urban	non_industrialized	farmer_to_western	non-FMT donors
Clostridium_sp.2	1325NM_0218_050_E7	0	2	tetracycline	2	0	1	1	0	0	1325NM	not_within_past_6months	urban	non_industrialized	farmer_to_western	non-FMT donors
Clostridium_sp.2	4452YQ_0918_057_H7	0	3	tetracycline	3	0	0	3	0	0	4452YQ	not_within_past_6months	urban	non_industrialized	farmer_to_western	non-FMT donors
Clostridium_sp.2	6383DG_0717_005_E6	0	1	tetracycline	1	0	0	1	0	0	6383DG	not_within_past_6months	rural	industrialized	hunter_gatherer_to_western	non-FMT donors
Clostridium_sp.3	3790QQ_0218_002_C6	0	2	tetracycline	2	0	0	2	0	0	3790QQ	not_within_past_6months	rural	non_industrialized	hunter_gatherer_to_farmer	non-FMT donors
Clostridium_sp.3	3790QQ_0218_002_E4	0	2	tetracycline	2	0	0	2	0	0	3790QQ	not_within_past_6months	rural	non_industrialized	hunter_gatherer_to_farmer	non-FMT donors
Clostridium_sp.3	8306RM_0517_006_G12	0	2	tetracycline	2	0	0	2	0	0	8306RM	not_within_past_6months	rural	non_industrialized	farmer	non-FMT donors
Clostridium_ventriculi	3401SE_0218_027_A6	0	0	None	0	0	0	0	0	0	3401SE	not_within_past_6months	rural	non_industrialized	hunter_gatherer	non-FMT donors
Clostridium_ventriculi	3401SE_0218_027_C3	0	0	None	0	0	0	0	0	0	3401SE	not_within_past_6months	rural	non_industrialized	hunter_gatherer	non-FMT donors
Clostridium_ventriculi	4324HL_0218_028_F12	0	0	None	0	0	0	0	0	0	4324HL	not_within_past_6months	rural	non_industrialized	hunter_gatherer_to_farmer	non-FMT donors
Clostridium_ventriculi	4324HL_0218_028_G12	0	0	None	0	0	0	0	0	0	4324HL	not_within_past_6months	rural	non_industrialized	hunter_gatherer_to_farmer	non-FMT donors
Collinsella_aerofaciens	aa_0143_0089_c4	0	0	None	0	0	0	0	0	0	aa	not_within_past_6months	urban	industrialized	western	FMT donors
Collinsella_aerofaciens	aa_0143_0089_h2	0	1	tetracycline	1	0	0	1	0	0	aa	not_within_past_6months	urban	industrialized	western	FMT donors
Collinsella_aerofaciens	am_0171_0051_h6	0	1	tetracycline	1	0	0	1	0	0	am	not_within_past_6months	urban	industrialized	western	FMT donors
Collinsella_aerofaciens	am_0171_0088_a5	0	0	None	0	0	0	0	0	0	am	not_within_past_6months	urban	industrialized	western	FMT donors
Collinsella_aerofaciens	am_0171_0088_c5	0	1	tetracycline	1	0	0	1	0	0	am	not_within_past_6months	urban	industrialized	western	FMT donors
Collinsella_aerofaciens	am_0171_0090_g3	0	0	None	0	0	0	0	0	0	am	not_within_past_6months	urban	industrialized	western	FMT donors
Collinsella_aerofaciens_1	8131GG_1118_056_A11	0	2	beta-lactam; tetracycline	2	0	0	2	0	0	8131GG	not_within_past_6months	urban	non_industrialized	farmer_to_western	non-FMT donors
Collinsella_aerofaciens_1	8131GG_1118_056_H5	0	1	tetracycline	1	0	0	1	0	0	8131GG	not_within_past_6months	urban	non_industrialized	farmer_to_western	non-FMT donors
Collinsella_sp.	af_0058_0067_e1	0	0	None	0	0	0	0	0	0	af	not_within_past_6months	urban	industrialized	western	FMT donors
Collinsella_sp.1	8144JZ_0517_029_C2	0	0	None	0	0	0	0	0	0	8144JZ	not_within_past_6months	rural	non_industrialized	farmer	non-FMT donors
Collinsella_sp.1	8144JZ_0517_029_D6	0	0	None	0	0	0	0	0	0	8144JZ	not_within_past_6months	rural	non_industrialized	farmer	non-FMT donors
Collinsella_sp.1	8306RM_0517_006_E1	0	0	None	0	0	0	0	0	0	8306RM	not_within_past_6months	rural	non_industrialized	farmer	non-FMT donors
Collinsella_sp.10	0676ZQ_0218_011_G8	0	1	tetracycline	1	0	0	1	0	0	0676ZQ	not_within_past_6months	rural	non_industrialized	pastoralist	non-FMT donors
Collinsella_sp.10	0676ZQ_0218_011_H8	0	2	tetracycline	2	0	0	2	0	0	0676ZQ	not_within_past_6months	rural	non_industrialized	pastoralist	non-FMT donors
Collinsella_sp.10	1462YY_0218_030_F2	0	1	tetracycline	1	0	0	1	0	0	1462YY	not_within_past_6months	rural	non_industrialized	pastoralist	non-FMT donors
Collinsella_sp.10	3401SE_0218_027_A1	0	1	tetracycline	1	0	0	1	0	0	3401SE	not_within_past_6months	rural	non_industrialized	hunter_gatherer	non-FMT donors
Collinsella_sp.10	3401SE_0218_027_A3	0	1	tetracycline	1	0	0	1	0	0	3401SE	not_within_past_6months	rural	non_industrialized	hunter_gatherer	non-FMT donors
Collinsella_sp.10	3401SE_0218_027_C9	0	1	tetracycline	1	0	0	1	0	0	3401SE	not_within_past_6months	rural	non_industrialized	hunter_gatherer	non-FMT donors
Collinsella_sp.10	3401SE_0218_027_D10	0	1	tetracycline	1	0	0	1	0	0	3401SE	not_within_past_6months	rural	non_industrialized	hunter_gatherer	non-FMT donors
Collinsella_sp.10	3401SE_0218_027_E4	0	1	tetracycline	1	0	0	1	0	0	3401SE	not_within_past_6months	rural	non_industrialized	hunter_gatherer	non-FMT donors
Collinsella_sp.10	3401SE_0218_027_E9	0	1	tetracycline	1	0	0	1	0	0	3401SE	not_within_past_6months	rural	non_industrialized	hunter_gatherer	non-FMT donors
Collinsella_sp.10	3401SE_0218_027_F10	0	1	tetracycline	1	0	0	1	0	0	3401SE	not_within_past_6months	rural	non_industrialized	hunter_gatherer	non-FMT donors
Collinsella_sp.10	3401SE_0218_027_H7	0	1	tetracycline	1	0	0	1	0	0	3401SE	not_within_past_6months	rural	non_industrialized	hunter_gatherer	non-FMT donors
Collinsella_sp.10	3401SE_0218_027_H8	0	1	tetracycline	1	0	0	1	0	0	3401SE	not_within_past_6months	rural	non_industrialized	hunter_gatherer	non-FMT donors
Collinsella_sp.10	3401SE_0218_027_H9	0	1	tetracycline	1	0	0	1	0	0	3401SE	not_within_past_6months	rural	non_industrialized	hunter_gatherer	non-FMT donors
Collinsella_sp.10	5893AJ_0218_012_A12	0	1	tetracycline	1	0	0	1	0	0	5893AJ	not_within_past_6months	rural	non_industrialized	hunter_gatherer	non-FMT donors
Collinsella_sp.10	5893AJ_0218_012_A9	0	0	None	0	0	0	0	0	0	5893AJ	not_within_past_6months	rural	non_industrialized	hunter_gatherer	non-FMT donors
Collinsella_sp.10	5893AJ_0218_012_B11	0	1	tetracycline	1	0	0	1	0	0	5893AJ	not_within_past_6months	rural	non_industrialized	hunter_gatherer	non-FMT donors
Collinsella_sp.10	5893AJ_0218_012_B2	0	1	tetracycline	1	0	0	1	0	0	5893AJ	not_within_past_6months	rural	non_industrialized	hunter_gatherer	non-FMT donors
Collinsella_sp.10	5893AJ_0218_012_C9	0	1	tetracycline	1	0	0	1	0	0	5893AJ	not_within_past_6months	rural	non_industrialized	hunter_gatherer	non-FMT donors
Collinsella_sp.10	5893AJ_0218_012_D12	0	1	tetracycline	1	0	0	1	0	0	5893AJ	not_within_past_6months	rural	non_industrialized	hunter_gatherer	non-FMT donors
Collinsella_sp.10	5893AJ_0218_012_D5	0	1	tetracycline	1	0	0	1	0	0	5893AJ	not_within_past_6months	rural	non_industrialized	hunter_gatherer	non-FMT donors
Collinsella_sp.10	5893AJ_0218_012_D9	0	1	tetracycline	1	0	0	1	0	0	5893AJ	not_within_past_6months	rural	non_industrialized	hunter_gatherer	non-FMT donors
Collinsella_sp.10	5893AJ_0218_012_E8	0	1	tetracycline	1	0	0	1	0	0	5893AJ	not_within_past_6months	rural	non_industrialized	hunter_gatherer	non-FMT donors
Collinsella_sp.10	5893AJ_0218_012_G8	0	1	tetracycline	1	0	0	1	0	0	5893AJ	not_within_past_6months	rural	non_industrialized	hunter_gatherer	non-FMT donors
Collinsella_sp.11	3401SE_0218_027_C6	0	1	tetracycline	1	0	0	1	0	0	3401SE	not_within_past_6months	rural	non_industrialized	hunter_gatherer	non-FMT donors
Collinsella_sp.11	3401SE_0218_027_G9	0	1	tetracycline	1	0	0	1	0	0	3401SE	not_within_past_6months	rural	non_industrialized	hunter_gatherer	non-FMT donors
Collinsella_sp.11	5893AJ_0218_012_A8	0	1	tetracycline	1	0	0	1	0	0	5893AJ	not_within_past_6months	rural	non_industrialized	hunter_gatherer	non-FMT donors
Collinsella_sp.11	5893AJ_0218_012_C5	0	1	tetracycline	1	0	0	1	0	0	5893AJ	not_within_past_6months	rural	non_industrialized	hunter_gatherer	non-FMT donors
Collinsella_sp.11	5893AJ_0218_012_D1	0	1	tetracycline	1	0	0	1	0	0	5893AJ	not_within_past_6months	rural	non_industrialized	hunter_gatherer	non-FMT donors
Collinsella_sp.11	5893AJ_0218_012_D10	0	1	tetracycline	1	0	0	1	0	0	5893AJ	not_within_past_6months	rural	non_industrialized	hunter_gatherer	non-FMT donors
Collinsella_sp.11	5893AJ_0218_012_E3	0	1	tetracycline	1	0	0	1	0	0	5893AJ	not_within_past_6months	rural	non_industrialized	hunter_gatherer	non-FMT donors
Collinsella_sp.11	5893AJ_0218_012_G12	0	1	tetracycline	1	0	0	1	0	0	5893AJ	not_within_past_6months	rural	non_industrialized	hunter_gatherer	non-FMT donors
Collinsella_sp.11	5893AJ_0218_012_G7	0	1	tetracycline	1	0	0	1	0	0	5893AJ	not_within_past_6months	rural	non_industrialized	hunter_gatherer	non-FMT donors
Collinsella_sp.12	8306RM_0517_006_B1	0	1	tetracycline	1	0	0	1	0	0	8306RM	not_within_past_6months	rural	non_industrialized	farmer	non-FMT donors
Collinsella_sp.12	8306RM_0517_006_B6	0	0	None	0	0	0	0	0	0	8306RM	not_within_past_6months	rural	non_industrialized	farmer	non-FMT donors
Collinsella_sp.12	8306RM_0517_006_C9	0	0	None	0	0	0	0	0	0	8306RM	not_within_past_6months	rural	non_industrialized	farmer	non-FMT donors
Collinsella_sp.12	8306RM_0517_006_D12	0	0	None	0	0	0	0	0	0	8306RM	not_within_past_6months	rural	non_industrialized	farmer	non-FMT donors
Collinsella_sp.12	8306RM_0517_006_D8	0	0	None	0	0	0	0	0	0	8306RM	not_within_past_6months	rural	non_industrialized	farmer	non-FMT donors
Collinsella_sp.12	8306RM_0517_006_F12	0	0	None	0	0	0	0	0	0	8306RM	not_within_past_6months	rural	non_industrialized	farmer	non-FMT donors
Collinsella_sp.12	8306RM_0517_006_F4	0	1	tetracycline	1	0	0	1	0	0	8306RM	not_within_past_6months	rural	non_industrialized	farmer	non-FMT donors
Collinsella_sp.13	8306RM_0517_006_B8	0	1	tetracycline	1	0	0	1	0	0	8306RM	not_within_past_6months	rural	non_industrialized	farmer	non-FMT donors
Collinsella_sp.14	0471HH_0918_059_G10	0	1	tetracycline	1	0	0	1	0	0	0471HH	not_within_past_6months	urban	non_industrialized	farmer_to_western	non-FMT donors
Collinsella_sp.14	2807EA_1118_063_B10	0	1	tetracycline	1	0	0	1	0	0	2807EA	not_within_past_6months	rural	non_industrialized	farmer	non-FMT donors
Collinsella_sp.14	8131GG_1118_056_C3	0	1	tetracycline	1	0	0	1	0	0	8131GG	not_within_past_6months	urban	non_industrialized	farmer_to_western	non-FMT donors
Collinsella_sp.15	1325NM_0218_050_B1	0	1	tetracycline	1	0	0	1	0	0	1325NM	not_within_past_6months	urban	non_industrialized	farmer_to_western	non-FMT donors
Collinsella_sp.15	4452YQ_0918_057_A4	0	2	tetracycline	2	0	0	2	0	0	4452YQ	not_within_past_6months	urban	non_industrialized	farmer_to_western	non-FMT donors
Collinsella_sp.15	4452YQ_0918_057_B11	0	2	tetracycline	2	0	0	2	0	0	4452YQ	not_within_past_6months	urban	non_industrialized	farmer_to_western	non-FMT donors
Collinsella_sp.15	5359PL_0918_053_A5	0	0	None	0	0	0	0	0	0	5359PL	not_within_past_6months	rural	non_industrialized	fisherman	non-FMT donors
Collinsella_sp.16	4452YQ_0918_057_F11	0	1	tetracycline	1	0	0	1	0	0	4452YQ	not_within_past_6months	urban	non_industrialized	farmer_to_western	non-FMT donors
Collinsella_sp.17	2807EA_1118_063_E4	0	1	tetracycline	1	0	1	0	0	0	2807EA	not_within_past_6months	rural	non_industrialized	farmer	non-FMT donors
Collinsella_sp.18	4452YQ_0918_057_G3	0	1	tetracycline	1	0	0	1	0	0	4452YQ	not_within_past_6months	urban	non_industrialized	farmer_to_western	non-FMT donors
Collinsella_sp.19	0471HH_0918_059_F1	0	1	tetracycline	1	0	0	1	0	0	0471HH	not_within_past_6months	urban	non_industrialized	farmer_to_western	non-FMT donors
Collinsella_sp.2	8144JZ_0517_029_C6	0	1	tetracycline	1	0	0	1	0	0	8144JZ	not_within_past_6months	rural	non_industrialized	farmer	non-FMT donors
Collinsella_sp.20	0471HH_0918_059_B10	0	2	tetracycline	2	0	0	2	0	0	0471HH	not_within_past_6months	urban	non_industrialized	farmer_to_western	non-FMT donors
Collinsella_sp.21	5645FP_0918_058_G2	0	0	None	0	0	0	0	0	0	5645FP	not_within_past_6months	rural	non_industrialized	farmer	non-FMT donors
Collinsella_sp.22	3050YG_0918_062_D2	0	0	None	0	0	0	0	0	0	3050YG	not_within_past_6months	rural	non_industrialized	farmer	non-FMT donors
Collinsella_sp.22	5645FP_0918_058_F10	0	0	None	0	0	0	0	0	0	5645FP	not_within_past_6months	rural	non_industrialized	farmer	non-FMT donors
Collinsella_sp.23	5645FP_0918_058_A3	0	0	None	0	0	0	0	0	0	5645FP	not_within_past_6months	rural	non_industrialized	farmer	non-FMT donors
Collinsella_sp.23	5645FP_0918_058_B5	0	0	None	0	0	0	0	0	0	5645FP	not_within_past_6months	rural	non_industrialized	farmer	non-FMT donors
Collinsella_sp.24	0262AD_0917_052_A1	0	0	None	0	0	0	0	0	0	0262AD	not_within_past_6months	urban	industrialized	western	non-FMT donors
Collinsella_sp.24	0262AD_0917_052_A10	0	0	None	0	0	0	0	0	0	0262AD	not_within_past_6months	urban	industrialized	western	non-FMT donors
Collinsella_sp.24	0262AD_0917_052_A7	0	0	None	0	0	0	0	0	0	0262AD	not_within_past_6months	urban	industrialized	western	non-FMT donors
Collinsella_sp.24	0262AD_0917_052_D11	0	0	None	0	0	0	0	0	0	0262AD	not_within_past_6months	urban	industrialized	western	non-FMT donors
Collinsella_sp.24	0262AD_0917_052_E7	0	0	None	0	0	0	0	0	0	0262AD	not_within_past_6months	urban	industrialized	western	non-FMT donors
Collinsella_sp.24	0262AD_0917_052_F6	0	0	None	0	0	0	0	0	0	0262AD	not_within_past_6months	urban	industrialized	western	non-FMT donors
Collinsella_sp.3	8144JZ_0517_029_H8	0	1	tetracycline	1	0	0	1	0	0	8144JZ	not_within_past_6months	rural	non_industrialized	farmer	non-FMT donors
Collinsella_sp.4	5893AJ_0218_012_D7	0	1	tetracycline	1	0	0	1	0	0	5893AJ	not_within_past_6months	rural	non_industrialized	hunter_gatherer	non-FMT donors
Collinsella_sp.5	0676ZQ_0218_011_E8	0	1	tetracycline	1	0	0	1	0	0	0676ZQ	not_within_past_6months	rural	non_industrialized	pastoralist	non-FMT donors
Collinsella_sp.6	3790QQ_0218_002_G5	0	0	None	0	0	0	0	0	0	3790QQ	not_within_past_6months	rural	non_industrialized	hunter_gatherer_to_farmer	non-FMT donors
Collinsella_sp.6	5359PL_0918_053_D1	0	2	tetracycline	2	0	0	2	0	0	5359PL	not_within_past_6months	rural	non_industrialized	fisherman	non-FMT donors
Collinsella_sp.6	5359PL_0918_053_E5	0	0	None	0	0	0	0	0	0	5359PL	not_within_past_6months	rural	non_industrialized	fisherman	non-FMT donors
Collinsella_sp.6	5359PL_0918_053_G7	0	2	tetracycline	2	0	0	2	0	0	5359PL	not_within_past_6months	rural	non_industrialized	fisherman	non-FMT donors
Collinsella_sp.7	3401SE_0218_027_B3	0	1	tetracycline	1	0	0	1	0	0	3401SE	not_within_past_6months	rural	non_industrialized	hunter_gatherer	non-FMT donors
Collinsella_sp.8	4324HL_0218_028_A4	0	1	tetracycline	1	0	0	1	0	0	4324HL	not_within_past_6months	rural	non_industrialized	hunter_gatherer_to_farmer	non-FMT donors
Collinsella_sp.8	4324HL_0218_028_C6	0	1	tetracycline	1	0	0	1	0	0	4324HL	not_within_past_6months	rural	non_industrialized	hunter_gatherer_to_farmer	non-FMT donors
Collinsella_sp.8	4324HL_0218_028_D7	0	0	None	0	0	0	0	0	0	4324HL	not_within_past_6months	rural	non_industrialized	hunter_gatherer_to_farmer	non-FMT donors
Collinsella_sp.9	1462YY_0218_030_B1	0	0	None	0	0	0	0	0	0	1462YY	not_within_past_6months	rural	non_industrialized	pastoralist	non-FMT donors
Collinsella_sp.9	1462YY_0218_030_C4	0	0	None	0	0	0	0	0	0	1462YY	not_within_past_6months	rural	non_industrialized	pastoralist	non-FMT donors
Collinsella_sp.9	1462YY_0218_030_F10	0	0	None	0	0	0	0	0	0	1462YY	not_within_past_6months	rural	non_industrialized	pastoralist	non-FMT donors
Coprobacillus_sp.	0262AD_0917_052_B10	0	0	None	0	0	0	0	0	0	0262AD	not_within_past_6months	urban	industrialized	western	non-FMT donors
Coprobacillus_sp.	0262AD_0917_052_E9	0	0	None	0	0	0	0	0	0	0262AD	not_within_past_6months	urban	industrialized	western	non-FMT donors
Coprobacillus_sp.	3606MB_1118_055_A1	0	1	tetracycline	1	0	0	0	1	0	3606MB	not_within_past_6months	rural	non_industrialized	farmer	non-FMT donors
Coprobacillus_sp.	3606MB_1118_055_E7	0	0	None	0	0	0	0	0	0	3606MB	not_within_past_6months	rural	non_industrialized	farmer	non-FMT donors
Coprobacillus_sp.	5359PL_0918_053_E12	0	0	None	0	0	0	0	0	0	5359PL	not_within_past_6months	rural	non_industrialized	fisherman	non-FMT donors
Coprobacillus_sp.	5359PL_0918_053_F6	0	0	None	0	0	0	0	0	0	5359PL	not_within_past_6months	rural	non_industrialized	fisherman	non-FMT donors
Coprobacillus_sp.	cx_0004_0068_h9	0	0	None	0	0	0	0	0	0	cx	not_within_past_6months	urban	industrialized	western	FMT donors
Coprococcus_catus	1462YY_0218_030_G6	0	2	tetracycline	2	0	0	1	0	1	1462YY	not_within_past_6months	rural	non_industrialized	pastoralist	non-FMT donors
Coprococcus_comes	0471HH_0918_059_D12	0	2	tetracycline	2	0	0	2	0	0	0471HH	not_within_past_6months	urban	non_industrialized	farmer_to_western	non-FMT donors
Coprococcus_comes	0471HH_0918_059_D4	0	3	aminoglycoside; tetracycline	3	0	0	3	0	0	0471HH	not_within_past_6months	urban	non_industrialized	farmer_to_western	non-FMT donors
Coprococcus_comes	0471HH_0918_059_E5	0	3	aminoglycoside; tetracycline	3	0	0	3	0	0	0471HH	not_within_past_6months	urban	non_industrialized	farmer_to_western	non-FMT donors
Coprococcus_comes	0676ZQ_0218_011_C2	0	4	aminoglycoside; tetracycline	4	0	0	4	0	0	0676ZQ	not_within_past_6months	rural	non_industrialized	pastoralist	non-FMT donors
Coprococcus_comes	1462YY_0218_030_A6	0	1	tetracycline	1	0	0	1	0	0	1462YY	not_within_past_6months	rural	non_industrialized	pastoralist	non-FMT donors
Coprococcus_comes	1462YY_0218_030_A7	0	2	tetracycline	2	0	0	2	0	0	1462YY	not_within_past_6months	rural	non_industrialized	pastoralist	non-FMT donors
Coprococcus_comes	3050YG_0918_062_A9	0	1	tetracycline	1	0	0	1	0	0	3050YG	not_within_past_6months	rural	non_industrialized	farmer	non-FMT donors
Coprococcus_comes	3050YG_0918_062_B11	0	1	tetracycline	1	0	0	1	0	0	3050YG	not_within_past_6months	rural	non_industrialized	farmer	non-FMT donors
Coprococcus_comes	3050YG_0918_062_B6	0	2	tetracycline	2	0	0	1	1	0	3050YG	not_within_past_6months	rural	non_industrialized	farmer	non-FMT donors
Coprococcus_comes	3401SE_0218_027_F9	0	2	tetracycline	2	0	1	1	0	0	3401SE	not_within_past_6months	rural	non_industrialized	hunter_gatherer	non-FMT donors
Coprococcus_comes	3606MB_1118_055_C8	0	4	aminoglycoside; tetracycline	4	0	0	4	0	0	3606MB	not_within_past_6months	rural	non_industrialized	farmer	non-FMT donors
Coprococcus_comes	5359PL_0918_053_D9	0	2	tetracycline	2	0	0	2	0	0	5359PL	not_within_past_6months	rural	non_industrialized	fisherman	non-FMT donors
Coprococcus_comes	5359PL_0918_053_H7	0	3	aminoglycoside; tetracycline	3	0	0	3	0	0	5359PL	not_within_past_6months	rural	non_industrialized	fisherman	non-FMT donors
Coprococcus_comes	5645FP_0918_058_C10	0	1	tetracycline	1	0	1	0	0	0	5645FP	not_within_past_6months	rural	non_industrialized	farmer	non-FMT donors
Coprococcus_comes	5645FP_0918_058_C8	0	0	None	0	0	0	0	0	0	5645FP	not_within_past_6months	rural	non_industrialized	farmer	non-FMT donors
Coprococcus_comes	5645FP_0918_058_G11	0	1	tetracycline	1	0	0	1	0	0	5645FP	not_within_past_6months	rural	non_industrialized	farmer	non-FMT donors
Coprococcus_comes	5893AJ_0218_012_E2	0	2	aminoglycoside; tetracycline	2	0	0	2	0	0	5893AJ	not_within_past_6months	rural	non_industrialized	hunter_gatherer	non-FMT donors
Coprococcus_comes	5893AJ_0218_012_F8	0	2	tetracycline	2	0	1	1	0	0	5893AJ	not_within_past_6months	rural	non_industrialized	hunter_gatherer	non-FMT donors
Coprococcus_comes	6383DG_0717_005_H6	0	0	None	0	0	0	0	0	0	6383DG	not_within_past_6months	rural	industrialized	hunter_gatherer_to_western	non-FMT donors
Coprococcus_comes	8306RM_0517_006_F7	0	1	tetracycline	1	0	1	0	0	0	8306RM	not_within_past_6months	rural	non_industrialized	farmer	non-FMT donors
Coprococcus_comes	8306RM_0517_006_G4	0	1	tetracycline	1	0	1	0	0	0	8306RM	not_within_past_6months	rural	non_industrialized	farmer	non-FMT donors
Coprococcus_eutactus	0676ZQ_0218_011_E12	0	2	tetracycline	2	0	1	1	0	0	0676ZQ	not_within_past_6months	rural	non_industrialized	pastoralist	non-FMT donors
Coprococcus_sp.	0471HH_0918_059_E8	0	1	tetracycline	1	0	1	0	0	0	0471HH	not_within_past_6months	urban	non_industrialized	farmer_to_western	non-FMT donors
Coprococcus_sp.	aa_0143_0087_g9	0	0	None	0	0	0	0	0	0	aa	not_within_past_6months	urban	industrialized	western	FMT donors
Coprococcus_sp.1	1462YY_0218_030_G5	0	1	tetracycline	1	0	0	1	0	0	1462YY	not_within_past_6months	rural	non_industrialized	pastoralist	non-FMT donors
Coprococcus_sp.2	2807EA_1118_063_C7	0	2	tetracycline	2	0	1	1	0	0	2807EA	not_within_past_6months	rural	non_industrialized	farmer	non-FMT donors
Coprococcus_sp.2	3606MB_1118_055_B3	0	2	tetracycline	2	0	1	1	0	0	3606MB	not_within_past_6months	rural	non_industrialized	farmer	non-FMT donors
Coprococcus_sp.3	3050YG_0918_062_A12	0	0	None	0	0	0	0	0	0	3050YG	not_within_past_6months	rural	non_industrialized	farmer	non-FMT donors
Coprococcus_sp.3	3050YG_0918_062_C12	0	0	None	0	0	0	0	0	0	3050YG	not_within_past_6months	rural	non_industrialized	farmer	non-FMT donors
Cutibacterium_acnes	5359PL_0918_053_D6	0	0	None	0	0	0	0	0	0	5359PL	not_within_past_6months	rural	non_industrialized	fisherman	non-FMT donors
Desulfovibrio_desulfuricans	8485OK_0917_061_E6	0	1	bacitracin	1	0	0	0	1	0	8485OK	not_within_past_6months	urban	industrialized	western	non-FMT donors
Desulfovibrio_piger	5645FP_0918_058_B11	0	0	None	0	0	0	0	0	0	5645FP	not_within_past_6months	rural	non_industrialized	farmer	non-FMT donors
Dialister_invisus	2959BY_0717_054_F6	0	0	None	0	0	0	0	0	0	2959BY	not_within_past_6months	rural	industrialized	hunter_gatherer_to_western	non-FMT donors
Dialister_invisus	2959BY_0717_054_H10	0	0	None	0	0	0	0	0	0	2959BY	not_within_past_6months	rural	industrialized	hunter_gatherer_to_western	non-FMT donors
Dialister_sp.	3050YG_0918_062_F12	0	0	None	0	0	0	0	0	0	3050YG	not_within_past_6months	rural	non_industrialized	farmer	non-FMT donors
Dialister_sp.	5645FP_0918_058_D12	0	0	None	0	0	0	0	0	0	5645FP	not_within_past_6months	rural	non_industrialized	farmer	non-FMT donors
Dialister_sp.	5645FP_0918_058_E4	0	0	None	0	0	0	0	0	0	5645FP	not_within_past_6months	rural	non_industrialized	farmer	non-FMT donors
Dialister_sp.1	3050YG_0918_062_A5	0	0	None	0	0	0	0	0	0	3050YG	not_within_past_6months	rural	non_industrialized	farmer	non-FMT donors
Dialister_sp.1	3050YG_0918_062_B8	0	1	tetracycline	1	0	0	1	0	0	3050YG	not_within_past_6months	rural	non_industrialized	farmer	non-FMT donors
Dorea_formicigenerans	0471HH_0918_059_A3	0	1	tetracycline	1	0	1	0	0	0	0471HH	not_within_past_6months	urban	non_industrialized	farmer_to_western	non-FMT donors
Dorea_formicigenerans	0471HH_0918_059_B9	0	2	tetracycline	2	0	0	2	0	0	0471HH	not_within_past_6months	urban	non_industrialized	farmer_to_western	non-FMT donors
Dorea_formicigenerans	1325NM_0218_050_F7	0	1	tetracycline	1	0	1	0	0	0	1325NM	not_within_past_6months	urban	non_industrialized	farmer_to_western	non-FMT donors
Dorea_formicigenerans	1462YY_0218_030_H9	0	0	None	0	0	0	0	0	0	1462YY	not_within_past_6months	rural	non_industrialized	pastoralist	non-FMT donors
Dorea_formicigenerans	4452YQ_0918_057_F1	0	2	tetracycline	2	0	0	2	0	0	4452YQ	not_within_past_6months	urban	non_industrialized	farmer_to_western	non-FMT donors
Dorea_formicigenerans	6383DG_0717_005_G6	0	1	tetracycline	1	0	0	1	0	0	6383DG	not_within_past_6months	rural	industrialized	hunter_gatherer_to_western	non-FMT donors
Dorea_formicigenerans	7652PC_0417_003_C3	0	1	tetracycline	1	0	0	1	0	0	7652PC	not_within_past_6months	rural	industrialized	western	non-FMT donors
Dorea_formicigenerans	8144JZ_0517_029_D2	0	2	aminoglycoside; tetracycline	2	0	1	1	0	0	8144JZ	not_within_past_6months	rural	non_industrialized	farmer	non-FMT donors
Dorea_longicatena	1362NZ_0917_004_D2	0	1	tetracycline	1	0	1	0	0	0	1362NZ	not_within_past_6months	rural	industrialized	western	non-FMT donors
Dorea_longicatena	3050YG_0918_062_G3	0	2	tetracycline	2	0	0	1	1	0	3050YG	not_within_past_6months	rural	non_industrialized	farmer	non-FMT donors
Dorea_longicatena	6383DG_0717_005_E11	0	1	tetracycline	1	0	1	0	0	0	6383DG	not_within_past_6months	rural	industrialized	hunter_gatherer_to_western	non-FMT donors
Dorea_longicatena	8131GG_1118_056_E12	0	2	tetracycline	2	0	0	2	0	0	8131GG	not_within_past_6months	urban	non_industrialized	farmer_to_western	non-FMT donors
Dorea_longicatena	8306RM_0517_006_B2	0	3	aminoglycoside; tetracycline	3	0	1	2	0	0	8306RM	not_within_past_6months	rural	non_industrialized	farmer	non-FMT donors
Dorea_longicatena	aa_0143_0089_f4	0	1	tetracycline	1	0	0	1	0	0	aa	not_within_past_6months	urban	industrialized	western	FMT donors
Dorea_longicatena	bj_0095_0052_b2	0	0	None	0	0	0	0	0	0	bj	not_within_past_6months	urban	industrialized	western	FMT donors
Dorea_longicatena	cx_0004_0053_a3	0	1	tetracycline	1	0	1	0	0	0	cx	not_within_past_6months	urban	industrialized	western	FMT donors
Dorea_sp.	0471HH_0918_059_A5	0	2	tetracycline	2	0	0	2	0	0	0471HH	not_within_past_6months	urban	non_industrialized	farmer_to_western	non-FMT donors
Dorea_sp.	4452YQ_0918_057_A10	0	2	tetracycline	2	0	1	1	0	0	4452YQ	not_within_past_6months	urban	non_industrialized	farmer_to_western	non-FMT donors
Dorea_sp.	5359PL_0918_053_H10	0	2	tetracycline	2	0	0	2	0	0	5359PL	not_within_past_6months	rural	non_industrialized	fisherman	non-FMT donors
Dorea_sp.	8144JZ_0517_029_C3	0	1	tetracycline	1	0	0	0	1	0	8144JZ	not_within_past_6months	rural	non_industrialized	farmer	non-FMT donors
Dorea_sp.	8144JZ_0517_029_E3	0	2	tetracycline	2	0	0	2	0	0	8144JZ	not_within_past_6months	rural	non_industrialized	farmer	non-FMT donors
Dorea_sp.	9477JT_0917_001_E10	0	2	tetracycline	2	0	1	1	0	0	9477JT	not_within_past_6months	urban	industrialized	western	non-FMT donors
Dorea_sp.	aa_0143_0002_f2	0	0	None	0	0	0	0	0	0	aa	not_within_past_6months	urban	industrialized	western	FMT donors
Dorea_sp.1	3790QQ_0218_002_G12	0	1	tetracycline	1	0	0	1	0	0	3790QQ	not_within_past_6months	rural	non_industrialized	hunter_gatherer_to_farmer	non-FMT donors
Dorea_sp.1	8131GG_1118_056_G7	0	2	tetracycline	2	0	0	2	0	0	8131GG	not_within_past_6months	urban	non_industrialized	farmer_to_western	non-FMT donors
Dorea_sp.1	8306RM_0517_006_G7	0	1	tetracycline	1	0	1	0	0	0	8306RM	not_within_past_6months	rural	non_industrialized	farmer	non-FMT donors
Dorea_sp.2	5893AJ_0218_012_C7	0	1	tetracycline	1	0	0	1	0	0	5893AJ	not_within_past_6months	rural	non_industrialized	hunter_gatherer	non-FMT donors
Dorea_sp.3	8306RM_0517_006_E3	0	1	tetracycline	1	0	1	0	0	0	8306RM	not_within_past_6months	rural	non_industrialized	farmer	non-FMT donors
Dorea_sp.4	2807EA_1118_063_H11	0	1	tetracycline	1	0	1	0	0	0	2807EA	not_within_past_6months	rural	non_industrialized	farmer	non-FMT donors
Eggerthella_sp.	2959BY_0717_054_B5	0	0	None	0	0	0	0	0	0	2959BY	not_within_past_6months	rural	industrialized	hunter_gatherer_to_western	non-FMT donors
Eggerthella_sp.	cx_0004_0068_g11	0	1	tetracycline	1	0	0	1	0	0	cx	not_within_past_6months	urban	industrialized	western	FMT donors
Eggerthella_sp.	cx_0004_0068_g8	0	1	tetracycline	1	0	1	0	0	0	cx	not_within_past_6months	urban	industrialized	western	FMT donors
Eggerthella_sp.	cx_0004_0068_h11	0	1	tetracycline	1	0	0	1	0	0	cx	not_within_past_6months	urban	industrialized	western	FMT donors
Emergencia_timonensis	2959BY_0717_054_H1	0	0	None	0	0	0	0	0	0	2959BY	not_within_past_6months	rural	industrialized	hunter_gatherer_to_western	non-FMT donors
Enterobacter_aerogenes	3321JW_0918_034_D9	1	32	bacitracin; fosmidomycin; kasugamycin; macrolide-lincosamide-streptogramin; multidrug; polymyxin; unclassified	30	0	0	1	31	0	3321JW	not_within_past_6months	urban	non_industrialized	farmer_to_western	non-FMT donors
Enterobacter_cloacae	4324HL_0218_028_F2	1	33	bacitracin; beta-lactam; fosfomycin; kasugamycin; macrolide-lincosamide-streptogramin; multidrug; unclassified	30	0	0	1	32	0	4324HL	not_within_past_6months	rural	non_industrialized	hunter_gatherer_to_farmer	non-FMT donors
Enterobacter_cloacae	8306RM_0517_007_D10	1	44	aminoglycoside; bacitracin; beta-lactam; fosfomycin; fosmidomycin; kasugamycin; macrolide-lincosamide-streptogramin; multidrug; quinolone; sulfonamide; trimethoprim; unclassified	42	4	0	0	38	2	8306RM	not_within_past_6months	rural	non_industrialized	farmer	non-FMT donors
Enterobacter_cloacae	am_0025_0085_d2	1	36	aminoglycoside; bacitracin; beta-lactam; fosfomycin; fosmidomycin; kasugamycin; macrolide-lincosamide-streptogramin; multidrug; unclassified	33	0	0	1	34	1	am	not_within_past_6months	urban	industrialized	western	FMT donors
Enterobacter_hormaechei	8306RM_0517_007_H3	1	39	aminoglycoside; bacitracin; beta-lactam; kasugamycin; macrolide-lincosamide-streptogramin; multidrug; quinolone; sulfonamide; trimethoprim; unclassified	37	4	0	0	35	0	8306RM	not_within_past_6months	rural	non_industrialized	farmer	non-FMT donors
Enterobacter_sp.	8306RM_0517_007_D12	1	39	aminoglycoside; bacitracin; beta-lactam; fosfomycin; kasugamycin; macrolide-lincosamide-streptogramin; multidrug; quinolone; sulfonamide; trimethoprim; unclassified	37	4	0	0	35	0	8306RM	not_within_past_6months	rural	non_industrialized	farmer	non-FMT donors
Enterobacter_sp.1	8306RM_0517_007_D11	1	45	aminoglycoside; bacitracin; beta-lactam; chloramphenicol; fosfomycin; fosmidomycin; kasugamycin; macrolide-lincosamide-streptogramin; multidrug; quinolone; sulfonamide; tetracycline; trimethoprim; unclassified	44	6	0	0	39	0	8306RM	not_within_past_6months	rural	non_industrialized	farmer	non-FMT donors
Enterococcus_avium	ao_0067_0069_d1	1	4	aminoglycoside; macrolide-lincosamide-streptogramin; multidrug; tetracycline	4	1	0	1	2	0	ao	not_within_past_6months	urban	industrialized	western	FMT donors
Enterococcus_durans	6937AY_0918_036_D8	1	2	aminoglycoside; multidrug	2	0	0	0	2	0	6937AY	not_within_past_6months	rural	non_industrialized	farmer	non-FMT donors
Enterococcus_durans	am_0171_0068_f2-BIS	1	2	aminoglycoside; multidrug	2	0	0	0	2	0	am	not_within_past_6months	urban	industrialized	western	FMT donors
Enterococcus_durans	am_0171_0068_f3-BIS	1	2	aminoglycoside; multidrug	2	0	0	0	2	0	am	not_within_past_6months	urban	industrialized	western	FMT donors
Enterococcus_durans	am_0171_0068_g4	1	2	aminoglycoside; multidrug	2	0	0	0	2	0	am	not_within_past_6months	urban	industrialized	western	FMT donors
Enterococcus_faecalis	4117FE_0918_037_F10	1	15	aminoglycoside; bacitracin; macrolide-lincosamide-streptogramin; multidrug; tetracycline; unclassified	12	3	1	6	5	0	4117FE	not_within_past_6months	rural	non_industrialized	fisherman	non-FMT donors
Enterococcus_faecalis	av_0103_0014_d3-BIS	1	9	bacitracin; macrolide-lincosamide-streptogramin; multidrug; unclassified	6	0	0	4	5	0	av	not_within_past_6months	urban	industrialized	western	FMT donors
Enterococcus_faecalis	av_0103_0014_e2	1	9	bacitracin; macrolide-lincosamide-streptogramin; multidrug; unclassified	6	0	0	4	5	0	av	not_within_past_6months	urban	industrialized	western	FMT donors
Enterococcus_faecalis	av_0103_0073_g9	1	9	bacitracin; macrolide-lincosamide-streptogramin; multidrug; unclassified	6	0	0	4	5	0	av	not_within_past_6months	urban	industrialized	western	FMT donors
Enterococcus_faecium	3050YG_0918_062_A3	1	5	aminoglycoside; macrolide-lincosamide-streptogramin; multidrug	5	0	0	1	4	0	3050YG	not_within_past_6months	rural	non_industrialized	farmer	non-FMT donors
Enterococcus_faecium	3050YG_0918_062_A6	1	5	aminoglycoside; macrolide-lincosamide-streptogramin; multidrug	5	0	0	1	4	0	3050YG	not_within_past_6months	rural	non_industrialized	farmer	non-FMT donors
Enterococcus_faecium	3050YG_0918_062_E2	1	5	aminoglycoside; macrolide-lincosamide-streptogramin; multidrug	5	0	0	1	4	0	3050YG	not_within_past_6months	rural	non_industrialized	farmer	non-FMT donors
Enterococcus_faecium	3050YG_0918_062_H2	1	5	aminoglycoside; macrolide-lincosamide-streptogramin; multidrug	5	0	0	1	4	0	3050YG	not_within_past_6months	rural	non_industrialized	farmer	non-FMT donors
Enterococcus_faecium	3321JW_0918_034_D12	1	5	aminoglycoside; macrolide-lincosamide-streptogramin; multidrug	5	0	0	1	4	0	3321JW	not_within_past_6months	urban	non_industrialized	farmer_to_western	non-FMT donors
Enterococcus_faecium	3321JW_0918_034_F11	1	5	aminoglycoside; macrolide-lincosamide-streptogramin; multidrug	5	0	0	1	4	0	3321JW	not_within_past_6months	urban	non_industrialized	farmer_to_western	non-FMT donors
Enterococcus_faecium	3790QQ_0918_046_F5	1	5	aminoglycoside; macrolide-lincosamide-streptogramin; multidrug	5	0	0	1	4	0	3790QQ	not_within_past_6months	rural	non_industrialized	hunter_gatherer_to_farmer	non-FMT donors
Enterococcus_faecium	5645FP_0918_058_C12	1	5	aminoglycoside; macrolide-lincosamide-streptogramin; multidrug	5	0	0	1	4	0	5645FP	not_within_past_6months	rural	non_industrialized	farmer	non-FMT donors
Enterococcus_faecium	6587MW_0918_035_B12	1	5	aminoglycoside; macrolide-lincosamide-streptogramin; multidrug	5	0	0	1	4	0	6587MW	not_within_past_6months	urban	non_industrialized	farmer_to_western	non-FMT donors
Enterococcus_faecium	6587MW_0918_035_D12	1	5	aminoglycoside; macrolide-lincosamide-streptogramin; multidrug	5	0	0	1	4	0	6587MW	not_within_past_6months	urban	non_industrialized	farmer_to_western	non-FMT donors
Enterococcus_faecium	6587MW_0918_035_G1	1	5	aminoglycoside; macrolide-lincosamide-streptogramin; multidrug	5	0	0	1	4	0	6587MW	not_within_past_6months	urban	non_industrialized	farmer_to_western	non-FMT donors
Enterococcus_faecium	6587MW_0918_035_G12	1	5	aminoglycoside; macrolide-lincosamide-streptogramin; multidrug	5	0	0	1	4	0	6587MW	not_within_past_6months	urban	non_industrialized	farmer_to_western	non-FMT donors
Enterococcus_faecium	6937AY_0918_036_B1	1	5	aminoglycoside; macrolide-lincosamide-streptogramin; multidrug	5	0	0	1	4	0	6937AY	not_within_past_6months	rural	non_industrialized	farmer	non-FMT donors
Enterococcus_faecium	6937AY_0918_036_B2	1	8	aminoglycoside; macrolide-lincosamide-streptogramin; multidrug; tetracycline	8	1	0	1	6	0	6937AY	not_within_past_6months	rural	non_industrialized	farmer	non-FMT donors
Enterococcus_faecium	6937AY_0918_036_C2	1	5	aminoglycoside; macrolide-lincosamide-streptogramin; multidrug	5	0	0	1	4	0	6937AY	not_within_past_6months	rural	non_industrialized	farmer	non-FMT donors
Enterococcus_faecium	6937AY_0918_036_C4	1	5	aminoglycoside; macrolide-lincosamide-streptogramin; multidrug	5	0	0	1	4	0	6937AY	not_within_past_6months	rural	non_industrialized	farmer	non-FMT donors
Enterococcus_faecium	6937AY_0918_036_C7	1	5	aminoglycoside; macrolide-lincosamide-streptogramin; multidrug	5	0	0	1	4	0	6937AY	not_within_past_6months	rural	non_industrialized	farmer	non-FMT donors
Enterococcus_faecium	6937AY_0918_036_C8	1	5	aminoglycoside; macrolide-lincosamide-streptogramin; multidrug	5	0	0	1	4	0	6937AY	not_within_past_6months	rural	non_industrialized	farmer	non-FMT donors
Enterococcus_faecium	6937AY_0918_036_D1	1	5	aminoglycoside; macrolide-lincosamide-streptogramin; multidrug	5	0	0	1	4	0	6937AY	not_within_past_6months	rural	non_industrialized	farmer	non-FMT donors
Enterococcus_faecium	6937AY_0918_036_D2	1	5	aminoglycoside; macrolide-lincosamide-streptogramin; multidrug	5	0	0	1	4	0	6937AY	not_within_past_6months	rural	non_industrialized	farmer	non-FMT donors
Enterococcus_faecium	6937AY_0918_036_D3	1	5	aminoglycoside; macrolide-lincosamide-streptogramin; multidrug	5	0	0	1	4	0	6937AY	not_within_past_6months	rural	non_industrialized	farmer	non-FMT donors
Enterococcus_faecium	6937AY_0918_036_E2	1	5	aminoglycoside; macrolide-lincosamide-streptogramin; multidrug	5	0	0	1	4	0	6937AY	not_within_past_6months	rural	non_industrialized	farmer	non-FMT donors
Enterococcus_faecium	6937AY_0918_036_E3	1	5	aminoglycoside; macrolide-lincosamide-streptogramin; multidrug	5	0	0	1	4	0	6937AY	not_within_past_6months	rural	non_industrialized	farmer	non-FMT donors
Enterococcus_faecium	6937AY_0918_036_E4	1	5	aminoglycoside; macrolide-lincosamide-streptogramin; multidrug	5	0	0	1	4	0	6937AY	not_within_past_6months	rural	non_industrialized	farmer	non-FMT donors
Enterococcus_faecium	6937AY_0918_036_E6	1	5	aminoglycoside; macrolide-lincosamide-streptogramin; multidrug	5	0	0	1	4	0	6937AY	not_within_past_6months	rural	non_industrialized	farmer	non-FMT donors
Enterococcus_faecium	6937AY_0918_036_E8	1	5	aminoglycoside; macrolide-lincosamide-streptogramin; multidrug	5	0	0	1	4	0	6937AY	not_within_past_6months	rural	non_industrialized	farmer	non-FMT donors
Enterococcus_faecium	6937AY_0918_036_F2	1	5	aminoglycoside; macrolide-lincosamide-streptogramin; multidrug	5	0	0	1	4	0	6937AY	not_within_past_6months	rural	non_industrialized	farmer	non-FMT donors
Enterococcus_faecium	6937AY_0918_036_F3	1	5	aminoglycoside; macrolide-lincosamide-streptogramin; multidrug	5	0	0	1	4	0	6937AY	not_within_past_6months	rural	non_industrialized	farmer	non-FMT donors
Enterococcus_faecium	6937AY_0918_036_F5	1	7	aminoglycoside; macrolide-lincosamide-streptogramin; multidrug; tetracycline	7	0	0	1	6	0	6937AY	not_within_past_6months	rural	non_industrialized	farmer	non-FMT donors
Enterococcus_faecium	6937AY_0918_036_G2	1	5	aminoglycoside; macrolide-lincosamide-streptogramin; multidrug	5	0	0	1	4	0	6937AY	not_within_past_6months	rural	non_industrialized	farmer	non-FMT donors
Enterococcus_faecium	6937AY_0918_036_G6	1	5	aminoglycoside; macrolide-lincosamide-streptogramin; multidrug	5	0	0	1	4	0	6937AY	not_within_past_6months	rural	non_industrialized	farmer	non-FMT donors
Enterococcus_faecium	6937AY_0918_036_G7	1	5	aminoglycoside; macrolide-lincosamide-streptogramin; multidrug	5	0	0	1	4	0	6937AY	not_within_past_6months	rural	non_industrialized	farmer	non-FMT donors
Enterococcus_faecium	8634BP_0918_038_F10	1	5	aminoglycoside; macrolide-lincosamide-streptogramin; multidrug	5	0	0	1	4	0	8634BP	not_within_past_6months	rural	non_industrialized	farmer	non-FMT donors
Enterococcus_faecium	af_0058_0044_e1	1	6	aminoglycoside; macrolide-lincosamide-streptogramin; multidrug; tetracycline	6	0	0	2	4	0	af	not_within_past_6months	urban	industrialized	western	FMT donors
Enterococcus_faecium	am_0171_0083_h7	1	5	aminoglycoside; macrolide-lincosamide-streptogramin; multidrug	5	0	0	1	4	0	am	not_within_past_6months	urban	industrialized	western	FMT donors
Enterococcus_gallinarum	8306RM_0918_047_A4	1	8	aminoglycoside; tetracycline; vancomycin	8	3	0	2	3	0	8306RM	not_within_past_6months	rural	non_industrialized	farmer	non-FMT donors
Enterococcus_gallinarum	8306RM_0918_047_A7	1	6	tetracycline; vancomycin	6	0	0	2	4	0	8306RM	not_within_past_6months	rural	non_industrialized	farmer	non-FMT donors
Enterococcus_gallinarum	8306RM_0918_047_D6	1	5	vancomycin	5	0	0	2	3	0	8306RM	not_within_past_6months	rural	non_industrialized	farmer	non-FMT donors
Enterococcus_gallinarum	8855YD_0918_039_E4	1	6	tetracycline; vancomycin	6	0	0	3	3	0	8855YD	not_within_past_6months	rural	non_industrialized	farmer	non-FMT donors
Enterococcus_gallinarum	8855YD_0918_039_G4	1	5	vancomycin	5	0	0	2	3	0	8855YD	not_within_past_6months	rural	non_industrialized	farmer	non-FMT donors
Enterococcus_hirae	3790QQ_0218_002_B5	1	3	aminoglycoside; macrolide-lincosamide-streptogramin; multidrug	3	0	0	0	3	0	3790QQ	not_within_past_6months	rural	non_industrialized	hunter_gatherer_to_farmer	non-FMT donors
Enterococcus_hirae	3790QQ_0218_002_C5	1	2	aminoglycoside; multidrug	2	0	0	0	2	0	3790QQ	not_within_past_6months	rural	non_industrialized	hunter_gatherer_to_farmer	non-FMT donors
Enterococcus_hirae	4117FE_0918_037_B6	1	2	aminoglycoside; multidrug	2	0	0	0	2	0	4117FE	not_within_past_6months	rural	non_industrialized	fisherman	non-FMT donors
Enterococcus_hirae	6587MW_0918_035_A8	1	2	aminoglycoside; multidrug	2	0	0	0	2	0	6587MW	not_within_past_6months	urban	non_industrialized	farmer_to_western	non-FMT donors
Enterococcus_hirae	6587MW_0918_035_B9	1	3	aminoglycoside; multidrug	2	0	0	0	3	0	6587MW	not_within_past_6months	urban	non_industrialized	farmer_to_western	non-FMT donors
Enterococcus_hirae	6587MW_0918_035_E5	1	2	aminoglycoside; multidrug	2	0	0	0	2	0	6587MW	not_within_past_6months	urban	non_industrialized	farmer_to_western	non-FMT donors
Enterococcus_hirae	6587MW_0918_035_F7	1	2	aminoglycoside; multidrug	2	0	0	0	2	0	6587MW	not_within_past_6months	urban	non_industrialized	farmer_to_western	non-FMT donors
Enterococcus_hirae	6587MW_0918_035_H11	1	2	aminoglycoside; multidrug	2	0	0	0	2	0	6587MW	not_within_past_6months	urban	non_industrialized	farmer_to_western	non-FMT donors
Enterococcus_hirae	6587MW_0918_035_H9	1	2	aminoglycoside; multidrug	2	0	0	0	2	0	6587MW	not_within_past_6months	urban	non_industrialized	farmer_to_western	non-FMT donors
Enterococcus_hirae	8634BP_0918_038_A5	1	2	aminoglycoside; multidrug	2	0	0	0	2	0	8634BP	not_within_past_6months	rural	non_industrialized	farmer	non-FMT donors
Enterococcus_hirae	an_0080_0048_f5	1	2	aminoglycoside; multidrug	2	0	0	0	2	0	an	not_within_past_6months	urban	industrialized	western	FMT donors
Enterococcus_hirae	an_0080_0058_f1	1	2	aminoglycoside; multidrug	2	0	0	0	2	0	an	not_within_past_6months	urban	industrialized	western	FMT donors
Enterococcus_italicus	8855YD_0918_039_H7	1	0	None	0	0	0	0	0	0	8855YD	not_within_past_6months	rural	non_industrialized	farmer	non-FMT donors
Enterococcus_mundtii	am_0171_0068_c4-BIS	1	3	multidrug; vancomycin	2	0	0	0	3	0	am	not_within_past_6months	urban	industrialized	western	FMT donors
Enterococcus_mundtii	am_0171_0068_f1-BIS	1	3	multidrug; vancomycin	2	0	0	0	3	0	am	not_within_past_6months	urban	industrialized	western	FMT donors
Enterococcus_mundtii	am_0171_0074_c6	1	3	multidrug; vancomycin	2	0	0	0	3	0	am	not_within_past_6months	urban	industrialized	western	FMT donors
Enterococcus_raffinosus	am_0224_0084_e7	1	2	multidrug; tetracycline	2	0	0	1	1	0	am	not_within_past_6months	urban	industrialized	western	FMT donors
Enterococcus_saccharolyticus	8144JZ_0517_029_A7	1	2	tetracycline; vancomycin	2	0	0	0	2	0	8144JZ	not_within_past_6months	rural	non_industrialized	farmer	non-FMT donors
Erysipelatoclostridium_ramosum	1325NM_0218_050_H4	0	1	tetracycline	1	0	0	1	0	0	1325NM	not_within_past_6months	urban	non_industrialized	farmer_to_western	non-FMT donors
Erysipelatoclostridium_ramosum	9477JT_0917_001_A12	0	1	tetracycline	1	0	0	1	0	0	9477JT	not_within_past_6months	urban	industrialized	western	non-FMT donors
Escherichia_coli	0471HH_0918_059_E1	1	45	bacitracin; beta-lactam; fosmidomycin; kasugamycin; macrolide-lincosamide-streptogramin; multidrug; polymyxin; unclassified	41	1	0	13	31	0	0471HH	not_within_past_6months	urban	non_industrialized	farmer_to_western	non-FMT donors
Escherichia_coli	0676ZQ_0218_001_E6	1	59	aminoglycoside; bacitracin; beta-lactam; chloramphenicol; fosmidomycin; kasugamycin; macrolide-lincosamide-streptogramin; multidrug; polymyxin; sulfonamide; tetracycline; trimethoprim; unclassified	55	7	0	16	36	0	0676ZQ	not_within_past_6months	rural	non_industrialized	pastoralist	non-FMT donors
Escherichia_coli	0676ZQ_0218_001_E7	1	59	aminoglycoside; bacitracin; beta-lactam; chloramphenicol; fosmidomycin; kasugamycin; macrolide-lincosamide-streptogramin; multidrug; polymyxin; sulfonamide; tetracycline; trimethoprim; unclassified	55	7	0	16	36	0	0676ZQ	not_within_past_6months	rural	non_industrialized	pastoralist	non-FMT donors
Escherichia_coli	0676ZQ_0218_001_H7	1	49	aminoglycoside; bacitracin; beta-lactam; fosmidomycin; kasugamycin; macrolide-lincosamide-streptogramin; multidrug; polymyxin; sulfonamide; tetracycline; unclassified	45	1	0	13	35	0	0676ZQ	not_within_past_6months	rural	non_industrialized	pastoralist	non-FMT donors
Escherichia_coli	0676ZQ_0218_011_A11	1	44	bacitracin; beta-lactam; fosmidomycin; kasugamycin; macrolide-lincosamide-streptogramin; multidrug; polymyxin; unclassified	40	1	0	14	29	0	0676ZQ	not_within_past_6months	rural	non_industrialized	pastoralist	non-FMT donors
Escherichia_coli	0676ZQ_0218_011_A4	1	51	aminoglycoside; bacitracin; beta-lactam; fosmidomycin; kasugamycin; macrolide-lincosamide-streptogramin; multidrug; polymyxin; sulfonamide; tetracycline; unclassified	47	1	0	12	38	0	0676ZQ	not_within_past_6months	rural	non_industrialized	pastoralist	non-FMT donors
Escherichia_coli	0676ZQ_0218_011_B10	1	46	bacitracin; beta-lactam; fosmidomycin; kasugamycin; macrolide-lincosamide-streptogramin; multidrug; polymyxin; tetracycline; unclassified	42	1	0	16	29	0	0676ZQ	not_within_past_6months	rural	non_industrialized	pastoralist	non-FMT donors
Escherichia_coli	0676ZQ_0218_011_D1	1	52	aminoglycoside; bacitracin; beta-lactam; fosmidomycin; kasugamycin; macrolide-lincosamide-streptogramin; multidrug; polymyxin; sulfonamide; tetracycline; trimethoprim; unclassified	48	2	0	12	38	0	0676ZQ	not_within_past_6months	rural	non_industrialized	pastoralist	non-FMT donors
Escherichia_coli	0676ZQ_0218_011_D3	1	51	aminoglycoside; bacitracin; beta-lactam; fosmidomycin; kasugamycin; macrolide-lincosamide-streptogramin; multidrug; polymyxin; quinolone; sulfonamide; tetracycline; trimethoprim; unclassified	48	3	0	16	32	0	0676ZQ	not_within_past_6months	rural	non_industrialized	pastoralist	non-FMT donors
Escherichia_coli	0676ZQ_0218_011_G7	1	45	bacitracin; beta-lactam; fosmidomycin; kasugamycin; macrolide-lincosamide-streptogramin; multidrug; polymyxin; tetracycline; unclassified	41	1	0	10	34	0	0676ZQ	not_within_past_6months	rural	non_industrialized	pastoralist	non-FMT donors
Escherichia_coli	0676ZQ_0218_011_H5	1	53	aminoglycoside; bacitracin; beta-lactam; chloramphenicol; fosmidomycin; kasugamycin; macrolide-lincosamide-streptogramin; multidrug; polymyxin; tetracycline; trimethoprim; unclassified	49	3	0	13	37	0	0676ZQ	not_within_past_6months	rural	non_industrialized	pastoralist	non-FMT donors
Escherichia_coli	0835HD_0218_032_A10	1	54	aminoglycoside; bacitracin; beta-lactam; fosmidomycin; kasugamycin; macrolide-lincosamide-streptogramin; multidrug; polymyxin; sulfonamide; tetracycline; trimethoprim; unclassified	50	3	0	17	34	0	0835HD	not_within_past_6months	rural	non_industrialized	pastoralist	non-FMT donors
Escherichia_coli	0835HD_0218_032_B12	1	52	aminoglycoside; bacitracin; beta-lactam; fosmidomycin; kasugamycin; macrolide-lincosamide-streptogramin; multidrug; polymyxin; sulfonamide; tetracycline; trimethoprim; unclassified	47	2	0	15	35	0	0835HD	not_within_past_6months	rural	non_industrialized	pastoralist	non-FMT donors
Escherichia_coli	0835HD_0218_032_B3	1	54	aminoglycoside; bacitracin; beta-lactam; fosmidomycin; kasugamycin; macrolide-lincosamide-streptogramin; multidrug; polymyxin; sulfonamide; tetracycline; trimethoprim; unclassified	50	4	0	16	34	0	0835HD	not_within_past_6months	rural	non_industrialized	pastoralist	non-FMT donors
Escherichia_coli	0835HD_0218_032_C1	1	51	aminoglycoside; bacitracin; beta-lactam; fosmidomycin; kasugamycin; macrolide-lincosamide-streptogramin; multidrug; polymyxin; sulfonamide; tetracycline; trimethoprim; unclassified	46	2	0	16	33	0	0835HD	not_within_past_6months	rural	non_industrialized	pastoralist	non-FMT donors
Escherichia_coli	0835HD_0218_032_E1	1	50	aminoglycoside; bacitracin; beta-lactam; fosmidomycin; kasugamycin; macrolide-lincosamide-streptogramin; multidrug; polymyxin; sulfonamide; tetracycline; trimethoprim; unclassified	46	2	0	14	34	0	0835HD	not_within_past_6months	rural	non_industrialized	pastoralist	non-FMT donors
Escherichia_coli	0835HD_0218_032_F5	1	54	aminoglycoside; bacitracin; beta-lactam; fosmidomycin; kasugamycin; macrolide-lincosamide-streptogramin; multidrug; polymyxin; sulfonamide; tetracycline; trimethoprim; unclassified	49	1	0	13	40	0	0835HD	not_within_past_6months	rural	non_industrialized	pastoralist	non-FMT donors
Escherichia_coli	0835HD_0218_032_G1	1	51	aminoglycoside; bacitracin; beta-lactam; fosmidomycin; kasugamycin; macrolide-lincosamide-streptogramin; multidrug; polymyxin; sulfonamide; tetracycline; trimethoprim; unclassified	47	2	0	16	33	0	0835HD	not_within_past_6months	rural	non_industrialized	pastoralist	non-FMT donors
Escherichia_coli	0835HD_0218_032_H5	1	49	aminoglycoside; bacitracin; beta-lactam; fosmidomycin; kasugamycin; macrolide-lincosamide-streptogramin; multidrug; polymyxin; sulfonamide; tetracycline; trimethoprim; unclassified	46	2	0	16	31	0	0835HD	not_within_past_6months	rural	non_industrialized	pastoralist	non-FMT donors
Escherichia_coli	1325NM_0218_050_A3	1	53	aminoglycoside; bacitracin; beta-lactam; fosmidomycin; kasugamycin; macrolide-lincosamide-streptogramin; multidrug; polymyxin; sulfonamide; tetracycline; trimethoprim; unclassified	49	2	0	16	35	0	1325NM	not_within_past_6months	urban	non_industrialized	farmer_to_western	non-FMT donors
Escherichia_coli	1325NM_0218_050_D6	1	53	aminoglycoside; bacitracin; beta-lactam; fosmidomycin; kasugamycin; macrolide-lincosamide-streptogramin; multidrug; polymyxin; sulfonamide; tetracycline; trimethoprim; unclassified	49	2	0	16	35	0	1325NM	not_within_past_6months	urban	non_industrialized	farmer_to_western	non-FMT donors
Escherichia_coli	1325NM_0218_050_H10	1	52	aminoglycoside; bacitracin; beta-lactam; chloramphenicol; fosmidomycin; kasugamycin; macrolide-lincosamide-streptogramin; multidrug; polymyxin; sulfonamide; tetracycline; trimethoprim; unclassified	48	4	0	13	35	0	1325NM	not_within_past_6months	urban	non_industrialized	farmer_to_western	non-FMT donors
Escherichia_coli	1362NZ_0917_004_A10	1	47	bacitracin; beta-lactam; fosmidomycin; kasugamycin; macrolide-lincosamide-streptogramin; multidrug; polymyxin; unclassified	41	4	0	15	28	0	1362NZ	not_within_past_6months	rural	industrialized	western	non-FMT donors
Escherichia_coli	1362NZ_0917_004_E4	1	45	bacitracin; beta-lactam; fosmidomycin; kasugamycin; macrolide-lincosamide-streptogramin; multidrug; polymyxin; unclassified	41	1	0	16	28	0	1362NZ	not_within_past_6months	rural	industrialized	western	non-FMT donors
Escherichia_coli	1462YY_0218_030_A10	1	53	aminoglycoside; bacitracin; beta-lactam; fosmidomycin; kasugamycin; macrolide-lincosamide-streptogramin; multidrug; polymyxin; sulfonamide; tetracycline; unclassified	48	1	0	17	35	0	1462YY	not_within_past_6months	rural	non_industrialized	pastoralist	non-FMT donors
Escherichia_coli	1462YY_0218_030_A8	1	45	bacitracin; beta-lactam; fosmidomycin; kasugamycin; macrolide-lincosamide-streptogramin; multidrug; polymyxin; unclassified	41	1	0	14	30	0	1462YY	not_within_past_6months	rural	non_industrialized	pastoralist	non-FMT donors
Escherichia_coli	1462YY_0218_030_B3	1	46	bacitracin; beta-lactam; fosmidomycin; kasugamycin; macrolide-lincosamide-streptogramin; multidrug; polymyxin; unclassified	42	1	0	16	29	0	1462YY	not_within_past_6months	rural	non_industrialized	pastoralist	non-FMT donors
Escherichia_coli	1462YY_0218_030_B4	1	45	bacitracin; beta-lactam; fosmidomycin; kasugamycin; macrolide-lincosamide-streptogramin; multidrug; polymyxin; unclassified	41	1	0	11	33	0	1462YY	not_within_past_6months	rural	non_industrialized	pastoralist	non-FMT donors
Escherichia_coli	1462YY_0218_030_B5	1	47	bacitracin; beta-lactam; fosmidomycin; kasugamycin; macrolide-lincosamide-streptogramin; multidrug; polymyxin; tetracycline; unclassified	43	1	0	16	30	0	1462YY	not_within_past_6months	rural	non_industrialized	pastoralist	non-FMT donors
Escherichia_coli	1462YY_0218_030_E4	1	48	bacitracin; beta-lactam; fosmidomycin; kasugamycin; macrolide-lincosamide-streptogramin; multidrug; polymyxin; tetracycline; unclassified	44	1	0	12	35	0	1462YY	not_within_past_6months	rural	non_industrialized	pastoralist	non-FMT donors
Escherichia_coli	1462YY_0218_030_E5	1	50	aminoglycoside; bacitracin; beta-lactam; chloramphenicol; fosmidomycin; kasugamycin; macrolide-lincosamide-streptogramin; multidrug; polymyxin; sulfonamide; tetracycline; unclassified	46	3	0	15	32	0	1462YY	not_within_past_6months	rural	non_industrialized	pastoralist	non-FMT donors
Escherichia_coli	1462YY_0218_030_G3	1	47	bacitracin; beta-lactam; fosmidomycin; kasugamycin; macrolide-lincosamide-streptogramin; multidrug; polymyxin; tetracycline; unclassified	43	2	0	16	29	0	1462YY	not_within_past_6months	rural	non_industrialized	pastoralist	non-FMT donors
Escherichia_coli	1462YY_0218_030_G8	1	47	aminoglycoside; bacitracin; beta-lactam; fosmidomycin; kasugamycin; macrolide-lincosamide-streptogramin; multidrug; polymyxin; sulfonamide; tetracycline; unclassified	43	1	0	14	32	0	1462YY	not_within_past_6months	rural	non_industrialized	pastoralist	non-FMT donors
Escherichia_coli	1462YY_0218_030_H5	1	45	bacitracin; beta-lactam; fosmidomycin; kasugamycin; macrolide-lincosamide-streptogramin; multidrug; polymyxin; unclassified	42	1	0	14	30	0	1462YY	not_within_past_6months	rural	non_industrialized	pastoralist	non-FMT donors
Escherichia_coli	3016LQ_0218_033_A8	1	45	bacitracin; beta-lactam; fosmidomycin; kasugamycin; macrolide-lincosamide-streptogramin; multidrug; polymyxin; unclassified	41	1	0	11	33	0	3016LQ	not_within_past_6months	rural	non_industrialized	hunter_gatherer	non-FMT donors
Escherichia_coli	3016LQ_0218_033_B8	1	52	aminoglycoside; bacitracin; beta-lactam; fosmidomycin; kasugamycin; macrolide-lincosamide-streptogramin; multidrug; polymyxin; quinolone; sulfonamide; tetracycline; trimethoprim; unclassified	48	3	0	16	33	0	3016LQ	not_within_past_6months	rural	non_industrialized	hunter_gatherer	non-FMT donors
Escherichia_coli	3016LQ_0218_033_B9	1	46	bacitracin; beta-lactam; fosmidomycin; kasugamycin; macrolide-lincosamide-streptogramin; multidrug; polymyxin; tetracycline; unclassified	42	1	0	13	32	0	3016LQ	not_within_past_6months	rural	non_industrialized	hunter_gatherer	non-FMT donors
Escherichia_coli	3016LQ_0218_033_D9	1	51	aminoglycoside; bacitracin; beta-lactam; fosmidomycin; kasugamycin; macrolide-lincosamide-streptogramin; multidrug; polymyxin; sulfonamide; tetracycline; unclassified	47	1	0	15	35	0	3016LQ	not_within_past_6months	rural	non_industrialized	hunter_gatherer	non-FMT donors
Escherichia_coli	3321JW_0918_034_H10	1	56	aminoglycoside; bacitracin; beta-lactam; chloramphenicol; fosmidomycin; kasugamycin; macrolide-lincosamide-streptogramin; multidrug; polymyxin; sulfonamide; tetracycline; trimethoprim; unclassified	52	3	0	16	37	0	3321JW	not_within_past_6months	urban	non_industrialized	farmer_to_western	non-FMT donors
Escherichia_coli	3606MB_1118_055_B1	1	58	aminoglycoside; bacitracin; beta-lactam; fosmidomycin; kasugamycin; macrolide-lincosamide-streptogramin; multidrug; polymyxin; sulfonamide; tetracycline; trimethoprim; unclassified	51	6	0	16	36	0	3606MB	not_within_past_6months	rural	non_industrialized	farmer	non-FMT donors
Escherichia_coli	3606MB_1118_055_C11	1	54	aminoglycoside; bacitracin; beta-lactam; fosmidomycin; kasugamycin; macrolide-lincosamide-streptogramin; multidrug; polymyxin; sulfonamide; tetracycline; trimethoprim; unclassified	48	5	0	14	35	0	3606MB	not_within_past_6months	rural	non_industrialized	farmer	non-FMT donors
Escherichia_coli	3606MB_1118_055_E2	1	58	aminoglycoside; bacitracin; beta-lactam; fosmidomycin; kasugamycin; macrolide-lincosamide-streptogramin; multidrug; polymyxin; sulfonamide; tetracycline; trimethoprim; unclassified	51	6	0	16	36	0	3606MB	not_within_past_6months	rural	non_industrialized	farmer	non-FMT donors
Escherichia_coli	3790QQ_0218_002_A7	1	52	aminoglycoside; bacitracin; beta-lactam; fosmidomycin; kasugamycin; macrolide-lincosamide-streptogramin; multidrug; polymyxin; sulfonamide; tetracycline; trimethoprim; unclassified	48	1	0	16	35	0	3790QQ	not_within_past_6months	rural	non_industrialized	hunter_gatherer_to_farmer	non-FMT donors
Escherichia_coli	4324HL_0218_028_B1	1	48	bacitracin; beta-lactam; fosmidomycin; kasugamycin; macrolide-lincosamide-streptogramin; multidrug; polymyxin; unclassified	41	4	0	14	30	0	4324HL	not_within_past_6months	rural	non_industrialized	hunter_gatherer_to_farmer	non-FMT donors
Escherichia_coli	4324HL_0218_028_D1	1	48	bacitracin; beta-lactam; fosmidomycin; kasugamycin; macrolide-lincosamide-streptogramin; multidrug; polymyxin; unclassified	42	2	0	13	33	0	4324HL	not_within_past_6months	rural	non_industrialized	hunter_gatherer_to_farmer	non-FMT donors
Escherichia_coli	4452YQ_0918_057_B9	1	54	aminoglycoside; bacitracin; beta-lactam; fosmidomycin; kasugamycin; macrolide-lincosamide-streptogramin; multidrug; polymyxin; quinolone; sulfonamide; tetracycline; unclassified	50	3	0	16	35	0	4452YQ	not_within_past_6months	urban	non_industrialized	farmer_to_western	non-FMT donors
Escherichia_coli	4452YQ_0918_057_C1	1	57	aminoglycoside; bacitracin; beta-lactam; fosmidomycin; kasugamycin; macrolide-lincosamide-streptogramin; multidrug; polymyxin; sulfonamide; tetracycline; trimethoprim; unclassified	53	7	0	16	34	0	4452YQ	not_within_past_6months	urban	non_industrialized	farmer_to_western	non-FMT donors
Escherichia_coli	4452YQ_0918_057_D6	1	60	aminoglycoside; bacitracin; beta-lactam; chloramphenicol; fosmidomycin; kasugamycin; macrolide-lincosamide-streptogramin; multidrug; polymyxin; quinolone; sulfonamide; tetracycline; trimethoprim; unclassified	55	4	0	14	42	0	4452YQ	not_within_past_6months	urban	non_industrialized	farmer_to_western	non-FMT donors
Escherichia_coli	4452YQ_0918_057_F3	1	57	aminoglycoside; bacitracin; beta-lactam; chloramphenicol; fosmidomycin; kasugamycin; macrolide-lincosamide-streptogramin; multidrug; polymyxin; quinolone; sulfonamide; tetracycline; trimethoprim; unclassified	53	4	0	11	41	1	4452YQ	not_within_past_6months	urban	non_industrialized	farmer_to_western	non-FMT donors
Escherichia_coli	5359PL_0918_053_H8	1	51	aminoglycoside; bacitracin; beta-lactam; fosmidomycin; kasugamycin; macrolide-lincosamide-streptogramin; multidrug; polymyxin; sulfonamide; tetracycline; trimethoprim; unclassified	47	2	0	17	32	0	5359PL	not_within_past_6months	rural	non_industrialized	fisherman	non-FMT donors
Escherichia_coli	6174TE_0218_033_E3	1	45	bacitracin; beta-lactam; fosmidomycin; kasugamycin; macrolide-lincosamide-streptogramin; multidrug; polymyxin; unclassified	41	1	0	15	29	0	6174TE	not_within_past_6months	rural	non_industrialized	hunter_gatherer_to_farmer	non-FMT donors
Escherichia_coli	6556FT_0517_031_A5	1	53	aminoglycoside; bacitracin; beta-lactam; fosmidomycin; kasugamycin; macrolide-lincosamide-streptogramin; multidrug; polymyxin; quinolone; sulfonamide; tetracycline; trimethoprim; unclassified	49	3	0	16	34	0	6556FT	not_within_past_6months	rural	non_industrialized	farmer	non-FMT donors
Escherichia_coli	6556FT_0517_031_A8	1	52	aminoglycoside; bacitracin; beta-lactam; fosmidomycin; kasugamycin; macrolide-lincosamide-streptogramin; multidrug; polymyxin; sulfonamide; trimethoprim; unclassified	46	3	0	17	32	0	6556FT	not_within_past_6months	rural	non_industrialized	farmer	non-FMT donors
Escherichia_coli	6556FT_0517_031_B5	1	54	aminoglycoside; bacitracin; beta-lactam; fosmidomycin; kasugamycin; macrolide-lincosamide-streptogramin; multidrug; polymyxin; sulfonamide; tetracycline; trimethoprim; unclassified	48	3	0	16	35	0	6556FT	not_within_past_6months	rural	non_industrialized	farmer	non-FMT donors
Escherichia_coli	6556FT_0517_031_B8	1	51	aminoglycoside; bacitracin; beta-lactam; fosmidomycin; kasugamycin; macrolide-lincosamide-streptogramin; multidrug; polymyxin; sulfonamide; tetracycline; trimethoprim; unclassified	47	2	0	13	36	0	6556FT	not_within_past_6months	rural	non_industrialized	farmer	non-FMT donors
Escherichia_coli	6556FT_0517_031_C10	1	52	aminoglycoside; bacitracin; beta-lactam; fosmidomycin; kasugamycin; macrolide-lincosamide-streptogramin; multidrug; polymyxin; sulfonamide; trimethoprim; unclassified	48	1	0	13	38	0	6556FT	not_within_past_6months	rural	non_industrialized	farmer	non-FMT donors
Escherichia_coli	6556FT_0517_031_C3	1	54	aminoglycoside; bacitracin; beta-lactam; chloramphenicol; fosmidomycin; kasugamycin; macrolide-lincosamide-streptogramin; multidrug; polymyxin; sulfonamide; tetracycline; trimethoprim; unclassified	50	2	0	13	39	0	6556FT	not_within_past_6months	rural	non_industrialized	farmer	non-FMT donors
Escherichia_coli	6556FT_0517_031_C5	1	46	bacitracin; beta-lactam; fosmidomycin; kasugamycin; macrolide-lincosamide-streptogramin; multidrug; polymyxin; tetracycline; unclassified	42	1	0	15	30	0	6556FT	not_within_past_6months	rural	non_industrialized	farmer	non-FMT donors
Escherichia_coli	6556FT_0517_031_D10	1	47	bacitracin; beta-lactam; fosmidomycin; kasugamycin; macrolide-lincosamide-streptogramin; multidrug; polymyxin; unclassified	41	2	0	13	32	0	6556FT	not_within_past_6months	rural	non_industrialized	farmer	non-FMT donors
Escherichia_coli	6556FT_0517_031_D3	1	52	aminoglycoside; bacitracin; beta-lactam; fosmidomycin; kasugamycin; macrolide-lincosamide-streptogramin; multidrug; polymyxin; sulfonamide; tetracycline; trimethoprim; unclassified	48	2	0	16	34	0	6556FT	not_within_past_6months	rural	non_industrialized	farmer	non-FMT donors
Escherichia_coli	6556FT_0517_031_D5	1	50	aminoglycoside; bacitracin; beta-lactam; fosmidomycin; kasugamycin; macrolide-lincosamide-streptogramin; multidrug; polymyxin; sulfonamide; tetracycline; trimethoprim; unclassified	46	2	0	16	32	0	6556FT	not_within_past_6months	rural	non_industrialized	farmer	non-FMT donors
Escherichia_coli	6556FT_0517_031_F3	1	60	aminoglycoside; bacitracin; beta-lactam; fosmidomycin; kasugamycin; macrolide-lincosamide-streptogramin; multidrug; polymyxin; sulfonamide; tetracycline; trimethoprim; unclassified	53	7	0	16	36	1	6556FT	not_within_past_6months	rural	non_industrialized	farmer	non-FMT donors
Escherichia_coli	6556FT_0517_031_F8	1	53	aminoglycoside; bacitracin; beta-lactam; fosmidomycin; kasugamycin; macrolide-lincosamide-streptogramin; multidrug; polymyxin; quinolone; sulfonamide; tetracycline; trimethoprim; unclassified	49	3	0	16	34	0	6556FT	not_within_past_6months	rural	non_industrialized	farmer	non-FMT donors
Escherichia_coli	6556FT_0517_031_G3	1	56	aminoglycoside; bacitracin; beta-lactam; fosmidomycin; kasugamycin; macrolide-lincosamide-streptogramin; multidrug; polymyxin; sulfonamide; tetracycline; trimethoprim; unclassified	50	5	0	16	35	0	6556FT	not_within_past_6months	rural	non_industrialized	farmer	non-FMT donors
Escherichia_coli	6556FT_0517_031_G8	1	48	bacitracin; beta-lactam; fosmidomycin; kasugamycin; macrolide-lincosamide-streptogramin; multidrug; polymyxin; quinolone; tetracycline; trimethoprim; unclassified	44	2	0	15	31	0	6556FT	not_within_past_6months	rural	non_industrialized	farmer	non-FMT donors
Escherichia_coli	6556FT_0517_031_H10	1	47	bacitracin; beta-lactam; fosmidomycin; kasugamycin; macrolide-lincosamide-streptogramin; multidrug; polymyxin; unclassified	41	3	0	12	32	0	6556FT	not_within_past_6months	rural	non_industrialized	farmer	non-FMT donors
Escherichia_coli	6937AY_0918_036_D6	1	47	bacitracin; beta-lactam; fosmidomycin; kasugamycin; macrolide-lincosamide-streptogramin; multidrug; polymyxin; unclassified	41	1	0	15	31	0	6937AY	not_within_past_6months	rural	non_industrialized	farmer	non-FMT donors
Escherichia_coli	6937AY_0918_036_E1	1	52	aminoglycoside; bacitracin; beta-lactam; fosmidomycin; kasugamycin; macrolide-lincosamide-streptogramin; multidrug; polymyxin; sulfonamide; tetracycline; trimethoprim; unclassified	46	1	0	15	36	0	6937AY	not_within_past_6months	rural	non_industrialized	farmer	non-FMT donors
Escherichia_coli	6937AY_0918_036_G1	1	46	bacitracin; beta-lactam; fosmidomycin; kasugamycin; macrolide-lincosamide-streptogramin; multidrug; polymyxin; unclassified	42	1	0	10	35	0	6937AY	not_within_past_6months	rural	non_industrialized	farmer	non-FMT donors
Escherichia_coli	6937AY_0918_036_H4	1	45	bacitracin; beta-lactam; fosmidomycin; kasugamycin; macrolide-lincosamide-streptogramin; multidrug; polymyxin; unclassified	41	1	0	11	33	0	6937AY	not_within_past_6months	rural	non_industrialized	farmer	non-FMT donors
Escherichia_coli	8131GG_1118_056_B4	1	47	bacitracin; beta-lactam; fosmidomycin; kasugamycin; macrolide-lincosamide-streptogramin; multidrug; polymyxin; unclassified	41	4	0	15	28	0	8131GG	not_within_past_6months	urban	non_industrialized	farmer_to_western	non-FMT donors
Escherichia_coli	8131GG_1118_056_H3	1	55	aminoglycoside; bacitracin; beta-lactam; fosmidomycin; kasugamycin; macrolide-lincosamide-streptogramin; multidrug; polymyxin; sulfonamide; tetracycline; trimethoprim; unclassified	49	1	0	15	39	0	8131GG	not_within_past_6months	urban	non_industrialized	farmer_to_western	non-FMT donors
Escherichia_coli	8144JZ_0517_029_C7	1	51	aminoglycoside; bacitracin; beta-lactam; fosmidomycin; kasugamycin; macrolide-lincosamide-streptogramin; multidrug; polymyxin; sulfonamide; trimethoprim; unclassified	47	2	0	13	36	0	8144JZ	not_within_past_6months	rural	non_industrialized	farmer	non-FMT donors
Escherichia_coli	8144JZ_0517_029_D7	1	54	aminoglycoside; bacitracin; beta-lactam; fosmidomycin; kasugamycin; macrolide-lincosamide-streptogramin; multidrug; polymyxin; sulfonamide; tetracycline; trimethoprim; unclassified	50	3	0	16	35	0	8144JZ	not_within_past_6months	rural	non_industrialized	farmer	non-FMT donors
Escherichia_coli	8144JZ_0517_029_D9	1	52	aminoglycoside; bacitracin; beta-lactam; fosmidomycin; kasugamycin; macrolide-lincosamide-streptogramin; multidrug; polymyxin; sulfonamide; tetracycline; trimethoprim; unclassified	48	1	0	15	36	0	8144JZ	not_within_past_6months	rural	non_industrialized	farmer	non-FMT donors
Escherichia_coli	8306RM_0517_006_A1	1	49	aminoglycoside; bacitracin; beta-lactam; fosmidomycin; kasugamycin; macrolide-lincosamide-streptogramin; multidrug; polymyxin; sulfonamide; tetracycline; trimethoprim; unclassified	45	2	0	15	32	0	8306RM	not_within_past_6months	rural	non_industrialized	farmer	non-FMT donors
Escherichia_coli	8306RM_0517_006_B10	1	45	aminoglycoside; bacitracin; beta-lactam; fosmidomycin; kasugamycin; macrolide-lincosamide-streptogramin; multidrug; polymyxin; sulfonamide; tetracycline; trimethoprim; unclassified	41	2	0	13	30	0	8306RM	not_within_past_6months	rural	non_industrialized	farmer	non-FMT donors
Escherichia_coli	8306RM_0517_006_C11	1	44	aminoglycoside; bacitracin; beta-lactam; fosmidomycin; kasugamycin; macrolide-lincosamide-streptogramin; multidrug; polymyxin; sulfonamide; tetracycline; trimethoprim; unclassified	41	2	0	15	27	0	8306RM	not_within_past_6months	rural	non_industrialized	farmer	non-FMT donors
Escherichia_coli	8306RM_0517_006_D7	1	42	bacitracin; beta-lactam; kasugamycin; macrolide-lincosamide-streptogramin; multidrug; polymyxin; unclassified	37	1	0	14	27	0	8306RM	not_within_past_6months	rural	non_industrialized	farmer	non-FMT donors
Escherichia_coli	8306RM_0517_006_E2	1	46	aminoglycoside; bacitracin; beta-lactam; kasugamycin; macrolide-lincosamide-streptogramin; multidrug; polymyxin; sulfonamide; tetracycline; trimethoprim; unclassified	42	2	0	14	30	0	8306RM	not_within_past_6months	rural	non_industrialized	farmer	non-FMT donors
Escherichia_coli	8306RM_0517_006_G6	1	47	bacitracin; beta-lactam; fosmidomycin; kasugamycin; macrolide-lincosamide-streptogramin; multidrug; polymyxin; unclassified	42	1	0	12	34	0	8306RM	not_within_past_6months	rural	non_industrialized	farmer	non-FMT donors
Escherichia_coli	8306RM_0517_007_A5	1	60	aminoglycoside; bacitracin; beta-lactam; chloramphenicol; fosmidomycin; kasugamycin; macrolide-lincosamide-streptogramin; multidrug; polymyxin; sulfonamide; tetracycline; trimethoprim; unclassified	54	8	0	15	37	0	8306RM	not_within_past_6months	rural	non_industrialized	farmer	non-FMT donors
Escherichia_coli	8306RM_0517_007_B11	1	56	aminoglycoside; bacitracin; beta-lactam; chloramphenicol; fosmidomycin; kasugamycin; macrolide-lincosamide-streptogramin; multidrug; polymyxin; quinolone; sulfonamide; tetracycline; trimethoprim; unclassified	50	4	0	15	37	0	8306RM	not_within_past_6months	rural	non_industrialized	farmer	non-FMT donors
Escherichia_coli	8306RM_0517_007_D2	1	59	aminoglycoside; bacitracin; beta-lactam; chloramphenicol; fosmidomycin; kasugamycin; macrolide-lincosamide-streptogramin; multidrug; polymyxin; sulfonamide; tetracycline; trimethoprim; unclassified	53	4	0	14	41	0	8306RM	not_within_past_6months	rural	non_industrialized	farmer	non-FMT donors
Escherichia_coli	8306RM_0517_007_E9	1	53	aminoglycoside; bacitracin; beta-lactam; fosmidomycin; kasugamycin; macrolide-lincosamide-streptogramin; multidrug; polymyxin; sulfonamide; tetracycline; trimethoprim; unclassified	49	2	0	13	38	0	8306RM	not_within_past_6months	rural	non_industrialized	farmer	non-FMT donors
Escherichia_coli	8306RM_0918_047_B4	1	51	aminoglycoside; bacitracin; beta-lactam; fosmidomycin; kasugamycin; macrolide-lincosamide-streptogramin; multidrug; polymyxin; sulfonamide; trimethoprim; unclassified	47	1	0	11	39	0	8306RM	not_within_past_6months	rural	non_industrialized	farmer	non-FMT donors
Escherichia_coli	8306RM_0918_047_D1	1	45	bacitracin; beta-lactam; fosmidomycin; kasugamycin; macrolide-lincosamide-streptogramin; multidrug; polymyxin; unclassified	41	1	0	14	30	0	8306RM	not_within_past_6months	rural	non_industrialized	farmer	non-FMT donors
Escherichia_coli	8634BP_0918_038_E4	1	45	bacitracin; beta-lactam; fosmidomycin; kasugamycin; macrolide-lincosamide-streptogramin; multidrug; unclassified	41	1	0	14	30	0	8634BP	not_within_past_6months	rural	non_industrialized	farmer	non-FMT donors
Escherichia_coli	8855YD_0918_039_B3	1	51	aminoglycoside; bacitracin; beta-lactam; fosmidomycin; kasugamycin; macrolide-lincosamide-streptogramin; multidrug; polymyxin; quinolone; sulfonamide; tetracycline; unclassified	46	2	0	13	36	0	8855YD	not_within_past_6months	rural	non_industrialized	farmer	non-FMT donors
Escherichia_coli	8855YD_0918_039_C3	1	45	bacitracin; beta-lactam; fosmidomycin; kasugamycin; macrolide-lincosamide-streptogramin; multidrug; polymyxin; unclassified	41	1	0	12	32	0	8855YD	not_within_past_6months	rural	non_industrialized	farmer	non-FMT donors
Escherichia_coli	8855YD_0918_039_C4	1	51	aminoglycoside; bacitracin; beta-lactam; fosmidomycin; kasugamycin; macrolide-lincosamide-streptogramin; multidrug; polymyxin; sulfonamide; tetracycline; unclassified	47	1	0	13	37	0	8855YD	not_within_past_6months	rural	non_industrialized	farmer	non-FMT donors
Escherichia_coli	8855YD_0918_039_C5	1	49	aminoglycoside; bacitracin; beta-lactam; fosmidomycin; kasugamycin; macrolide-lincosamide-streptogramin; multidrug; polymyxin; sulfonamide; tetracycline; trimethoprim; unclassified	46	2	0	14	33	0	8855YD	not_within_past_6months	rural	non_industrialized	farmer	non-FMT donors
Escherichia_coli	8855YD_0918_039_D5	1	45	bacitracin; beta-lactam; fosmidomycin; kasugamycin; macrolide-lincosamide-streptogramin; multidrug; polymyxin; unclassified	41	1	0	12	32	0	8855YD	not_within_past_6months	rural	non_industrialized	farmer	non-FMT donors
Escherichia_coli	8855YD_0918_039_F1	1	52	aminoglycoside; bacitracin; beta-lactam; fosmidomycin; kasugamycin; macrolide-lincosamide-streptogramin; multidrug; polymyxin; sulfonamide; tetracycline; trimethoprim; unclassified	47	2	0	17	33	0	8855YD	not_within_past_6months	rural	non_industrialized	farmer	non-FMT donors
Escherichia_coli	8855YD_0918_039_F2	1	49	bacitracin; beta-lactam; fosmidomycin; kasugamycin; macrolide-lincosamide-streptogramin; multidrug; polymyxin; tetracycline; unclassified	44	1	0	16	32	0	8855YD	not_within_past_6months	rural	non_industrialized	farmer	non-FMT donors
Escherichia_coli	8855YD_0918_039_H1	1	51	aminoglycoside; bacitracin; beta-lactam; fosmidomycin; kasugamycin; macrolide-lincosamide-streptogramin; multidrug; polymyxin; sulfonamide; tetracycline; trimethoprim; unclassified	47	2	0	16	33	0	8855YD	not_within_past_6months	rural	non_industrialized	farmer	non-FMT donors
Escherichia_coli	8855YD_0918_039_H5	1	45	bacitracin; beta-lactam; fosmidomycin; kasugamycin; macrolide-lincosamide-streptogramin; multidrug; polymyxin; unclassified	41	1	0	12	32	0	8855YD	not_within_past_6months	rural	non_industrialized	farmer	non-FMT donors
Escherichia_coli	9477JT_0917_001_G8	1	47	bacitracin; beta-lactam; fosmidomycin; kasugamycin; macrolide-lincosamide-streptogramin; multidrug; polymyxin; unclassified	41	4	0	14	29	0	9477JT	not_within_past_6months	urban	industrialized	western	non-FMT donors
Escherichia_coli	af_0058_0038_g5	1	55	aminoglycoside; bacitracin; beta-lactam; chloramphenicol; fosmidomycin; kasugamycin; macrolide-lincosamide-streptogramin; multidrug; polymyxin; sulfonamide; tetracycline; unclassified	48	5	0	16	34	0	af	not_within_past_6months	urban	industrialized	western	FMT donors
Escherichia_coli	af_0058_0055_e8	1	47	bacitracin; beta-lactam; fosmidomycin; kasugamycin; macrolide-lincosamide-streptogramin; multidrug; polymyxin; unclassified	41	4	0	14	29	0	af	not_within_past_6months	urban	industrialized	western	FMT donors
Escherichia_coli	af_0058_0055_h8	1	48	bacitracin; beta-lactam; fosmidomycin; kasugamycin; macrolide-lincosamide-streptogramin; multidrug; polymyxin; tetracycline; unclassified	42	4	0	15	29	0	af	not_within_past_6months	urban	industrialized	western	FMT donors
Escherichia_coli	am_0001_0092_a1	1	45	bacitracin; beta-lactam; fosmidomycin; kasugamycin; macrolide-lincosamide-streptogramin; multidrug; polymyxin; unclassified	41	1	0	17	27	0	am	not_within_past_6months	urban	industrialized	western	FMT donors
Escherichia_coli	am_0003_0093_a11	1	49	bacitracin; beta-lactam; fosmidomycin; kasugamycin; macrolide-lincosamide-streptogramin; multidrug; polymyxin; unclassified	41	1	0	17	31	0	am	not_within_past_6months	urban	industrialized	western	FMT donors
Escherichia_coli	am_0025_0074_a11	1	12	multidrug; unclassified	11	2	0	1	9	0	am	not_within_past_6months	urban	industrialized	western	FMT donors
Escherichia_coli	am_0025_0074_a8	1	13	bacitracin; multidrug; polymyxin; unclassified	13	1	0	5	7	0	am	not_within_past_6months	urban	industrialized	western	FMT donors
Escherichia_coli	am_0025_0074_g8	1	21	bacitracin; kasugamycin; multidrug; unclassified	20	3	0	5	13	0	am	not_within_past_6months	urban	industrialized	western	FMT donors
Escherichia_coli	am_0025_0074_h7	1	16	beta-lactam; multidrug; polymyxin; unclassified	16	1	0	5	10	0	am	not_within_past_6months	urban	industrialized	western	FMT donors
Escherichia_coli	am_0025_0074_h8	1	12	bacitracin; macrolide-lincosamide-streptogramin; multidrug; unclassified	12	0	0	5	7	0	am	not_within_past_6months	urban	industrialized	western	FMT donors
Escherichia_coli	am_0025_0078_c12	1	45	bacitracin; beta-lactam; fosmidomycin; kasugamycin; macrolide-lincosamide-streptogramin; multidrug; polymyxin; unclassified	41	1	0	11	33	0	am	not_within_past_6months	urban	industrialized	western	FMT donors
Escherichia_coli	am_0025_0078_d12	1	46	bacitracin; beta-lactam; fosmidomycin; kasugamycin; macrolide-lincosamide-streptogramin; multidrug; polymyxin; unclassified	41	1	0	13	32	0	am	not_within_past_6months	urban	industrialized	western	FMT donors
Escherichia_coli	am_0025_0078_d8	1	27	bacitracin; fosmidomycin; kasugamycin; macrolide-lincosamide-streptogramin; multidrug; unclassified	26	1	0	6	20	0	am	not_within_past_6months	urban	industrialized	western	FMT donors
Escherichia_coli	am_0025_0078_e9	1	30	beta-lactam; kasugamycin; multidrug; polymyxin; unclassified	26	1	0	8	21	0	am	not_within_past_6months	urban	industrialized	western	FMT donors
Escherichia_coli	am_0052_0075_a3	1	4	multidrug; unclassified	4	2	0	1	1	0	am	not_within_past_6months	urban	industrialized	western	FMT donors
Escherichia_coli	am_0052_0075_d4	1	31	bacitracin; beta-lactam; kasugamycin; multidrug; unclassified	29	3	0	9	19	0	am	not_within_past_6months	urban	industrialized	western	FMT donors
Escherichia_coli	am_0070_0075_a12	1	15	kasugamycin; multidrug; unclassified	15	1	0	3	11	0	am	not_within_past_6months	urban	industrialized	western	FMT donors
Escherichia_coli	am_0070_0075_f7	1	17	beta-lactam; kasugamycin; macrolide-lincosamide-streptogramin; multidrug; polymyxin; unclassified	17	2	0	5	10	0	am	not_within_past_6months	urban	industrialized	western	FMT donors
Escherichia_coli	am_0111_0080_g5	1	49	bacitracin; beta-lactam; fosmidomycin; kasugamycin; macrolide-lincosamide-streptogramin; multidrug; polymyxin; tetracycline; unclassified	43	2	0	19	28	0	am	not_within_past_6months	urban	industrialized	western	FMT donors
Escherichia_coli	am_0171_0071_b12-BIS	1	47	bacitracin; beta-lactam; fosmidomycin; kasugamycin; macrolide-lincosamide-streptogramin; multidrug; polymyxin; unclassified	41	3	0	15	29	0	am	not_within_past_6months	urban	industrialized	western	FMT donors
Escherichia_coli	am_0171_0071_b9	1	47	bacitracin; beta-lactam; fosmidomycin; kasugamycin; macrolide-lincosamide-streptogramin; multidrug; polymyxin; unclassified	41	3	0	15	29	0	am	not_within_past_6months	urban	industrialized	western	FMT donors
Escherichia_coli	am_0224_0080_c7-BIS	1	48	bacitracin; beta-lactam; fosmidomycin; kasugamycin; macrolide-lincosamide-streptogramin; multidrug; polymyxin; unclassified	42	2	0	18	28	0	am	not_within_past_6months	urban	industrialized	western	FMT donors
Escherichia_coli	an_0080_0058_c6	1	47	bacitracin; beta-lactam; fosmidomycin; kasugamycin; macrolide-lincosamide-streptogramin; multidrug; polymyxin; tetracycline; unclassified	43	1	0	16	30	0	an	not_within_past_6months	urban	industrialized	western	FMT donors
Escherichia_coli	an_0080_0058_f7	1	39	bacitracin; beta-lactam; fosmidomycin; kasugamycin; macrolide-lincosamide-streptogramin; multidrug; polymyxin; unclassified	35	1	0	12	26	0	an	not_within_past_6months	urban	industrialized	western	FMT donors
Escherichia_coli	an_0080_0058_g10	1	30	bacitracin; beta-lactam; fosmidomycin; kasugamycin; multidrug; polymyxin; unclassified	28	1	0	9	20	0	an	not_within_past_6months	urban	industrialized	western	FMT donors
Escherichia_coli	ao_0067_0059_b2	1	46	bacitracin; beta-lactam; fosmidomycin; kasugamycin; macrolide-lincosamide-streptogramin; multidrug; polymyxin; unclassified	42	1	0	16	29	0	ao	not_within_past_6months	urban	industrialized	western	FMT donors
Escherichia_coli	ao_0067_0059_h1	1	45	bacitracin; beta-lactam; fosmidomycin; kasugamycin; macrolide-lincosamide-streptogramin; multidrug; polymyxin; unclassified	41	1	0	13	31	0	ao	not_within_past_6months	urban	industrialized	western	FMT donors
Escherichia_coli	av_0103_0059_a4	1	47	bacitracin; beta-lactam; fosmidomycin; kasugamycin; macrolide-lincosamide-streptogramin; multidrug; polymyxin; quinolone; unclassified	43	2	0	15	30	0	av	not_within_past_6months	urban	industrialized	western	FMT donors
Escherichia_coli	av_0103_0062_b9	1	49	bacitracin; beta-lactam; fosmidomycin; kasugamycin; macrolide-lincosamide-streptogramin; multidrug; polymyxin; quinolone; unclassified	43	2	0	15	32	0	av	not_within_past_6months	urban	industrialized	western	FMT donors
Escherichia_coli	av_0103_0073_f9	1	18	beta-lactam; multidrug; polymyxin; quinolone; unclassified	17	2	0	6	10	0	av	not_within_past_6months	urban	industrialized	western	FMT donors
Escherichia_coli	av_0103_0073_h10	1	43	bacitracin; beta-lactam; kasugamycin; macrolide-lincosamide-streptogramin; multidrug; polymyxin; quinolone; unclassified	39	2	0	14	27	0	av	not_within_past_6months	urban	industrialized	western	FMT donors
Escherichia_coli	av_0103_0073_h11	1	23	bacitracin; kasugamycin; multidrug; quinolone; unclassified	23	2	0	6	15	0	av	not_within_past_6months	urban	industrialized	western	FMT donors
Escherichia_coli	bf_0095_0016_e3	1	46	bacitracin; beta-lactam; fosmidomycin; kasugamycin; macrolide-lincosamide-streptogramin; multidrug; polymyxin; unclassified	42	2	0	16	28	0	bf	not_within_past_6months	urban	industrialized	western	FMT donors
Escherichia_coli	bj_0095_0060_a4	1	46	bacitracin; beta-lactam; fosmidomycin; kasugamycin; macrolide-lincosamide-streptogramin; multidrug; polymyxin; unclassified	42	1	0	14	31	0	bj	not_within_past_6months	urban	industrialized	western	FMT donors
Escherichia_coli	bj_0095_0060_f4	1	51	aminoglycoside; bacitracin; beta-lactam; fosmidomycin; kasugamycin; macrolide-lincosamide-streptogramin; multidrug; polymyxin; sulfonamide; unclassified	45	2	0	15	34	0	bj	not_within_past_6months	urban	industrialized	western	FMT donors
Escherichia_coli	bj_0095_0060_h6	1	46	bacitracin; beta-lactam; fosmidomycin; kasugamycin; macrolide-lincosamide-streptogramin; multidrug; polymyxin; unclassified	42	1	0	14	31	0	bj	not_within_past_6months	urban	industrialized	western	FMT donors
Escherichia_coli	bq_0049_0072_b4	1	48	bacitracin; beta-lactam; fosmidomycin; kasugamycin; macrolide-lincosamide-streptogramin; multidrug; polymyxin; unclassified	42	4	0	15	29	0	bq	not_within_past_6months	urban	industrialized	western	FMT donors
Escherichia_coli	cx_0004_0064_b7	1	50	aminoglycoside; bacitracin; beta-lactam; fosmidomycin; kasugamycin; macrolide-lincosamide-streptogramin; multidrug; polymyxin; sulfonamide; unclassified	46	2	0	17	31	0	cx	not_within_past_6months	urban	industrialized	western	FMT donors
Escherichia_coli	cx_0004_0072_f12	1	25	beta-lactam; multidrug; sulfonamide; unclassified	23	1	0	8	16	0	cx	not_within_past_6months	urban	industrialized	western	FMT donors
Escherichia_coli	cx_0004_0072_g9	1	17	beta-lactam; macrolide-lincosamide-streptogramin; multidrug; tetracycline; unclassified	17	2	0	6	9	0	cx	not_within_past_6months	urban	industrialized	western	FMT donors
Escherichia_coli	cx_0004_0072_h10	1	28	aminoglycoside; beta-lactam; multidrug; polymyxin; unclassified	27	2	0	8	18	0	cx	not_within_past_6months	urban	industrialized	western	FMT donors
Escherichia_coli	cx_0004_0072_h8	1	26	bacitracin; beta-lactam; kasugamycin; multidrug; unclassified	24	2	0	8	16	0	cx	not_within_past_6months	urban	industrialized	western	FMT donors
Escherichia_coli	cx_0004_0072_h9	1	24	bacitracin; beta-lactam; fosmidomycin; multidrug; polymyxin; unclassified	22	1	0	7	16	0	cx	not_within_past_6months	urban	industrialized	western	FMT donors
Escherichia_coli	cx_0004_0077_h9	1	50	aminoglycoside; bacitracin; beta-lactam; fosmidomycin; kasugamycin; macrolide-lincosamide-streptogramin; multidrug; polymyxin; sulfonamide; unclassified	46	2	0	17	31	0	cx	not_within_past_6months	urban	industrialized	western	FMT donors
Eubacterium_eligens	3606MB_1118_055_G2	0	2	bacitracin; tetracycline	2	0	1	1	0	0	3606MB	not_within_past_6months	rural	non_industrialized	farmer	non-FMT donors
Eubacterium_eligens	8144JZ_0517_029_C4	0	1	bacitracin	1	0	0	1	0	0	8144JZ	not_within_past_6months	rural	non_industrialized	farmer	non-FMT donors
Eubacterium_eligens	aa_0143_0089_d2	0	2	aminoglycoside; bacitracin	2	0	0	2	0	0	aa	not_within_past_6months	urban	industrialized	western	FMT donors
Eubacterium_hallii	1462YY_0218_030_H1	0	1	tetracycline	1	0	0	1	0	0	1462YY	not_within_past_6months	rural	non_industrialized	pastoralist	non-FMT donors
Eubacterium_hallii	6383DG_0717_005_C10	0	0	None	0	0	0	0	0	0	6383DG	not_within_past_6months	rural	industrialized	hunter_gatherer_to_western	non-FMT donors
Eubacterium_hallii	6383DG_0717_005_C9	0	1	tetracycline	1	0	0	0	1	0	6383DG	not_within_past_6months	rural	industrialized	hunter_gatherer_to_western	non-FMT donors
Eubacterium_hallii	7652PC_0417_003_A8	0	0	None	0	0	0	0	0	0	7652PC	not_within_past_6months	rural	industrialized	western	non-FMT donors
Eubacterium_hallii	8131GG_1118_056_E4	0	2	tetracycline	2	0	1	1	0	0	8131GG	not_within_past_6months	urban	non_industrialized	farmer_to_western	non-FMT donors
Eubacterium_ramulus	aa_0143_0001_h10	0	0	None	0	0	0	0	0	0	aa	not_within_past_6months	urban	industrialized	western	FMT donors
Eubacterium_ramulus	aa_0143_0049_a5	0	0	None	0	0	0	0	0	0	aa	not_within_past_6months	urban	industrialized	western	FMT donors
Eubacterium_rectale	0262AD_0917_052_D2	0	2	bacitracin; tetracycline	2	0	1	1	0	0	0262AD	not_within_past_6months	urban	industrialized	western	non-FMT donors
Eubacterium_rectale	1462YY_0218_030_C5	0	2	bacitracin; tetracycline	2	0	0	2	0	0	1462YY	not_within_past_6months	rural	non_industrialized	pastoralist	non-FMT donors
Eubacterium_rectale	3050YG_0918_062_A2	0	1	bacitracin	1	0	0	1	0	0	3050YG	not_within_past_6months	rural	non_industrialized	farmer	non-FMT donors
Eubacterium_rectale	7652PC_0417_003_B6	0	1	bacitracin	1	0	0	1	0	0	7652PC	not_within_past_6months	rural	industrialized	western	non-FMT donors
Eubacterium_rectale	aa_0143_0001_a11	0	1	bacitracin	1	0	0	1	0	0	aa	not_within_past_6months	urban	industrialized	western	FMT donors
Eubacterium_rectale	aa_0143_0001_h9	0	2	bacitracin; tetracycline	2	0	1	1	0	0	aa	not_within_past_6months	urban	industrialized	western	FMT donors
Eubacterium_rectale	aa_0143_0087_b8	0	1	bacitracin	1	0	0	1	0	0	aa	not_within_past_6months	urban	industrialized	western	FMT donors
Eubacterium_sp.	am_0171_0068_b5	0	3	tetracycline	3	0	1	2	0	0	am	not_within_past_6months	urban	industrialized	western	FMT donors
Eubacterium_sp.1	4324HL_0218_028_H9	0	1	bacitracin	1	0	0	1	0	0	4324HL	not_within_past_6months	rural	non_industrialized	hunter_gatherer_to_farmer	non-FMT donors
Eubacterium_sp.1	5359PL_0918_053_B1	0	2	bacitracin; tetracycline	2	0	1	1	0	0	5359PL	not_within_past_6months	rural	non_industrialized	fisherman	non-FMT donors
Eubacterium_sp.2	1462YY_0218_030_F7	0	1	tetracycline	1	0	0	1	0	0	1462YY	not_within_past_6months	rural	non_industrialized	pastoralist	non-FMT donors
Eubacterium_sp.3	6383DG_0717_005_F8	0	1	tetracycline	1	0	1	0	0	0	6383DG	not_within_past_6months	rural	industrialized	hunter_gatherer_to_western	non-FMT donors
Eubacterium_sp.4	0676ZQ_0218_011_G9	0	3	bacitracin; tetracycline	3	0	1	2	0	0	0676ZQ	not_within_past_6months	rural	non_industrialized	pastoralist	non-FMT donors
Eubacterium_sp.4	3606MB_1118_055_G10	0	2	bacitracin; tetracycline	2	0	0	2	0	0	3606MB	not_within_past_6months	rural	non_industrialized	farmer	non-FMT donors
Eubacterium_sp.4	5645FP_0918_058_H1	0	1	bacitracin	1	0	0	1	0	0	5645FP	not_within_past_6months	rural	non_industrialized	farmer	non-FMT donors
Eubacterium_sp.5	8306RM_0517_006_F8	0	2	bacitracin; tetracycline	2	0	0	2	0	0	8306RM	not_within_past_6months	rural	non_industrialized	farmer	non-FMT donors
Eubacterium_ventriosum	4452YQ_0918_057_E1	0	1	tetracycline	1	0	0	1	0	0	4452YQ	not_within_past_6months	urban	non_industrialized	farmer_to_western	non-FMT donors
Faecalibacterium_prausnitzii_1	0471HH_0918_059_C12	0	0	None	0	0	0	0	0	0	0471HH	not_within_past_6months	urban	non_industrialized	farmer_to_western	non-FMT donors
Faecalibacterium_prausnitzii_1	4452YQ_0918_057_C7	0	2	tetracycline	2	0	0	2	0	0	4452YQ	not_within_past_6months	urban	non_industrialized	farmer_to_western	non-FMT donors
Faecalibacterium_prausnitzii_1	aa_0143_0089_b6	0	0	None	0	0	0	0	0	0	aa	not_within_past_6months	urban	industrialized	western	FMT donors
Faecalibacterium_prausnitzii_2	0262AD_0917_052_B6	0	1	tetracycline	1	0	0	1	0	0	0262AD	not_within_past_6months	urban	industrialized	western	non-FMT donors
Faecalibacterium_prausnitzii_2	0471HH_0918_059_E7	0	1	tetracycline	1	0	0	1	0	0	0471HH	not_within_past_6months	urban	non_industrialized	farmer_to_western	non-FMT donors
Faecalibacterium_prausnitzii_2	5359PL_0918_053_H4	0	3	tetracycline	3	0	0	2	0	1	5359PL	not_within_past_6months	rural	non_industrialized	fisherman	non-FMT donors
Faecalibacterium_prausnitzii_2	aa_0143_0003_a9	0	0	None	0	0	0	0	0	0	aa	not_within_past_6months	urban	industrialized	western	FMT donors
Faecalibacterium_prausnitzii_2	aa_0143_0003_c2	0	1	tetracycline	1	0	0	1	0	0	aa	not_within_past_6months	urban	industrialized	western	FMT donors
Faecalibacterium_prausnitzii_2	aa_0143_0089_d8-BIS	0	0	None	0	0	0	0	0	0	aa	not_within_past_6months	urban	industrialized	western	FMT donors
Faecalibacterium_prausnitzii_2	aa_0143_0089_e1	0	0	None	0	0	0	0	0	0	aa	not_within_past_6months	urban	industrialized	western	FMT donors
Faecalibacterium_prausnitzii_2	aa_0143_0089_e1-BIS	0	0	None	0	0	0	0	0	0	aa	not_within_past_6months	urban	industrialized	western	FMT donors
Faecalibacterium_prausnitzii_2	aa_0143_0089_e8-BIS	0	0	None	0	0	0	0	0	0	aa	not_within_past_6months	urban	industrialized	western	FMT donors
Faecalibacterium_prausnitzii_2	aa_0143_0089_g7-BIS	0	0	None	0	0	0	0	0	0	aa	not_within_past_6months	urban	industrialized	western	FMT donors
Faecalibacterium_prausnitzii_2	aa_0143_0089_h1-BIS	0	0	None	0	0	0	0	0	0	aa	not_within_past_6months	urban	industrialized	western	FMT donors
Faecalibacterium_prausnitzii_2	cx_0004_0025_a12	0	2	tetracycline	2	0	0	2	0	0	cx	not_within_past_6months	urban	industrialized	western	FMT donors
Faecalibacterium_prausnitzii_2	cx_0004_0025_d4	0	3	tetracycline	3	0	0	3	0	0	cx	not_within_past_6months	urban	industrialized	western	FMT donors
Faecalibacterium_prausnitzii_3	0471HH_0918_059_H2	0	0	None	0	0	0	0	0	0	0471HH	not_within_past_6months	urban	non_industrialized	farmer_to_western	non-FMT donors
Faecalibacterium_sp.	3606MB_1118_055_H10	0	2	tetracycline	2	0	0	2	0	0	3606MB	not_within_past_6months	rural	non_industrialized	farmer	non-FMT donors
Faecalibacterium_sp.	aa_0143_0089_a7	0	0	None	0	0	0	0	0	0	aa	not_within_past_6months	urban	industrialized	western	FMT donors
Faecalibacterium_sp.	aa_0143_0089_e2-BIS	0	1	tetracycline	1	0	0	1	0	0	aa	not_within_past_6months	urban	industrialized	western	FMT donors
Faecalibacterium_sp.1	3606MB_1118_055_F4	0	1	tetracycline	1	0	0	1	0	0	3606MB	not_within_past_6months	rural	non_industrialized	farmer	non-FMT donors
Faecalibacterium_sp.2	3606MB_1118_055_E4	0	1	tetracycline	1	0	0	1	0	0	3606MB	not_within_past_6months	rural	non_industrialized	farmer	non-FMT donors
Faecalibacterium_sp.3	3606MB_1118_055_E3	0	1	tetracycline	1	0	0	1	0	0	3606MB	not_within_past_6months	rural	non_industrialized	farmer	non-FMT donors
Faecalibacterium_sp.4	2807EA_1118_063_C6	0	1	tetracycline	1	0	0	1	0	0	2807EA	not_within_past_6months	rural	non_industrialized	farmer	non-FMT donors
Faecalibacterium_sp.5	2959BY_0717_054_B9	0	0	None	0	0	0	0	0	0	2959BY	not_within_past_6months	rural	industrialized	hunter_gatherer_to_western	non-FMT donors
Faecalitalea_cylindroides	2959BY_0717_054_F7	0	4	aminoglycoside; macrolide-lincosamide-streptogramin; tetracycline	4	0	0	3	0	1	2959BY	not_within_past_6months	rural	industrialized	hunter_gatherer_to_western	non-FMT donors
Faecalitalea_cylindroides	7652PC_0417_003_B3	0	3	macrolide-lincosamide-streptogramin; tetracycline	3	0	0	2	0	1	7652PC	not_within_past_6months	rural	industrialized	western	non-FMT donors
Faecalitalea_cylindroides	am_0025_0083_g8	0	1	tetracycline	1	0	0	0	1	0	am	not_within_past_6months	urban	industrialized	western	FMT donors
Finegoldia_magna	am_0070_0084_d4	0	1	macrolide-lincosamide-streptogramin	1	0	0	0	1	0	am	not_within_past_6months	urban	industrialized	western	FMT donors
Finegoldia_sp.	am_0025_0083_d10	0	1	macrolide-lincosamide-streptogramin	1	0	0	0	1	0	am	not_within_past_6months	urban	industrialized	western	FMT donors
Finegoldia_sp.	am_0052_0084_d1	0	1	macrolide-lincosamide-streptogramin	1	0	0	0	1	0	am	not_within_past_6months	urban	industrialized	western	FMT donors
Finegoldia_sp.	am_0052_0084_f1	0	1	macrolide-lincosamide-streptogramin	1	0	0	0	1	0	am	not_within_past_6months	urban	industrialized	western	FMT donors
Flavonifractor_plautii	af_0058_0071_d4	0	1	tetracycline	1	0	0	1	0	0	af	not_within_past_6months	urban	industrialized	western	FMT donors
Flavonifractor_plautii	am_0224_0084_f7	0	1	tetracycline	1	0	0	1	0	0	am	not_within_past_6months	urban	industrialized	western	FMT donors
Fusicatenibacter_saccharivorans	0262AD_0917_052_C8	0	0	None	0	0	0	0	0	0	0262AD	not_within_past_6months	urban	industrialized	western	non-FMT donors
Fusicatenibacter_saccharivorans	3606MB_1118_055_F7	0	3	macrolide-lincosamide-streptogramin; tetracycline	3	1	0	2	0	0	3606MB	not_within_past_6months	rural	non_industrialized	farmer	non-FMT donors
Fusicatenibacter_saccharivorans	8131GG_1118_056_C1	0	0	None	0	0	0	0	0	0	8131GG	not_within_past_6months	urban	non_industrialized	farmer_to_western	non-FMT donors
Fusicatenibacter_saccharivorans	8306RM_0517_006_E9	0	1	tetracycline	1	0	0	1	0	0	8306RM	not_within_past_6months	rural	non_industrialized	farmer	non-FMT donors
Fusobacterium_gonidiaformans	3032MC_0218_023_F2	0	1	tetracycline	1	0	0	1	0	0	3032MC	not_within_past_6months	rural	non_industrialized	hunter_gatherer_to_farmer	non-FMT donors
Fusobacterium_mortiferum	2880HW_0517_025_H10	0	0	None	0	0	0	0	0	0	2880HW	not_within_past_6months	rural	non_industrialized	farmer	non-FMT donors
Fusobacterium_sp.	2807EA_1118_063_G1	0	0	None	0	0	0	0	0	0	2807EA	not_within_past_6months	rural	non_industrialized	farmer	non-FMT donors
Fusobacterium_varium	3790QQ_0218_008_D6	0	1	beta-lactam	1	0	0	1	0	0	3790QQ	not_within_past_6months	rural	non_industrialized	hunter_gatherer_to_farmer	non-FMT donors
Fusobacterium_varium	3790QQ_0218_008_F3	0	0	None	0	0	0	0	0	0	3790QQ	not_within_past_6months	rural	non_industrialized	hunter_gatherer_to_farmer	non-FMT donors
Gemmiger_formicilis	0262AD_0917_052_B7	0	0	None	0	0	0	0	0	0	0262AD	not_within_past_6months	urban	industrialized	western	non-FMT donors
Gemmiger_formicilis	4452YQ_0918_057_A11	0	1	tetracycline	1	0	0	1	0	0	4452YQ	not_within_past_6months	urban	non_industrialized	farmer_to_western	non-FMT donors
Gemmiger_sp.	4452YQ_0918_057_B1	0	3	aminoglycoside; tetracycline	3	0	0	3	0	0	4452YQ	not_within_past_6months	urban	non_industrialized	farmer_to_western	non-FMT donors
Gordonibacter_pamelaeae	aa_0143_0087_b9	0	0	None	0	0	0	0	0	0	aa	not_within_past_6months	urban	industrialized	western	FMT donors
Gordonibacter_pamelaeae	bj_0095_0031_e6	0	0	None	0	0	0	0	0	0	bj	not_within_past_6months	urban	industrialized	western	FMT donors
Haemophilus_parainfluenzae	2807EA_1118_063_B9	0	1	beta-lactam	1	0	0	0	1	0	2807EA	not_within_past_6months	rural	non_industrialized	farmer	non-FMT donors
Holdemanella_sp.	3790QQ_0218_002_H9	0	0	None	0	0	0	0	0	0	3790QQ	not_within_past_6months	rural	non_industrialized	hunter_gatherer_to_farmer	non-FMT donors
Holdemanella_sp.	8131GG_1118_056_D4	0	3	macrolide-lincosamide-streptogramin; tetracycline	3	0	0	1	1	1	8131GG	not_within_past_6months	urban	non_industrialized	farmer_to_western	non-FMT donors
Holdemanella_sp.1	8131GG_1118_056_A4	0	0	None	0	0	0	0	0	0	8131GG	not_within_past_6months	urban	non_industrialized	farmer_to_western	non-FMT donors
Holdemanella_sp.1	9477JT_0917_001_E11	0	0	None	0	0	0	0	0	0	9477JT	not_within_past_6months	urban	industrialized	western	non-FMT donors
Holdemanella_sp.2	5359PL_0918_053_F11	0	0	None	0	0	0	0	0	0	5359PL	not_within_past_6months	rural	non_industrialized	fisherman	non-FMT donors
Holdemanella_sp.2	5645FP_0918_058_F9	0	0	None	0	0	0	0	0	0	5645FP	not_within_past_6months	rural	non_industrialized	farmer	non-FMT donors
Holdemanella_sp.3	5359PL_0918_053_G12	0	0	None	0	0	0	0	0	0	5359PL	not_within_past_6months	rural	non_industrialized	fisherman	non-FMT donors
Holdemania_massiliensis	am_0070_0085_g11	0	1	aminoglycoside	1	0	0	1	0	0	am	not_within_past_6months	urban	industrialized	western	FMT donors
Klebsiella_oxytoca	8306RM_0918_047_F1	0	37	bacitracin; beta-lactam; fosmidomycin; kasugamycin; macrolide-lincosamide-streptogramin; multidrug; unclassified	34	0	0	1	35	1	8306RM	not_within_past_6months	rural	non_industrialized	farmer	non-FMT donors
Klebsiella_pneumoniae	3321JW_0918_034_B8	1	39	bacitracin; beta-lactam; fosmidomycin; kasugamycin; macrolide-lincosamide-streptogramin; multidrug; polymyxin; unclassified	35	0	0	2	37	0	3321JW	not_within_past_6months	urban	non_industrialized	farmer_to_western	non-FMT donors
Klebsiella_pneumoniae	3321JW_0918_034_G9	1	44	aminoglycoside; bacitracin; beta-lactam; fosmidomycin; kasugamycin; macrolide-lincosamide-streptogramin; multidrug; polymyxin; sulfonamide; tetracycline; trimethoprim; unclassified	40	1	0	1	41	1	3321JW	not_within_past_6months	urban	non_industrialized	farmer_to_western	non-FMT donors
Klebsiella_pneumoniae	3321JW_0918_034_H6	1	39	bacitracin; beta-lactam; fosmidomycin; kasugamycin; macrolide-lincosamide-streptogramin; multidrug; polymyxin; unclassified	35	0	0	1	37	1	3321JW	not_within_past_6months	urban	non_industrialized	farmer_to_western	non-FMT donors
Klebsiella_pneumoniae	3321JW_0918_034_H7	1	39	bacitracin; beta-lactam; chloramphenicol; fosmidomycin; kasugamycin; macrolide-lincosamide-streptogramin; multidrug; polymyxin; unclassified	36	1	0	1	37	0	3321JW	not_within_past_6months	urban	non_industrialized	farmer_to_western	non-FMT donors
Klebsiella_pneumoniae	8306RM_0517_007_C10	1	45	aminoglycoside; bacitracin; beta-lactam; fosmidomycin; kasugamycin; macrolide-lincosamide-streptogramin; multidrug; polymyxin; sulfonamide; tetracycline; unclassified	41	2	0	1	41	1	8306RM	not_within_past_6months	rural	non_industrialized	farmer	non-FMT donors
Klebsiella_pneumoniae	8306RM_0517_007_C6	1	46	aminoglycoside; bacitracin; beta-lactam; fosmidomycin; kasugamycin; macrolide-lincosamide-streptogramin; multidrug; polymyxin; quinolone; sulfonamide; tetracycline; unclassified	42	4	0	1	41	0	8306RM	not_within_past_6months	rural	non_industrialized	farmer	non-FMT donors
Klebsiella_pneumoniae	8306RM_0517_007_E1	1	49	aminoglycoside; bacitracin; beta-lactam; fosmidomycin; kasugamycin; macrolide-lincosamide-streptogramin; multidrug; polymyxin; quinolone; sulfonamide; tetracycline; unclassified	45	5	0	1	43	0	8306RM	not_within_past_6months	rural	non_industrialized	farmer	non-FMT donors
Klebsiella_pneumoniae	8306RM_0517_007_E12	1	47	aminoglycoside; bacitracin; beta-lactam; fosmidomycin; kasugamycin; macrolide-lincosamide-streptogramin; multidrug; polymyxin; quinolone; sulfonamide; tetracycline; unclassified	43	3	0	2	42	0	8306RM	not_within_past_6months	rural	non_industrialized	farmer	non-FMT donors
Klebsiella_pneumoniae	8306RM_0517_007_F11	1	47	aminoglycoside; bacitracin; beta-lactam; chloramphenicol; fosmidomycin; kasugamycin; macrolide-lincosamide-streptogramin; multidrug; polymyxin; sulfonamide; tetracycline; unclassified	43	2	0	1	44	0	8306RM	not_within_past_6months	rural	non_industrialized	farmer	non-FMT donors
Klebsiella_pneumoniae	8306RM_0517_007_F9	1	45	aminoglycoside; bacitracin; beta-lactam; fosmidomycin; kasugamycin; macrolide-lincosamide-streptogramin; multidrug; polymyxin; sulfonamide; tetracycline; unclassified	41	2	0	1	41	1	8306RM	not_within_past_6months	rural	non_industrialized	farmer	non-FMT donors
Klebsiella_pneumoniae	8306RM_0517_007_G10	1	44	aminoglycoside; bacitracin; beta-lactam; fosmidomycin; kasugamycin; macrolide-lincosamide-streptogramin; multidrug; polymyxin; quinolone; sulfonamide; tetracycline; unclassified	40	2	0	2	39	1	8306RM	not_within_past_6months	rural	non_industrialized	farmer	non-FMT donors
Klebsiella_sp.	3321JW_0918_034_B2	0	37	bacitracin; beta-lactam; fosmidomycin; kasugamycin; macrolide-lincosamide-streptogramin; multidrug; polymyxin; unclassified	33	0	0	1	35	1	3321JW	not_within_past_6months	urban	non_industrialized	farmer_to_western	non-FMT donors
Klebsiella_sp.	3321JW_0918_034_F9	0	38	bacitracin; beta-lactam; fosmidomycin; kasugamycin; macrolide-lincosamide-streptogramin; multidrug; polymyxin; unclassified	34	0	0	2	36	0	3321JW	not_within_past_6months	urban	non_industrialized	farmer_to_western	non-FMT donors
Klebsiella_sp.	4117FE_0918_037_H11	0	38	bacitracin; beta-lactam; fosmidomycin; kasugamycin; macrolide-lincosamide-streptogramin; multidrug; polymyxin; unclassified	35	0	0	1	37	0	4117FE	not_within_past_6months	rural	non_industrialized	fisherman	non-FMT donors
Klebsiella_sp.	8306RM_0517_006_A4	0	43	aminoglycoside; bacitracin; beta-lactam; fosmidomycin; kasugamycin; macrolide-lincosamide-streptogramin; multidrug; polymyxin; sulfonamide; tetracycline; unclassified	39	0	0	1	42	0	8306RM	not_within_past_6months	rural	non_industrialized	farmer	non-FMT donors
Klebsiella_sp.	8306RM_0517_006_F3	0	38	bacitracin; beta-lactam; fosmidomycin; kasugamycin; macrolide-lincosamide-streptogramin; multidrug; polymyxin; unclassified	34	0	0	1	37	0	8306RM	not_within_past_6months	rural	non_industrialized	farmer	non-FMT donors
Klebsiella_sp.	8306RM_0517_007_B3	0	44	aminoglycoside; bacitracin; beta-lactam; fosmidomycin; kasugamycin; macrolide-lincosamide-streptogramin; multidrug; polymyxin; sulfonamide; tetracycline; unclassified	40	2	0	1	41	0	8306RM	not_within_past_6months	rural	non_industrialized	farmer	non-FMT donors
Klebsiella_variicola	3321JW_0918_034_D10	0	38	bacitracin; beta-lactam; fosmidomycin; kasugamycin; macrolide-lincosamide-streptogramin; multidrug; polymyxin; unclassified	34	0	0	0	37	1	3321JW	not_within_past_6months	urban	non_industrialized	farmer_to_western	non-FMT donors
Lactobacillus_brevis	6937AY_0918_036_G3	0	0	None	0	0	0	0	0	0	6937AY	not_within_past_6months	rural	non_industrialized	farmer	non-FMT donors
Lactobacillus_fermentum	8855YD_0918_039_B8	0	1	bacitracin	1	0	0	0	1	0	8855YD	not_within_past_6months	rural	non_industrialized	farmer	non-FMT donors
Lactobacillus_fermentum	8855YD_0918_039_D9	0	1	bacitracin	1	0	0	0	1	0	8855YD	not_within_past_6months	rural	non_industrialized	farmer	non-FMT donors
Lactobacillus_fermentum	8855YD_0918_039_F8	0	1	bacitracin	1	0	0	0	1	0	8855YD	not_within_past_6months	rural	non_industrialized	farmer	non-FMT donors
Lactobacillus_mucosae	3790QQ_0218_002_G2	0	1	bacitracin	1	0	0	1	0	0	3790QQ	not_within_past_6months	rural	non_industrialized	hunter_gatherer_to_farmer	non-FMT donors
Lactobacillus_paracasei	0262AD_0917_052_D9	0	0	None	0	0	0	0	0	0	0262AD	not_within_past_6months	urban	industrialized	western	non-FMT donors
Lactobacillus_paracasei	8855YD_0918_039_H8	0	0	None	0	0	0	0	0	0	8855YD	not_within_past_6months	rural	non_industrialized	farmer	non-FMT donors
Lactobacillus_paracasei	av_0103_0073_c8	0	1	quinolone	1	1	0	0	0	0	av	not_within_past_6months	urban	industrialized	western	FMT donors
Lactobacillus_paracasei	av_0103_0073_h9	0	0	None	0	0	0	0	0	0	av	not_within_past_6months	urban	industrialized	western	FMT donors
Lactobacillus_plantarum	3321JW_0918_034_A12	0	0	None	0	0	0	0	0	0	3321JW	not_within_past_6months	urban	non_industrialized	farmer_to_western	non-FMT donors
Lactobacillus_plantarum	3321JW_0918_034_G6	0	0	None	0	0	0	0	0	0	3321JW	not_within_past_6months	urban	non_industrialized	farmer_to_western	non-FMT donors
Lactobacillus_plantarum	8855YD_0918_039_E7	0	0	None	0	0	0	0	0	0	8855YD	not_within_past_6months	rural	non_industrialized	farmer	non-FMT donors
Lactobacillus_plantarum	8855YD_0918_039_G10	0	0	None	0	0	0	0	0	0	8855YD	not_within_past_6months	rural	non_industrialized	farmer	non-FMT donors
Lactobacillus_reuteri	6937AY_0918_036_B7	0	0	None	0	0	0	0	0	0	6937AY	not_within_past_6months	rural	non_industrialized	farmer	non-FMT donors
Lactobacillus_reuteri	6937AY_0918_036_H1	0	0	None	0	0	0	0	0	0	6937AY	not_within_past_6months	rural	non_industrialized	farmer	non-FMT donors
Lactobacillus_reuteri	6937AY_0918_036_H8	0	0	None	0	0	0	0	0	0	6937AY	not_within_past_6months	rural	non_industrialized	farmer	non-FMT donors
Lactobacillus_rhamnosus	aa_0143_0089_g1	0	0	None	0	0	0	0	0	0	aa	not_within_past_6months	urban	industrialized	western	FMT donors
Lactobacillus_rhamnosus	ao_0067_0047_b2	0	0	None	0	0	0	0	0	0	ao	not_within_past_6months	urban	industrialized	western	FMT donors
Lactobacillus_rhamnosus	av_0103_0046_c3	0	0	None	0	0	0	0	0	0	av	not_within_past_6months	urban	industrialized	western	FMT donors
Lactobacillus_ruminis	3032MC_0218_023_H3	0	2	bacitracin; tetracycline	2	0	0	1	1	0	3032MC	not_within_past_6months	rural	non_industrialized	hunter_gatherer_to_farmer	non-FMT donors
Lactobacillus_ruminis	3219KR_0218_022_A11	0	3	bacitracin; beta-lactam; tetracycline	3	0	0	3	0	0	3219KR	not_within_past_6months	rural	non_industrialized	hunter_gatherer	non-FMT donors
Lactobacillus_ruminis	3219KR_0218_022_F7	0	1	bacitracin	1	0	0	1	0	0	3219KR	not_within_past_6months	rural	non_industrialized	hunter_gatherer	non-FMT donors
Lactobacillus_ruminis	6937AY_0918_044_A2	0	1	bacitracin	1	0	0	1	0	0	6937AY	not_within_past_6months	rural	non_industrialized	farmer	non-FMT donors
Lactobacillus_ruminis	8144JZ_0517_029_F1	0	2	bacitracin; tetracycline	2	0	0	2	0	0	8144JZ	not_within_past_6months	rural	non_industrialized	farmer	non-FMT donors
Lactobacillus_ruminis	8634BP_0918_038_F8	0	1	bacitracin	1	0	0	1	0	0	8634BP	not_within_past_6months	rural	non_industrialized	farmer	non-FMT donors
Lactobacillus_ruminis	8855YD_0918_039_D6	0	2	bacitracin; tetracycline	2	0	0	2	0	0	8855YD	not_within_past_6months	rural	non_industrialized	farmer	non-FMT donors
Lactobacillus_ruminis	8855YD_0918_039_G7	0	2	bacitracin; tetracycline	2	0	0	2	0	0	8855YD	not_within_past_6months	rural	non_industrialized	farmer	non-FMT donors
Lactobacillus_ruminis	9641UL_0918_064_A2	0	2	bacitracin; tetracycline	2	0	0	2	0	0	9641UL	not_within_past_6months	urban	non_industrialized	farmer_to_western	non-FMT donors
Lactobacillus_ruminis	9641UL_0918_064_G1	0	3	bacitracin; beta-lactam; tetracycline	3	0	0	2	0	1	9641UL	not_within_past_6months	urban	non_industrialized	farmer_to_western	non-FMT donors
Lactobacillus_ruminis	an_0080_0058_e9	0	1	bacitracin	1	0	0	1	0	0	an	not_within_past_6months	urban	industrialized	western	FMT donors
Lactobacillus_ruminis	av_0103_0046_b11	0	1	bacitracin	1	0	0	1	0	0	av	not_within_past_6months	urban	industrialized	western	FMT donors
Lactococcus_garvieae_1	8144JZ_0517_029_H10	0	3	multidrug; tetracycline	2	0	0	0	3	0	8144JZ	not_within_past_6months	rural	non_industrialized	farmer	non-FMT donors
Lactococcus_garvieae_2	8144JZ_0517_029_A8	0	3	multidrug; tetracycline	2	0	0	0	3	0	8144JZ	not_within_past_6months	rural	non_industrialized	farmer	non-FMT donors
Lactococcus_garvieae_2	8144JZ_0517_029_C1	0	3	multidrug; tetracycline	2	0	0	0	3	0	8144JZ	not_within_past_6months	rural	non_industrialized	farmer	non-FMT donors
Lactococcus_garvieae_2	8144JZ_0517_029_C10	0	3	multidrug; tetracycline	2	0	0	0	3	0	8144JZ	not_within_past_6months	rural	non_industrialized	farmer	non-FMT donors
Lactococcus_garvieae_2	8144JZ_0517_029_F4	0	2	multidrug	1	0	0	0	2	0	8144JZ	not_within_past_6months	rural	non_industrialized	farmer	non-FMT donors
Lactococcus_garvieae_2	8144JZ_0517_029_G9	0	3	multidrug; tetracycline	2	0	0	0	3	0	8144JZ	not_within_past_6months	rural	non_industrialized	farmer	non-FMT donors
Lactococcus_garvieae_2	8144JZ_0517_029_H9	0	5	macrolide-lincosamide-streptogramin; multidrug; tetracycline	4	2	0	0	3	0	8144JZ	not_within_past_6months	rural	non_industrialized	farmer	non-FMT donors
Lactococcus_garvieae_3	3790QQ_0218_002_E1	0	2	multidrug	1	0	0	0	2	0	3790QQ	not_within_past_6months	rural	non_industrialized	hunter_gatherer_to_farmer	non-FMT donors
Lactococcus_garvieae_3	4117FE_0918_037_A1	0	3	multidrug; tetracycline	2	0	0	0	3	0	4117FE	not_within_past_6months	rural	non_industrialized	fisherman	non-FMT donors
Lactococcus_garvieae_3	4117FE_0918_037_D9	0	3	multidrug; tetracycline	2	0	0	0	3	0	4117FE	not_within_past_6months	rural	non_industrialized	fisherman	non-FMT donors
Lactococcus_garvieae_3	8144JZ_0517_029_A9	0	3	multidrug; tetracycline	2	0	0	0	3	0	8144JZ	not_within_past_6months	rural	non_industrialized	farmer	non-FMT donors
Lactococcus_garvieae_3	8144JZ_0517_029_G1	0	3	multidrug; tetracycline	2	0	0	0	3	0	8144JZ	not_within_past_6months	rural	non_industrialized	farmer	non-FMT donors
Lactococcus_garvieae_3	8144JZ_0517_029_H3	0	5	macrolide-lincosamide-streptogramin; multidrug; tetracycline	4	1	0	0	3	1	8144JZ	not_within_past_6months	rural	non_industrialized	farmer	non-FMT donors
Lactococcus_lactis	4117FE_0918_037_A9	0	2	macrolide-lincosamide-streptogramin; multidrug	2	0	0	1	1	0	4117FE	not_within_past_6months	rural	non_industrialized	fisherman	non-FMT donors
Lactococcus_lactis	6587MW_0918_035_C8	0	2	macrolide-lincosamide-streptogramin; multidrug	2	0	0	1	1	0	6587MW	not_within_past_6months	urban	non_industrialized	farmer_to_western	non-FMT donors
Lactococcus_lactis	6587MW_0918_035_D7	0	3	macrolide-lincosamide-streptogramin; multidrug; tetracycline	3	0	0	1	2	0	6587MW	not_within_past_6months	urban	non_industrialized	farmer_to_western	non-FMT donors
Lactococcus_lactis	8855YD_0918_039_A5	0	2	macrolide-lincosamide-streptogramin; multidrug	2	0	0	1	1	0	8855YD	not_within_past_6months	rural	non_industrialized	farmer	non-FMT donors
Lactococcus_lactis	8855YD_0918_039_B7	0	2	macrolide-lincosamide-streptogramin; multidrug	2	0	0	1	1	0	8855YD	not_within_past_6months	rural	non_industrialized	farmer	non-FMT donors
Lactococcus_lactis	8855YD_0918_039_G6	0	2	macrolide-lincosamide-streptogramin; multidrug	2	0	0	1	1	0	8855YD	not_within_past_6months	rural	non_industrialized	farmer	non-FMT donors
Lactococcus_sp.	8855YD_0918_039_E6	0	2	multidrug	2	0	0	1	1	0	8855YD	not_within_past_6months	rural	non_industrialized	farmer	non-FMT donors
Lactonifactor_sp.	am_0171_0083_b8-BIS	0	1	tetracycline	1	0	1	0	0	0	am	not_within_past_6months	urban	industrialized	western	FMT donors
Lactonifactor_sp.	am_0171_0083_c7-BIS	0	1	tetracycline	1	0	1	0	0	0	am	not_within_past_6months	urban	industrialized	western	FMT donors
Lactonifactor_sp.	am_0171_0083_f7	0	1	tetracycline	1	0	1	0	0	0	am	not_within_past_6months	urban	industrialized	western	FMT donors
Lactonifactor_sp.	am_0171_0083_f7-BIS	0	1	tetracycline	1	0	1	0	0	0	am	not_within_past_6months	urban	industrialized	western	FMT donors
Lactonifactor_sp.	am_0171_0083_h6-BIS	0	1	tetracycline	1	0	1	0	0	0	am	not_within_past_6months	urban	industrialized	western	FMT donors
Leuconostoc_lactis	aa_0143_0055_c12	0	0	None	0	0	0	0	0	0	aa	not_within_past_6months	urban	industrialized	western	FMT donors
Leuconostoc_sp.1	4117FE_0918_037_A12	0	0	None	0	0	0	0	0	0	4117FE	not_within_past_6months	rural	non_industrialized	fisherman	non-FMT donors
Leuconostoc_sp.1	4117FE_0918_037_B1	0	0	None	0	0	0	0	0	0	4117FE	not_within_past_6months	rural	non_industrialized	fisherman	non-FMT donors
Leuconostoc_sp.1	4117FE_0918_037_B8	0	0	None	0	0	0	0	0	0	4117FE	not_within_past_6months	rural	non_industrialized	fisherman	non-FMT donors
Leuconostoc_sp.1	4117FE_0918_037_C6	0	0	None	0	0	0	0	0	0	4117FE	not_within_past_6months	rural	non_industrialized	fisherman	non-FMT donors
Leuconostoc_sp.1	4117FE_0918_037_D1	0	0	None	0	0	0	0	0	0	4117FE	not_within_past_6months	rural	non_industrialized	fisherman	non-FMT donors
Leuconostoc_sp.1	4117FE_0918_037_D2	0	0	None	0	0	0	0	0	0	4117FE	not_within_past_6months	rural	non_industrialized	fisherman	non-FMT donors
Leuconostoc_sp.1	4117FE_0918_037_D8	0	0	None	0	0	0	0	0	0	4117FE	not_within_past_6months	rural	non_industrialized	fisherman	non-FMT donors
Leuconostoc_sp.1	4117FE_0918_037_E1	0	0	None	0	0	0	0	0	0	4117FE	not_within_past_6months	rural	non_industrialized	fisherman	non-FMT donors
Leuconostoc_sp.1	4117FE_0918_037_E3	0	0	None	0	0	0	0	0	0	4117FE	not_within_past_6months	rural	non_industrialized	fisherman	non-FMT donors
Leuconostoc_sp.1	4117FE_0918_037_F12	0	0	None	0	0	0	0	0	0	4117FE	not_within_past_6months	rural	non_industrialized	fisherman	non-FMT donors
Leuconostoc_sp.1	4117FE_0918_037_H12	0	0	None	0	0	0	0	0	0	4117FE	not_within_past_6months	rural	non_industrialized	fisherman	non-FMT donors
Libanicoccus_massiliensis	5645FP_0918_058_H6	0	0	None	0	0	0	0	0	0	5645FP	not_within_past_6months	rural	non_industrialized	farmer	non-FMT donors
Libanicoccus_massiliensis	5645FP_0918_058_H8	0	0	None	0	0	0	0	0	0	5645FP	not_within_past_6months	rural	non_industrialized	farmer	non-FMT donors
Megasphaera_sp.	ao_0067_0012_b2	0	1	tetracycline	1	0	0	1	0	0	ao	not_within_past_6months	urban	industrialized	western	FMT donors
Megasphaera_sp.	ao_0067_0012_h4	0	1	tetracycline	1	0	0	1	0	0	ao	not_within_past_6months	urban	industrialized	western	FMT donors
Mitsuokella_jalaludinii	3606MB_1118_055_D12	0	1	tetracycline	1	0	0	1	0	0	3606MB	not_within_past_6months	rural	non_industrialized	farmer	non-FMT donors
Mobilibacterium_timonense	0471HH_0918_059_F8	0	0	None	0	0	0	0	0	0	0471HH	not_within_past_6months	urban	non_industrialized	farmer_to_western	non-FMT donors
Morganella_morganii	3790QQ_0218_008_H7	0	12	bacitracin; beta-lactam; chloramphenicol; kasugamycin; multidrug; tetracycline; unclassified	12	0	0	0	11	1	3790QQ	not_within_past_6months	rural	non_industrialized	hunter_gatherer_to_farmer	non-FMT donors
Morganella_morganii	8088VK_0218_021_H1	0	10	bacitracin; beta-lactam; kasugamycin; multidrug; unclassified	10	0	0	0	10	0	8088VK	not_within_past_6months	rural	non_industrialized	hunter_gatherer	non-FMT donors
Odoribacter_splanchnicus	0471HH_0918_059_D11	0	2	beta-lactam; tetracycline	2	0	0	2	0	0	0471HH	not_within_past_6months	urban	non_industrialized	farmer_to_western	non-FMT donors
Odoribacter_splanchnicus	1325NM_0218_050_F3	0	1	tetracycline	1	0	0	1	0	0	1325NM	not_within_past_6months	urban	non_industrialized	farmer_to_western	non-FMT donors
Odoribacter_splanchnicus	2880HW_0517_025_F5	0	1	beta-lactam	1	0	0	1	0	0	2880HW	not_within_past_6months	rural	non_industrialized	farmer	non-FMT donors
Odoribacter_splanchnicus	2959BY_0717_054_C10	0	3	aminoglycoside; macrolide-lincosamide-streptogramin; tetracycline	3	1	0	2	0	0	2959BY	not_within_past_6months	rural	industrialized	hunter_gatherer_to_western	non-FMT donors
Odoribacter_splanchnicus	3032MC_0218_023_C3	0	1	tetracycline	1	0	0	1	0	0	3032MC	not_within_past_6months	rural	non_industrialized	hunter_gatherer_to_farmer	non-FMT donors
Odoribacter_splanchnicus	3401SE_0218_027_G10	0	1	tetracycline	1	0	0	1	0	0	3401SE	not_within_past_6months	rural	non_industrialized	hunter_gatherer	non-FMT donors
Odoribacter_splanchnicus	4013HR_0218_048_H4	0	1	tetracycline	1	0	0	1	0	0	4013HR	not_within_past_6months	urban	non_industrialized	farmer_to_western	non-FMT donors
Odoribacter_splanchnicus	5893AJ_0218_015_A5	0	1	tetracycline	1	0	0	1	0	0	5893AJ	not_within_past_6months	rural	non_industrialized	hunter_gatherer	non-FMT donors
Odoribacter_splanchnicus	6383DG_0717_013_E2	0	0	None	0	0	0	0	0	0	6383DG	not_within_past_6months	rural	industrialized	hunter_gatherer_to_western	non-FMT donors
Odoribacter_splanchnicus	7481HP_0218_051_B12	0	1	tetracycline	1	0	0	1	0	0	7481HP	not_within_past_6months	rural	non_industrialized	NA	non-FMT donors
Odoribacter_splanchnicus	8131GG_1118_056_A9	0	0	None	0	0	0	0	0	0	8131GG	not_within_past_6months	urban	non_industrialized	farmer_to_western	non-FMT donors
Odoribacter_splanchnicus	8306RM_0517_020_A8	0	1	tetracycline	1	0	0	1	0	0	8306RM	not_within_past_6months	rural	non_industrialized	farmer	non-FMT donors
Odoribacter_splanchnicus	8485OK_0917_061_E5	0	1	tetracycline	1	0	0	1	0	0	8485OK	not_within_past_6months	urban	industrialized	western	non-FMT donors
Odoribacter_splanchnicus	9261TC_1118_065_D4	0	5	aminoglycoside; beta-lactam; sulfonamide; tetracycline	5	0	0	2	3	0	9261TC	not_within_past_6months	rural	non_industrialized	farmer	non-FMT donors
Odoribacter_splanchnicus	9641UL_0918_064_C3	0	1	tetracycline	1	0	0	1	0	0	9641UL	not_within_past_6months	urban	non_industrialized	farmer_to_western	non-FMT donors
Odoribacter_splanchnicus	9818IA_1118_067_A10	0	1	tetracycline	1	0	0	1	0	0	9818IA	not_within_past_6months	rural	non_industrialized	farmer	non-FMT donors
Odoribacter_splanchnicus	bq_0049_0032_a2	0	3	macrolide-lincosamide-streptogramin; tetracycline	3	1	0	2	0	0	bq	not_within_past_6months	urban	industrialized	western	FMT donors
Odoribacter_splanchnicus	bq_0049_0032_g3	0	2	macrolide-lincosamide-streptogramin; tetracycline	2	1	0	1	0	0	bq	not_within_past_6months	urban	industrialized	western	FMT donors
Oscillibacter_sp.	0262AD_0917_052_G4	0	1	tetracycline	1	0	0	1	0	0	0262AD	not_within_past_6months	urban	industrialized	western	non-FMT donors
Oscillibacter_sp.	3790QQ_0218_002_G9	0	1	aminoglycoside	1	0	0	1	0	0	3790QQ	not_within_past_6months	rural	non_industrialized	hunter_gatherer_to_farmer	non-FMT donors
Oscillibacter_sp.	4324HL_0218_028_E9	0	1	tetracycline	1	0	0	1	0	0	4324HL	not_within_past_6months	rural	non_industrialized	hunter_gatherer_to_farmer	non-FMT donors
Oscillibacter_sp.	4324HL_0218_028_F5	0	0	None	0	0	0	0	0	0	4324HL	not_within_past_6months	rural	non_industrialized	hunter_gatherer_to_farmer	non-FMT donors
Oscillibacter_sp.1	0471HH_0918_059_C7	0	1	aminoglycoside	1	0	0	1	0	0	0471HH	not_within_past_6months	urban	non_industrialized	farmer_to_western	non-FMT donors
Oscillibacter_sp.1	4324HL_0218_028_E7	0	0	None	0	0	0	0	0	0	4324HL	not_within_past_6months	rural	non_industrialized	hunter_gatherer_to_farmer	non-FMT donors
Paeniclostridium_sordellii	av_0103_0031_a1	0	0	None	0	0	0	0	0	0	av	not_within_past_6months	urban	industrialized	western	FMT donors
Paeniclostridium_sordellii	av_0103_0073_f8	0	2	tetracycline	1	0	0	0	2	0	av	not_within_past_6months	urban	industrialized	western	FMT donors
Paeniclostridium_sordellii	bj_0095_0031_e11	0	0	None	0	0	0	0	0	0	bj	not_within_past_6months	urban	industrialized	western	FMT donors
Paeniclostridium_sordellii	bj_0095_0031_e2	0	0	None	0	0	0	0	0	0	bj	not_within_past_6months	urban	industrialized	western	FMT donors
Paeniclostridium_sordellii	bj_0095_0031_e7	0	2	tetracycline	1	0	0	0	2	0	bj	not_within_past_6months	urban	industrialized	western	FMT donors
Paeniclostridium_sordellii	bj_0095_0031_e9	0	0	None	0	0	0	0	0	0	bj	not_within_past_6months	urban	industrialized	western	FMT donors
Paeniclostridium_sordellii	bj_0095_0031_f4	0	0	None	0	0	0	0	0	0	bj	not_within_past_6months	urban	industrialized	western	FMT donors
Paeniclostridium_sordellii	bj_0095_0031_g8	0	2	tetracycline	1	0	0	0	2	0	bj	not_within_past_6months	urban	industrialized	western	FMT donors
Paeniclostridium_sordellii	bj_0095_0031_h10	0	0	None	0	0	0	0	0	0	bj	not_within_past_6months	urban	industrialized	western	FMT donors
Parabacteroides_distasonis	0262AD_0917_052_B8	0	1	aminoglycoside	1	1	0	0	0	0	0262AD	not_within_past_6months	urban	industrialized	western	non-FMT donors
Parabacteroides_distasonis	0262AD_0917_052_C1	0	0	None	0	0	0	0	0	0	0262AD	not_within_past_6months	urban	industrialized	western	non-FMT donors
Parabacteroides_distasonis	0835HD_0218_032_C11	0	4	beta-lactam; macrolide-lincosamide-streptogramin; tetracycline	3	0	0	4	0	0	0835HD	not_within_past_6months	rural	non_industrialized	pastoralist	non-FMT donors
Parabacteroides_distasonis	0835HD_0218_032_D10	0	4	beta-lactam; macrolide-lincosamide-streptogramin; tetracycline	3	0	0	4	0	0	0835HD	not_within_past_6months	rural	non_industrialized	pastoralist	non-FMT donors
Parabacteroides_distasonis	1325NM_0218_050_F12	0	2	macrolide-lincosamide-streptogramin; tetracycline	2	0	0	2	0	0	1325NM	not_within_past_6months	urban	non_industrialized	farmer_to_western	non-FMT donors
Parabacteroides_distasonis	1325NM_0218_050_H11	0	2	beta-lactam; tetracycline	2	0	0	2	0	0	1325NM	not_within_past_6months	urban	non_industrialized	farmer_to_western	non-FMT donors
Parabacteroides_distasonis	1462YY_0218_030_F1	0	2	beta-lactam; tetracycline	2	0	0	2	0	0	1462YY	not_within_past_6months	rural	non_industrialized	pastoralist	non-FMT donors
Parabacteroides_distasonis	2880HW_0517_025_D10	0	1	beta-lactam	1	0	0	1	0	0	2880HW	not_within_past_6months	rural	non_industrialized	farmer	non-FMT donors
Parabacteroides_distasonis	2880HW_0517_025_D7	0	3	beta-lactam; tetracycline	2	0	0	3	0	0	2880HW	not_within_past_6months	rural	non_industrialized	farmer	non-FMT donors
Parabacteroides_distasonis	2959BY_0717_054_F4	0	2	beta-lactam; tetracycline	2	0	0	2	0	0	2959BY	not_within_past_6months	rural	industrialized	hunter_gatherer_to_western	non-FMT donors
Parabacteroides_distasonis	3321JW_0918_045_G8	0	2	beta-lactam; tetracycline	2	0	0	2	0	0	3321JW	not_within_past_6months	urban	non_industrialized	farmer_to_western	non-FMT donors
Parabacteroides_distasonis	3321JW_0918_045_H10	0	1	beta-lactam	1	0	0	1	0	0	3321JW	not_within_past_6months	urban	non_industrialized	farmer_to_western	non-FMT donors
Parabacteroides_distasonis	3790QQ_0218_017_A2	0	2	beta-lactam; tetracycline	2	0	0	2	0	0	3790QQ	not_within_past_6months	rural	non_industrialized	hunter_gatherer_to_farmer	non-FMT donors
Parabacteroides_distasonis	4117FE_0918_042_C11	0	2	beta-lactam; tetracycline	2	0	0	2	0	0	4117FE	not_within_past_6months	rural	non_industrialized	fisherman	non-FMT donors
Parabacteroides_distasonis	4452YQ_0918_057_D8	0	2	beta-lactam; tetracycline	2	0	0	2	0	0	4452YQ	not_within_past_6months	urban	non_industrialized	farmer_to_western	non-FMT donors
Parabacteroides_distasonis	4452YQ_0918_057_F12	0	2	beta-lactam; tetracycline	2	0	0	2	0	0	4452YQ	not_within_past_6months	urban	non_industrialized	farmer_to_western	non-FMT donors
Parabacteroides_distasonis	4492IJ_1118_049_A2	0	2	beta-lactam; tetracycline	2	0	0	2	0	0	4492IJ	not_within_past_6months	urban	non_industrialized	farmer_to_western	non-FMT donors
Parabacteroides_distasonis	4492IJ_1118_049_G12	0	4	beta-lactam; macrolide-lincosamide-streptogramin; tetracycline	3	0	0	4	0	0	4492IJ	not_within_past_6months	urban	non_industrialized	farmer_to_western	non-FMT donors
Parabacteroides_distasonis	4492IJ_1118_049_H2	0	2	beta-lactam; tetracycline	2	0	0	1	0	1	4492IJ	not_within_past_6months	urban	non_industrialized	farmer_to_western	non-FMT donors
Parabacteroides_distasonis	5359PL_0918_053_B12	0	3	beta-lactam; tetracycline	2	0	0	3	0	0	5359PL	not_within_past_6months	rural	non_industrialized	fisherman	non-FMT donors
Parabacteroides_distasonis	6383DG_0717_019_B8	0	0	None	0	0	0	0	0	0	6383DG	not_within_past_6months	rural	industrialized	hunter_gatherer_to_western	non-FMT donors
Parabacteroides_distasonis	6587MW_0918_041_B3	0	2	beta-lactam; tetracycline	2	0	0	2	0	0	6587MW	not_within_past_6months	urban	non_industrialized	farmer_to_western	non-FMT donors
Parabacteroides_distasonis	6587MW_0918_041_F11	0	1	beta-lactam	1	0	0	1	0	0	6587MW	not_within_past_6months	urban	non_industrialized	farmer_to_western	non-FMT donors
Parabacteroides_distasonis	6937AY_0918_044_A9	0	2	beta-lactam; tetracycline	2	0	0	2	0	0	6937AY	not_within_past_6months	rural	non_industrialized	farmer	non-FMT donors
Parabacteroides_distasonis	6937AY_0918_044_C3	0	2	beta-lactam; tetracycline	2	0	0	2	0	0	6937AY	not_within_past_6months	rural	non_industrialized	farmer	non-FMT donors
Parabacteroides_distasonis	7481HP_0218_051_A9	0	2	beta-lactam; tetracycline	2	0	0	1	0	1	7481HP	not_within_past_6months	rural	non_industrialized	NA	non-FMT donors
Parabacteroides_distasonis	8131GG_1118_056_E9	0	2	beta-lactam; tetracycline	2	0	0	2	0	0	8131GG	not_within_past_6months	urban	non_industrialized	farmer_to_western	non-FMT donors
Parabacteroides_distasonis	8306RM_0517_020_B9	0	1	beta-lactam	1	0	0	1	0	0	8306RM	not_within_past_6months	rural	non_industrialized	farmer	non-FMT donors
Parabacteroides_distasonis	8306RM_0517_020_E1	0	1	tetracycline	1	0	0	1	0	0	8306RM	not_within_past_6months	rural	non_industrialized	farmer	non-FMT donors
Parabacteroides_distasonis	8485OK_0917_061_H7	0	0	None	0	0	0	0	0	0	8485OK	not_within_past_6months	urban	industrialized	western	non-FMT donors
Parabacteroides_distasonis	8634BP_0918_043_F5	0	2	beta-lactam; tetracycline	2	0	0	2	0	0	8634BP	not_within_past_6months	rural	non_industrialized	farmer	non-FMT donors
Parabacteroides_distasonis	8855YD_0918_040_F4	0	1	beta-lactam	1	0	0	1	0	0	8855YD	not_within_past_6months	rural	non_industrialized	farmer	non-FMT donors
Parabacteroides_distasonis	9261TC_1118_065_B8	0	3	beta-lactam; sulfonamide; tetracycline	3	0	0	2	1	0	9261TC	not_within_past_6months	rural	non_industrialized	farmer	non-FMT donors
Parabacteroides_distasonis	9641UL_0918_064_F4	0	1	tetracycline	1	0	0	1	0	0	9641UL	not_within_past_6months	urban	non_industrialized	farmer_to_western	non-FMT donors
Parabacteroides_distasonis	9641UL_0918_064_G8	0	1	tetracycline	1	0	0	1	0	0	9641UL	not_within_past_6months	urban	non_industrialized	farmer_to_western	non-FMT donors
Parabacteroides_distasonis	9767GU_0717_018_H4	0	1	tetracycline	1	0	0	1	0	0	9767GU	not_within_past_6months	rural	industrialized	hunter_gatherer_to_western	non-FMT donors
Parabacteroides_distasonis	9818IA_1118_067_E6	0	2	beta-lactam; tetracycline	2	0	0	2	0	0	9818IA	not_within_past_6months	rural	non_industrialized	farmer	non-FMT donors
Parabacteroides_distasonis	aa_0143_0055_b7	0	1	tetracycline	1	0	0	1	0	0	aa	not_within_past_6months	urban	industrialized	western	FMT donors
Parabacteroides_distasonis	aa_0143_0055_c11	0	1	beta-lactam	1	0	0	1	0	0	aa	not_within_past_6months	urban	industrialized	western	FMT donors
Parabacteroides_distasonis	af_0058_0056_d4	0	2	beta-lactam; tetracycline	2	0	0	2	0	0	af	not_within_past_6months	urban	industrialized	western	FMT donors
Parabacteroides_distasonis	am_0171_0088_b3	0	1	beta-lactam	1	0	0	1	0	0	am	not_within_past_6months	urban	industrialized	western	FMT donors
Parabacteroides_distasonis	an_0080_0058_c9	0	2	macrolide-lincosamide-streptogramin; tetracycline	2	0	0	1	1	0	an	not_within_past_6months	urban	industrialized	western	FMT donors
Parabacteroides_distasonis	an_0080_0058_f6	0	2	beta-lactam; tetracycline	2	0	0	2	0	0	an	not_within_past_6months	urban	industrialized	western	FMT donors
Parabacteroides_distasonis	ao_0067_0037_h3	0	1	tetracycline	1	0	0	1	0	0	ao	not_within_past_6months	urban	industrialized	western	FMT donors
Parabacteroides_distasonis	av_0103_0014_b7	0	5	aminoglycoside; beta-lactam; chloramphenicol; macrolide-lincosamide-streptogramin; tetracycline	5	0	0	4	0	1	av	not_within_past_6months	urban	industrialized	western	FMT donors
Parabacteroides_distasonis	bq_0049_0022_a5	0	2	beta-lactam; tetracycline	2	0	0	2	0	0	bq	not_within_past_6months	urban	industrialized	western	FMT donors
Parabacteroides_distasonis	bq_0049_0022_a5-BIS	0	2	beta-lactam; tetracycline	2	0	0	2	0	0	bq	not_within_past_6months	urban	industrialized	western	FMT donors
Parabacteroides_distasonis	bq_0049_0022_d9-BIS	0	2	beta-lactam; tetracycline	2	0	0	2	0	0	bq	not_within_past_6months	urban	industrialized	western	FMT donors
Parabacteroides_distasonis	bq_0049_0022_g11-BIS	0	2	beta-lactam; tetracycline	2	0	0	2	0	0	bq	not_within_past_6months	urban	industrialized	western	FMT donors
Parabacteroides_distasonis	bq_0049_0032_d9-BIS	0	2	beta-lactam; tetracycline	2	0	0	2	0	0	bq	not_within_past_6months	urban	industrialized	western	FMT donors
Parabacteroides_distasonis	cx_0004_0077_h11	0	3	beta-lactam; macrolide-lincosamide-streptogramin; tetracycline	3	0	0	3	0	0	cx	not_within_past_6months	urban	industrialized	western	FMT donors
Parabacteroides_goldsteinii	5893AJ_0218_014_D2	0	0	None	0	0	0	0	0	0	5893AJ	not_within_past_6months	rural	non_industrialized	hunter_gatherer	non-FMT donors
Parabacteroides_goldsteinii	5893AJ_0218_014_F1	0	0	None	0	0	0	0	0	0	5893AJ	not_within_past_6months	rural	non_industrialized	hunter_gatherer	non-FMT donors
Parabacteroides_goldsteinii	5893AJ_0218_014_G1	0	0	None	0	0	0	0	0	0	5893AJ	not_within_past_6months	rural	non_industrialized	hunter_gatherer	non-FMT donors
Parabacteroides_goldsteinii	5893AJ_0218_014_H1	0	0	None	0	0	0	0	0	0	5893AJ	not_within_past_6months	rural	non_industrialized	hunter_gatherer	non-FMT donors
Parabacteroides_goldsteinii	6383DG_0717_013_A2	0	0	None	0	0	0	0	0	0	6383DG	not_within_past_6months	rural	industrialized	hunter_gatherer_to_western	non-FMT donors
Parabacteroides_goldsteinii	6587MW_0918_041_D10	0	0	None	0	0	0	0	0	0	6587MW	not_within_past_6months	urban	non_industrialized	farmer_to_western	non-FMT donors
Parabacteroides_goldsteinii	7481HP_0218_051_C1	0	0	None	0	0	0	0	0	0	7481HP	not_within_past_6months	rural	non_industrialized	NA	non-FMT donors
Parabacteroides_goldsteinii	aa_0143_0055_g8	0	0	None	0	0	0	0	0	0	aa	not_within_past_6months	urban	industrialized	western	FMT donors
Parabacteroides_johnsonii	6383DG_0717_019_F8	0	5	aminoglycoside; macrolide-lincosamide-streptogramin; tetracycline	5	1	0	3	1	0	6383DG	not_within_past_6months	rural	industrialized	hunter_gatherer_to_western	non-FMT donors
Parabacteroides_merdae	1325NM_0218_050_A11	0	1	tetracycline	1	0	0	1	0	0	1325NM	not_within_past_6months	urban	non_industrialized	farmer_to_western	non-FMT donors
Parabacteroides_merdae	1462YY_0218_030_D5	0	3	beta-lactam; tetracycline	2	0	0	3	0	0	1462YY	not_within_past_6months	rural	non_industrialized	pastoralist	non-FMT donors
Parabacteroides_merdae	2959BY_0717_054_E11	0	0	None	0	0	0	0	0	0	2959BY	not_within_past_6months	rural	industrialized	hunter_gatherer_to_western	non-FMT donors
Parabacteroides_merdae	3321JW_0918_045_B9	0	2	beta-lactam; tetracycline	2	0	0	2	0	0	3321JW	not_within_past_6months	urban	non_industrialized	farmer_to_western	non-FMT donors
Parabacteroides_merdae	3321JW_0918_045_C8	0	2	beta-lactam; tetracycline	2	0	0	2	0	0	3321JW	not_within_past_6months	urban	non_industrialized	farmer_to_western	non-FMT donors
Parabacteroides_merdae	3606MB_1118_055_E6	0	2	macrolide-lincosamide-streptogramin; tetracycline	2	0	0	2	0	0	3606MB	not_within_past_6months	rural	non_industrialized	farmer	non-FMT donors
Parabacteroides_merdae	4013HR_0218_048_D9	0	2	beta-lactam; tetracycline	2	0	0	2	0	0	4013HR	not_within_past_6months	urban	non_industrialized	farmer_to_western	non-FMT donors
Parabacteroides_merdae	4492IJ_1118_049_E3	0	2	beta-lactam; macrolide-lincosamide-streptogramin	2	0	0	2	0	0	4492IJ	not_within_past_6months	urban	non_industrialized	farmer_to_western	non-FMT donors
Parabacteroides_merdae	8485OK_0917_061_B4	0	1	tetracycline	1	0	0	1	0	0	8485OK	not_within_past_6months	urban	industrialized	western	non-FMT donors
Parabacteroides_merdae	8855YD_0918_040_B11	0	1	tetracycline	1	0	0	1	0	0	8855YD	not_within_past_6months	rural	non_industrialized	farmer	non-FMT donors
Parabacteroides_merdae	9261TC_1118_065_A3	0	1	beta-lactam	1	0	0	1	0	0	9261TC	not_within_past_6months	rural	non_industrialized	farmer	non-FMT donors
Parabacteroides_merdae	9767GU_0717_018_C1	0	1	tetracycline	1	0	0	1	0	0	9767GU	not_within_past_6months	rural	industrialized	hunter_gatherer_to_western	non-FMT donors
Parabacteroides_merdae	9767GU_0717_018_D1	0	1	tetracycline	1	0	0	1	0	0	9767GU	not_within_past_6months	rural	industrialized	hunter_gatherer_to_western	non-FMT donors
Parabacteroides_merdae	af_0058_0044_a3	0	2	beta-lactam	2	0	0	2	0	0	af	not_within_past_6months	urban	industrialized	western	FMT donors
Parabacteroides_merdae	af_0058_0067_g1	0	1	tetracycline	1	0	0	1	0	0	af	not_within_past_6months	urban	industrialized	western	FMT donors
Parabacteroides_merdae	am_0025_0074_d9	0	1	tetracycline	1	0	0	1	0	0	am	not_within_past_6months	urban	industrialized	western	FMT donors
Parabacteroides_merdae	am_0025_0074_e12	0	1	tetracycline	1	0	0	1	0	0	am	not_within_past_6months	urban	industrialized	western	FMT donors
Parabacteroides_merdae	bq_0049_0022_h2-BIS	0	0	None	0	0	0	0	0	0	bq	not_within_past_6months	urban	industrialized	western	FMT donors
Parabacteroides_merdae	cx_0004_0068_c11	0	5	beta-lactam; macrolide-lincosamide-streptogramin; tetracycline	5	1	1	3	0	0	cx	not_within_past_6months	urban	industrialized	western	FMT donors
Parabacteroides_merdae	cx_0004_0077_f12	0	4	beta-lactam; macrolide-lincosamide-streptogramin; tetracycline	4	1	0	3	0	0	cx	not_within_past_6months	urban	industrialized	western	FMT donors
Parabacteroides_sp.	2880HW_0517_025_B5	0	2	beta-lactam; tetracycline	2	0	0	2	0	0	2880HW	not_within_past_6months	rural	non_industrialized	farmer	non-FMT donors
Parabacteroides_sp.	3032MC_0218_023_B9	0	1	tetracycline	1	0	0	1	0	0	3032MC	not_within_past_6months	rural	non_industrialized	hunter_gatherer_to_farmer	non-FMT donors
Parabacteroides_sp.	3790QQ_0218_017_A8	0	1	tetracycline	1	0	0	1	0	0	3790QQ	not_within_past_6months	rural	non_industrialized	hunter_gatherer_to_farmer	non-FMT donors
Parabacteroides_sp.	4013HR_0218_048_B3	0	1	tetracycline	1	0	0	1	0	0	4013HR	not_within_past_6months	urban	non_industrialized	farmer_to_western	non-FMT donors
Parabacteroides_sp.	4492IJ_1118_049_F10	0	2	beta-lactam; tetracycline	2	0	0	2	0	0	4492IJ	not_within_past_6months	urban	non_industrialized	farmer_to_western	non-FMT donors
Parabacteroides_sp.	5399ZK_0218_024_H1	0	1	tetracycline	1	0	0	1	0	0	5399ZK	not_within_past_6months	rural	non_industrialized	pastoralist	non-FMT donors
Parabacteroides_sp.	8144JZ_0517_029_B1	0	4	aminoglycoside; sulfonamide; tetracycline	4	0	0	1	3	0	8144JZ	not_within_past_6months	rural	non_industrialized	farmer	non-FMT donors
Parabacteroides_sp.	8306RM_0517_020_C4	0	1	beta-lactam	1	0	0	1	0	0	8306RM	not_within_past_6months	rural	non_industrialized	farmer	non-FMT donors
Parabacteroides_sp.	9423BV_0218_026_E10	0	1	beta-lactam	1	0	0	1	0	0	9423BV	not_within_past_6months	rural	non_industrialized	hunter_gatherer	non-FMT donors
Parabacteroides_sp.1	4492IJ_1118_049_H3	0	2	beta-lactam; tetracycline	2	0	0	2	0	0	4492IJ	not_within_past_6months	urban	non_industrialized	farmer_to_western	non-FMT donors
Parabacteroides_sp.1	9818IA_1118_067_E8	0	3	beta-lactam; macrolide-lincosamide-streptogramin; tetracycline	3	0	0	3	0	0	9818IA	not_within_past_6months	rural	non_industrialized	farmer	non-FMT donors
Paraclostridium_bifermentans	2807EA_1118_063_A4	0	0	None	0	0	0	0	0	0	2807EA	not_within_past_6months	rural	non_industrialized	farmer	non-FMT donors
Paraclostridium_bifermentans	2807EA_1118_063_D1	0	0	None	0	0	0	0	0	0	2807EA	not_within_past_6months	rural	non_industrialized	farmer	non-FMT donors
Paraclostridium_bifermentans	3790QQ_0918_046_E1	0	0	None	0	0	0	0	0	0	3790QQ	not_within_past_6months	rural	non_industrialized	hunter_gatherer_to_farmer	non-FMT donors
Paraclostridium_bifermentans	8144JZ_0517_029_F10	0	0	None	0	0	0	0	0	0	8144JZ	not_within_past_6months	rural	non_industrialized	farmer	non-FMT donors
Paraprevotella_clara	9818IA_1118_067_G7	0	1	beta-lactam	1	0	0	1	0	0	9818IA	not_within_past_6months	rural	non_industrialized	farmer	non-FMT donors
Parasutterella_excrementihominis	2959BY_0717_054_C12	0	0	None	0	0	0	0	0	0	2959BY	not_within_past_6months	rural	industrialized	hunter_gatherer_to_western	non-FMT donors
Parasutterella_excrementihominis	6383DG_0717_013_F3	0	0	None	0	0	0	0	0	0	6383DG	not_within_past_6months	rural	industrialized	hunter_gatherer_to_western	non-FMT donors
Parasutterella_excrementihominis	6383DG_0717_013_G3	0	0	None	0	0	0	0	0	0	6383DG	not_within_past_6months	rural	industrialized	hunter_gatherer_to_western	non-FMT donors
Parasutterella_excrementihominis	9818IA_1118_067_H1	0	4	aminoglycoside; sulfonamide; tetracycline	4	0	1	0	3	0	9818IA	not_within_past_6months	rural	non_industrialized	farmer	non-FMT donors
Parasutterella_excrementihominis	am_0224_0080_g11	0	4	multidrug; tetracycline; unclassified	4	0	0	2	2	0	am	not_within_past_6months	urban	industrialized	western	FMT donors
Parasutterella_excrementihominis	bq_0049_0072_a6	0	1	tetracycline	1	0	0	1	0	0	bq	not_within_past_6months	urban	industrialized	western	FMT donors
Parvimonas_micra	2807EA_1118_063_F2	0	1	tetracycline	1	0	0	1	0	0	2807EA	not_within_past_6months	rural	non_industrialized	farmer	non-FMT donors
Pediococcus_acidilactici	8634BP_0918_043_A10	0	0	None	0	0	0	0	0	0	8634BP	not_within_past_6months	rural	non_industrialized	farmer	non-FMT donors
Pediococcus_acidilactici	8634BP_0918_043_A11	0	0	None	0	0	0	0	0	0	8634BP	not_within_past_6months	rural	non_industrialized	farmer	non-FMT donors
Pediococcus_acidilactici	8634BP_0918_043_A12	0	0	None	0	0	0	0	0	0	8634BP	not_within_past_6months	rural	non_industrialized	farmer	non-FMT donors
Pediococcus_acidilactici	8634BP_0918_043_A2	0	0	None	0	0	0	0	0	0	8634BP	not_within_past_6months	rural	non_industrialized	farmer	non-FMT donors
Pediococcus_acidilactici	8634BP_0918_043_A7	0	0	None	0	0	0	0	0	0	8634BP	not_within_past_6months	rural	non_industrialized	farmer	non-FMT donors
Pediococcus_acidilactici	8634BP_0918_043_D7	0	0	None	0	0	0	0	0	0	8634BP	not_within_past_6months	rural	non_industrialized	farmer	non-FMT donors
Pediococcus_acidilactici	8634BP_0918_043_E3	0	0	None	0	0	0	0	0	0	8634BP	not_within_past_6months	rural	non_industrialized	farmer	non-FMT donors
Pediococcus_acidilactici	8634BP_0918_043_E7	0	0	None	0	0	0	0	0	0	8634BP	not_within_past_6months	rural	non_industrialized	farmer	non-FMT donors
Pediococcus_acidilactici	8855YD_0918_039_D10	0	0	None	0	0	0	0	0	0	8855YD	not_within_past_6months	rural	non_industrialized	farmer	non-FMT donors
Pediococcus_acidilactici	cx_0004_0082_e12	0	0	None	0	0	0	0	0	0	cx	not_within_past_6months	urban	industrialized	western	FMT donors
Pediococcus_pentosaceus	8634BP_0918_043_B4	0	0	None	0	0	0	0	0	0	8634BP	not_within_past_6months	rural	non_industrialized	farmer	non-FMT donors
Pediococcus_pentosaceus	8855YD_0918_040_F9	0	0	None	0	0	0	0	0	0	8855YD	not_within_past_6months	rural	non_industrialized	farmer	non-FMT donors
Phascolarctobacterium_faecium	0471HH_0918_059_B3	0	0	None	0	0	0	0	0	0	0471HH	not_within_past_6months	urban	non_industrialized	farmer_to_western	non-FMT donors
Phascolarctobacterium_faecium	0471HH_0918_059_H11	0	0	None	0	0	0	0	0	0	0471HH	not_within_past_6months	urban	non_industrialized	farmer_to_western	non-FMT donors
Phascolarctobacterium_faecium	4452YQ_0918_057_A12	0	1	tetracycline	1	0	0	1	0	0	4452YQ	not_within_past_6months	urban	non_industrialized	farmer_to_western	non-FMT donors
Phascolarctobacterium_faecium	am_0111_0084_b6	0	0	None	0	0	0	0	0	0	am	not_within_past_6months	urban	industrialized	western	FMT donors
Phascolarctobacterium_succinatutens	1325NM_0218_050_C10	0	2	aminoglycoside; macrolide-lincosamide-streptogramin	2	1	0	1	0	0	1325NM	not_within_past_6months	urban	non_industrialized	farmer_to_western	non-FMT donors
Phascolarctobacterium_succinatutens	5359PL_0918_053_G2	0	1	tetracycline	1	0	0	1	0	0	5359PL	not_within_past_6months	rural	non_industrialized	fisherman	non-FMT donors
Phascolarctobacterium_succinatutens	5359PL_0918_053_H2	0	1	tetracycline	1	0	0	1	0	0	5359PL	not_within_past_6months	rural	non_industrialized	fisherman	non-FMT donors
Prevotella_copri	0676ZQ_0218_016_B5	0	5	beta-lactam; macrolide-lincosamide-streptogramin; tetracycline	4	0	0	3	0	2	0676ZQ	not_within_past_6months	rural	non_industrialized	pastoralist	non-FMT donors
Prevotella_copri	0676ZQ_0218_016_H8	0	5	beta-lactam; macrolide-lincosamide-streptogramin; tetracycline	4	0	0	3	0	2	0676ZQ	not_within_past_6months	rural	non_industrialized	pastoralist	non-FMT donors
Prevotella_copri	1325NM_0218_050_H7	0	3	beta-lactam; tetracycline	3	0	0	1	0	2	1325NM	not_within_past_6months	urban	non_industrialized	farmer_to_western	non-FMT donors
Prevotella_copri	1462YY_0218_030_B2	0	4	beta-lactam; macrolide-lincosamide-streptogramin; tetracycline	4	0	0	2	0	2	1462YY	not_within_past_6months	rural	non_industrialized	pastoralist	non-FMT donors
Prevotella_copri	2880HW_0517_025_G10	0	3	beta-lactam; tetracycline	3	0	0	1	0	2	2880HW	not_within_past_6months	rural	non_industrialized	farmer	non-FMT donors
Prevotella_copri	3050YG_0918_062_B12	0	2	beta-lactam; tetracycline	2	0	0	1	0	1	3050YG	not_within_past_6months	rural	non_industrialized	farmer	non-FMT donors
Prevotella_copri	3219KR_0218_022_C2	0	3	beta-lactam; tetracycline	3	0	0	2	0	1	3219KR	not_within_past_6months	rural	non_industrialized	hunter_gatherer	non-FMT donors
Prevotella_copri	3401SE_0218_027_D2	0	3	beta-lactam; tetracycline	3	0	0	1	0	2	3401SE	not_within_past_6months	rural	non_industrialized	hunter_gatherer	non-FMT donors
Prevotella_copri	3554DX_1118_066_F7	0	3	beta-lactam; tetracycline	3	0	0	2	0	1	3554DX	not_within_past_6months	rural	non_industrialized	farmer	non-FMT donors
Prevotella_copri	3554DX_1118_066_H3	0	3	beta-lactam; tetracycline	3	0	0	2	0	1	3554DX	not_within_past_6months	rural	non_industrialized	farmer	non-FMT donors
Prevotella_copri	3790QQ_0218_017_D8	0	2	beta-lactam; tetracycline	2	0	0	0	0	2	3790QQ	not_within_past_6months	rural	non_industrialized	hunter_gatherer_to_farmer	non-FMT donors
Prevotella_copri	4013HR_0218_048_D6	0	3	beta-lactam; macrolide-lincosamide-streptogramin; tetracycline	3	0	0	1	0	2	4013HR	not_within_past_6months	urban	non_industrialized	farmer_to_western	non-FMT donors
Prevotella_copri	4492IJ_1118_049_D10	0	3	beta-lactam; tetracycline	3	0	0	2	0	1	4492IJ	not_within_past_6months	urban	non_industrialized	farmer_to_western	non-FMT donors
Prevotella_copri	5359PL_0918_053_F5	0	3	beta-lactam; tetracycline	3	0	0	1	0	2	5359PL	not_within_past_6months	rural	non_industrialized	fisherman	non-FMT donors
Prevotella_copri	5399ZK_0218_024_A7	0	3	beta-lactam; tetracycline	3	0	0	1	0	2	5399ZK	not_within_past_6months	rural	non_industrialized	pastoralist	non-FMT donors
Prevotella_copri	5399ZK_0218_024_A8	0	6	beta-lactam; macrolide-lincosamide-streptogramin; tetracycline	4	0	0	4	0	2	5399ZK	not_within_past_6months	rural	non_industrialized	pastoralist	non-FMT donors
Prevotella_copri	5399ZK_0218_024_C4	0	4	beta-lactam; tetracycline	3	0	0	1	0	3	5399ZK	not_within_past_6months	rural	non_industrialized	pastoralist	non-FMT donors
Prevotella_copri	5399ZK_0218_024_D4	0	6	beta-lactam; macrolide-lincosamide-streptogramin; tetracycline	4	0	0	4	0	2	5399ZK	not_within_past_6months	rural	non_industrialized	pastoralist	non-FMT donors
Prevotella_copri	5399ZK_0218_024_E5	0	4	beta-lactam; tetracycline	3	0	0	1	0	3	5399ZK	not_within_past_6months	rural	non_industrialized	pastoralist	non-FMT donors
Prevotella_copri	5399ZK_0218_024_G7	0	5	beta-lactam; macrolide-lincosamide-streptogramin; tetracycline	4	0	0	3	0	2	5399ZK	not_within_past_6months	rural	non_industrialized	pastoralist	non-FMT donors
Prevotella_copri	5645FP_0918_058_B2	0	2	beta-lactam; tetracycline	2	0	0	0	0	2	5645FP	not_within_past_6months	rural	non_industrialized	farmer	non-FMT donors
Prevotella_copri	5893AJ_0218_015_E4	0	3	beta-lactam; tetracycline	3	0	0	1	0	2	5893AJ	not_within_past_6months	rural	non_industrialized	hunter_gatherer	non-FMT donors
Prevotella_copri	7481HP_0218_051_G3	0	4	beta-lactam; macrolide-lincosamide-streptogramin; tetracycline	4	0	0	2	0	2	7481HP	not_within_past_6months	rural	non_industrialized	NA	non-FMT donors
Prevotella_copri	8131GG_1118_056_A10	0	3	beta-lactam; tetracycline	3	0	0	1	0	2	8131GG	not_within_past_6months	urban	non_industrialized	farmer_to_western	non-FMT donors
Prevotella_copri	8131GG_1118_056_A3	0	3	beta-lactam; tetracycline	3	0	0	1	0	2	8131GG	not_within_past_6months	urban	non_industrialized	farmer_to_western	non-FMT donors
Prevotella_copri	8306RM_0517_020_D9	0	3	beta-lactam; tetracycline	3	0	0	1	0	2	8306RM	not_within_past_6months	rural	non_industrialized	farmer	non-FMT donors
Prevotella_copri	8634BP_0918_038_B7	0	4	multidrug; tetracycline; unclassified	4	1	0	1	1	1	8634BP	not_within_past_6months	rural	non_industrialized	farmer	non-FMT donors
Prevotella_copri	8634BP_0918_038_D3	0	1	tetracycline	1	0	0	0	0	1	8634BP	not_within_past_6months	rural	non_industrialized	farmer	non-FMT donors
Prevotella_copri	9423BV_0218_026_A12	0	5	beta-lactam; macrolide-lincosamide-streptogramin; tetracycline	4	0	0	3	0	2	9423BV	not_within_past_6months	rural	non_industrialized	hunter_gatherer	non-FMT donors
Prevotella_copri	9423BV_0218_026_A4	0	3	beta-lactam; macrolide-lincosamide-streptogramin; tetracycline	3	0	0	1	0	2	9423BV	not_within_past_6months	rural	non_industrialized	hunter_gatherer	non-FMT donors
Prevotella_copri	9423BV_0218_026_B5	0	4	beta-lactam; macrolide-lincosamide-streptogramin; tetracycline	4	0	0	2	0	2	9423BV	not_within_past_6months	rural	non_industrialized	hunter_gatherer	non-FMT donors
Prevotella_copri	9423BV_0218_026_C4	0	3	beta-lactam; tetracycline	3	0	0	1	0	2	9423BV	not_within_past_6months	rural	non_industrialized	hunter_gatherer	non-FMT donors
Prevotella_copri	9423BV_0218_026_D12	0	3	beta-lactam; tetracycline	3	0	0	1	0	2	9423BV	not_within_past_6months	rural	non_industrialized	hunter_gatherer	non-FMT donors
Prevotella_copri	9423BV_0218_026_D5	0	3	beta-lactam; tetracycline	3	0	0	1	0	2	9423BV	not_within_past_6months	rural	non_industrialized	hunter_gatherer	non-FMT donors
Prevotella_copri	9423BV_0218_026_D9	0	3	beta-lactam; tetracycline	3	0	0	1	0	2	9423BV	not_within_past_6months	rural	non_industrialized	hunter_gatherer	non-FMT donors
Prevotella_copri	9423BV_0218_026_E2	0	3	beta-lactam; tetracycline	3	0	0	1	0	2	9423BV	not_within_past_6months	rural	non_industrialized	hunter_gatherer	non-FMT donors
Prevotella_copri	9423BV_0218_026_F8	0	5	beta-lactam; macrolide-lincosamide-streptogramin; tetracycline	4	0	0	3	0	2	9423BV	not_within_past_6months	rural	non_industrialized	hunter_gatherer	non-FMT donors
Prevotella_copri	9423BV_0218_026_G2	0	5	beta-lactam; macrolide-lincosamide-streptogramin; tetracycline	4	0	0	3	0	2	9423BV	not_within_past_6months	rural	non_industrialized	hunter_gatherer	non-FMT donors
Prevotella_copri	9423BV_0218_026_G6	0	4	beta-lactam; tetracycline	3	0	0	2	0	2	9423BV	not_within_past_6months	rural	non_industrialized	hunter_gatherer	non-FMT donors
Prevotella_copri	9423BV_0218_026_G7	0	3	beta-lactam; tetracycline	3	0	0	1	0	2	9423BV	not_within_past_6months	rural	non_industrialized	hunter_gatherer	non-FMT donors
Prevotella_copri	9423BV_0218_026_G9	0	3	beta-lactam; tetracycline	3	0	0	1	0	2	9423BV	not_within_past_6months	rural	non_industrialized	hunter_gatherer	non-FMT donors
Prevotella_copri	9423BV_0218_026_H2	0	3	beta-lactam; tetracycline	3	0	0	1	0	2	9423BV	not_within_past_6months	rural	non_industrialized	hunter_gatherer	non-FMT donors
Prevotella_copri	9423BV_0218_026_H9	0	3	beta-lactam; tetracycline	3	0	0	1	0	2	9423BV	not_within_past_6months	rural	non_industrialized	hunter_gatherer	non-FMT donors
Prevotella_copri	9641UL_0918_064_F2	0	1	tetracycline	1	0	0	0	0	1	9641UL	not_within_past_6months	urban	non_industrialized	farmer_to_western	non-FMT donors
Prevotella_copri	9818IA_1118_067_A1	0	3	beta-lactam; macrolide-lincosamide-streptogramin; tetracycline	3	0	0	1	0	2	9818IA	not_within_past_6months	rural	non_industrialized	farmer	non-FMT donors
Prevotella_copri_1	4013HR_0218_048_A10	0	2	beta-lactam; tetracycline	2	0	0	1	0	1	4013HR	not_within_past_6months	urban	non_industrialized	farmer_to_western	non-FMT donors
Prevotella_disiens	6587MW_0918_041_C10	0	3	beta-lactam; tetracycline	3	0	0	2	0	1	6587MW	not_within_past_6months	urban	non_industrialized	farmer_to_western	non-FMT donors
Prevotella_intermedia	2807EA_1118_063_F8	0	2	tetracycline	2	0	0	1	0	1	2807EA	not_within_past_6months	rural	non_industrialized	farmer	non-FMT donors
Prevotella_sp.	0676ZQ_0218_016_E8	0	5	beta-lactam; macrolide-lincosamide-streptogramin; tetracycline	4	0	0	3	0	2	0676ZQ	not_within_past_6months	rural	non_industrialized	pastoralist	non-FMT donors
Prevotella_sp.	1462YY_0218_030_B10	0	5	beta-lactam; macrolide-lincosamide-streptogramin; tetracycline	4	0	0	4	0	1	1462YY	not_within_past_6months	rural	non_industrialized	pastoralist	non-FMT donors
Prevotella_sp.	1462YY_0218_030_D3	0	5	beta-lactam; macrolide-lincosamide-streptogramin; tetracycline	4	0	0	4	0	1	1462YY	not_within_past_6months	rural	non_industrialized	pastoralist	non-FMT donors
Prevotella_sp.	1462YY_0218_030_G10	0	5	beta-lactam; macrolide-lincosamide-streptogramin; tetracycline	4	0	0	4	0	1	1462YY	not_within_past_6months	rural	non_industrialized	pastoralist	non-FMT donors
Prevotella_sp.	1462YY_0218_030_G9	0	5	beta-lactam; macrolide-lincosamide-streptogramin; tetracycline	4	0	0	4	0	1	1462YY	not_within_past_6months	rural	non_industrialized	pastoralist	non-FMT donors
Prevotella_sp.	3050YG_0918_062_F2	0	3	beta-lactam; tetracycline	3	0	0	2	0	1	3050YG	not_within_past_6months	rural	non_industrialized	farmer	non-FMT donors
Prevotella_sp.	3401SE_0218_027_B1	0	2	tetracycline	2	0	0	1	0	1	3401SE	not_within_past_6months	rural	non_industrialized	hunter_gatherer	non-FMT donors
Prevotella_sp.	3554DX_1118_066_A2	0	2	beta-lactam; tetracycline	2	0	0	0	0	2	3554DX	not_within_past_6months	rural	non_industrialized	farmer	non-FMT donors
Prevotella_sp.	5359PL_0918_053_E4	0	2	tetracycline	2	0	0	1	0	1	5359PL	not_within_past_6months	rural	non_industrialized	fisherman	non-FMT donors
Prevotella_sp.	8634BP_0918_038_G7	0	1	tetracycline	1	0	0	0	0	1	8634BP	not_within_past_6months	rural	non_industrialized	farmer	non-FMT donors
Prevotella_sp.1	0676ZQ_0218_016_B4	0	3	macrolide-lincosamide-streptogramin; tetracycline	3	0	0	2	0	1	0676ZQ	not_within_past_6months	rural	non_industrialized	pastoralist	non-FMT donors
Prevotella_sp.1	0676ZQ_0218_016_D2	0	3	macrolide-lincosamide-streptogramin; tetracycline	3	0	0	2	0	1	0676ZQ	not_within_past_6months	rural	non_industrialized	pastoralist	non-FMT donors
Prevotella_sp.1	0676ZQ_0218_016_E7	0	3	macrolide-lincosamide-streptogramin; tetracycline	3	0	0	2	0	1	0676ZQ	not_within_past_6months	rural	non_industrialized	pastoralist	non-FMT donors
Prevotella_sp.1	0676ZQ_0218_016_H7	0	2	tetracycline	2	0	0	1	0	1	0676ZQ	not_within_past_6months	rural	non_industrialized	pastoralist	non-FMT donors
Prevotella_sp.1	3050YG_0918_062_B7	0	1	tetracycline	1	0	0	0	0	1	3050YG	not_within_past_6months	rural	non_industrialized	farmer	non-FMT donors
Prevotella_sp.1	3219KR_0218_022_C10	0	3	beta-lactam; macrolide-lincosamide-streptogramin; tetracycline	3	0	0	2	0	1	3219KR	not_within_past_6months	rural	non_industrialized	hunter_gatherer	non-FMT donors
Prevotella_sp.1	3219KR_0218_022_F8	0	2	tetracycline	2	0	0	1	0	1	3219KR	not_within_past_6months	rural	non_industrialized	hunter_gatherer	non-FMT donors
Prevotella_sp.1	3790QQ_0218_017_D4	0	2	beta-lactam; tetracycline	2	0	0	0	0	2	3790QQ	not_within_past_6months	rural	non_industrialized	hunter_gatherer_to_farmer	non-FMT donors
Prevotella_sp.1	5399ZK_0218_024_E9	0	5	macrolide-lincosamide-streptogramin; tetracycline	3	0	0	4	0	1	5399ZK	not_within_past_6months	rural	non_industrialized	pastoralist	non-FMT donors
Prevotella_sp.1	5399ZK_0218_024_F11	0	5	beta-lactam; macrolide-lincosamide-streptogramin; tetracycline	4	0	0	4	0	1	5399ZK	not_within_past_6months	rural	non_industrialized	pastoralist	non-FMT donors
Prevotella_sp.1	5645FP_0918_058_F5	0	2	tetracycline	2	0	0	1	0	1	5645FP	not_within_past_6months	rural	non_industrialized	farmer	non-FMT donors
Prevotella_sp.1	5893AJ_0218_015_D8	0	2	tetracycline	2	0	0	1	0	1	5893AJ	not_within_past_6months	rural	non_industrialized	hunter_gatherer	non-FMT donors
Prevotella_sp.1	7481HP_0218_051_A7	0	2	beta-lactam; tetracycline	2	0	0	1	0	1	7481HP	not_within_past_6months	rural	non_industrialized	NA	non-FMT donors
Prevotella_sp.1	8088VK_0218_021_D3	0	4	macrolide-lincosamide-streptogramin; tetracycline	3	0	0	3	0	1	8088VK	not_within_past_6months	rural	non_industrialized	hunter_gatherer	non-FMT donors
Prevotella_sp.1	8088VK_0218_021_G4	0	6	beta-lactam; macrolide-lincosamide-streptogramin; tetracycline	4	0	0	4	0	2	8088VK	not_within_past_6months	rural	non_industrialized	hunter_gatherer	non-FMT donors
Prevotella_sp.1	8306RM_0517_020_D8	0	2	tetracycline	2	0	0	1	0	1	8306RM	not_within_past_6months	rural	non_industrialized	farmer	non-FMT donors
Prevotella_sp.1	8634BP_0918_038_A2	0	4	tetracycline; unclassified	4	1	0	0	2	1	8634BP	not_within_past_6months	rural	non_industrialized	farmer	non-FMT donors
Prevotella_sp.1	8634BP_0918_038_B3	0	1	tetracycline	1	0	0	0	0	1	8634BP	not_within_past_6months	rural	non_industrialized	farmer	non-FMT donors
Prevotella_sp.1	9261TC_1118_065_A12	0	3	beta-lactam; tetracycline	3	0	0	1	0	2	9261TC	not_within_past_6months	rural	non_industrialized	farmer	non-FMT donors
Prevotella_sp.1	9423BV_0218_026_G5	0	2	macrolide-lincosamide-streptogramin; tetracycline	2	0	0	1	0	1	9423BV	not_within_past_6months	rural	non_industrialized	hunter_gatherer	non-FMT donors
Prevotella_sp.1	9641UL_0918_064_D11	0	3	beta-lactam; tetracycline	2	0	0	1	0	2	9641UL	not_within_past_6months	urban	non_industrialized	farmer_to_western	non-FMT donors
Prevotella_sp.2	0676ZQ_0218_016_F6	0	5	macrolide-lincosamide-streptogramin; tetracycline	3	0	0	4	0	1	0676ZQ	not_within_past_6months	rural	non_industrialized	pastoralist	non-FMT donors
Prevotella_sp.2	1462YY_0218_030_D8	0	2	beta-lactam; tetracycline	2	0	0	0	0	2	1462YY	not_within_past_6months	rural	non_industrialized	pastoralist	non-FMT donors
Prevotella_sp.2	3401SE_0218_027_A7	0	2	tetracycline	2	0	0	1	0	1	3401SE	not_within_past_6months	rural	non_industrialized	hunter_gatherer	non-FMT donors
Prevotella_sp.2	3554DX_1118_066_E8	0	3	beta-lactam; tetracycline	3	0	0	1	0	2	3554DX	not_within_past_6months	rural	non_industrialized	farmer	non-FMT donors
Prevotella_sp.2	3606MB_1118_055_E9	0	6	beta-lactam; macrolide-lincosamide-streptogramin; tetracycline	4	0	0	5	0	1	3606MB	not_within_past_6months	rural	non_industrialized	farmer	non-FMT donors
Prevotella_sp.2	3790QQ_0218_017_A5	0	4	beta-lactam; macrolide-lincosamide-streptogramin; tetracycline	4	0	0	1	1	2	3790QQ	not_within_past_6months	rural	non_industrialized	hunter_gatherer_to_farmer	non-FMT donors
Prevotella_sp.2	3790QQ_0218_017_C8	0	4	beta-lactam; macrolide-lincosamide-streptogramin; tetracycline	4	0	0	1	1	2	3790QQ	not_within_past_6months	rural	non_industrialized	hunter_gatherer_to_farmer	non-FMT donors
Prevotella_sp.2	5359PL_0918_053_C12	0	1	tetracycline	1	0	0	0	0	1	5359PL	not_within_past_6months	rural	non_industrialized	fisherman	non-FMT donors
Prevotella_sp.2	5359PL_0918_053_G1	0	3	beta-lactam; tetracycline	3	0	0	1	0	2	5359PL	not_within_past_6months	rural	non_industrialized	fisherman	non-FMT donors
Prevotella_sp.2	5399ZK_0218_024_B5	0	4	beta-lactam; macrolide-lincosamide-streptogramin; tetracycline	4	0	0	3	0	1	5399ZK	not_within_past_6months	rural	non_industrialized	pastoralist	non-FMT donors
Prevotella_sp.2	5399ZK_0218_024_H5	0	6	beta-lactam; macrolide-lincosamide-streptogramin; tetracycline	4	0	0	5	0	1	5399ZK	not_within_past_6months	rural	non_industrialized	pastoralist	non-FMT donors
Prevotella_sp.2	5645FP_0918_058_D5	0	1	tetracycline	1	0	0	0	0	1	5645FP	not_within_past_6months	rural	non_industrialized	farmer	non-FMT donors
Prevotella_sp.2	5893AJ_0218_015_B6	0	5	beta-lactam; macrolide-lincosamide-streptogramin; tetracycline	4	0	0	3	0	2	5893AJ	not_within_past_6months	rural	non_industrialized	hunter_gatherer	non-FMT donors
Prevotella_sp.2	5893AJ_0218_015_E5	0	3	beta-lactam; tetracycline	3	0	0	1	0	2	5893AJ	not_within_past_6months	rural	non_industrialized	hunter_gatherer	non-FMT donors
Prevotella_sp.2	7481HP_0218_051_B10	0	4	beta-lactam; tetracycline	3	0	0	2	0	2	7481HP	not_within_past_6months	rural	non_industrialized	NA	non-FMT donors
Prevotella_sp.2	8088VK_0218_021_A6	0	3	beta-lactam; tetracycline	3	0	0	1	0	2	8088VK	not_within_past_6months	rural	non_industrialized	hunter_gatherer	non-FMT donors
Prevotella_sp.2	8088VK_0218_021_G2	0	3	beta-lactam; tetracycline	3	0	0	1	0	2	8088VK	not_within_past_6months	rural	non_industrialized	hunter_gatherer	non-FMT donors
Prevotella_sp.2	8131GG_1118_056_A7	0	3	beta-lactam; tetracycline	3	0	0	1	0	2	8131GG	not_within_past_6months	urban	non_industrialized	farmer_to_western	non-FMT donors
Prevotella_sp.2	9261TC_1118_065_B1	0	3	beta-lactam; macrolide-lincosamide-streptogramin; tetracycline	3	0	0	2	0	1	9261TC	not_within_past_6months	rural	non_industrialized	farmer	non-FMT donors
Prevotella_sp.2	9423BV_0218_026_A7	0	5	beta-lactam; macrolide-lincosamide-streptogramin; tetracycline	4	0	0	3	0	2	9423BV	not_within_past_6months	rural	non_industrialized	hunter_gatherer	non-FMT donors
Prevotella_sp.2	9423BV_0218_026_F2	0	5	beta-lactam; macrolide-lincosamide-streptogramin; tetracycline	4	0	0	3	0	2	9423BV	not_within_past_6months	rural	non_industrialized	hunter_gatherer	non-FMT donors
Prevotella_sp.2	9641UL_0918_064_F8	0	3	beta-lactam; tetracycline	3	0	0	1	0	2	9641UL	not_within_past_6months	urban	non_industrialized	farmer_to_western	non-FMT donors
Prevotella_sp.2	9818IA_1118_067_A4	0	3	beta-lactam; macrolide-lincosamide-streptogramin; tetracycline	3	0	0	1	0	2	9818IA	not_within_past_6months	rural	non_industrialized	farmer	non-FMT donors
Prevotella_sp.3	3032MC_0218_023_F1	0	1	tetracycline	1	0	0	0	0	1	3032MC	not_within_past_6months	rural	non_industrialized	hunter_gatherer_to_farmer	non-FMT donors
Prevotella_sp.3	3050YG_0918_062_G8	0	1	tetracycline	1	0	0	0	0	1	3050YG	not_within_past_6months	rural	non_industrialized	farmer	non-FMT donors
Prevotella_sp.3	5893AJ_0218_015_H4	0	3	beta-lactam; tetracycline	3	0	0	2	0	1	5893AJ	not_within_past_6months	rural	non_industrialized	hunter_gatherer	non-FMT donors
Prevotella_sp.3	9423BV_0218_026_E4	0	3	beta-lactam; tetracycline	3	0	0	2	0	1	9423BV	not_within_past_6months	rural	non_industrialized	hunter_gatherer	non-FMT donors
Prevotella_sp.4	0676ZQ_0218_016_D7	0	4	macrolide-lincosamide-streptogramin; tetracycline	3	0	0	3	0	1	0676ZQ	not_within_past_6months	rural	non_industrialized	pastoralist	non-FMT donors
Prevotella_sp.4	3050YG_0918_062_B1	0	3	beta-lactam; tetracycline	3	0	0	1	0	2	3050YG	not_within_past_6months	rural	non_industrialized	farmer	non-FMT donors
Prevotella_sp.4	5399ZK_0218_024_B2	0	4	beta-lactam; macrolide-lincosamide-streptogramin; tetracycline	4	0	0	3	0	1	5399ZK	not_within_past_6months	rural	non_industrialized	pastoralist	non-FMT donors
Prevotella_sp.4	8088VK_0218_021_D6	0	4	macrolide-lincosamide-streptogramin; tetracycline	3	0	0	3	0	1	8088VK	not_within_past_6months	rural	non_industrialized	hunter_gatherer	non-FMT donors
Prevotella_sp.4	9261TC_1118_065_D3	0	1	tetracycline	1	0	0	0	0	1	9261TC	not_within_past_6months	rural	non_industrialized	farmer	non-FMT donors
Prevotella_sp.5	5359PL_0918_053_C1	0	3	beta-lactam; tetracycline	3	0	0	1	0	2	5359PL	not_within_past_6months	rural	non_industrialized	fisherman	non-FMT donors
Prevotella_sp.6	3554DX_1118_066_E5	0	3	beta-lactam; tetracycline	3	0	0	2	0	1	3554DX	not_within_past_6months	rural	non_industrialized	farmer	non-FMT donors
Prevotella_sp.7	3554DX_1118_066_F3	0	3	beta-lactam; tetracycline	3	0	0	1	0	2	3554DX	not_within_past_6months	rural	non_industrialized	farmer	non-FMT donors
Propionibacterium_namnetense	am_0003_0093_f10	0	1	tetracycline	1	0	0	1	0	0	am	not_within_past_6months	urban	industrialized	western	FMT donors
Proteus_mirabilis	am_0003_0093_d11	0	25	aminoglycoside; chloramphenicol; macrolide-lincosamide-streptogramin; multidrug; tetracycline; trimethoprim; unclassified	24	0	0	3	22	0	am	not_within_past_6months	urban	industrialized	western	FMT donors
Proteus_mirabilis	am_0003_0093_e11	0	25	aminoglycoside; chloramphenicol; macrolide-lincosamide-streptogramin; multidrug; tetracycline; trimethoprim; unclassified	24	0	0	3	22	0	am	not_within_past_6months	urban	industrialized	western	FMT donors
Pseudoflavonifractor_sp.	af_0058_0071_a1-BIS	0	1	tetracycline	1	0	0	1	0	0	af	not_within_past_6months	urban	industrialized	western	FMT donors
Pseudoflavonifractor_sp.	af_0058_0071_a3	0	3	beta-lactam; tetracycline	3	0	0	3	0	0	af	not_within_past_6months	urban	industrialized	western	FMT donors
Pseudoflavonifractor_sp.	af_0058_0071_a3-BIS	0	1	tetracycline	1	0	0	1	0	0	af	not_within_past_6months	urban	industrialized	western	FMT donors
Pseudoflavonifractor_sp.	af_0058_0071_a6-BIS	0	1	tetracycline	1	0	0	1	0	0	af	not_within_past_6months	urban	industrialized	western	FMT donors
Pseudoflavonifractor_sp.	af_0058_0071_d2-BIS	0	1	tetracycline	1	0	0	1	0	0	af	not_within_past_6months	urban	industrialized	western	FMT donors
Pseudoflavonifractor_sp.	af_0058_0071_d6-BIS	0	1	tetracycline	1	0	0	1	0	0	af	not_within_past_6months	urban	industrialized	western	FMT donors
Pseudoflavonifractor_sp.	af_0058_0071_f5-BIS	0	1	tetracycline	1	0	0	1	0	0	af	not_within_past_6months	urban	industrialized	western	FMT donors
Pseudoflavonifractor_sp.	af_0058_0071_h2-BIS	0	1	tetracycline	1	0	0	1	0	0	af	not_within_past_6months	urban	industrialized	western	FMT donors
Pseudoflavonifractor_sp.	af_0058_0083_c5-BIS	0	1	tetracycline	1	0	0	1	0	0	af	not_within_past_6months	urban	industrialized	western	FMT donors
Roseburia_faecis	0471HH_0918_059_C8	0	1	tetracycline	1	0	1	0	0	0	0471HH	not_within_past_6months	urban	non_industrialized	farmer_to_western	non-FMT donors
Roseburia_faecis	2959BY_0717_054_F10	0	0	None	0	0	0	0	0	0	2959BY	not_within_past_6months	rural	industrialized	hunter_gatherer_to_western	non-FMT donors
Roseburia_faecis	6383DG_0717_005_B9	0	1	tetracycline	1	0	0	1	0	0	6383DG	not_within_past_6months	rural	industrialized	hunter_gatherer_to_western	non-FMT donors
Roseburia_faecis	aa_0143_0001_b5	0	0	None	0	0	0	0	0	0	aa	not_within_past_6months	urban	industrialized	western	FMT donors
Roseburia_intestinalis	aa_0143_0001_c9	0	1	tetracycline	1	0	0	1	0	0	aa	not_within_past_6months	urban	industrialized	western	FMT donors
Roseburia_inulinivorans	3606MB_1118_055_B6	0	1	tetracycline	1	0	1	0	0	0	3606MB	not_within_past_6months	rural	non_industrialized	farmer	non-FMT donors
Roseburia_inulinivorans	3606MB_1118_055_G3	0	1	tetracycline	1	0	0	1	0	0	3606MB	not_within_past_6months	rural	non_industrialized	farmer	non-FMT donors
Roseburia_inulinivorans	4452YQ_0918_057_D9	0	19	aminoglycoside; beta-lactam; multidrug; quinolone; sulfonamide; tetracycline; trimethoprim; unclassified	19	3	1	3	12	0	4452YQ	not_within_past_6months	urban	non_industrialized	farmer_to_western	non-FMT donors
Roseburia_sp.	8144JZ_0517_029_G7	0	2	bacitracin; tetracycline	2	0	0	2	0	0	8144JZ	not_within_past_6months	rural	non_industrialized	farmer	non-FMT donors
Roseburia_sp.1	3050YG_0918_062_B10	0	1	tetracycline	1	0	0	1	0	0	3050YG	not_within_past_6months	rural	non_industrialized	farmer	non-FMT donors
Roseburia_sp.1	3606MB_1118_055_F5	0	2	macrolide-lincosamide-streptogramin; tetracycline	2	1	0	1	0	0	3606MB	not_within_past_6months	rural	non_industrialized	farmer	non-FMT donors
Roseburia_sp.2	3606MB_1118_055_B12	0	0	None	0	0	0	0	0	0	3606MB	not_within_past_6months	rural	non_industrialized	farmer	non-FMT donors
Ruminococcus_bicirculans	0471HH_0918_059_G3	0	0	None	0	0	0	0	0	0	0471HH	not_within_past_6months	urban	non_industrialized	farmer_to_western	non-FMT donors
Ruminococcus_bicirculans	0471HH_0918_059_H4	0	0	None	0	0	0	0	0	0	0471HH	not_within_past_6months	urban	non_industrialized	farmer_to_western	non-FMT donors
Ruminococcus_bicirculans	2959BY_0717_054_C6	0	0	None	0	0	0	0	0	0	2959BY	not_within_past_6months	rural	industrialized	hunter_gatherer_to_western	non-FMT donors
Ruminococcus_bromii	6383DG_0717_005_G11	0	1	tetracycline	1	0	1	0	0	0	6383DG	not_within_past_6months	rural	industrialized	hunter_gatherer_to_western	non-FMT donors
Ruminococcus_bromii	am_0171_0088_c2	0	1	tetracycline	1	0	0	1	0	0	am	not_within_past_6months	urban	industrialized	western	FMT donors
Ruminococcus_faecis	0471HH_0918_059_B11	0	1	tetracycline	1	0	1	0	0	0	0471HH	not_within_past_6months	urban	non_industrialized	farmer_to_western	non-FMT donors
Ruminococcus_faecis	0471HH_0918_059_C10	0	1	aminoglycoside	1	0	0	1	0	0	0471HH	not_within_past_6months	urban	non_industrialized	farmer_to_western	non-FMT donors
Ruminococcus_faecis	1462YY_0218_030_E7	0	1	tetracycline	1	0	1	0	0	0	1462YY	not_within_past_6months	rural	non_industrialized	pastoralist	non-FMT donors
Ruminococcus_faecis	1462YY_0218_030_F8	0	1	tetracycline	1	0	0	1	0	0	1462YY	not_within_past_6months	rural	non_industrialized	pastoralist	non-FMT donors
Ruminococcus_faecis	2959BY_0717_054_A10	0	0	None	0	0	0	0	0	0	2959BY	not_within_past_6months	rural	industrialized	hunter_gatherer_to_western	non-FMT donors
Ruminococcus_faecis	2959BY_0717_054_A3	0	0	None	0	0	0	0	0	0	2959BY	not_within_past_6months	rural	industrialized	hunter_gatherer_to_western	non-FMT donors
Ruminococcus_faecis	3401SE_0218_027_H11	0	1	tetracycline	1	0	0	1	0	0	3401SE	not_within_past_6months	rural	non_industrialized	hunter_gatherer	non-FMT donors
Ruminococcus_faecis	3401SE_0218_027_H12	0	1	tetracycline	1	0	0	1	0	0	3401SE	not_within_past_6months	rural	non_industrialized	hunter_gatherer	non-FMT donors
Ruminococcus_faecis	3606MB_1118_055_H5	0	1	tetracycline	1	0	0	1	0	0	3606MB	not_within_past_6months	rural	non_industrialized	farmer	non-FMT donors
Ruminococcus_faecis	5645FP_0918_058_C7	0	1	tetracycline	1	0	1	0	0	0	5645FP	not_within_past_6months	rural	non_industrialized	farmer	non-FMT donors
Ruminococcus_faecis	7652PC_0417_003_G9	0	0	None	0	0	0	0	0	0	7652PC	not_within_past_6months	rural	industrialized	western	non-FMT donors
Ruminococcus_faecis	8131GG_1118_056_F3	0	2	tetracycline	2	0	0	2	0	0	8131GG	not_within_past_6months	urban	non_industrialized	farmer_to_western	non-FMT donors
Ruminococcus_faecis	8144JZ_0517_029_B2	0	2	tetracycline	2	0	0	2	0	0	8144JZ	not_within_past_6months	rural	non_industrialized	farmer	non-FMT donors
Ruminococcus_faecis	aa_0143_0087_d9	0	0	None	0	0	0	0	0	0	aa	not_within_past_6months	urban	industrialized	western	FMT donors
Ruminococcus_sp.1	0471HH_0918_059_B8	0	1	tetracycline	1	0	0	1	0	0	0471HH	not_within_past_6months	urban	non_industrialized	farmer_to_western	non-FMT donors
Ruminococcus_sp.1	1462YY_0218_030_D1	0	1	tetracycline	1	0	0	1	0	0	1462YY	not_within_past_6months	rural	non_industrialized	pastoralist	non-FMT donors
Ruminococcus_sp.2	1462YY_0218_030_C8	0	0	None	0	0	0	0	0	0	1462YY	not_within_past_6months	rural	non_industrialized	pastoralist	non-FMT donors
Ruminococcus_sp.2	4452YQ_0918_057_G12	0	1	tetracycline	1	0	1	0	0	0	4452YQ	not_within_past_6months	urban	non_industrialized	farmer_to_western	non-FMT donors
Ruminococcus_sp.2	4452YQ_0918_057_G2	0	3	tetracycline; vancomycin	3	0	1	1	1	0	4452YQ	not_within_past_6months	urban	non_industrialized	farmer_to_western	non-FMT donors
Ruminococcus_sp.2	7652PC_0417_003_G6	0	0	None	0	0	0	0	0	0	7652PC	not_within_past_6months	rural	industrialized	western	non-FMT donors
Ruminococcus_sp.2	8144JZ_0517_029_C9	0	2	tetracycline	2	0	0	2	0	0	8144JZ	not_within_past_6months	rural	non_industrialized	farmer	non-FMT donors
Ruminococcus_sp.3	4452YQ_0918_057_A8	0	3	tetracycline	3	0	0	3	0	0	4452YQ	not_within_past_6months	urban	non_industrialized	farmer_to_western	non-FMT donors
Ruminococcus_sp.3	6383DG_0717_005_C7	0	1	tetracycline	1	0	0	1	0	0	6383DG	not_within_past_6months	rural	industrialized	hunter_gatherer_to_western	non-FMT donors
Ruminococcus_sp.3	8131GG_1118_056_C2	0	2	tetracycline	1	0	0	2	0	0	8131GG	not_within_past_6months	urban	non_industrialized	farmer_to_western	non-FMT donors
Ruminococcus_sp.4	2807EA_1118_063_G10	0	4	tetracycline; vancomycin	4	0	0	3	1	0	2807EA	not_within_past_6months	rural	non_industrialized	farmer	non-FMT donors
Ruminococcus_sp.4	2807EA_1118_063_H4	0	1	tetracycline	1	0	0	1	0	0	2807EA	not_within_past_6months	rural	non_industrialized	farmer	non-FMT donors
Ruminococcus_sp.4	3050YG_0918_062_G6	0	1	tetracycline	1	0	0	1	0	0	3050YG	not_within_past_6months	rural	non_industrialized	farmer	non-FMT donors
Ruminococcus_sp.4	3606MB_1118_055_A5	0	1	tetracycline	1	0	0	1	0	0	3606MB	not_within_past_6months	rural	non_industrialized	farmer	non-FMT donors
Ruminococcus_sp.4	8131GG_1118_056_E11	0	2	tetracycline	2	0	0	2	0	0	8131GG	not_within_past_6months	urban	non_industrialized	farmer_to_western	non-FMT donors
Ruminococcus_sp.5	5359PL_0918_053_H11	0	1	tetracycline	1	0	0	1	0	0	5359PL	not_within_past_6months	rural	non_industrialized	fisherman	non-FMT donors
Ruminococcus_torques	0471HH_0918_059_F4	0	0	None	0	0	0	0	0	0	0471HH	not_within_past_6months	urban	non_industrialized	farmer_to_western	non-FMT donors
Ruminococcus_torques	7652PC_0417_003_F3	0	1	tetracycline	1	0	1	0	0	0	7652PC	not_within_past_6months	rural	industrialized	western	non-FMT donors
Ruminococcus_torques	aa_0143_0004_f2	0	0	None	0	0	0	0	0	0	aa	not_within_past_6months	urban	industrialized	western	FMT donors
Ruminococcus_torques	aa_0143_0004_f3	0	1	tetracycline	1	0	1	0	0	0	aa	not_within_past_6months	urban	industrialized	western	FMT donors
Ruminococcus_torques	am_0171_0068_b1	0	0	None	0	0	0	0	0	0	am	not_within_past_6months	urban	industrialized	western	FMT donors
Ruminococcus_torques	bq_0049_0054_a4	0	0	None	0	0	0	0	0	0	bq	not_within_past_6months	urban	industrialized	western	FMT donors
Ruthenibacterium_lactatiformans	am_0070_0084_f2	0	2	aminoglycoside; tetracycline	2	0	0	2	0	0	am	not_within_past_6months	urban	industrialized	western	FMT donors
Ruthenibacterium_lactatiformans	am_0171_0071_f7	0	2	aminoglycoside; tetracycline	2	0	0	2	0	0	am	not_within_past_6months	urban	industrialized	western	FMT donors
Sellimonas_intestinalis	am_0224_0084_c8	0	1	tetracycline	1	0	0	0	1	0	am	not_within_past_6months	urban	industrialized	western	FMT donors
Senegalimassilia_sp.	5645FP_0918_058_F8	0	0	None	0	0	0	0	0	0	5645FP	not_within_past_6months	rural	non_industrialized	farmer	non-FMT donors
Senegalimassilia_sp.	5645FP_0918_058_G12	0	0	None	0	0	0	0	0	0	5645FP	not_within_past_6months	rural	non_industrialized	farmer	non-FMT donors
Streptococcus_anginosus	3321JW_0918_034_C6	0	0	None	0	0	0	0	0	0	3321JW	not_within_past_6months	urban	non_industrialized	farmer_to_western	non-FMT donors
Streptococcus_anginosus	6587MW_0918_035_G4	0	1	tetracycline	1	0	0	1	0	0	6587MW	not_within_past_6months	urban	non_industrialized	farmer_to_western	non-FMT donors
Streptococcus_constellatus	3321JW_0918_034_D6	0	0	None	0	0	0	0	0	0	3321JW	not_within_past_6months	urban	non_industrialized	farmer_to_western	non-FMT donors
Streptococcus_gallolyticus	4117FE_0918_037_F7	0	0	None	0	0	0	0	0	0	4117FE	not_within_past_6months	rural	non_industrialized	fisherman	non-FMT donors
Streptococcus_gallolyticus	4452YQ_0918_057_F4	0	0	None	0	0	0	0	0	0	4452YQ	not_within_past_6months	urban	non_industrialized	farmer_to_western	non-FMT donors
Streptococcus_gallolyticus	4452YQ_0918_057_H3	0	0	None	0	0	0	0	0	0	4452YQ	not_within_past_6months	urban	non_industrialized	farmer_to_western	non-FMT donors
Streptococcus_gordonii	2807EA_1118_063_H6	0	1	tetracycline	1	0	0	0	1	0	2807EA	not_within_past_6months	rural	non_industrialized	farmer	non-FMT donors
Streptococcus_infantarius	0676ZQ_0218_011_B7	0	0	None	0	0	0	0	0	0	0676ZQ	not_within_past_6months	rural	non_industrialized	pastoralist	non-FMT donors
Streptococcus_infantarius	0676ZQ_0218_011_H1	0	1	tetracycline	1	0	0	0	1	0	0676ZQ	not_within_past_6months	rural	non_industrialized	pastoralist	non-FMT donors
Streptococcus_infantarius	1462YY_0218_030_C1	0	1	tetracycline	1	0	0	0	1	0	1462YY	not_within_past_6months	rural	non_industrialized	pastoralist	non-FMT donors
Streptococcus_infantarius	1462YY_0218_030_H4	0	1	tetracycline	1	0	0	0	1	0	1462YY	not_within_past_6months	rural	non_industrialized	pastoralist	non-FMT donors
Streptococcus_infantarius	3321JW_0918_034_E5	0	1	tetracycline	1	0	0	0	1	0	3321JW	not_within_past_6months	urban	non_industrialized	farmer_to_western	non-FMT donors
Streptococcus_infantarius	4117FE_0918_037_C10	0	0	None	0	0	0	0	0	0	4117FE	not_within_past_6months	rural	non_industrialized	fisherman	non-FMT donors
Streptococcus_infantarius	4117FE_0918_037_C4	0	0	None	0	0	0	0	0	0	4117FE	not_within_past_6months	rural	non_industrialized	fisherman	non-FMT donors
Streptococcus_infantarius	4117FE_0918_037_E2	0	0	None	0	0	0	0	0	0	4117FE	not_within_past_6months	rural	non_industrialized	fisherman	non-FMT donors
Streptococcus_infantarius	4117FE_0918_037_E4	0	0	None	0	0	0	0	0	0	4117FE	not_within_past_6months	rural	non_industrialized	fisherman	non-FMT donors
Streptococcus_infantarius	4117FE_0918_037_G1	0	0	None	0	0	0	0	0	0	4117FE	not_within_past_6months	rural	non_industrialized	fisherman	non-FMT donors
Streptococcus_infantarius	8306RM_0517_006_D2	0	0	None	0	0	0	0	0	0	8306RM	not_within_past_6months	rural	non_industrialized	farmer	non-FMT donors
Streptococcus_infantarius	8855YD_0918_039_A1	0	1	tetracycline	1	0	0	0	1	0	8855YD	not_within_past_6months	rural	non_industrialized	farmer	non-FMT donors
Streptococcus_infantis	2807EA_1118_063_G3	0	4	beta-lactam; multidrug; tetracycline	4	0	0	2	2	0	2807EA	not_within_past_6months	rural	non_industrialized	farmer	non-FMT donors
Streptococcus_lutetiensis	3050YG_0918_062_C2	0	2	macrolide-lincosamide-streptogramin; tetracycline	2	2	0	0	0	0	3050YG	not_within_past_6months	rural	non_industrialized	farmer	non-FMT donors
Streptococcus_lutetiensis	3050YG_0918_062_C4	0	0	None	0	0	0	0	0	0	3050YG	not_within_past_6months	rural	non_industrialized	farmer	non-FMT donors
Streptococcus_lutetiensis	6937AY_0918_036_B4	0	1	macrolide-lincosamide-streptogramin	1	1	0	0	0	0	6937AY	not_within_past_6months	rural	non_industrialized	farmer	non-FMT donors
Streptococcus_lutetiensis	8855YD_0918_039_C8	0	3	macrolide-lincosamide-streptogramin; tetracycline	3	2	0	1	0	0	8855YD	not_within_past_6months	rural	non_industrialized	farmer	non-FMT donors
Streptococcus_parasanguinis	2807EA_1118_063_H2	0	1	tetracycline	1	0	0	1	0	0	2807EA	not_within_past_6months	rural	non_industrialized	farmer	non-FMT donors
Streptococcus_parasanguinis	bf_0095_0070_b2	0	1	macrolide-lincosamide-streptogramin	1	0	0	0	1	0	bf	not_within_past_6months	urban	industrialized	western	FMT donors
Streptococcus_parasanguinis	bf_0095_0070_c5	0	1	macrolide-lincosamide-streptogramin	1	0	0	0	1	0	bf	not_within_past_6months	urban	industrialized	western	FMT donors
Streptococcus_parasanguinis	bf_0095_0070_d2	0	1	macrolide-lincosamide-streptogramin	1	0	0	0	1	0	bf	not_within_past_6months	urban	industrialized	western	FMT donors
Streptococcus_parasanguinis	bj_0095_0019_e2	0	0	None	0	0	0	0	0	0	bj	not_within_past_6months	urban	industrialized	western	FMT donors
Streptococcus_parasanguinis	cx_0004_0053_f7	0	0	None	0	0	0	0	0	0	cx	not_within_past_6months	urban	industrialized	western	FMT donors
Streptococcus_parasanguinis	cx_0004_0053_g1	0	2	macrolide-lincosamide-streptogramin; tetracycline	2	0	0	1	1	0	cx	not_within_past_6months	urban	industrialized	western	FMT donors
Streptococcus_parasanguinis	cx_0004_0053_h3	0	1	macrolide-lincosamide-streptogramin	1	0	0	0	1	0	cx	not_within_past_6months	urban	industrialized	western	FMT donors
Streptococcus_parasanguinis	cx_0004_0068_e12	0	1	macrolide-lincosamide-streptogramin	1	0	0	0	1	0	cx	not_within_past_6months	urban	industrialized	western	FMT donors
Streptococcus_salivarius	3321JW_0918_034_E6	0	1	beta-lactam	1	0	0	1	0	0	3321JW	not_within_past_6months	urban	non_industrialized	farmer_to_western	non-FMT donors
Streptococcus_salivarius	3606MB_1118_055_E12	0	1	beta-lactam	1	0	0	1	0	0	3606MB	not_within_past_6months	rural	non_industrialized	farmer	non-FMT donors
Streptococcus_salivarius	3606MB_1118_055_H4	0	1	beta-lactam	1	0	0	1	0	0	3606MB	not_within_past_6months	rural	non_industrialized	farmer	non-FMT donors
Streptococcus_salivarius	8634BP_0918_038_A8	0	1	beta-lactam	1	0	0	1	0	0	8634BP	not_within_past_6months	rural	non_industrialized	farmer	non-FMT donors
Streptococcus_salivarius	9477JT_0917_001_D4	0	2	beta-lactam; macrolide-lincosamide-streptogramin	2	0	0	1	1	0	9477JT	not_within_past_6months	urban	industrialized	western	non-FMT donors
Streptococcus_salivarius	aa_0143_0089_g2	0	1	beta-lactam	1	0	0	1	0	0	aa	not_within_past_6months	urban	industrialized	western	FMT donors
Streptococcus_salivarius	am_0171_0090_a1	0	2	beta-lactam; macrolide-lincosamide-streptogramin	2	0	0	1	1	0	am	not_within_past_6months	urban	industrialized	western	FMT donors
Streptococcus_salivarius	bf_0095_0017_h3	0	2	beta-lactam; macrolide-lincosamide-streptogramin	2	0	0	1	1	0	bf	not_within_past_6months	urban	industrialized	western	FMT donors
Streptococcus_salivarius	bf_0095_0070_a4	0	2	beta-lactam; macrolide-lincosamide-streptogramin	2	0	0	2	0	0	bf	not_within_past_6months	urban	industrialized	western	FMT donors
Streptococcus_salivarius	bf_0095_0070_d4	0	1	beta-lactam	1	0	0	1	0	0	bf	not_within_past_6months	urban	industrialized	western	FMT donors
Streptococcus_salivarius	bf_0095_0070_g6	0	1	beta-lactam	1	0	0	1	0	0	bf	not_within_past_6months	urban	industrialized	western	FMT donors
Streptococcus_salivarius	bj_0095_0019_b4	0	2	beta-lactam; macrolide-lincosamide-streptogramin	2	0	0	1	1	0	bj	not_within_past_6months	urban	industrialized	western	FMT donors
Streptococcus_salivarius	bj_0095_0019_d11	0	2	beta-lactam; macrolide-lincosamide-streptogramin	2	0	0	1	1	0	bj	not_within_past_6months	urban	industrialized	western	FMT donors
Streptococcus_salivarius	bj_0095_0052_c5	0	1	beta-lactam	1	0	0	1	0	0	bj	not_within_past_6months	urban	industrialized	western	FMT donors
Streptococcus_salivarius	cx_0004_0025_a2	0	2	beta-lactam; macrolide-lincosamide-streptogramin	2	0	0	1	1	0	cx	not_within_past_6months	urban	industrialized	western	FMT donors
Streptococcus_salivarius_2	6383DG_0717_005_G1	0	2	beta-lactam; macrolide-lincosamide-streptogramin	2	0	0	1	1	0	6383DG	not_within_past_6months	rural	industrialized	hunter_gatherer_to_western	non-FMT donors
Streptococcus_sp.	2807EA_1118_063_C5	0	0	None	0	0	0	0	0	0	2807EA	not_within_past_6months	rural	non_industrialized	farmer	non-FMT donors
Streptococcus_sp.	2807EA_1118_063_G6	0	1	tetracycline	1	0	0	0	1	0	2807EA	not_within_past_6months	rural	non_industrialized	farmer	non-FMT donors
Streptococcus_sp.	2807EA_1118_063_H1	0	1	tetracycline	1	0	0	1	0	0	2807EA	not_within_past_6months	rural	non_industrialized	farmer	non-FMT donors
Streptococcus_sp.	9477JT_0917_001_D8	0	0	None	0	0	0	0	0	0	9477JT	not_within_past_6months	urban	industrialized	western	non-FMT donors
Streptococcus_sp.	9477JT_0917_001_F8	0	0	None	0	0	0	0	0	0	9477JT	not_within_past_6months	urban	industrialized	western	non-FMT donors
Streptococcus_sp.	bf_0095_0017_d5	0	0	None	0	0	0	0	0	0	bf	not_within_past_6months	urban	industrialized	western	FMT donors
Streptococcus_sp.1	2807EA_1118_063_A1	0	1	tetracycline	1	0	0	0	1	0	2807EA	not_within_past_6months	rural	non_industrialized	farmer	non-FMT donors
Succinatimonas_sp.	0676ZQ_0218_011_G4	0	0	None	0	0	0	0	0	0	0676ZQ	not_within_past_6months	rural	non_industrialized	pastoralist	non-FMT donors
Succinatimonas_sp.	3790QQ_0218_002_D10	0	0	None	0	0	0	0	0	0	3790QQ	not_within_past_6months	rural	non_industrialized	hunter_gatherer_to_farmer	non-FMT donors
Succinatimonas_sp.	3790QQ_0218_002_H7	0	0	None	0	0	0	0	0	0	3790QQ	not_within_past_6months	rural	non_industrialized	hunter_gatherer_to_farmer	non-FMT donors
Sutterella_sp.	6587MW_0918_035_F4	0	0	None	0	0	0	0	0	0	6587MW	not_within_past_6months	urban	non_industrialized	farmer_to_western	non-FMT donors
Sutterella_sp.	8144JZ_0517_029_D5	0	4	aminoglycoside; sulfonamide; tetracycline	4	0	0	0	4	0	8144JZ	not_within_past_6months	rural	non_industrialized	farmer	non-FMT donors
Sutterella_wadsworthensis	1325NM_0218_050_C8	0	2	sulfonamide; tetracycline	2	0	0	0	2	0	1325NM	not_within_past_6months	urban	non_industrialized	farmer_to_western	non-FMT donors
Sutterella_wadsworthensis	6383DG_0717_005_F6	0	0	None	0	0	0	0	0	0	6383DG	not_within_past_6months	rural	industrialized	hunter_gatherer_to_western	non-FMT donors
Sutterella_wadsworthensis	7652PC_0417_003_D10	0	0	None	0	0	0	0	0	0	7652PC	not_within_past_6months	rural	industrialized	western	non-FMT donors
Sutterella_wadsworthensis	9477JT_0917_001_D1	0	0	None	0	0	0	0	0	0	9477JT	not_within_past_6months	urban	industrialized	western	non-FMT donors
Turicibacter_sanguinis	3401SE_0218_027_G12	0	0	None	0	0	0	0	0	0	3401SE	not_within_past_6months	rural	non_industrialized	hunter_gatherer	non-FMT donors
Turicibacter_sanguinis	af_0058_0034_d11	0	0	None	0	0	0	0	0	0	af	not_within_past_6months	urban	industrialized	western	FMT donors
Turicibacter_sanguinis	af_0058_0034_f12	0	0	None	0	0	0	0	0	0	af	not_within_past_6months	urban	industrialized	western	FMT donors
Turicibacter_sanguinis	af_0058_0034_g10	0	0	None	0	0	0	0	0	0	af	not_within_past_6months	urban	industrialized	western	FMT donors
Turicibacter_sanguinis	af_0058_0034_g11	0	0	None	0	0	0	0	0	0	af	not_within_past_6months	urban	industrialized	western	FMT donors
Turicibacter_sanguinis	af_0058_0034_h11	0	0	None	0	0	0	0	0	0	af	not_within_past_6months	urban	industrialized	western	FMT donors
Turicibacter_sanguinis	af_0058_0034_h9	0	0	None	0	0	0	0	0	0	af	not_within_past_6months	urban	industrialized	western	FMT donors
Turicibacter_sanguinis	am_0070_0079_g7	0	0	None	0	0	0	0	0	0	am	not_within_past_6months	urban	industrialized	western	FMT donors
Turicibacter_sanguinis	am_0171_0071_d8	0	0	None	0	0	0	0	0	0	am	not_within_past_6months	urban	industrialized	western	FMT donors
Turicibacter_sanguinis	am_0224_0080_a10	0	0	None	0	0	0	0	0	0	am	not_within_past_6months	urban	industrialized	western	FMT donors
Turicibacter_sanguinis	am_0224_0080_d7	0	0	None	0	0	0	0	0	0	am	not_within_past_6months	urban	industrialized	western	FMT donors
Turicibacter_sanguinis	bk_0021_0036_f12	0	0	None	0	0	0	0	0	0	bk	not_within_past_6months	urban	industrialized	western	FMT donors
Tyzzerella_nexilis	1325NM_0218_050_E8	0	3	aminoglycoside; macrolide-lincosamide-streptogramin	3	2	0	1	0	0	1325NM	not_within_past_6months	urban	non_industrialized	farmer_to_western	non-FMT donors
Unknown_genus_1	am_0171_0083_g7	0	1	tetracycline	1	0	0	1	0	0	am	not_within_past_6months	urban	industrialized	western	FMT donors
Unknown_genus_1	am_0171_0083_g7-BIS	0	1	tetracycline	1	0	0	1	0	0	am	not_within_past_6months	urban	industrialized	western	FMT donors
Unknown_genus_10	2807EA_1118_063_C4	0	1	tetracycline	1	0	0	1	0	0	2807EA	not_within_past_6months	rural	non_industrialized	farmer	non-FMT donors
Unknown_genus_10	8131GG_1118_056_C8	0	1	tetracycline	1	0	1	0	0	0	8131GG	not_within_past_6months	urban	non_industrialized	farmer_to_western	non-FMT donors
Unknown_genus_10	8306RM_0517_006_A11	0	1	tetracycline	1	0	1	0	0	0	8306RM	not_within_past_6months	rural	non_industrialized	farmer	non-FMT donors
Unknown_genus_10	8306RM_0517_006_D6	0	1	tetracycline	1	0	1	0	0	0	8306RM	not_within_past_6months	rural	non_industrialized	farmer	non-FMT donors
Unknown_genus_100	3050YG_0918_062_A8	0	1	tetracycline	1	0	0	1	0	0	3050YG	not_within_past_6months	rural	non_industrialized	farmer	non-FMT donors
Unknown_genus_101	3050YG_0918_062_C10	0	1	tetracycline	1	0	0	1	0	0	3050YG	not_within_past_6months	rural	non_industrialized	farmer	non-FMT donors
Unknown_genus_102	5645FP_0918_058_G7	0	1	tetracycline	1	0	0	1	0	0	5645FP	not_within_past_6months	rural	non_industrialized	farmer	non-FMT donors
Unknown_genus_103	5645FP_0918_058_A6	0	0	None	0	0	0	0	0	0	5645FP	not_within_past_6months	rural	non_industrialized	farmer	non-FMT donors
Unknown_genus_104	2959BY_0717_054_D7	0	1	macrolide-lincosamide-streptogramin	1	0	0	1	0	0	2959BY	not_within_past_6months	rural	industrialized	hunter_gatherer_to_western	non-FMT donors
Unknown_genus_105	2959BY_0717_054_F3	0	1	tetracycline	1	0	1	0	0	0	2959BY	not_within_past_6months	rural	industrialized	hunter_gatherer_to_western	non-FMT donors
Unknown_genus_106	2959BY_0717_054_D2	0	1	tetracycline	1	0	0	1	0	0	2959BY	not_within_past_6months	rural	industrialized	hunter_gatherer_to_western	non-FMT donors
Unknown_genus_107	0262AD_0917_052_E11	0	1	chloramphenicol	1	0	0	0	0	1	0262AD	not_within_past_6months	urban	industrialized	western	non-FMT donors
Unknown_genus_108	0262AD_0917_052_E12	0	0	None	0	0	0	0	0	0	0262AD	not_within_past_6months	urban	industrialized	western	non-FMT donors
Unknown_genus_108	0262AD_0917_052_F3	0	0	None	0	0	0	0	0	0	0262AD	not_within_past_6months	urban	industrialized	western	non-FMT donors
Unknown_genus_109	2959BY_0717_054_E8	0	1	tetracycline	1	0	1	0	0	0	2959BY	not_within_past_6months	rural	industrialized	hunter_gatherer_to_western	non-FMT donors
Unknown_genus_11	4324HL_0218_028_D6	0	0	None	0	0	0	0	0	0	4324HL	not_within_past_6months	rural	non_industrialized	hunter_gatherer_to_farmer	non-FMT donors
Unknown_genus_11	4324HL_0218_028_D8	0	1	tetracycline	1	0	0	1	0	0	4324HL	not_within_past_6months	rural	non_industrialized	hunter_gatherer_to_farmer	non-FMT donors
Unknown_genus_11	5359PL_0918_053_D4	0	1	tetracycline	1	0	0	1	0	0	5359PL	not_within_past_6months	rural	non_industrialized	fisherman	non-FMT donors
Unknown_genus_110	0262AD_0917_052_E6	0	0	None	0	0	0	0	0	0	0262AD	not_within_past_6months	urban	industrialized	western	non-FMT donors
Unknown_genus_12	0676ZQ_0218_011_B2	0	1	tetracycline	1	0	0	1	0	0	0676ZQ	not_within_past_6months	rural	non_industrialized	pastoralist	non-FMT donors
Unknown_genus_12	2807EA_1118_063_E8	0	2	tetracycline	2	0	1	1	0	0	2807EA	not_within_past_6months	rural	non_industrialized	farmer	non-FMT donors
Unknown_genus_12	8144JZ_0517_029_E8	0	2	tetracycline	2	0	0	2	0	0	8144JZ	not_within_past_6months	rural	non_industrialized	farmer	non-FMT donors
Unknown_genus_12	8306RM_0517_006_A12	0	1	tetracycline	1	0	1	0	0	0	8306RM	not_within_past_6months	rural	non_industrialized	farmer	non-FMT donors
Unknown_genus_12	8306RM_0517_006_F9	0	1	tetracycline	1	0	1	0	0	0	8306RM	not_within_past_6months	rural	non_industrialized	farmer	non-FMT donors
Unknown_genus_13	9423BV_0218_026_A8	0	2	beta-lactam; tetracycline	2	0	0	1	0	1	9423BV	not_within_past_6months	rural	non_industrialized	hunter_gatherer	non-FMT donors
Unknown_genus_14	1462YY_0218_030_D6	0	1	tetracycline	1	0	0	1	0	0	1462YY	not_within_past_6months	rural	non_industrialized	pastoralist	non-FMT donors
Unknown_genus_15	0262AD_0917_052_G3	0	4	aminoglycoside; chloramphenicol	4	0	0	2	0	2	0262AD	not_within_past_6months	urban	industrialized	western	non-FMT donors
Unknown_genus_15	5359PL_0918_053_A11	0	0	None	0	0	0	0	0	0	5359PL	not_within_past_6months	rural	non_industrialized	fisherman	non-FMT donors
Unknown_genus_15	5359PL_0918_053_C9	0	1	tetracycline	1	0	1	0	0	0	5359PL	not_within_past_6months	rural	non_industrialized	fisherman	non-FMT donors
Unknown_genus_15	7652PC_0417_003_D1	0	0	None	0	0	0	0	0	0	7652PC	not_within_past_6months	rural	industrialized	western	non-FMT donors
Unknown_genus_16	3554DX_1118_066_D1	0	2	beta-lactam; tetracycline	2	0	0	2	0	0	3554DX	not_within_past_6months	rural	non_industrialized	farmer	non-FMT donors
Unknown_genus_16	3554DX_1118_066_E1	0	1	beta-lactam	1	0	0	1	0	0	3554DX	not_within_past_6months	rural	non_industrialized	farmer	non-FMT donors
Unknown_genus_16	3790QQ_0218_017_F9	0	2	beta-lactam; tetracycline	2	0	0	2	0	0	3790QQ	not_within_past_6months	rural	non_industrialized	hunter_gatherer_to_farmer	non-FMT donors
Unknown_genus_16	4324HL_0218_028_B3	0	1	tetracycline	1	0	0	1	0	0	4324HL	not_within_past_6months	rural	non_industrialized	hunter_gatherer_to_farmer	non-FMT donors
Unknown_genus_16	5893AJ_0218_015_H8	0	0	None	0	0	0	0	0	0	5893AJ	not_within_past_6months	rural	non_industrialized	hunter_gatherer	non-FMT donors
Unknown_genus_16	9641UL_0918_064_F5	0	1	tetracycline	1	0	0	1	0	0	9641UL	not_within_past_6months	urban	non_industrialized	farmer_to_western	non-FMT donors
Unknown_genus_17	3032MC_0218_023_F9	0	0	None	0	0	0	0	0	0	3032MC	not_within_past_6months	rural	non_industrialized	hunter_gatherer_to_farmer	non-FMT donors
Unknown_genus_17	3032MC_0218_023_G9	0	0	None	0	0	0	0	0	0	3032MC	not_within_past_6months	rural	non_industrialized	hunter_gatherer_to_farmer	non-FMT donors
Unknown_genus_18	6383DG_0717_005_E7	0	0	None	0	0	0	0	0	0	6383DG	not_within_past_6months	rural	industrialized	hunter_gatherer_to_western	non-FMT donors
Unknown_genus_19	3790QQ_0218_002_H8	0	0	None	0	0	0	0	0	0	3790QQ	not_within_past_6months	rural	non_industrialized	hunter_gatherer_to_farmer	non-FMT donors
Unknown_genus_19	5645FP_0918_058_H7	0	0	None	0	0	0	0	0	0	5645FP	not_within_past_6months	rural	non_industrialized	farmer	non-FMT donors
Unknown_genus_2	1325NM_0218_050_F1	0	1	tetracycline	1	0	1	0	0	0	1325NM	not_within_past_6months	urban	non_industrialized	farmer_to_western	non-FMT donors
Unknown_genus_2	am_0070_0084_f4	0	2	chloramphenicol; tetracycline	2	0	1	0	0	1	am	not_within_past_6months	urban	industrialized	western	FMT donors
Unknown_genus_20	8144JZ_0517_029_A10	0	0	None	0	0	0	0	0	0	8144JZ	not_within_past_6months	rural	non_industrialized	farmer	non-FMT donors
Unknown_genus_20	8306RM_0517_006_A3	0	1	tetracycline	1	0	0	1	0	0	8306RM	not_within_past_6months	rural	non_industrialized	farmer	non-FMT donors
Unknown_genus_21	8306RM_0517_006_H1	0	1	tetracycline	1	0	0	1	0	0	8306RM	not_within_past_6months	rural	non_industrialized	farmer	non-FMT donors
Unknown_genus_22	7652PC_0417_003_C11	0	1	tetracycline	1	0	0	1	0	0	7652PC	not_within_past_6months	rural	industrialized	western	non-FMT donors
Unknown_genus_23	5645FP_0918_058_D1	0	1	tetracycline	1	0	0	1	0	0	5645FP	not_within_past_6months	rural	non_industrialized	farmer	non-FMT donors
Unknown_genus_23	5645FP_0918_058_H10	0	1	tetracycline	1	0	0	1	0	0	5645FP	not_within_past_6months	rural	non_industrialized	farmer	non-FMT donors
Unknown_genus_23	6383DG_0717_005_G7	0	1	tetracycline	1	0	0	1	0	0	6383DG	not_within_past_6months	rural	industrialized	hunter_gatherer_to_western	non-FMT donors
Unknown_genus_24	0262AD_0917_052_H1	0	0	None	0	0	0	0	0	0	0262AD	not_within_past_6months	urban	industrialized	western	non-FMT donors
Unknown_genus_24	0262AD_0917_052_H8	0	0	None	0	0	0	0	0	0	0262AD	not_within_past_6months	urban	industrialized	western	non-FMT donors
Unknown_genus_24	3401SE_0218_027_C1	0	1	tetracycline	1	0	0	1	0	0	3401SE	not_within_past_6months	rural	non_industrialized	hunter_gatherer	non-FMT donors
Unknown_genus_25	6383DG_0717_005_H11	0	1	tetracycline	1	0	1	0	0	0	6383DG	not_within_past_6months	rural	industrialized	hunter_gatherer_to_western	non-FMT donors
Unknown_genus_25	8306RM_0517_006_E7	0	2	tetracycline	2	0	0	2	0	0	8306RM	not_within_past_6months	rural	non_industrialized	farmer	non-FMT donors
Unknown_genus_25	8306RM_0517_006_H6	0	0	None	0	0	0	0	0	0	8306RM	not_within_past_6months	rural	non_industrialized	farmer	non-FMT donors
Unknown_genus_26	0676ZQ_0218_011_B8	0	1	tetracycline	1	0	0	1	0	0	0676ZQ	not_within_past_6months	rural	non_industrialized	pastoralist	non-FMT donors
Unknown_genus_26	0676ZQ_0218_011_G11	0	1	tetracycline	1	0	0	1	0	0	0676ZQ	not_within_past_6months	rural	non_industrialized	pastoralist	non-FMT donors
Unknown_genus_26	1462YY_0218_030_H2	0	0	None	0	0	0	0	0	0	1462YY	not_within_past_6months	rural	non_industrialized	pastoralist	non-FMT donors
Unknown_genus_26	5893AJ_0218_012_B10	0	1	tetracycline	1	0	0	1	0	0	5893AJ	not_within_past_6months	rural	non_industrialized	hunter_gatherer	non-FMT donors
Unknown_genus_26	5893AJ_0218_012_H8	0	1	tetracycline	1	0	0	1	0	0	5893AJ	not_within_past_6months	rural	non_industrialized	hunter_gatherer	non-FMT donors
Unknown_genus_26	5893AJ_0218_012_H9	0	1	tetracycline	1	0	0	1	0	0	5893AJ	not_within_past_6months	rural	non_industrialized	hunter_gatherer	non-FMT donors
Unknown_genus_27	8144JZ_0517_029_D10	0	1	tetracycline	1	0	0	1	0	0	8144JZ	not_within_past_6months	rural	non_industrialized	farmer	non-FMT donors
Unknown_genus_28	8144JZ_0517_029_B3	0	2	tetracycline	2	0	1	1	0	0	8144JZ	not_within_past_6months	rural	non_industrialized	farmer	non-FMT donors
Unknown_genus_29	1462YY_0218_030_B6	0	0	None	0	0	0	0	0	0	1462YY	not_within_past_6months	rural	non_industrialized	pastoralist	non-FMT donors
Unknown_genus_3	am_0070_0085_e10	0	2	tetracycline	2	0	0	2	0	0	am	not_within_past_6months	urban	industrialized	western	FMT donors
Unknown_genus_3	am_0171_0071_a11-BIS	0	1	tetracycline	1	0	0	1	0	0	am	not_within_past_6months	urban	industrialized	western	FMT donors
Unknown_genus_3	am_0171_0071_h11-BIS	0	1	tetracycline	1	0	0	1	0	0	am	not_within_past_6months	urban	industrialized	western	FMT donors
Unknown_genus_30	8306RM_0517_006_D4	0	1	tetracycline	1	0	1	0	0	0	8306RM	not_within_past_6months	rural	non_industrialized	farmer	non-FMT donors
Unknown_genus_31	0676ZQ_0218_016_G8	0	1	tetracycline	1	0	0	1	0	0	0676ZQ	not_within_past_6months	rural	non_industrialized	pastoralist	non-FMT donors
Unknown_genus_31	3032MC_0218_023_A4	0	1	beta-lactam	1	0	0	1	0	0	3032MC	not_within_past_6months	rural	non_industrialized	hunter_gatherer_to_farmer	non-FMT donors
Unknown_genus_31	3790QQ_0218_017_G7	0	1	tetracycline	1	0	0	1	0	0	3790QQ	not_within_past_6months	rural	non_industrialized	hunter_gatherer_to_farmer	non-FMT donors
Unknown_genus_31	4324HL_0218_028_F1	0	1	tetracycline	1	0	0	1	0	0	4324HL	not_within_past_6months	rural	non_industrialized	hunter_gatherer_to_farmer	non-FMT donors
Unknown_genus_31	5893AJ_0218_015_B3	0	0	None	0	0	0	0	0	0	5893AJ	not_within_past_6months	rural	non_industrialized	hunter_gatherer	non-FMT donors
Unknown_genus_31	5893AJ_0218_015_B8	0	1	tetracycline	1	0	0	1	0	0	5893AJ	not_within_past_6months	rural	non_industrialized	hunter_gatherer	non-FMT donors
Unknown_genus_31	5893AJ_0218_015_G7	0	1	tetracycline	1	0	0	1	0	0	5893AJ	not_within_past_6months	rural	non_industrialized	hunter_gatherer	non-FMT donors
Unknown_genus_31	8306RM_0517_020_E5	0	1	tetracycline	1	0	0	1	0	0	8306RM	not_within_past_6months	rural	non_industrialized	farmer	non-FMT donors
Unknown_genus_32	0676ZQ_0218_016_A2	0	6	beta-lactam; macrolide-lincosamide-streptogramin; tetracycline	4	0	0	4	0	2	0676ZQ	not_within_past_6months	rural	non_industrialized	pastoralist	non-FMT donors
Unknown_genus_32	5399ZK_0218_024_E1	0	5	beta-lactam; macrolide-lincosamide-streptogramin; tetracycline	4	0	0	3	0	2	5399ZK	not_within_past_6months	rural	non_industrialized	pastoralist	non-FMT donors
Unknown_genus_32	5645FP_0918_058_F4	0	1	tetracycline	1	0	0	0	0	1	5645FP	not_within_past_6months	rural	non_industrialized	farmer	non-FMT donors
Unknown_genus_32	8088VK_0218_021_G7	0	3	macrolide-lincosamide-streptogramin; tetracycline	3	0	0	2	0	1	8088VK	not_within_past_6months	rural	non_industrialized	hunter_gatherer	non-FMT donors
Unknown_genus_32	8306RM_0517_020_E4	0	5	beta-lactam; tetracycline	3	0	0	3	0	2	8306RM	not_within_past_6months	rural	non_industrialized	farmer	non-FMT donors
Unknown_genus_32	9423BV_0218_026_B12	0	5	beta-lactam; macrolide-lincosamide-streptogramin; tetracycline	4	0	0	3	0	2	9423BV	not_within_past_6months	rural	non_industrialized	hunter_gatherer	non-FMT donors
Unknown_genus_32	9423BV_0218_026_G11	0	6	beta-lactam; tetracycline	3	0	0	3	0	3	9423BV	not_within_past_6months	rural	non_industrialized	hunter_gatherer	non-FMT donors
Unknown_genus_33	0262AD_0917_052_H12	0	1	tetracycline	1	0	0	1	0	0	0262AD	not_within_past_6months	urban	industrialized	western	non-FMT donors
Unknown_genus_33	8144JZ_0517_029_D1	0	1	tetracycline	1	0	0	1	0	0	8144JZ	not_within_past_6months	rural	non_industrialized	farmer	non-FMT donors
Unknown_genus_34	9767GU_0717_018_F6	0	0	None	0	0	0	0	0	0	9767GU	not_within_past_6months	rural	industrialized	hunter_gatherer_to_western	non-FMT donors
Unknown_genus_35	1462YY_0218_030_C6	0	0	None	0	0	0	0	0	0	1462YY	not_within_past_6months	rural	non_industrialized	pastoralist	non-FMT donors
Unknown_genus_36	5893AJ_0218_015_D5	0	1	tetracycline	1	0	0	1	0	0	5893AJ	not_within_past_6months	rural	non_industrialized	hunter_gatherer	non-FMT donors
Unknown_genus_37	3050YG_0918_062_B5	0	2	tetracycline	2	0	0	1	0	1	3050YG	not_within_past_6months	rural	non_industrialized	farmer	non-FMT donors
Unknown_genus_37	3050YG_0918_062_G5	0	3	beta-lactam; tetracycline	3	0	0	2	0	1	3050YG	not_within_past_6months	rural	non_industrialized	farmer	non-FMT donors
Unknown_genus_37	3219KR_0218_022_C7	0	3	beta-lactam; tetracycline	3	0	0	1	0	2	3219KR	not_within_past_6months	rural	non_industrialized	hunter_gatherer	non-FMT donors
Unknown_genus_38	1462YY_0218_030_D4	0	1	tetracycline	1	0	0	1	0	0	1462YY	not_within_past_6months	rural	non_industrialized	pastoralist	non-FMT donors
Unknown_genus_38	3790QQ_0218_002_C11	0	0	None	0	0	0	0	0	0	3790QQ	not_within_past_6months	rural	non_industrialized	hunter_gatherer_to_farmer	non-FMT donors
Unknown_genus_38	4452YQ_0918_057_D7	0	1	tetracycline	1	0	0	0	1	0	4452YQ	not_within_past_6months	urban	non_industrialized	farmer_to_western	non-FMT donors
Unknown_genus_38	8144JZ_0517_029_H1	0	0	None	0	0	0	0	0	0	8144JZ	not_within_past_6months	rural	non_industrialized	farmer	non-FMT donors
Unknown_genus_39	3050YG_0918_062_C6	0	0	None	0	0	0	0	0	0	3050YG	not_within_past_6months	rural	non_industrialized	farmer	non-FMT donors
Unknown_genus_39	3401SE_0218_027_B6	0	1	tetracycline	1	0	0	1	0	0	3401SE	not_within_past_6months	rural	non_industrialized	hunter_gatherer	non-FMT donors
Unknown_genus_4	am_0171_0068_a4	0	1	tetracycline	1	0	1	0	0	0	am	not_within_past_6months	urban	industrialized	western	FMT donors
Unknown_genus_40	0676ZQ_0218_011_E10	0	1	tetracycline	1	0	0	1	0	0	0676ZQ	not_within_past_6months	rural	non_industrialized	pastoralist	non-FMT donors
Unknown_genus_40	2807EA_1118_063_E2	0	2	macrolide-lincosamide-streptogramin; tetracycline	2	1	0	1	0	0	2807EA	not_within_past_6months	rural	non_industrialized	farmer	non-FMT donors
Unknown_genus_40	3050YG_0918_062_B9	0	2	tetracycline	2	0	0	1	0	1	3050YG	not_within_past_6months	rural	non_industrialized	farmer	non-FMT donors
Unknown_genus_40	8306RM_0517_006_C7	0	1	tetracycline	1	0	0	1	0	0	8306RM	not_within_past_6months	rural	non_industrialized	farmer	non-FMT donors
Unknown_genus_41	2807EA_1118_063_B2	0	2	tetracycline	2	0	1	0	0	1	2807EA	not_within_past_6months	rural	non_industrialized	farmer	non-FMT donors
Unknown_genus_41	2807EA_1118_063_F1	0	2	tetracycline	2	0	1	0	0	1	2807EA	not_within_past_6months	rural	non_industrialized	farmer	non-FMT donors
Unknown_genus_41	8306RM_0517_006_C1	0	0	None	0	0	0	0	0	0	8306RM	not_within_past_6months	rural	non_industrialized	farmer	non-FMT donors
Unknown_genus_42	3401SE_0218_027_D1	0	1	tetracycline	1	0	0	1	0	0	3401SE	not_within_past_6months	rural	non_industrialized	hunter_gatherer	non-FMT donors
Unknown_genus_42	4324HL_0218_028_G4	0	1	beta-lactam	1	0	0	1	0	0	4324HL	not_within_past_6months	rural	non_industrialized	hunter_gatherer_to_farmer	non-FMT donors
Unknown_genus_43	1462YY_0218_030_D2	0	1	tetracycline	1	0	0	1	0	0	1462YY	not_within_past_6months	rural	non_industrialized	pastoralist	non-FMT donors
Unknown_genus_43	3401SE_0218_027_C2	0	1	tetracycline	1	0	0	1	0	0	3401SE	not_within_past_6months	rural	non_industrialized	hunter_gatherer	non-FMT donors
Unknown_genus_43	5645FP_0918_058_B8	0	0	None	0	0	0	0	0	0	5645FP	not_within_past_6months	rural	non_industrialized	farmer	non-FMT donors
Unknown_genus_43	5645FP_0918_058_G5	0	0	None	0	0	0	0	0	0	5645FP	not_within_past_6months	rural	non_industrialized	farmer	non-FMT donors
Unknown_genus_43	5893AJ_0218_012_D2	0	1	tetracycline	1	0	0	1	0	0	5893AJ	not_within_past_6months	rural	non_industrialized	hunter_gatherer	non-FMT donors
Unknown_genus_44	5893AJ_0218_015_D1	0	2	tetracycline	2	0	0	1	0	1	5893AJ	not_within_past_6months	rural	non_industrialized	hunter_gatherer	non-FMT donors
Unknown_genus_45	3606MB_1118_055_A8	0	1	tetracycline	1	0	0	1	0	0	3606MB	not_within_past_6months	rural	non_industrialized	farmer	non-FMT donors
Unknown_genus_45	3790QQ_0218_002_G3	0	1	tetracycline	1	0	0	1	0	0	3790QQ	not_within_past_6months	rural	non_industrialized	hunter_gatherer_to_farmer	non-FMT donors
Unknown_genus_46	0676ZQ_0218_011_H6	0	2	tetracycline	2	0	0	1	0	1	0676ZQ	not_within_past_6months	rural	non_industrialized	pastoralist	non-FMT donors
Unknown_genus_47	0676ZQ_0218_011_B3	0	1	tetracycline	1	0	0	1	0	0	0676ZQ	not_within_past_6months	rural	non_industrialized	pastoralist	non-FMT donors
Unknown_genus_47	5645FP_0918_058_E1	0	0	None	0	0	0	0	0	0	5645FP	not_within_past_6months	rural	non_industrialized	farmer	non-FMT donors
Unknown_genus_48	3401SE_0218_027_C12	0	1	bacitracin	1	0	0	0	1	0	3401SE	not_within_past_6months	rural	non_industrialized	hunter_gatherer	non-FMT donors
Unknown_genus_49	2880HW_0517_025_D11	0	3	beta-lactam; tetracycline	3	0	0	1	0	2	2880HW	not_within_past_6months	rural	non_industrialized	farmer	non-FMT donors
Unknown_genus_49	2880HW_0517_025_H4	0	3	beta-lactam; tetracycline	3	0	0	2	0	1	2880HW	not_within_past_6months	rural	non_industrialized	farmer	non-FMT donors
Unknown_genus_49	3401SE_0218_027_F2	0	2	tetracycline	2	0	0	1	0	1	3401SE	not_within_past_6months	rural	non_industrialized	hunter_gatherer	non-FMT donors
Unknown_genus_49	8088VK_0218_021_B4	0	3	macrolide-lincosamide-streptogramin; tetracycline	3	0	0	2	0	1	8088VK	not_within_past_6months	rural	non_industrialized	hunter_gatherer	non-FMT donors
Unknown_genus_49	8131GG_1118_056_E6	0	3	beta-lactam; tetracycline	3	0	0	2	0	1	8131GG	not_within_past_6months	urban	non_industrialized	farmer_to_western	non-FMT donors
Unknown_genus_49	9423BV_0218_026_B1	0	3	beta-lactam; macrolide-lincosamide-streptogramin; tetracycline	3	0	0	1	0	2	9423BV	not_within_past_6months	rural	non_industrialized	hunter_gatherer	non-FMT donors
Unknown_genus_5	4452YQ_0918_057_F9	0	2	aminoglycoside; tetracycline	2	0	0	2	0	0	4452YQ	not_within_past_6months	urban	non_industrialized	farmer_to_western	non-FMT donors
Unknown_genus_5	aa_0143_0001_e2	0	0	None	0	0	0	0	0	0	aa	not_within_past_6months	urban	industrialized	western	FMT donors
Unknown_genus_50	4324HL_0218_028_G6	0	1	aminoglycoside	1	0	0	1	0	0	4324HL	not_within_past_6months	rural	non_industrialized	hunter_gatherer_to_farmer	non-FMT donors
Unknown_genus_51	0676ZQ_0218_016_F2	0	5	beta-lactam; macrolide-lincosamide-streptogramin; tetracycline	4	0	0	4	0	1	0676ZQ	not_within_past_6months	rural	non_industrialized	pastoralist	non-FMT donors
Unknown_genus_51	1462YY_0218_030_B8	0	3	beta-lactam; tetracycline	3	0	0	2	0	1	1462YY	not_within_past_6months	rural	non_industrialized	pastoralist	non-FMT donors
Unknown_genus_51	3050YG_0918_062_A1	0	3	beta-lactam; tetracycline	3	0	0	2	0	1	3050YG	not_within_past_6months	rural	non_industrialized	farmer	non-FMT donors
Unknown_genus_51	3050YG_0918_062_A10	0	3	beta-lactam; tetracycline	3	0	0	2	0	1	3050YG	not_within_past_6months	rural	non_industrialized	farmer	non-FMT donors
Unknown_genus_51	3606MB_1118_055_G1	0	4	beta-lactam; macrolide-lincosamide-streptogramin; tetracycline	4	0	0	3	0	1	3606MB	not_within_past_6months	rural	non_industrialized	farmer	non-FMT donors
Unknown_genus_51	4452YQ_0918_057_C8	0	3	beta-lactam; tetracycline	3	0	0	2	0	1	4452YQ	not_within_past_6months	urban	non_industrialized	farmer_to_western	non-FMT donors
Unknown_genus_51	4452YQ_0918_057_F7	0	3	beta-lactam; tetracycline	3	0	0	2	0	1	4452YQ	not_within_past_6months	urban	non_industrialized	farmer_to_western	non-FMT donors
Unknown_genus_51	5359PL_0918_053_A1	0	2	tetracycline	2	0	0	1	0	1	5359PL	not_within_past_6months	rural	non_industrialized	fisherman	non-FMT donors
Unknown_genus_51	5359PL_0918_053_A8	0	3	beta-lactam; tetracycline	3	0	0	1	0	2	5359PL	not_within_past_6months	rural	non_industrialized	fisherman	non-FMT donors
Unknown_genus_51	5359PL_0918_053_E11	0	2	tetracycline	2	0	0	1	0	1	5359PL	not_within_past_6months	rural	non_industrialized	fisherman	non-FMT donors
Unknown_genus_51	5399ZK_0218_024_A11	0	5	beta-lactam; macrolide-lincosamide-streptogramin; tetracycline	4	0	0	3	0	2	5399ZK	not_within_past_6months	rural	non_industrialized	pastoralist	non-FMT donors
Unknown_genus_51	5399ZK_0218_024_E6	0	4	beta-lactam; macrolide-lincosamide-streptogramin; tetracycline	4	0	0	3	0	1	5399ZK	not_within_past_6months	rural	non_industrialized	pastoralist	non-FMT donors
Unknown_genus_51	5645FP_0918_058_B12	0	2	tetracycline	2	0	0	1	0	1	5645FP	not_within_past_6months	rural	non_industrialized	farmer	non-FMT donors
Unknown_genus_51	5893AJ_0218_015_A7	0	5	beta-lactam; macrolide-lincosamide-streptogramin; tetracycline	4	0	0	3	0	2	5893AJ	not_within_past_6months	rural	non_industrialized	hunter_gatherer	non-FMT donors
Unknown_genus_51	5893AJ_0218_015_D3	0	3	beta-lactam; tetracycline	3	0	0	1	0	2	5893AJ	not_within_past_6months	rural	non_industrialized	hunter_gatherer	non-FMT donors
Unknown_genus_51	5893AJ_0218_015_E2	0	2	tetracycline	2	0	0	1	0	1	5893AJ	not_within_past_6months	rural	non_industrialized	hunter_gatherer	non-FMT donors
Unknown_genus_51	8088VK_0218_021_E4	0	3	beta-lactam; tetracycline	3	0	0	2	0	1	8088VK	not_within_past_6months	rural	non_industrialized	hunter_gatherer	non-FMT donors
Unknown_genus_51	8088VK_0218_021_H3	0	3	macrolide-lincosamide-streptogramin; tetracycline	3	0	0	2	0	1	8088VK	not_within_past_6months	rural	non_industrialized	hunter_gatherer	non-FMT donors
Unknown_genus_51	8144JZ_0517_029_D4	0	3	beta-lactam; tetracycline	3	0	0	2	0	1	8144JZ	not_within_past_6months	rural	non_industrialized	farmer	non-FMT donors
Unknown_genus_51	9261TC_1118_065_E7	0	4	beta-lactam; tetracycline	3	0	0	3	0	1	9261TC	not_within_past_6months	rural	non_industrialized	farmer	non-FMT donors
Unknown_genus_51	9818IA_1118_067_H5	0	3	beta-lactam; macrolide-lincosamide-streptogramin; tetracycline	3	0	0	2	0	1	9818IA	not_within_past_6months	rural	non_industrialized	farmer	non-FMT donors
Unknown_genus_52	3790QQ_0218_002_F11	0	0	None	0	0	0	0	0	0	3790QQ	not_within_past_6months	rural	non_industrialized	hunter_gatherer_to_farmer	non-FMT donors
Unknown_genus_52	5645FP_0918_058_B1	0	0	None	0	0	0	0	0	0	5645FP	not_within_past_6months	rural	non_industrialized	farmer	non-FMT donors
Unknown_genus_52	5645FP_0918_058_D6	0	0	None	0	0	0	0	0	0	5645FP	not_within_past_6months	rural	non_industrialized	farmer	non-FMT donors
Unknown_genus_53	6383DG_0717_005_H7	0	2	chloramphenicol; tetracycline	2	0	1	0	0	1	6383DG	not_within_past_6months	rural	industrialized	hunter_gatherer_to_western	non-FMT donors
Unknown_genus_54	3050YG_0918_062_F5	0	2	beta-lactam; tetracycline	2	0	0	1	0	1	3050YG	not_within_past_6months	rural	non_industrialized	farmer	non-FMT donors
Unknown_genus_54	3401SE_0218_027_B4	0	2	tetracycline	2	0	0	1	0	1	3401SE	not_within_past_6months	rural	non_industrialized	hunter_gatherer	non-FMT donors
Unknown_genus_54	3606MB_1118_055_A6	0	4	beta-lactam; macrolide-lincosamide-streptogramin; tetracycline	3	0	0	3	0	1	3606MB	not_within_past_6months	rural	non_industrialized	farmer	non-FMT donors
Unknown_genus_54	4452YQ_0918_057_C5	0	3	beta-lactam; tetracycline	3	0	0	2	0	1	4452YQ	not_within_past_6months	urban	non_industrialized	farmer_to_western	non-FMT donors
Unknown_genus_54	5359PL_0918_053_A9	0	2	tetracycline	2	0	0	1	0	1	5359PL	not_within_past_6months	rural	non_industrialized	fisherman	non-FMT donors
Unknown_genus_54	5399ZK_0218_024_E3	0	3	beta-lactam; tetracycline	3	0	0	2	0	1	5399ZK	not_within_past_6months	rural	non_industrialized	pastoralist	non-FMT donors
Unknown_genus_54	5893AJ_0218_015_F4	0	2	tetracycline	2	0	0	1	0	1	5893AJ	not_within_past_6months	rural	non_industrialized	hunter_gatherer	non-FMT donors
Unknown_genus_54	7481HP_0218_051_G11	0	4	beta-lactam; tetracycline	3	0	0	3	0	1	7481HP	not_within_past_6months	rural	non_industrialized	NA	non-FMT donors
Unknown_genus_54	8088VK_0218_021_F6	0	2	tetracycline	2	0	0	1	0	1	8088VK	not_within_past_6months	rural	non_industrialized	hunter_gatherer	non-FMT donors
Unknown_genus_55	6587MW_0918_035_C1	0	0	None	0	0	0	0	0	0	6587MW	not_within_past_6months	urban	non_industrialized	farmer_to_western	non-FMT donors
Unknown_genus_56	3790QQ_0918_046_C12	0	0	None	0	0	0	0	0	0	3790QQ	not_within_past_6months	rural	non_industrialized	hunter_gatherer_to_farmer	non-FMT donors
Unknown_genus_56	3790QQ_0918_046_D5	0	1	tetracycline	1	0	0	0	1	0	3790QQ	not_within_past_6months	rural	non_industrialized	hunter_gatherer_to_farmer	non-FMT donors
Unknown_genus_57	8855YD_0918_039_D2	0	51	aminoglycoside; bacitracin; beta-lactam; fosmidomycin; kasugamycin; macrolide-lincosamide-streptogramin; multidrug; polymyxin; quinolone; sulfonamide; tetracycline; unclassified	46	2	0	13	36	0	8855YD	not_within_past_6months	rural	non_industrialized	farmer	non-FMT donors
Unknown_genus_58	8634BP_0918_043_A6	0	1	bacitracin	1	0	0	1	0	0	8634BP	not_within_past_6months	rural	non_industrialized	farmer	non-FMT donors
Unknown_genus_59	3606MB_1118_055_D8	0	2	tetracycline	2	0	1	1	0	0	3606MB	not_within_past_6months	rural	non_industrialized	farmer	non-FMT donors
Unknown_genus_6	1462YY_0218_030_G7	0	1	tetracycline	1	0	0	1	0	0	1462YY	not_within_past_6months	rural	non_industrialized	pastoralist	non-FMT donors
Unknown_genus_6	3050YG_0918_062_D6	0	0	None	0	0	0	0	0	0	3050YG	not_within_past_6months	rural	non_industrialized	farmer	non-FMT donors
Unknown_genus_6	3050YG_0918_062_G4	0	2	tetracycline; vancomycin	2	0	0	1	1	0	3050YG	not_within_past_6months	rural	non_industrialized	farmer	non-FMT donors
Unknown_genus_60	3606MB_1118_055_G6	0	6	aminoglycoside; beta-lactam; macrolide-lincosamide-streptogramin; sulfonamide; tetracycline; trimethoprim	6	1	0	0	5	0	3606MB	not_within_past_6months	rural	non_industrialized	farmer	non-FMT donors
Unknown_genus_61	0262AD_0917_052_A8	0	1	tetracycline	1	0	0	1	0	0	0262AD	not_within_past_6months	urban	industrialized	western	non-FMT donors
Unknown_genus_61	3606MB_1118_055_C1	0	1	tetracycline	1	0	1	0	0	0	3606MB	not_within_past_6months	rural	non_industrialized	farmer	non-FMT donors
Unknown_genus_62	2807EA_1118_063_D2	0	1	tetracycline	1	0	0	1	0	0	2807EA	not_within_past_6months	rural	non_industrialized	farmer	non-FMT donors
Unknown_genus_62	3606MB_1118_055_F10	0	1	tetracycline	1	0	0	0	1	0	3606MB	not_within_past_6months	rural	non_industrialized	farmer	non-FMT donors
Unknown_genus_63	8131GG_1118_056_H2	0	1	tetracycline	1	0	0	1	0	0	8131GG	not_within_past_6months	urban	non_industrialized	farmer_to_western	non-FMT donors
Unknown_genus_64	5359PL_0918_053_G4	0	2	beta-lactam; tetracycline	2	0	0	2	0	0	5359PL	not_within_past_6months	rural	non_industrialized	fisherman	non-FMT donors
Unknown_genus_65	5359PL_0918_053_D2	0	1	tetracycline	1	0	0	1	0	0	5359PL	not_within_past_6months	rural	non_industrialized	fisherman	non-FMT donors
Unknown_genus_65	5359PL_0918_053_D3	0	1	tetracycline	1	0	0	1	0	0	5359PL	not_within_past_6months	rural	non_industrialized	fisherman	non-FMT donors
Unknown_genus_66	5359PL_0918_053_H1	0	1	tetracycline	1	0	0	1	0	0	5359PL	not_within_past_6months	rural	non_industrialized	fisherman	non-FMT donors
Unknown_genus_66	8131GG_1118_056_D5	0	2	beta-lactam; tetracycline	2	0	0	2	0	0	8131GG	not_within_past_6months	urban	non_industrialized	farmer_to_western	non-FMT donors
Unknown_genus_67	8131GG_1118_056_C12	0	1	tetracycline	1	0	0	1	0	0	8131GG	not_within_past_6months	urban	non_industrialized	farmer_to_western	non-FMT donors
Unknown_genus_68	0262AD_0917_052_G5	0	1	tetracycline	1	0	1	0	0	0	0262AD	not_within_past_6months	urban	industrialized	western	non-FMT donors
Unknown_genus_68	2807EA_1118_063_A6	0	2	tetracycline	2	0	0	2	0	0	2807EA	not_within_past_6months	rural	non_industrialized	farmer	non-FMT donors
Unknown_genus_68	8131GG_1118_056_E3	0	1	tetracycline	1	0	0	1	0	0	8131GG	not_within_past_6months	urban	non_industrialized	farmer_to_western	non-FMT donors
Unknown_genus_69	8131GG_1118_056_F9	0	1	tetracycline	1	0	1	0	0	0	8131GG	not_within_past_6months	urban	non_industrialized	farmer_to_western	non-FMT donors
Unknown_genus_7	3401SE_0218_027_G11	0	2	tetracycline	1	0	0	0	1	1	3401SE	not_within_past_6months	rural	non_industrialized	hunter_gatherer	non-FMT donors
Unknown_genus_70	8131GG_1118_056_B9	0	0	None	0	0	0	0	0	0	8131GG	not_within_past_6months	urban	non_industrialized	farmer_to_western	non-FMT donors
Unknown_genus_71	8131GG_1118_056_E8	0	1	vancomycin	1	0	0	0	1	0	8131GG	not_within_past_6months	urban	non_industrialized	farmer_to_western	non-FMT donors
Unknown_genus_72	8131GG_1118_056_F10	0	1	tetracycline	1	0	1	0	0	0	8131GG	not_within_past_6months	urban	non_industrialized	farmer_to_western	non-FMT donors
Unknown_genus_73	8131GG_1118_056_F6	0	2	tetracycline	2	0	1	1	0	0	8131GG	not_within_past_6months	urban	non_industrialized	farmer_to_western	non-FMT donors
Unknown_genus_74	8131GG_1118_056_H6	0	1	tetracycline	1	0	0	1	0	0	8131GG	not_within_past_6months	urban	non_industrialized	farmer_to_western	non-FMT donors
Unknown_genus_75	5359PL_0918_053_H12	0	0	None	0	0	0	0	0	0	5359PL	not_within_past_6months	rural	non_industrialized	fisherman	non-FMT donors
Unknown_genus_76	0471HH_0918_059_D1	0	2	tetracycline	2	0	0	2	0	0	0471HH	not_within_past_6months	urban	non_industrialized	farmer_to_western	non-FMT donors
Unknown_genus_76	5359PL_0918_053_F8	0	2	tetracycline	2	0	1	1	0	0	5359PL	not_within_past_6months	rural	non_industrialized	fisherman	non-FMT donors
Unknown_genus_77	5359PL_0918_053_E2	0	2	beta-lactam; tetracycline	2	0	0	2	0	0	5359PL	not_within_past_6months	rural	non_industrialized	fisherman	non-FMT donors
Unknown_genus_78	2807EA_1118_063_B11	0	1	tetracycline	1	0	0	0	1	0	2807EA	not_within_past_6months	rural	non_industrialized	farmer	non-FMT donors
Unknown_genus_78	5359PL_0918_053_G10	0	0	None	0	0	0	0	0	0	5359PL	not_within_past_6months	rural	non_industrialized	fisherman	non-FMT donors
Unknown_genus_79	8131GG_1118_056_H10	0	1	tetracycline	1	0	0	1	0	0	8131GG	not_within_past_6months	urban	non_industrialized	farmer_to_western	non-FMT donors
Unknown_genus_8	3032MC_0218_023_G5	0	1	tetracycline	1	0	0	1	0	0	3032MC	not_within_past_6months	rural	non_industrialized	hunter_gatherer_to_farmer	non-FMT donors
Unknown_genus_8	3050YG_0918_062_D10	0	1	tetracycline	1	0	0	1	0	0	3050YG	not_within_past_6months	rural	non_industrialized	farmer	non-FMT donors
Unknown_genus_8	5359PL_0918_053_C5	0	1	tetracycline	1	0	0	1	0	0	5359PL	not_within_past_6months	rural	non_industrialized	fisherman	non-FMT donors
Unknown_genus_80	5359PL_0918_053_F4	0	0	None	0	0	0	0	0	0	5359PL	not_within_past_6months	rural	non_industrialized	fisherman	non-FMT donors
Unknown_genus_81	2807EA_1118_063_H5	0	2	tetracycline	2	0	0	2	0	0	2807EA	not_within_past_6months	rural	non_industrialized	farmer	non-FMT donors
Unknown_genus_82	4452YQ_0918_057_F2	0	2	tetracycline	2	0	0	2	0	0	4452YQ	not_within_past_6months	urban	non_industrialized	farmer_to_western	non-FMT donors
Unknown_genus_83	2807EA_1118_063_C3	0	1	tetracycline	1	0	0	1	0	0	2807EA	not_within_past_6months	rural	non_industrialized	farmer	non-FMT donors
Unknown_genus_84	2807EA_1118_063_F9	0	1	tetracycline	1	0	1	0	0	0	2807EA	not_within_past_6months	rural	non_industrialized	farmer	non-FMT donors
Unknown_genus_85	2807EA_1118_063_B4	0	1	tetracycline	1	0	0	1	0	0	2807EA	not_within_past_6months	rural	non_industrialized	farmer	non-FMT donors
Unknown_genus_86	2807EA_1118_063_D8	0	1	tetracycline	1	0	0	0	1	0	2807EA	not_within_past_6months	rural	non_industrialized	farmer	non-FMT donors
Unknown_genus_87	2807EA_1118_063_H10	0	0	None	0	0	0	0	0	0	2807EA	not_within_past_6months	rural	non_industrialized	farmer	non-FMT donors
Unknown_genus_88	2807EA_1118_063_E6	0	2	tetracycline	2	0	0	2	0	0	2807EA	not_within_past_6months	rural	non_industrialized	farmer	non-FMT donors
Unknown_genus_89	4452YQ_0918_057_F10	0	1	tetracycline	1	0	0	1	0	0	4452YQ	not_within_past_6months	urban	non_industrialized	farmer_to_western	non-FMT donors
Unknown_genus_9	0262AD_0917_052_F9	0	1	tetracycline	1	0	0	1	0	0	0262AD	not_within_past_6months	urban	industrialized	western	non-FMT donors
Unknown_genus_9	7652PC_0417_003_C6	0	0	None	0	0	0	0	0	0	7652PC	not_within_past_6months	rural	industrialized	western	non-FMT donors
Unknown_genus_90	0471HH_0918_059_H8	0	1	tetracycline	1	0	0	1	0	0	0471HH	not_within_past_6months	urban	non_industrialized	farmer_to_western	non-FMT donors
Unknown_genus_91	0471HH_0918_059_A10	0	0	None	0	0	0	0	0	0	0471HH	not_within_past_6months	urban	non_industrialized	farmer_to_western	non-FMT donors
Unknown_genus_92	0471HH_0918_059_E6	0	0	None	0	0	0	0	0	0	0471HH	not_within_past_6months	urban	non_industrialized	farmer_to_western	non-FMT donors
Unknown_genus_93	0262AD_0917_052_G1	0	0	None	0	0	0	0	0	0	0262AD	not_within_past_6months	urban	industrialized	western	non-FMT donors
Unknown_genus_93	0471HH_0918_059_C11	0	0	None	0	0	0	0	0	0	0471HH	not_within_past_6months	urban	non_industrialized	farmer_to_western	non-FMT donors
Unknown_genus_94	0471HH_0918_059_H1	0	1	tetracycline	1	0	0	1	0	0	0471HH	not_within_past_6months	urban	non_industrialized	farmer_to_western	non-FMT donors
Unknown_genus_95	0471HH_0918_059_G11	0	1	tetracycline	1	0	0	1	0	0	0471HH	not_within_past_6months	urban	non_industrialized	farmer_to_western	non-FMT donors
Unknown_genus_96	3050YG_0918_062_G11	0	1	tetracycline	1	0	0	1	0	0	3050YG	not_within_past_6months	rural	non_industrialized	farmer	non-FMT donors
Unknown_genus_97	3050YG_0918_062_H9	0	0	None	0	0	0	0	0	0	3050YG	not_within_past_6months	rural	non_industrialized	farmer	non-FMT donors
Unknown_genus_98	5645FP_0918_058_G6	0	0	None	0	0	0	0	0	0	5645FP	not_within_past_6months	rural	non_industrialized	farmer	non-FMT donors
Unknown_genus_99	3050YG_0918_062_E10	0	1	tetracycline	1	0	0	1	0	0	3050YG	not_within_past_6months	rural	non_industrialized	farmer	non-FMT donors
Veillonella_dispar	9477JT_0917_001_D2	0	0	None	0	0	0	0	0	0	9477JT	not_within_past_6months	urban	industrialized	western	non-FMT donors
Veillonella_dispar	9477JT_0917_001_G11	0	0	None	0	0	0	0	0	0	9477JT	not_within_past_6months	urban	industrialized	western	non-FMT donors
Veillonella_dispar	bj_0095_0068_a7	0	0	None	0	0	0	0	0	0	bj	not_within_past_6months	urban	industrialized	western	FMT donors
Veillonella_dispar	bj_0095_0068_b6	0	0	None	0	0	0	0	0	0	bj	not_within_past_6months	urban	industrialized	western	FMT donors
Veillonella_dispar	bj_0095_0068_g5	0	1	tetracycline	1	0	1	0	0	0	bj	not_within_past_6months	urban	industrialized	western	FMT donors
Veillonella_parvula	0471HH_0918_059_A6	0	0	None	0	0	0	0	0	0	0471HH	not_within_past_6months	urban	non_industrialized	farmer_to_western	non-FMT donors
Veillonella_parvula	0676ZQ_0218_001_B8	0	1	tetracycline	1	0	0	0	1	0	0676ZQ	not_within_past_6months	rural	non_industrialized	pastoralist	non-FMT donors
Veillonella_parvula	9423BV_0218_026_C3	0	0	None	0	0	0	0	0	0	9423BV	not_within_past_6months	rural	non_industrialized	hunter_gatherer	non-FMT donors
Veillonella_parvula	9477JT_0917_009_D9	0	0	None	0	0	0	0	0	0	9477JT	not_within_past_6months	urban	industrialized	western	non-FMT donors
Veillonella_parvula	bj_0095_0068_d7	0	0	None	0	0	0	0	0	0	bj	not_within_past_6months	urban	industrialized	western	FMT donors
Veillonella_rogosae	5359PL_0918_053_C11	0	0	None	0	0	0	0	0	0	5359PL	not_within_past_6months	rural	non_industrialized	fisherman	non-FMT donors
Veillonella_rogosae	9477JT_0917_001_E3	0	0	None	0	0	0	0	0	0	9477JT	not_within_past_6months	urban	industrialized	western	non-FMT donors
Veillonella_sp.	0676ZQ_0218_011_F9	0	1	tetracycline	1	0	0	0	1	0	0676ZQ	not_within_past_6months	rural	non_industrialized	pastoralist	non-FMT donors
Veillonella_sp.	2880HW_0517_025_B10	0	0	None	0	0	0	0	0	0	2880HW	not_within_past_6months	rural	non_industrialized	farmer	non-FMT donors
Veillonella_sp.	2880HW_0517_025_F8	0	0	None	0	0	0	0	0	0	2880HW	not_within_past_6months	rural	non_industrialized	farmer	non-FMT donors
Veillonella_sp.1	8306RM_0517_006_E5	0	0	None	0	0	0	0	0	0	8306RM	not_within_past_6months	rural	non_industrialized	farmer	non-FMT donors
Veillonella_sp.2	0676ZQ_0218_011_C4	0	1	tetracycline	1	0	0	0	1	0	0676ZQ	not_within_past_6months	rural	non_industrialized	pastoralist	non-FMT donors
Veillonella_tobetsuensis	2807EA_1118_063_B6	0	0	None	0	0	0	0	0	0	2807EA	not_within_past_6months	rural	non_industrialized	farmer	non-FMT donors
Veillonella_tobetsuensis	2807EA_1118_063_F5	0	0	None	0	0	0	0	0	0	2807EA	not_within_past_6months	rural	non_industrialized	farmer	non-FMT donors
Weissella_cibaria	4117FE_0918_037_E7	0	0	None	0	0	0	0	0	0	4117FE	not_within_past_6months	rural	non_industrialized	fisherman	non-FMT donors
Weissella_cibaria	4117FE_0918_037_G5	0	0	None	0	0	0	0	0	0	4117FE	not_within_past_6months	rural	non_industrialized	fisherman	non-FMT donors
Weissella_cibaria	6587MW_0918_035_A5	0	0	None	0	0	0	0	0	0	6587MW	not_within_past_6months	urban	non_industrialized	farmer_to_western	non-FMT donors
Weissella_cibaria	6587MW_0918_035_E12	0	0	None	0	0	0	0	0	0	6587MW	not_within_past_6months	urban	non_industrialized	farmer_to_western	non-FMT donors
Weissella_cibaria	8855YD_0918_039_B5	0	0	None	0	0	0	0	0	0	8855YD	not_within_past_6months	rural	non_industrialized	farmer	non-FMT donors
Weissella_confusa	2807EA_1118_063_B1	0	0	None	0	0	0	0	0	0	2807EA	not_within_past_6months	rural	non_industrialized	farmer	non-FMT donors
Weissella_confusa	2807EA_1118_063_D4	0	0	None	0	0	0	0	0	0	2807EA	not_within_past_6months	rural	non_industrialized	farmer	non-FMT donors
Weissella_confusa	3321JW_0918_034_B10	0	0	None	0	0	0	0	0	0	3321JW	not_within_past_6months	urban	non_industrialized	farmer_to_western	non-FMT donors
Weissella_confusa	3321JW_0918_034_C11	0	0	None	0	0	0	0	0	0	3321JW	not_within_past_6months	urban	non_industrialized	farmer_to_western	non-FMT donors
Weissella_confusa	4117FE_0918_037_A6	0	0	None	0	0	0	0	0	0	4117FE	not_within_past_6months	rural	non_industrialized	fisherman	non-FMT donors
Weissella_confusa	4117FE_0918_037_B5	0	0	None	0	0	0	0	0	0	4117FE	not_within_past_6months	rural	non_industrialized	fisherman	non-FMT donors
Weissella_confusa	4117FE_0918_037_E11	0	0	None	0	0	0	0	0	0	4117FE	not_within_past_6months	rural	non_industrialized	fisherman	non-FMT donors
Weissella_confusa	4117FE_0918_037_G7	0	0	None	0	0	0	0	0	0	4117FE	not_within_past_6months	rural	non_industrialized	fisherman	non-FMT donors
Weissella_confusa	4117FE_0918_037_H4	0	0	None	0	0	0	0	0	0	4117FE	not_within_past_6months	rural	non_industrialized	fisherman	non-FMT donors
Weissella_confusa	4117FE_0918_037_H9	0	0	None	0	0	0	0	0	0	4117FE	not_within_past_6months	rural	non_industrialized	fisherman	non-FMT donors
Weissella_confusa	6587MW_0918_035_B4	0	0	None	0	0	0	0	0	0	6587MW	not_within_past_6months	urban	non_industrialized	farmer_to_western	non-FMT donors
Weissella_confusa	6587MW_0918_035_B6	0	0	None	0	0	0	0	0	0	6587MW	not_within_past_6months	urban	non_industrialized	farmer_to_western	non-FMT donors
Weissella_confusa	6587MW_0918_035_F12	0	0	None	0	0	0	0	0	0	6587MW	not_within_past_6months	urban	non_industrialized	farmer_to_western	non-FMT donors
Weissella_confusa	6587MW_0918_035_H10	0	0	None	0	0	0	0	0	0	6587MW	not_within_past_6months	urban	non_industrialized	farmer_to_western	non-FMT donors
Weissella_paramesenteroides	8855YD_0918_039_F6	0	1	bacitracin	1	0	0	0	1	0	8855YD	not_within_past_6months	rural	non_industrialized	farmer	non-FMT donors
Weissella_sp.1	4117FE_0918_037_C8	0	0	None	0	0	0	0	0	0	4117FE	not_within_past_6months	rural	non_industrialized	fisherman	non-FMT donors
