# Supplementary material for: An omics-based framework for assessing the health risk of antimicrobial resistance genes
Source: Nat Commun. 2021 Aug 6;12:4765. doi: 10.1038/s41467-021-25096-3 (PMC8346589; doi:10.1038/s41467-021-25096-3)
Supplement: Supplementary file 11 — Supplementary Data 7 [file 41467_2021_25096_MOESM11_ESM.txt]

Species	Genome	ARG	GeneID	contig	subtype	type	Rank	Donor	Country	Location	EthnicGroup	bmi	Urban	Lifestyle	Lifestyle2	gene	FMT_donor
Bacteroides_uniformis	0262AD_0917_052_A6	AAL91930	0262AD_0917_052_A6_prokka.faa_LECMGOIM_03232	LECMGOIM	macrolide-lincosamide-streptogramin__ermB	macrolide-lincosamide-streptogramin	I	0262AD	finland	helsinki	finnish	NA	urban	industrialized	western	3232	FALSE
Bacteroides_uniformis	0262AD_0917_052_A6	ZP_04556181	0262AD_0917_052_A6_prokka.faa_LECMGOIM_03239	LECMGOIM	aminoglycoside__aadE	aminoglycoside	III	0262AD	finland	helsinki	finnish	NA	urban	industrialized	western	3239	FALSE
Bacteroides_uniformis	0262AD_0917_052_A6	P30898	0262AD_0917_052_A6_prokka.faa_LECMGOIM_01598	LECMGOIM	beta-lactam__class A beta-lactamase	beta-lactam	III	0262AD	finland	helsinki	finnish	NA	urban	industrialized	western	1598	FALSE
Bacteroides_uniformis	0262AD_0917_052_A6	Q08425	0262AD_0917_052_A6_prokka.faa_LECMGOIM_03428	LECMGOIM	tetracycline__tetQ	tetracycline	III	0262AD	finland	helsinki	finnish	NA	urban	industrialized	western	3428	FALSE
Unknown_genus_61	0262AD_0917_052_A8	ZP_04668102	0262AD_0917_052_A8_prokka.faa_COAAPPAG_01987	COAAPPAG	tetracycline__tetO	tetracycline	III	0262AD	finland	helsinki	finnish	NA	urban	industrialized	western	1987	FALSE
Faecalibacterium_prausnitzii_2	0262AD_0917_052_B6	ABV82120	0262AD_0917_052_B6_prokka.faa_GJOENHKM_02732	GJOENHKM	tetracycline__tet32	tetracycline	III	0262AD	finland	helsinki	finnish	NA	urban	industrialized	western	2732	FALSE
Parabacteroides_distasonis	0262AD_0917_052_B8	CAA67773	0262AD_0917_052_B8_prokka.faa_NAKCFAMC_04154	NAKCFAMC	aminoglycoside__aph(3')-III	aminoglycoside	I	0262AD	finland	helsinki	finnish	NA	urban	industrialized	western	4154	FALSE
Bifidobacterium_adolescentis	0262AD_0917_052_C10	ZP_03917780	0262AD_0917_052_C10_prokka.faa_JEKNHHJL_01555	JEKNHHJL	tetracycline__tetM	tetracycline	II	0262AD	finland	helsinki	finnish	NA	urban	industrialized	western	1555	FALSE
Bacteroides_vulgatus	0262AD_0917_052_C3	P70882	0262AD_0917_052_C3_prokka.faa_ALKGHILG_02185	ALKGHILG	tetracycline__tetQ	tetracycline	III	0262AD	finland	helsinki	finnish	NA	urban	industrialized	western	2185	FALSE
Bacteroides_vulgatus	0262AD_0917_052_C3	AAL91930	0262AD_0917_052_C3_prokka.faa_ALKGHILG_03472	ALKGHILG	macrolide-lincosamide-streptogramin__ermB	macrolide-lincosamide-streptogramin	I	0262AD	finland	helsinki	finnish	NA	urban	industrialized	western	3472	FALSE
Bacteroides_ovatus	0262AD_0917_052_C4	AF118110.1.gene1.p01	0262AD_0917_052_C4_prokka.faa_LHKINIDI_05221	LHKINIDI	beta-lactam__CfxA2	beta-lactam	III	0262AD	finland	helsinki	finnish	NA	urban	industrialized	western	5221	FALSE
Bacteroides_ovatus	0262AD_0917_052_C4	P70882	0262AD_0917_052_C4_prokka.faa_LHKINIDI_05463	LHKINIDI	tetracycline__tetQ	tetracycline	III	0262AD	finland	helsinki	finnish	NA	urban	industrialized	western	5463	FALSE
Eubacterium_rectale	0262AD_0917_052_D2	YP_002937728	0262AD_0917_052_D2_prokka.faa_DLEJOFGJ_00205	DLEJOFGJ	bacitracin__bacA	bacitracin	III	0262AD	finland	helsinki	finnish	NA	urban	industrialized	western	205	FALSE
Eubacterium_rectale	0262AD_0917_052_D2	ZP_01072284	0262AD_0917_052_D2_prokka.faa_DLEJOFGJ_02436	DLEJOFGJ	tetracycline__tetM	tetracycline	II	0262AD	finland	helsinki	finnish	NA	urban	industrialized	western	2436	FALSE
Bacteroides_clarus	0262AD_0917_052_E10	P70882	0262AD_0917_052_E10_prokka.faa_DGBNFPOF_00276	DGBNFPOF	tetracycline__tetQ	tetracycline	III	0262AD	finland	helsinki	finnish	NA	urban	industrialized	western	276	FALSE
Unknown_genus_107	0262AD_0917_052_E11	X74948.gene.p01	0262AD_0917_052_E11_prokka.faa_BLBGAAAC_01943	BLBGAAAC	chloramphenicol__catS	chloramphenicol	Unassessed	0262AD	finland	helsinki	finnish	NA	urban	industrialized	western	1943	FALSE
Bacteroides_dorei	0262AD_0917_052_E2	CAC47932	0262AD_0917_052_E2_prokka.faa_PAOKBODG_04759	PAOKBODG	tetracycline__tetX	tetracycline	IV	0262AD	finland	helsinki	finnish	NA	urban	industrialized	western	4759	FALSE
Bacteroides_dorei	0262AD_0917_052_E2	ZP_04556181	0262AD_0917_052_E2_prokka.faa_PAOKBODG_02795	PAOKBODG	aminoglycoside__aadE	aminoglycoside	III	0262AD	finland	helsinki	finnish	NA	urban	industrialized	western	2795	FALSE
Bacteroides_dorei	0262AD_0917_052_E2	AAL91930	0262AD_0917_052_E2_prokka.faa_PAOKBODG_02803	PAOKBODG	macrolide-lincosamide-streptogramin__ermB	macrolide-lincosamide-streptogramin	I	0262AD	finland	helsinki	finnish	NA	urban	industrialized	western	2803	FALSE
Bacteroides_dorei	0262AD_0917_052_E2	P70882	0262AD_0917_052_E2_prokka.faa_PAOKBODG_01302	PAOKBODG	tetracycline__tetQ	tetracycline	III	0262AD	finland	helsinki	finnish	NA	urban	industrialized	western	1302	FALSE
Bacteroides_vulgatus	0262AD_0917_052_E5	Q08425	0262AD_0917_052_E5_prokka.faa_LBOAEBIP_03863	LBOAEBIP	tetracycline__tetQ	tetracycline	III	0262AD	finland	helsinki	finnish	NA	urban	industrialized	western	3863	FALSE
Bacteroides_fragilis	0262AD_0917_052_F2	YP_210868	0262AD_0917_052_F2_prokka.faa_BOPEACCD_00637	BOPEACCD	beta-lactam__class A beta-lactamase	beta-lactam	III	0262AD	finland	helsinki	finnish	NA	urban	industrialized	western	637	FALSE
Bacteroides_fragilis	0262AD_0917_052_F2	Z21523.gene.p01	0262AD_0917_052_F2_prokka.faa_BOPEACCD_02001	BOPEACCD	tetracycline__tetQ	tetracycline	III	0262AD	finland	helsinki	finnish	NA	urban	industrialized	western	2001	FALSE
Bacteroides_finegoldii	0262AD_0917_052_F4	P70882	0262AD_0917_052_F4_prokka.faa_OKFAFLMN_04130	OKFAFLMN	tetracycline__tetQ	tetracycline	III	0262AD	finland	helsinki	finnish	NA	urban	industrialized	western	4130	FALSE
Bacteroides_finegoldii	0262AD_0917_052_F4	AAC37034	0262AD_0917_052_F4_prokka.faa_OKFAFLMN_01891	OKFAFLMN	macrolide-lincosamide-streptogramin__ermG	macrolide-lincosamide-streptogramin	III	0262AD	finland	helsinki	finnish	NA	urban	industrialized	western	1891	FALSE
Bacteroides_finegoldii	0262AD_0917_052_F4	YP_001396002	0262AD_0917_052_F4_prokka.faa_OKFAFLMN_04370	OKFAFLMN	macrolide-lincosamide-streptogramin__mefA	macrolide-lincosamide-streptogramin	III	0262AD	finland	helsinki	finnish	NA	urban	industrialized	western	4370	FALSE
Unknown_genus_9	0262AD_0917_052_F9	ABV82118	0262AD_0917_052_F9_prokka.faa_FCPGGKPG_02919	FCPGGKPG	tetracycline__tet32	tetracycline	III	0262AD	finland	helsinki	finnish	NA	urban	industrialized	western	2919	FALSE
Bacteroides_dorei	0262AD_0917_052_G10	Q52360	0262AD_0917_052_G10_prokka.faa_BLOPPDAC_03364	BLOPPDAC	tetracycline__tetQ	tetracycline	III	0262AD	finland	helsinki	finnish	NA	urban	industrialized	western	3364	FALSE
Bacteroides_dorei	0262AD_0917_052_G10	P70882	0262AD_0917_052_G10_prokka.faa_BLOPPDAC_04327	BLOPPDAC	tetracycline__tetQ	tetracycline	III	0262AD	finland	helsinki	finnish	NA	urban	industrialized	western	4327	FALSE
Bacteroides_dorei	0262AD_0917_052_G10	AAA27431	0262AD_0917_052_G10_prokka.faa_BLOPPDAC_03363	BLOPPDAC	macrolide-lincosamide-streptogramin__ermF	macrolide-lincosamide-streptogramin	III	0262AD	finland	helsinki	finnish	NA	urban	industrialized	western	3363	FALSE
Bacteroides_dorei	0262AD_0917_052_G10	AF118110.1.gene1.p01	0262AD_0917_052_G10_prokka.faa_BLOPPDAC_01600	BLOPPDAC	beta-lactam__CfxA2	beta-lactam	III	0262AD	finland	helsinki	finnish	NA	urban	industrialized	western	1600	FALSE
Unknown_genus_15	0262AD_0917_052_G3	AF337947.1.gene2.p01	0262AD_0917_052_G3_prokka.faa_GODINGJF_03105	GODINGJF	aminoglycoside__aac(6')-I	aminoglycoside	III	0262AD	finland	helsinki	finnish	NA	urban	industrialized	western	3105	FALSE
Unknown_genus_15	0262AD_0917_052_G3	X74948.gene.p01	0262AD_0917_052_G3_prokka.faa_GODINGJF_01326	GODINGJF	chloramphenicol__catS	chloramphenicol	Unassessed	0262AD	finland	helsinki	finnish	NA	urban	industrialized	western	1326	FALSE
Unknown_genus_15	0262AD_0917_052_G3	AF337947.1.gene1.p01	0262AD_0917_052_G3_prokka.faa_GODINGJF_03106	GODINGJF	aminoglycoside__aph_2____II	aminoglycoside	Unassessed	0262AD	finland	helsinki	finnish	NA	urban	industrialized	western	3106	FALSE
Unknown_genus_15	0262AD_0917_052_G3	ZP_04556181	0262AD_0917_052_G3_prokka.faa_GODINGJF_00143	GODINGJF	aminoglycoside__aadE	aminoglycoside	III	0262AD	finland	helsinki	finnish	NA	urban	industrialized	western	143	FALSE
Oscillibacter_sp.	0262AD_0917_052_G4	AJ222769.gene.p01	0262AD_0917_052_G4_prokka.faa_DEAJLFNA_01320	DEAJLFNA	tetracycline__tetW	tetracycline	III	0262AD	finland	helsinki	finnish	NA	urban	industrialized	western	1320	FALSE
Unknown_genus_68	0262AD_0917_052_G5	ZP_03923764	0262AD_0917_052_G5_prokka.faa_HLJBDKMN_00898	HLJBDKMN	tetracycline__tetO	tetracycline	II	0262AD	finland	helsinki	finnish	NA	urban	industrialized	western	898	FALSE
Blautia_wexlerae	0262AD_0917_052_G9	ZP_03923764	0262AD_0917_052_G9_prokka.faa_JEIPHGLO_02650	JEIPHGLO	tetracycline__tetO	tetracycline	II	0262AD	finland	helsinki	finnish	NA	urban	industrialized	western	2650	FALSE
Unknown_genus_33	0262AD_0917_052_H12	AJ222769.gene.p01	0262AD_0917_052_H12_prokka.faa_JLAPDHHF_01024	JLAPDHHF	tetracycline__tetW	tetracycline	III	0262AD	finland	helsinki	finnish	NA	urban	industrialized	western	1024	FALSE
Butyricicoccus_sp.	0262AD_0917_052_H4	ABV82120	0262AD_0917_052_H4_prokka.faa_FMAIDKHP_02963	FMAIDKHP	tetracycline__tet32	tetracycline	III	0262AD	finland	helsinki	finnish	NA	urban	industrialized	western	2963	FALSE
Butyricicoccus_sp.	0262AD_0917_052_H4	AJ222769.gene.p01	0262AD_0917_052_H4_prokka.faa_FMAIDKHP_02418	FMAIDKHP	tetracycline__tetW	tetracycline	III	0262AD	finland	helsinki	finnish	NA	urban	industrialized	western	2418	FALSE
Bacteroides_vulgatus	0262AD_0917_052_H9	Q08425	0262AD_0917_052_H9_prokka.faa_JCDOCAPK_03588	JCDOCAPK	tetracycline__tetQ	tetracycline	III	0262AD	finland	helsinki	finnish	NA	urban	industrialized	western	3588	FALSE
Bacteroides_uniformis	0471HH_0918_059_A1	Z21523.gene.p01	0471HH_0918_059_A1_prokka.faa_DBOCFMMG_02100	DBOCFMMG	tetracycline__tetQ	tetracycline	III	0471HH	ghana	accra	ga	28.7	urban	non_industrialized	farmer_to_western	2100	FALSE
Bacteroides_uniformis	0471HH_0918_059_A1	P30898	0471HH_0918_059_A1_prokka.faa_DBOCFMMG_02977	DBOCFMMG	beta-lactam__class A beta-lactamase	beta-lactam	III	0471HH	ghana	accra	ga	28.7	urban	non_industrialized	farmer_to_western	2977	FALSE
Bacteroides_uniformis	0471HH_0918_059_A1	AF118110.1.gene1.p01	0471HH_0918_059_A1_prokka.faa_DBOCFMMG_00427	DBOCFMMG	beta-lactam__CfxA2	beta-lactam	III	0471HH	ghana	accra	ga	28.7	urban	non_industrialized	farmer_to_western	427	FALSE
Dorea_formicigenerans	0471HH_0918_059_A3	ZP_03923764	0471HH_0918_059_A3_prokka.faa_ONDBCKMH_01462	ONDBCKMH	tetracycline__tetO	tetracycline	II	0471HH	ghana	accra	ga	28.7	urban	non_industrialized	farmer_to_western	1462	FALSE
Dorea_sp.	0471HH_0918_059_A5	AJ295238.gene.p01	0471HH_0918_059_A5_prokka.faa_KHIOJOKO_00919	KHIOJOKO	tetracycline__tet32	tetracycline	III	0471HH	ghana	accra	ga	28.7	urban	non_industrialized	farmer_to_western	919	FALSE
Dorea_sp.	0471HH_0918_059_A5	CAP58293	0471HH_0918_059_A5_prokka.faa_KHIOJOKO_00920	KHIOJOKO	tetracycline__tet40	tetracycline	III	0471HH	ghana	accra	ga	28.7	urban	non_industrialized	farmer_to_western	920	FALSE
Bacteroides_stercoris	0471HH_0918_059_A8	P70882	0471HH_0918_059_A8_prokka.faa_ANEPOKDP_01776	ANEPOKDP	tetracycline__tetQ	tetracycline	III	0471HH	ghana	accra	ga	28.7	urban	non_industrialized	farmer_to_western	1776	FALSE
Collinsella_sp.20	0471HH_0918_059_B10	ABN80187	0471HH_0918_059_B10_prokka.faa_KOMHICFF_01938	KOMHICFF	tetracycline__tetW	tetracycline	III	0471HH	ghana	accra	ga	28.7	urban	non_industrialized	farmer_to_western	1938	FALSE
Collinsella_sp.20	0471HH_0918_059_B10	CAP58293	0471HH_0918_059_B10_prokka.faa_KOMHICFF_01939	KOMHICFF	tetracycline__tet40	tetracycline	III	0471HH	ghana	accra	ga	28.7	urban	non_industrialized	farmer_to_western	1939	FALSE
Ruminococcus_faecis	0471HH_0918_059_B11	ZP_03923764	0471HH_0918_059_B11_prokka.faa_EBANEGJE_02259	EBANEGJE	tetracycline__tetO	tetracycline	II	0471HH	ghana	accra	ga	28.7	urban	non_industrialized	farmer_to_western	2259	FALSE
Bacteroides_uniformis	0471HH_0918_059_B12	Q00937	0471HH_0918_059_B12_prokka.faa_POJAGKHK_02364	POJAGKHK	tetracycline__tetQ	tetracycline	III	0471HH	ghana	accra	ga	28.7	urban	non_industrialized	farmer_to_western	2364	FALSE
Bacteroides_uniformis	0471HH_0918_059_B12	P30898	0471HH_0918_059_B12_prokka.faa_POJAGKHK_01457	POJAGKHK	beta-lactam__class A beta-lactamase	beta-lactam	III	0471HH	ghana	accra	ga	28.7	urban	non_industrialized	farmer_to_western	1457	FALSE
Clostridium_sp.2	0471HH_0918_059_B6	AAR29970	0471HH_0918_059_B6_prokka.faa_KKAOAAEP_03054	KKAOAAEP	tetracycline__tetM	tetracycline	III	0471HH	ghana	accra	ga	28.7	urban	non_industrialized	farmer_to_western	3054	FALSE
Ruminococcus_sp.1	0471HH_0918_059_B8	ACI02010	0471HH_0918_059_B8_prokka.faa_OBMELKCD_02113	OBMELKCD	tetracycline__tet40	tetracycline	III	0471HH	ghana	accra	ga	28.7	urban	non_industrialized	farmer_to_western	2113	FALSE
Dorea_formicigenerans	0471HH_0918_059_B9	CAP58293	0471HH_0918_059_B9_prokka.faa_GKFFFJAN_01415	GKFFFJAN	tetracycline__tet40	tetracycline	III	0471HH	ghana	accra	ga	28.7	urban	non_industrialized	farmer_to_western	1415	FALSE
Dorea_formicigenerans	0471HH_0918_059_B9	AJ295238.gene.p01	0471HH_0918_059_B9_prokka.faa_GKFFFJAN_01416	GKFFFJAN	tetracycline__tet32	tetracycline	III	0471HH	ghana	accra	ga	28.7	urban	non_industrialized	farmer_to_western	1416	FALSE
Ruminococcus_faecis	0471HH_0918_059_C10	ZP_04556181	0471HH_0918_059_C10_prokka.faa_JODEFHFD_02556	JODEFHFD	aminoglycoside__aadE	aminoglycoside	III	0471HH	ghana	accra	ga	28.7	urban	non_industrialized	farmer_to_western	2556	FALSE
Bilophila_wadsworthia	0471HH_0918_059_C3	ABB70054	0471HH_0918_059_C3_prokka.faa_GDKJGOLE_01845	GDKJGOLE	tetracycline__tetM	tetracycline	IV	0471HH	ghana	accra	ga	28.7	urban	non_industrialized	farmer_to_western	1845	FALSE
Bacteroides_vulgatus	0471HH_0918_059_C4	AF472622.2.gene1.p01	0471HH_0918_059_C4_prokka.faa_DJFMINHB_03880	DJFMINHB	beta-lactam__CfxA2	beta-lactam	III	0471HH	ghana	accra	ga	28.7	urban	non_industrialized	farmer_to_western	3880	FALSE
Oscillibacter_sp.1	0471HH_0918_059_C7	ZP_04556181	0471HH_0918_059_C7_prokka.faa_MEIPALEC_02186	MEIPALEC	aminoglycoside__aadE	aminoglycoside	III	0471HH	ghana	accra	ga	28.7	urban	non_industrialized	farmer_to_western	2186	FALSE
Roseburia_faecis	0471HH_0918_059_C8	ZP_01072284	0471HH_0918_059_C8_prokka.faa_NPKOLKIK_02944	NPKOLKIK	tetracycline__tetM	tetracycline	II	0471HH	ghana	accra	ga	28.7	urban	non_industrialized	farmer_to_western	2944	FALSE
Unknown_genus_76	0471HH_0918_059_D1	AAV80411	0471HH_0918_059_D1_prokka.faa_HNCGLJOE_02456	HNCGLJOE	tetracycline__tetO	tetracycline	III	0471HH	ghana	accra	ga	28.7	urban	non_industrialized	farmer_to_western	2456	FALSE
Unknown_genus_76	0471HH_0918_059_D1	ACI02010	0471HH_0918_059_D1_prokka.faa_HNCGLJOE_02455	HNCGLJOE	tetracycline__tet40	tetracycline	III	0471HH	ghana	accra	ga	28.7	urban	non_industrialized	farmer_to_western	2455	FALSE
Bifidobacterium_longum	0471HH_0918_059_D10	ZP_03917780	0471HH_0918_059_D10_prokka.faa_PJMEPNNG_00689	PJMEPNNG	tetracycline__tetM	tetracycline	II	0471HH	ghana	accra	ga	28.7	urban	non_industrialized	farmer_to_western	689	FALSE
Odoribacter_splanchnicus	0471HH_0918_059_D11	AY769933.1.gene1.p01	0471HH_0918_059_D11_prokka.faa_JIFLGCAO_03254	JIFLGCAO	beta-lactam__CfxA2	beta-lactam	III	0471HH	ghana	accra	ga	28.7	urban	non_industrialized	farmer_to_western	3254	FALSE
Odoribacter_splanchnicus	0471HH_0918_059_D11	Q08425	0471HH_0918_059_D11_prokka.faa_JIFLGCAO_03395	JIFLGCAO	tetracycline__tetQ	tetracycline	III	0471HH	ghana	accra	ga	28.7	urban	non_industrialized	farmer_to_western	3395	FALSE
Coprococcus_comes	0471HH_0918_059_D12	CAP58293	0471HH_0918_059_D12_prokka.faa_DENCLKOG_02673	DENCLKOG	tetracycline__tet40	tetracycline	III	0471HH	ghana	accra	ga	28.7	urban	non_industrialized	farmer_to_western	2673	FALSE
Coprococcus_comes	0471HH_0918_059_D12	AJ295238.gene.p01	0471HH_0918_059_D12_prokka.faa_DENCLKOG_03385	DENCLKOG	tetracycline__tet32	tetracycline	III	0471HH	ghana	accra	ga	28.7	urban	non_industrialized	farmer_to_western	3385	FALSE
Coprococcus_comes	0471HH_0918_059_D4	ZP_04556181	0471HH_0918_059_D4_prokka.faa_BENNAJDJ_01637	BENNAJDJ	aminoglycoside__aadE	aminoglycoside	III	0471HH	ghana	accra	ga	28.7	urban	non_industrialized	farmer_to_western	1637	FALSE
Coprococcus_comes	0471HH_0918_059_D4	AJ295238.gene.p01	0471HH_0918_059_D4_prokka.faa_BENNAJDJ_02054	BENNAJDJ	tetracycline__tet32	tetracycline	III	0471HH	ghana	accra	ga	28.7	urban	non_industrialized	farmer_to_western	2054	FALSE
Coprococcus_comes	0471HH_0918_059_D4	CAP58293	0471HH_0918_059_D4_prokka.faa_BENNAJDJ_02055	BENNAJDJ	tetracycline__tet40	tetracycline	III	0471HH	ghana	accra	ga	28.7	urban	non_industrialized	farmer_to_western	2055	FALSE
Bacteroides_vulgatus	0471HH_0918_059_D7	P70882	0471HH_0918_059_D7_prokka.faa_BKMOGEDE_00091	BKMOGEDE	tetracycline__tetQ	tetracycline	III	0471HH	ghana	accra	ga	28.7	urban	non_industrialized	farmer_to_western	91	FALSE
Escherichia_coli	0471HH_0918_059_E1	NC_002695.1.914737.p01	0471HH_0918_059_E1_prokka.faa_LAINNPEM_02988	LAINNPEM	multidrug__emrA	multidrug	IV	0471HH	ghana	accra	ga	28.7	urban	non_industrialized	farmer_to_western	2988	FALSE
Escherichia_coli	0471HH_0918_059_E1	CP000034.1.gene4477.p01	0471HH_0918_059_E1_prokka.faa_LAINNPEM_00549	LAINNPEM	unclassified__bacterial regulatory protein LuxR	unclassified	IV	0471HH	ghana	accra	ga	28.7	urban	non_industrialized	farmer_to_western	549	FALSE
Escherichia_coli	0471HH_0918_059_E1	NC_002695.1.916587.p01	0471HH_0918_059_E1_prokka.faa_LAINNPEM_00279	LAINNPEM	multidrug__mdtD	multidrug	IV	0471HH	ghana	accra	ga	28.7	urban	non_industrialized	farmer_to_western	279	FALSE
Escherichia_coli	0471HH_0918_059_E1	NC_002695.1.915653.p01	0471HH_0918_059_E1_prokka.faa_LAINNPEM_00548	LAINNPEM	multidrug__emrK	multidrug	IV	0471HH	ghana	accra	ga	28.7	urban	non_industrialized	farmer_to_western	548	FALSE
Escherichia_coli	0471HH_0918_059_E1	NC_002695.1.916586.p01	0471HH_0918_059_E1_prokka.faa_LAINNPEM_00278	LAINNPEM	multidrug__mdtC	multidrug	IV	0471HH	ghana	accra	ga	28.7	urban	non_industrialized	farmer_to_western	278	FALSE
Escherichia_coli	0471HH_0918_059_E1	YP_002808057	0471HH_0918_059_E1_prokka.faa_LAINNPEM_02077	LAINNPEM	multidrug__emrD	multidrug	III	0471HH	ghana	accra	ga	28.7	urban	non_industrialized	farmer_to_western	2077	FALSE
Escherichia_coli	0471HH_0918_059_E1	A7ZKF6	0471HH_0918_059_E1_prokka.faa_LAINNPEM_00874	LAINNPEM	multidrug__mdtG	multidrug	IV	0471HH	ghana	accra	ga	28.7	urban	non_industrialized	farmer_to_western	874	FALSE
Escherichia_coli	0471HH_0918_059_E1	A7ZW03	0471HH_0918_059_E1_prokka.faa_LAINNPEM_02856	LAINNPEM	kasugamycin__kasugamycin resistance protein ksgA	kasugamycin	IV	0471HH	ghana	accra	ga	28.7	urban	non_industrialized	farmer_to_western	2856	FALSE
Escherichia_coli	0471HH_0918_059_E1	YP_312991	0471HH_0918_059_E1_prokka.faa_LAINNPEM_02416	LAINNPEM	multidrug__mdtP	multidrug	IV	0471HH	ghana	accra	ga	28.7	urban	non_industrialized	farmer_to_western	2416	FALSE
Escherichia_coli	0471HH_0918_059_E1	CP000034.1.gene1340.p01	0471HH_0918_059_E1_prokka.faa_LAINNPEM_00681	LAINNPEM	unclassified__cob(I)alamin adenolsyltransferase	unclassified	IV	0471HH	ghana	accra	ga	28.7	urban	non_industrialized	farmer_to_western	681	FALSE
Escherichia_coli	0471HH_0918_059_E1	ZP_03003741	0471HH_0918_059_E1_prokka.faa_LAINNPEM_01674	LAINNPEM	macrolide-lincosamide-streptogramin__macB	macrolide-lincosamide-streptogramin	IV	0471HH	ghana	accra	ga	28.7	urban	non_industrialized	farmer_to_western	1674	FALSE
Escherichia_coli	0471HH_0918_059_E1	CP000034.1.gene2328.p01	0471HH_0918_059_E1_prokka.faa_LAINNPEM_01724	LAINNPEM	multidrug__ompF	multidrug	IV	0471HH	ghana	accra	ga	28.7	urban	non_industrialized	farmer_to_western	1724	FALSE
Escherichia_coli	0471HH_0918_059_E1	A7ZMC9	0471HH_0918_059_E1_prokka.faa_LAINNPEM_01042	LAINNPEM	multidrug__mdtK	multidrug	III	0471HH	ghana	accra	ga	28.7	urban	non_industrialized	farmer_to_western	1042	FALSE
Escherichia_coli	0471HH_0918_059_E1	ZP_02346647	0471HH_0918_059_E1_prokka.faa_LAINNPEM_03156	LAINNPEM	multidrug__acrB	multidrug	IV	0471HH	ghana	accra	ga	28.7	urban	non_industrialized	farmer_to_western	3156	FALSE
Escherichia_coli	0471HH_0918_059_E1	YP_002806354	0471HH_0918_059_E1_prokka.faa_LAINNPEM_01608	LAINNPEM	beta-lactam__class C beta-lactamase	beta-lactam	IV	0471HH	ghana	accra	ga	28.7	urban	non_industrialized	farmer_to_western	1608	FALSE
Escherichia_coli	0471HH_0918_059_E1	CP000034.1.gene3834.p01	0471HH_0918_059_E1_prokka.faa_LAINNPEM_03362	LAINNPEM	unclassified__transcriptional regulatory protein CpxR cpxR	unclassified	IV	0471HH	ghana	accra	ga	28.7	urban	non_industrialized	farmer_to_western	3362	FALSE
Escherichia_coli	0471HH_0918_059_E1	NC_002695.1.914736.p01	0471HH_0918_059_E1_prokka.faa_LAINNPEM_02987	LAINNPEM	multidrug__emrB	multidrug	IV	0471HH	ghana	accra	ga	28.7	urban	non_industrialized	farmer_to_western	2987	FALSE
Escherichia_coli	0471HH_0918_059_E1	NC_002695.1.917702.p01	0471HH_0918_059_E1_prokka.faa_LAINNPEM_01673	LAINNPEM	macrolide-lincosamide-streptogramin__macA	macrolide-lincosamide-streptogramin	III	0471HH	ghana	accra	ga	28.7	urban	non_industrialized	farmer_to_western	1673	FALSE
Escherichia_coli	0471HH_0918_059_E1	NC_002695.1.916584.p01	0471HH_0918_059_E1_prokka.faa_LAINNPEM_00276	LAINNPEM	multidrug__mdtA	multidrug	IV	0471HH	ghana	accra	ga	28.7	urban	non_industrialized	farmer_to_western	276	FALSE
Escherichia_coli	0471HH_0918_059_E1	A7ZTR5	0471HH_0918_059_E1_prokka.faa_LAINNPEM_02042	LAINNPEM	multidrug__mdtL	multidrug	III	0471HH	ghana	accra	ga	28.7	urban	non_industrialized	farmer_to_western	2042	FALSE
Escherichia_coli	0471HH_0918_059_E1	YP_001465585	0471HH_0918_059_E1_prokka.faa_LAINNPEM_02417	LAINNPEM	multidrug__mdtO	multidrug	III	0471HH	ghana	accra	ga	28.7	urban	non_industrialized	farmer_to_western	2417	FALSE
Escherichia_coli	0471HH_0918_059_E1	YP_001007250	0471HH_0918_059_E1_prokka.faa_LAINNPEM_01336	LAINNPEM	fosmidomycin__rosB	fosmidomycin	IV	0471HH	ghana	accra	ga	28.7	urban	non_industrialized	farmer_to_western	1336	FALSE
Escherichia_coli	0471HH_0918_059_E1	NC_002695.1.916015.p01	0471HH_0918_059_E1_prokka.faa_LAINNPEM_03157	LAINNPEM	multidrug__mexX	multidrug	IV	0471HH	ghana	accra	ga	28.7	urban	non_industrialized	farmer_to_western	3157	FALSE
Escherichia_coli	0471HH_0918_059_E1	NC_002695.1.915650.p01	0471HH_0918_059_E1_prokka.faa_LAINNPEM_00550	LAINNPEM	unclassified__histidine kinase	unclassified	IV	0471HH	ghana	accra	ga	28.7	urban	non_industrialized	farmer_to_western	550	FALSE
Escherichia_coli	0471HH_0918_059_E1	YP_001726104	0471HH_0918_059_E1_prokka.faa_LAINNPEM_01320	LAINNPEM	multidrug__acrB	multidrug	IV	0471HH	ghana	accra	ga	28.7	urban	non_industrialized	farmer_to_western	1320	FALSE
Escherichia_coli	0471HH_0918_059_E1	NC_002695.1.916588.p01	0471HH_0918_059_E1_prokka.faa_LAINNPEM_00280	LAINNPEM	unclassified__histidine kinase	unclassified	IV	0471HH	ghana	accra	ga	28.7	urban	non_industrialized	farmer_to_western	280	FALSE
Escherichia_coli	0471HH_0918_059_E1	NC_002695.1.914983.p01	0471HH_0918_059_E1_prokka.faa_LAINNPEM_03361	LAINNPEM	unclassified__histidine kinase	unclassified	IV	0471HH	ghana	accra	ga	28.7	urban	non_industrialized	farmer_to_western	3361	FALSE
Escherichia_coli	0471HH_0918_059_E1	ACB17952	0471HH_0918_059_E1_prokka.faa_LAINNPEM_01985	LAINNPEM	multidrug__mdtE	multidrug	III	0471HH	ghana	accra	ga	28.7	urban	non_industrialized	farmer_to_western	1985	FALSE
Escherichia_coli	0471HH_0918_059_E1	CP004022.1.gene2827.p01	0471HH_0918_059_E1_prokka.faa_LAINNPEM_01825	LAINNPEM	unclassified__cAMP-regulatory protein	unclassified	IV	0471HH	ghana	accra	ga	28.7	urban	non_industrialized	farmer_to_western	1825	FALSE
Escherichia_coli	0471HH_0918_059_E1	YP_001882916	0471HH_0918_059_E1_prokka.faa_LAINNPEM_01439	LAINNPEM	multidrug__mdtM	multidrug	III	0471HH	ghana	accra	ga	28.7	urban	non_industrialized	farmer_to_western	1439	FALSE
Escherichia_coli	0471HH_0918_059_E1	YP_002269113	0471HH_0918_059_E1_prokka.faa_LAINNPEM_01321	LAINNPEM	multidrug__acrA	multidrug	IV	0471HH	ghana	accra	ga	28.7	urban	non_industrialized	farmer_to_western	1321	FALSE
Escherichia_coli	0471HH_0918_059_E1	NC_002695.1.913113.p01	0471HH_0918_059_E1_prokka.faa_LAINNPEM_00712	LAINNPEM	unclassified__DNA-binding_protein_H-NS	unclassified	IV	0471HH	ghana	accra	ga	28.7	urban	non_industrialized	farmer_to_western	712	FALSE
Escherichia_coli	0471HH_0918_059_E1	A7ZP73	0471HH_0918_059_E1_prokka.faa_LAINNPEM_00445	LAINNPEM	polymyxin__arnA	polymyxin	IV	0471HH	ghana	accra	ga	28.7	urban	non_industrialized	farmer_to_western	445	FALSE
Escherichia_coli	0471HH_0918_059_E1	YP_001460870	0471HH_0918_059_E1_prokka.faa_LAINNPEM_02418	LAINNPEM	multidrug__mdtN	multidrug	III	0471HH	ghana	accra	ga	28.7	urban	non_industrialized	farmer_to_western	2418	FALSE
Escherichia_coli	0471HH_0918_059_E1	CP000034.1.gene3672.p01	0471HH_0918_059_E1_prokka.faa_LAINNPEM_01873	LAINNPEM	multidrug__ompR	multidrug	IV	0471HH	ghana	accra	ga	28.7	urban	non_industrialized	farmer_to_western	1873	FALSE
Escherichia_coli	0471HH_0918_059_E1	NC_002695.1.915747.p01	0471HH_0918_059_E1_prokka.faa_LAINNPEM_01989	LAINNPEM	unclassified__DNA-binding transcriptional regulator gadX	unclassified	I	0471HH	ghana	accra	ga	28.7	urban	non_industrialized	farmer_to_western	1989	FALSE
Escherichia_coli	0471HH_0918_059_E1	NC_002695.1.912965.p01	0471HH_0918_059_E1_prokka.faa_LAINNPEM_00121	LAINNPEM	unclassified__sdiA	unclassified	III	0471HH	ghana	accra	ga	28.7	urban	non_industrialized	farmer_to_western	121	FALSE
Escherichia_coli	0471HH_0918_059_E1	YP_001464983	0471HH_0918_059_E1_prokka.faa_LAINNPEM_01986	LAINNPEM	multidrug__mdtF	multidrug	IV	0471HH	ghana	accra	ga	28.7	urban	non_industrialized	farmer_to_western	1986	FALSE
Escherichia_coli	0471HH_0918_059_E1	ZP_03030251	0471HH_0918_059_E1_prokka.faa_LAINNPEM_00862	LAINNPEM	multidrug__mdtH	multidrug	III	0471HH	ghana	accra	ga	28.7	urban	non_industrialized	farmer_to_western	862	FALSE
Escherichia_coli	0471HH_0918_059_E1	ZP_03027991	0471HH_0918_059_E1_prokka.faa_LAINNPEM_01637	LAINNPEM	multidrug__mdfA	multidrug	IV	0471HH	ghana	accra	ga	28.7	urban	non_industrialized	farmer_to_western	1637	FALSE
Escherichia_coli	0471HH_0918_059_E1	ZP_03059695	0471HH_0918_059_E1_prokka.faa_LAINNPEM_00383	LAINNPEM	multidrug__bicyclomycin-multidrug_efflux_protein_bcr	multidrug	III	0471HH	ghana	accra	ga	28.7	urban	non_industrialized	farmer_to_western	383	FALSE
Escherichia_coli	0471HH_0918_059_E1	ZP_03029343	0471HH_0918_059_E1_prokka.faa_LAINNPEM_02704	LAINNPEM	multidrug__TolC	multidrug	IV	0471HH	ghana	accra	ga	28.7	urban	non_industrialized	farmer_to_western	2704	FALSE
Escherichia_coli	0471HH_0918_059_E1	CP000034.1.gene2198.p01	0471HH_0918_059_E1_prokka.faa_LAINNPEM_00266	LAINNPEM	multidrug__ompF	multidrug	III	0471HH	ghana	accra	ga	28.7	urban	non_industrialized	farmer_to_western	266	FALSE
Escherichia_coli	0471HH_0918_059_E1	NC_002695.1.916585.p01	0471HH_0918_059_E1_prokka.faa_LAINNPEM_00277	LAINNPEM	multidrug__mdtB	multidrug	IV	0471HH	ghana	accra	ga	28.7	urban	non_industrialized	farmer_to_western	277	FALSE
Escherichia_coli	0471HH_0918_059_E1	A1AFX9	0471HH_0918_059_E1_prokka.faa_LAINNPEM_02724	LAINNPEM	bacitracin__bacA	bacitracin	III	0471HH	ghana	accra	ga	28.7	urban	non_industrialized	farmer_to_western	2724	FALSE
Blautia_wexlerae	0471HH_0918_059_E11	CAP58293	0471HH_0918_059_E11_prokka.faa_NKMPLPKK_01167	NKMPLPKK	tetracycline__tet40	tetracycline	III	0471HH	ghana	accra	ga	28.7	urban	non_industrialized	farmer_to_western	1167	FALSE
Blautia_massiliensis	0471HH_0918_059_E3	CAP58293	0471HH_0918_059_E3_prokka.faa_COGFKNAL_01432	COGFKNAL	tetracycline__tet40	tetracycline	III	0471HH	ghana	accra	ga	28.7	urban	non_industrialized	farmer_to_western	1432	FALSE
Blautia_massiliensis	0471HH_0918_059_E3	ZP_04556181	0471HH_0918_059_E3_prokka.faa_COGFKNAL_01963	COGFKNAL	aminoglycoside__aadE	aminoglycoside	III	0471HH	ghana	accra	ga	28.7	urban	non_industrialized	farmer_to_western	1963	FALSE
Blautia_massiliensis	0471HH_0918_059_E3	AJ295238.gene.p01	0471HH_0918_059_E3_prokka.faa_COGFKNAL_01433	COGFKNAL	tetracycline__tet32	tetracycline	III	0471HH	ghana	accra	ga	28.7	urban	non_industrialized	farmer_to_western	1433	FALSE
Bacteroides_caccae	0471HH_0918_059_E4	Q00937	0471HH_0918_059_E4_prokka.faa_IAOCDCHM_02131	IAOCDCHM	tetracycline__tetQ	tetracycline	III	0471HH	ghana	accra	ga	28.7	urban	non_industrialized	farmer_to_western	2131	FALSE
Coprococcus_comes	0471HH_0918_059_E5	AJ295238.gene.p01	0471HH_0918_059_E5_prokka.faa_HBFKKDNJ_02523	HBFKKDNJ	tetracycline__tet32	tetracycline	III	0471HH	ghana	accra	ga	28.7	urban	non_industrialized	farmer_to_western	2523	FALSE
Coprococcus_comes	0471HH_0918_059_E5	CAP58293	0471HH_0918_059_E5_prokka.faa_HBFKKDNJ_02522	HBFKKDNJ	tetracycline__tet40	tetracycline	III	0471HH	ghana	accra	ga	28.7	urban	non_industrialized	farmer_to_western	2522	FALSE
Coprococcus_comes	0471HH_0918_059_E5	ZP_04556181	0471HH_0918_059_E5_prokka.faa_HBFKKDNJ_00666	HBFKKDNJ	aminoglycoside__aadE	aminoglycoside	III	0471HH	ghana	accra	ga	28.7	urban	non_industrialized	farmer_to_western	666	FALSE
Faecalibacterium_prausnitzii_2	0471HH_0918_059_E7	CAO78565	0471HH_0918_059_E7_prokka.faa_MPGOGBKD_01418	MPGOGBKD	tetracycline__tetW	tetracycline	III	0471HH	ghana	accra	ga	28.7	urban	non_industrialized	farmer_to_western	1418	FALSE
Coprococcus_sp.	0471HH_0918_059_E8	ZP_01072284	0471HH_0918_059_E8_prokka.faa_MPBEPMON_02146	MPBEPMON	tetracycline__tetM	tetracycline	II	0471HH	ghana	accra	ga	28.7	urban	non_industrialized	farmer_to_western	2146	FALSE
Collinsella_sp.19	0471HH_0918_059_F1	ABN80187	0471HH_0918_059_F1_prokka.faa_JENNACFL_00357	JENNACFL	tetracycline__tetW	tetracycline	III	0471HH	ghana	accra	ga	28.7	urban	non_industrialized	farmer_to_western	357	FALSE
Bacteroides_thetaiotaomicron	0471HH_0918_059_F6	Q08425	0471HH_0918_059_F6_prokka.faa_FKGNCPCI_01543	FKGNCPCI	tetracycline__tetQ	tetracycline	III	0471HH	ghana	accra	ga	28.7	urban	non_industrialized	farmer_to_western	1543	FALSE
Collinsella_sp.14	0471HH_0918_059_G10	CAP58293	0471HH_0918_059_G10_prokka.faa_GMJOAJJA_02030	GMJOAJJA	tetracycline__tet40	tetracycline	III	0471HH	ghana	accra	ga	28.7	urban	non_industrialized	farmer_to_western	2030	FALSE
Unknown_genus_95	0471HH_0918_059_G11	AJ222769.gene.p01	0471HH_0918_059_G11_prokka.faa_EGOJJOFJ_00026	EGOJJOFJ	tetracycline__tetW	tetracycline	III	0471HH	ghana	accra	ga	28.7	urban	non_industrialized	farmer_to_western	26	FALSE
Alistipes_obesi	0471HH_0918_059_G5	P70882	0471HH_0918_059_G5_prokka.faa_AOEMGPGL_00975	AOEMGPGL	tetracycline__tetQ	tetracycline	III	0471HH	ghana	accra	ga	28.7	urban	non_industrialized	farmer_to_western	975	FALSE
Bilophila_wadsworthia	0471HH_0918_059_G6	ABB70054	0471HH_0918_059_G6_prokka.faa_KLNPMGGC_01662	KLNPMGGC	tetracycline__tetM	tetracycline	IV	0471HH	ghana	accra	ga	28.7	urban	non_industrialized	farmer_to_western	1662	FALSE
Bacteroides_vulgatus	0471HH_0918_059_G9	AF118110.1.gene1.p01	0471HH_0918_059_G9_prokka.faa_EPONLKLM_03447	EPONLKLM	beta-lactam__CfxA2	beta-lactam	III	0471HH	ghana	accra	ga	28.7	urban	non_industrialized	farmer_to_western	3447	FALSE
Bacteroides_vulgatus	0471HH_0918_059_G9	Q00937	0471HH_0918_059_G9_prokka.faa_EPONLKLM_01989	EPONLKLM	tetracycline__tetQ	tetracycline	III	0471HH	ghana	accra	ga	28.7	urban	non_industrialized	farmer_to_western	1989	FALSE
Unknown_genus_94	0471HH_0918_059_H1	CAO78565	0471HH_0918_059_H1_prokka.faa_OFMKBDJF_00188	OFMKBDJF	tetracycline__tetW	tetracycline	III	0471HH	ghana	accra	ga	28.7	urban	non_industrialized	farmer_to_western	188	FALSE
Alistipes_obesi	0471HH_0918_059_H5	P70882	0471HH_0918_059_H5_prokka.faa_FCMEHDMH_01140	FCMEHDMH	tetracycline__tetQ	tetracycline	III	0471HH	ghana	accra	ga	28.7	urban	non_industrialized	farmer_to_western	1140	FALSE
Unknown_genus_90	0471HH_0918_059_H8	ABV82120	0471HH_0918_059_H8_prokka.faa_MFEELGJM_01060	MFEELGJM	tetracycline__tet32	tetracycline	III	0471HH	ghana	accra	ga	28.7	urban	non_industrialized	farmer_to_western	1060	FALSE
Veillonella_parvula	0676ZQ_0218_001_B8	ABB70054	0676ZQ_0218_001_B8_prokka.faa_OEJIDGAO_00834	OEJIDGAO	tetracycline__tetM	tetracycline	IV	0676ZQ	tanzania	endesh	datoga	17.8	rural	non_industrialized	pastoralist	834	FALSE
Escherichia_coli	0676ZQ_0218_001_E6	NC_002695.1.915653.p01	0676ZQ_0218_001_E6_prokka.faa_AOMDLGAK_03427	AOMDLGAK	multidrug__emrK	multidrug	IV	0676ZQ	tanzania	endesh	datoga	17.8	rural	non_industrialized	pastoralist	3427	FALSE
Escherichia_coli	0676ZQ_0218_001_E6	HQ451074.1.gene4.p01	0676ZQ_0218_001_E6_prokka.faa_AOMDLGAK_04655	AOMDLGAK	beta-lactam__TEM-1	beta-lactam	IV	0676ZQ	tanzania	endesh	datoga	17.8	rural	non_industrialized	pastoralist	4655	FALSE
Escherichia_coli	0676ZQ_0218_001_E6	ZP_02346647	0676ZQ_0218_001_E6_prokka.faa_AOMDLGAK_04605	AOMDLGAK	multidrug__acrB	multidrug	IV	0676ZQ	tanzania	endesh	datoga	17.8	rural	non_industrialized	pastoralist	4605	FALSE
Escherichia_coli	0676ZQ_0218_001_E6	AF326777.3.gene21.p01	0676ZQ_0218_001_E6_prokka.faa_AOMDLGAK_04687	AOMDLGAK	tetracycline__tetC	tetracycline	IV	0676ZQ	tanzania	endesh	datoga	17.8	rural	non_industrialized	pastoralist	4687	FALSE
Escherichia_coli	0676ZQ_0218_001_E6	CP000034.1.gene2198.p01	0676ZQ_0218_001_E6_prokka.faa_AOMDLGAK_02678	AOMDLGAK	multidrug__ompF	multidrug	III	0676ZQ	tanzania	endesh	datoga	17.8	rural	non_industrialized	pastoralist	2678	FALSE
Escherichia_coli	0676ZQ_0218_001_E6	NC_002695.1.916584.p01	0676ZQ_0218_001_E6_prokka.faa_AOMDLGAK_02689	AOMDLGAK	multidrug__mdtA	multidrug	IV	0676ZQ	tanzania	endesh	datoga	17.8	rural	non_industrialized	pastoralist	2689	FALSE
Escherichia_coli	0676ZQ_0218_001_E6	AAC73966	0676ZQ_0218_001_E6_prokka.faa_AOMDLGAK_00937	AOMDLGAK	macrolide-lincosamide-streptogramin__macB	macrolide-lincosamide-streptogramin	IV	0676ZQ	tanzania	endesh	datoga	17.8	rural	non_industrialized	pastoralist	937	FALSE
Escherichia_coli	0676ZQ_0218_001_E6	AAA91586	0676ZQ_0218_001_E6_prokka.faa_AOMDLGAK_04734	AOMDLGAK	beta-lactam__OXA-1	beta-lactam	I	0676ZQ	tanzania	endesh	datoga	17.8	rural	non_industrialized	pastoralist	4734	FALSE
Escherichia_coli	0676ZQ_0218_001_E6	P32715	0676ZQ_0218_001_E6_prokka.faa_AOMDLGAK_03224	AOMDLGAK	multidrug__mdtO	multidrug	III	0676ZQ	tanzania	endesh	datoga	17.8	rural	non_industrialized	pastoralist	3224	FALSE
Escherichia_coli	0676ZQ_0218_001_E6	AAR05762	0676ZQ_0218_001_E6_prokka.faa_AOMDLGAK_04578	AOMDLGAK	macrolide-lincosamide-streptogramin__mphA	macrolide-lincosamide-streptogramin	I	0676ZQ	tanzania	endesh	datoga	17.8	rural	non_industrialized	pastoralist	4578	FALSE
Escherichia_coli	0676ZQ_0218_001_E6	CP004022.1.gene2827.p01	0676ZQ_0218_001_E6_prokka.faa_AOMDLGAK_01276	AOMDLGAK	unclassified__cAMP-regulatory protein	unclassified	IV	0676ZQ	tanzania	endesh	datoga	17.8	rural	non_industrialized	pastoralist	1276	FALSE
Escherichia_coli	0676ZQ_0218_001_E6	YP_002808057	0676ZQ_0218_001_E6_prokka.faa_AOMDLGAK_03725	AOMDLGAK	multidrug__emrD	multidrug	III	0676ZQ	tanzania	endesh	datoga	17.8	rural	non_industrialized	pastoralist	3725	FALSE
Escherichia_coli	0676ZQ_0218_001_E6	NC_010558.1.6276004.p01	0676ZQ_0218_001_E6_prokka.faa_AOMDLGAK_04670	AOMDLGAK	chloramphenicol__cat_chloramphenicol acetyltransferase	chloramphenicol	I	0676ZQ	tanzania	endesh	datoga	17.8	rural	non_industrialized	pastoralist	4670	FALSE
Escherichia_coli	0676ZQ_0218_001_E6	A1A9W0	0676ZQ_0218_001_E6_prokka.faa_AOMDLGAK_03529	AOMDLGAK	multidrug__mdtH	multidrug	III	0676ZQ	tanzania	endesh	datoga	17.8	rural	non_industrialized	pastoralist	3529	FALSE
Escherichia_coli	0676ZQ_0218_001_E6	NC_002695.1.917702.p01	0676ZQ_0218_001_E6_prokka.faa_AOMDLGAK_00936	AOMDLGAK	macrolide-lincosamide-streptogramin__macA	macrolide-lincosamide-streptogramin	III	0676ZQ	tanzania	endesh	datoga	17.8	rural	non_industrialized	pastoralist	936	FALSE
Escherichia_coli	0676ZQ_0218_001_E6	NC_002695.1.912965.p01	0676ZQ_0218_001_E6_prokka.faa_AOMDLGAK_01734	AOMDLGAK	unclassified__sdiA	unclassified	III	0676ZQ	tanzania	endesh	datoga	17.8	rural	non_industrialized	pastoralist	1734	FALSE
Escherichia_coli	0676ZQ_0218_001_E6	NC_002695.1.916586.p01	0676ZQ_0218_001_E6_prokka.faa_AOMDLGAK_02691	AOMDLGAK	multidrug__mdtC	multidrug	IV	0676ZQ	tanzania	endesh	datoga	17.8	rural	non_industrialized	pastoralist	2691	FALSE
Escherichia_coli	0676ZQ_0218_001_E6	NC_002695.1.916587.p01	0676ZQ_0218_001_E6_prokka.faa_AOMDLGAK_02692	AOMDLGAK	multidrug__mdtD	multidrug	IV	0676ZQ	tanzania	endesh	datoga	17.8	rural	non_industrialized	pastoralist	2692	FALSE
Escherichia_coli	0676ZQ_0218_001_E6	CP000034.1.gene4477.p01	0676ZQ_0218_001_E6_prokka.faa_AOMDLGAK_03426	AOMDLGAK	unclassified__bacterial regulatory protein LuxR	unclassified	IV	0676ZQ	tanzania	endesh	datoga	17.8	rural	non_industrialized	pastoralist	3426	FALSE
Escherichia_coli	0676ZQ_0218_001_E6	CP000034.1.gene3672.p01	0676ZQ_0218_001_E6_prokka.faa_AOMDLGAK_01322	AOMDLGAK	multidrug__ompR	multidrug	IV	0676ZQ	tanzania	endesh	datoga	17.8	rural	non_industrialized	pastoralist	1322	FALSE
Escherichia_coli	0676ZQ_0218_001_E6	NC_002695.1.916588.p01	0676ZQ_0218_001_E6_prokka.faa_AOMDLGAK_02693	AOMDLGAK	unclassified__histidine kinase	unclassified	IV	0676ZQ	tanzania	endesh	datoga	17.8	rural	non_industrialized	pastoralist	2693	FALSE
Escherichia_coli	0676ZQ_0218_001_E6	YP_001726873	0676ZQ_0218_001_E6_prokka.faa_AOMDLGAK_03223	AOMDLGAK	multidrug__mdtN	multidrug	III	0676ZQ	tanzania	endesh	datoga	17.8	rural	non_industrialized	pastoralist	3223	FALSE
Escherichia_coli	0676ZQ_0218_001_E6	NC_002695.1.916585.p01	0676ZQ_0218_001_E6_prokka.faa_AOMDLGAK_02690	AOMDLGAK	multidrug__mdtB	multidrug	IV	0676ZQ	tanzania	endesh	datoga	17.8	rural	non_industrialized	pastoralist	2690	FALSE
Escherichia_coli	0676ZQ_0218_001_E6	YP_001460310	0676ZQ_0218_001_E6_prokka.faa_AOMDLGAK_03990	AOMDLGAK	multidrug__mdtF	multidrug	IV	0676ZQ	tanzania	endesh	datoga	17.8	rural	non_industrialized	pastoralist	3990	FALSE
Escherichia_coli	0676ZQ_0218_001_E6	YP_001966247	0676ZQ_0218_001_E6_prokka.faa_AOMDLGAK_03440	AOMDLGAK	aminoglycoside__aac(3)-II	aminoglycoside	I	0676ZQ	tanzania	endesh	datoga	17.8	rural	non_industrialized	pastoralist	3440	FALSE
Escherichia_coli	0676ZQ_0218_001_E6	NC_002695.1.914737.p01	0676ZQ_0218_001_E6_prokka.faa_AOMDLGAK_03299	AOMDLGAK	multidrug__emrA	multidrug	IV	0676ZQ	tanzania	endesh	datoga	17.8	rural	non_industrialized	pastoralist	3299	FALSE
Escherichia_coli	0676ZQ_0218_001_E6	DQ303918.1.gene1.p01	0676ZQ_0218_001_E6_prokka.faa_AOMDLGAK_04733	AOMDLGAK	aminoglycoside__aac(6')-I	aminoglycoside	IV	0676ZQ	tanzania	endesh	datoga	17.8	rural	non_industrialized	pastoralist	4733	FALSE
Escherichia_coli	0676ZQ_0218_001_E6	NC_002695.1.915747.p01	0676ZQ_0218_001_E6_prokka.faa_AOMDLGAK_03987	AOMDLGAK	unclassified__DNA-binding transcriptional regulator gadX	unclassified	I	0676ZQ	tanzania	endesh	datoga	17.8	rural	non_industrialized	pastoralist	3987	FALSE
Escherichia_coli	0676ZQ_0218_001_E6	A7ZKF6	0676ZQ_0218_001_E6_prokka.faa_AOMDLGAK_03517	AOMDLGAK	multidrug__mdtG	multidrug	IV	0676ZQ	tanzania	endesh	datoga	17.8	rural	non_industrialized	pastoralist	3517	FALSE
Escherichia_coli	0676ZQ_0218_001_E6	CP000034.1.gene1340.p01	0676ZQ_0218_001_E6_prokka.faa_AOMDLGAK_02778	AOMDLGAK	unclassified__cob(I)alamin adenolsyltransferase	unclassified	IV	0676ZQ	tanzania	endesh	datoga	17.8	rural	non_industrialized	pastoralist	2778	FALSE
Escherichia_coli	0676ZQ_0218_001_E6	P32714	0676ZQ_0218_001_E6_prokka.faa_AOMDLGAK_03225	AOMDLGAK	multidrug__mdtP	multidrug	III	0676ZQ	tanzania	endesh	datoga	17.8	rural	non_industrialized	pastoralist	3225	FALSE
Escherichia_coli	0676ZQ_0218_001_E6	ZP_02775049	0676ZQ_0218_001_E6_prokka.faa_AOMDLGAK_00900	AOMDLGAK	multidrug__mdfA	multidrug	III	0676ZQ	tanzania	endesh	datoga	17.8	rural	non_industrialized	pastoralist	900	FALSE
Escherichia_coli	0676ZQ_0218_001_E6	B7N5M0	0676ZQ_0218_001_E6_prokka.faa_AOMDLGAK_00100	AOMDLGAK	polymyxin__arnA	polymyxin	III	0676ZQ	tanzania	endesh	datoga	17.8	rural	non_industrialized	pastoralist	100	FALSE
Escherichia_coli	0676ZQ_0218_001_E6	CP000034.1.gene3834.p01	0676ZQ_0218_001_E6_prokka.faa_AOMDLGAK_02960	AOMDLGAK	unclassified__transcriptional regulatory protein CpxR cpxR	unclassified	IV	0676ZQ	tanzania	endesh	datoga	17.8	rural	non_industrialized	pastoralist	2960	FALSE
Escherichia_coli	0676ZQ_0218_001_E6	NC_002695.1.913113.p01	0676ZQ_0218_001_E6_prokka.faa_AOMDLGAK_02813	AOMDLGAK	unclassified__DNA-binding_protein_H-NS	unclassified	IV	0676ZQ	tanzania	endesh	datoga	17.8	rural	non_industrialized	pastoralist	2813	FALSE
Escherichia_coli	0676ZQ_0218_001_E6	NC_002695.1.914983.p01	0676ZQ_0218_001_E6_prokka.faa_AOMDLGAK_02961	AOMDLGAK	unclassified__histidine kinase	unclassified	IV	0676ZQ	tanzania	endesh	datoga	17.8	rural	non_industrialized	pastoralist	2961	FALSE
Escherichia_coli	0676ZQ_0218_001_E6	YP_002394587	0676ZQ_0218_001_E6_prokka.faa_AOMDLGAK_04686	AOMDLGAK	tetracycline__tetB	tetracycline	IV	0676ZQ	tanzania	endesh	datoga	17.8	rural	non_industrialized	pastoralist	4686	FALSE
Escherichia_coli	0676ZQ_0218_001_E6	ACB17952	0676ZQ_0218_001_E6_prokka.faa_AOMDLGAK_03991	AOMDLGAK	multidrug__mdtE	multidrug	III	0676ZQ	tanzania	endesh	datoga	17.8	rural	non_industrialized	pastoralist	3991	FALSE
Escherichia_coli	0676ZQ_0218_001_E6	AAY27811	0676ZQ_0218_001_E6_prokka.faa_AOMDLGAK_04658	AOMDLGAK	beta-lactam__CTX-M-15	beta-lactam	I	0676ZQ	tanzania	endesh	datoga	17.8	rural	non_industrialized	pastoralist	4658	FALSE
Escherichia_coli	0676ZQ_0218_001_E6	AF191564.1.gene5.p01	0676ZQ_0218_001_E6_prokka.faa_AOMDLGAK_04571	AOMDLGAK	sulfonamide__sul1	sulfonamide	IV	0676ZQ	tanzania	endesh	datoga	17.8	rural	non_industrialized	pastoralist	4571	FALSE
Escherichia_coli	0676ZQ_0218_001_E6	A1AFX9	0676ZQ_0218_001_E6_prokka.faa_AOMDLGAK_02353	AOMDLGAK	bacitracin__bacA	bacitracin	III	0676ZQ	tanzania	endesh	datoga	17.8	rural	non_industrialized	pastoralist	2353	FALSE
Escherichia_coli	0676ZQ_0218_001_E6	YP_002295271	0676ZQ_0218_001_E6_prokka.faa_AOMDLGAK_03689	AOMDLGAK	multidrug__mdtL	multidrug	III	0676ZQ	tanzania	endesh	datoga	17.8	rural	non_industrialized	pastoralist	3689	FALSE
Escherichia_coli	0676ZQ_0218_001_E6	CP000034.1.gene2328.p01	0676ZQ_0218_001_E6_prokka.faa_AOMDLGAK_00987	AOMDLGAK	multidrug__ompF	multidrug	IV	0676ZQ	tanzania	endesh	datoga	17.8	rural	non_industrialized	pastoralist	987	FALSE
Escherichia_coli	0676ZQ_0218_001_E6	ZP_03034990	0676ZQ_0218_001_E6_prokka.faa_AOMDLGAK_00498	AOMDLGAK	multidrug__mdtK	multidrug	III	0676ZQ	tanzania	endesh	datoga	17.8	rural	non_industrialized	pastoralist	498	FALSE
Escherichia_coli	0676ZQ_0218_001_E6	YP_001726104	0676ZQ_0218_001_E6_prokka.faa_AOMDLGAK_01436	AOMDLGAK	multidrug__acrB	multidrug	IV	0676ZQ	tanzania	endesh	datoga	17.8	rural	non_industrialized	pastoralist	1436	FALSE
Escherichia_coli	0676ZQ_0218_001_E6	ZP_04003442	0676ZQ_0218_001_E6_prokka.faa_AOMDLGAK_02374	AOMDLGAK	multidrug__emrE	multidrug	IV	0676ZQ	tanzania	endesh	datoga	17.8	rural	non_industrialized	pastoralist	2374	FALSE
Escherichia_coli	0676ZQ_0218_001_E6	NC_002695.1.916015.p01	0676ZQ_0218_001_E6_prokka.faa_AOMDLGAK_04606	AOMDLGAK	multidrug__mexX	multidrug	IV	0676ZQ	tanzania	endesh	datoga	17.8	rural	non_industrialized	pastoralist	4606	FALSE
Escherichia_coli	0676ZQ_0218_001_E6	A7ZW03	0676ZQ_0218_001_E6_prokka.faa_AOMDLGAK_00384	AOMDLGAK	kasugamycin__kasugamycin resistance protein ksgA	kasugamycin	IV	0676ZQ	tanzania	endesh	datoga	17.8	rural	non_industrialized	pastoralist	384	FALSE
Escherichia_coli	0676ZQ_0218_001_E6	YP_002807373	0676ZQ_0218_001_E6_prokka.faa_AOMDLGAK_02333	AOMDLGAK	multidrug__TolC	multidrug	IV	0676ZQ	tanzania	endesh	datoga	17.8	rural	non_industrialized	pastoralist	2333	FALSE
Escherichia_coli	0676ZQ_0218_001_E6	NC_002695.1.915650.p01	0676ZQ_0218_001_E6_prokka.faa_AOMDLGAK_03425	AOMDLGAK	unclassified__histidine kinase	unclassified	IV	0676ZQ	tanzania	endesh	datoga	17.8	rural	non_industrialized	pastoralist	3425	FALSE
Escherichia_coli	0676ZQ_0218_001_E6	YP_002269113	0676ZQ_0218_001_E6_prokka.faa_AOMDLGAK_01435	AOMDLGAK	multidrug__acrA	multidrug	IV	0676ZQ	tanzania	endesh	datoga	17.8	rural	non_industrialized	pastoralist	1435	FALSE
Escherichia_coli	0676ZQ_0218_001_E6	P39386	0676ZQ_0218_001_E6_prokka.faa_AOMDLGAK_04062	AOMDLGAK	multidrug__mdtM	multidrug	III	0676ZQ	tanzania	endesh	datoga	17.8	rural	non_industrialized	pastoralist	4062	FALSE
Escherichia_coli	0676ZQ_0218_001_E6	NC_010558.1.6275994.p01	0676ZQ_0218_001_E6_prokka.faa_AOMDLGAK_04569	AOMDLGAK	aminoglycoside__aadA	aminoglycoside	IV	0676ZQ	tanzania	endesh	datoga	17.8	rural	non_industrialized	pastoralist	4569	FALSE
Escherichia_coli	0676ZQ_0218_001_E6	AAY43141	0676ZQ_0218_001_E6_prokka.faa_AOMDLGAK_04568	AOMDLGAK	trimethoprim__dfrA17	trimethoprim	I	0676ZQ	tanzania	endesh	datoga	17.8	rural	non_industrialized	pastoralist	4568	FALSE
Escherichia_coli	0676ZQ_0218_001_E6	AF326777.3.gene22.p01	0676ZQ_0218_001_E6_prokka.faa_AOMDLGAK_04688	AOMDLGAK	tetracycline__tetD	tetracycline	IV	0676ZQ	tanzania	endesh	datoga	17.8	rural	non_industrialized	pastoralist	4688	FALSE
Escherichia_coli	0676ZQ_0218_001_E6	NC_002695.1.914736.p01	0676ZQ_0218_001_E6_prokka.faa_AOMDLGAK_03298	AOMDLGAK	multidrug__emrB	multidrug	IV	0676ZQ	tanzania	endesh	datoga	17.8	rural	non_industrialized	pastoralist	3298	FALSE
Escherichia_coli	0676ZQ_0218_001_E6	YP_002806354	0676ZQ_0218_001_E6_prokka.faa_AOMDLGAK_03150	AOMDLGAK	beta-lactam__class C beta-lactamase	beta-lactam	IV	0676ZQ	tanzania	endesh	datoga	17.8	rural	non_industrialized	pastoralist	3150	FALSE
Escherichia_coli	0676ZQ_0218_001_E6	AAC75243	0676ZQ_0218_001_E6_prokka.faa_AOMDLGAK_00173	AOMDLGAK	multidrug__bicyclomycin-multidrug_efflux_protein_bcr	multidrug	III	0676ZQ	tanzania	endesh	datoga	17.8	rural	non_industrialized	pastoralist	173	FALSE
Escherichia_coli	0676ZQ_0218_001_E6	YP_001007250	0676ZQ_0218_001_E6_prokka.faa_AOMDLGAK_01420	AOMDLGAK	fosmidomycin__rosB	fosmidomycin	IV	0676ZQ	tanzania	endesh	datoga	17.8	rural	non_industrialized	pastoralist	1420	FALSE
Escherichia_coli	0676ZQ_0218_001_E7	P39386	0676ZQ_0218_001_E7_prokka.faa_PEANCBKH_03661	PEANCBKH	multidrug__mdtM	multidrug	III	0676ZQ	tanzania	endesh	datoga	17.8	rural	non_industrialized	pastoralist	3661	FALSE
Escherichia_coli	0676ZQ_0218_001_E7	AAY43141	0676ZQ_0218_001_E7_prokka.faa_PEANCBKH_04636	PEANCBKH	trimethoprim__dfrA17	trimethoprim	I	0676ZQ	tanzania	endesh	datoga	17.8	rural	non_industrialized	pastoralist	4636	FALSE
Escherichia_coli	0676ZQ_0218_001_E7	NC_002695.1.916015.p01	0676ZQ_0218_001_E7_prokka.faa_PEANCBKH_04679	PEANCBKH	multidrug__mexX	multidrug	IV	0676ZQ	tanzania	endesh	datoga	17.8	rural	non_industrialized	pastoralist	4679	FALSE
Escherichia_coli	0676ZQ_0218_001_E7	ZP_04003442	0676ZQ_0218_001_E7_prokka.faa_PEANCBKH_03695	PEANCBKH	multidrug__emrE	multidrug	IV	0676ZQ	tanzania	endesh	datoga	17.8	rural	non_industrialized	pastoralist	3695	FALSE
Escherichia_coli	0676ZQ_0218_001_E7	A7ZKF6	0676ZQ_0218_001_E7_prokka.faa_PEANCBKH_01585	PEANCBKH	multidrug__mdtG	multidrug	IV	0676ZQ	tanzania	endesh	datoga	17.8	rural	non_industrialized	pastoralist	1585	FALSE
Escherichia_coli	0676ZQ_0218_001_E7	NC_002695.1.915747.p01	0676ZQ_0218_001_E7_prokka.faa_PEANCBKH_03590	PEANCBKH	unclassified__DNA-binding transcriptional regulator gadX	unclassified	I	0676ZQ	tanzania	endesh	datoga	17.8	rural	non_industrialized	pastoralist	3590	FALSE
Escherichia_coli	0676ZQ_0218_001_E7	P32714	0676ZQ_0218_001_E7_prokka.faa_PEANCBKH_01916	PEANCBKH	multidrug__mdtP	multidrug	III	0676ZQ	tanzania	endesh	datoga	17.8	rural	non_industrialized	pastoralist	1916	FALSE
Escherichia_coli	0676ZQ_0218_001_E7	YP_001966247	0676ZQ_0218_001_E7_prokka.faa_PEANCBKH_04786	PEANCBKH	aminoglycoside__aac(3)-II	aminoglycoside	I	0676ZQ	tanzania	endesh	datoga	17.8	rural	non_industrialized	pastoralist	4786	FALSE
Escherichia_coli	0676ZQ_0218_001_E7	AF191564.1.gene5.p01	0676ZQ_0218_001_E7_prokka.faa_PEANCBKH_04639	PEANCBKH	sulfonamide__sul1	sulfonamide	IV	0676ZQ	tanzania	endesh	datoga	17.8	rural	non_industrialized	pastoralist	4639	FALSE
Escherichia_coli	0676ZQ_0218_001_E7	B7N5M0	0676ZQ_0218_001_E7_prokka.faa_PEANCBKH_02428	PEANCBKH	polymyxin__arnA	polymyxin	III	0676ZQ	tanzania	endesh	datoga	17.8	rural	non_industrialized	pastoralist	2428	FALSE
Escherichia_coli	0676ZQ_0218_001_E7	YP_002808057	0676ZQ_0218_001_E7_prokka.faa_PEANCBKH_03251	PEANCBKH	multidrug__emrD	multidrug	III	0676ZQ	tanzania	endesh	datoga	17.8	rural	non_industrialized	pastoralist	3251	FALSE
Escherichia_coli	0676ZQ_0218_001_E7	NC_002695.1.912965.p01	0676ZQ_0218_001_E7_prokka.faa_PEANCBKH_01268	PEANCBKH	unclassified__sdiA	unclassified	III	0676ZQ	tanzania	endesh	datoga	17.8	rural	non_industrialized	pastoralist	1268	FALSE
Escherichia_coli	0676ZQ_0218_001_E7	NC_010558.1.6276004.p01	0676ZQ_0218_001_E7_prokka.faa_PEANCBKH_04745	PEANCBKH	chloramphenicol__cat_chloramphenicol acetyltransferase	chloramphenicol	I	0676ZQ	tanzania	endesh	datoga	17.8	rural	non_industrialized	pastoralist	4745	FALSE
Escherichia_coli	0676ZQ_0218_001_E7	A1AFX9	0676ZQ_0218_001_E7_prokka.faa_PEANCBKH_02245	PEANCBKH	bacitracin__bacA	bacitracin	III	0676ZQ	tanzania	endesh	datoga	17.8	rural	non_industrialized	pastoralist	2245	FALSE
Escherichia_coli	0676ZQ_0218_001_E7	NC_002695.1.914983.p01	0676ZQ_0218_001_E7_prokka.faa_PEANCBKH_01339	PEANCBKH	unclassified__histidine kinase	unclassified	IV	0676ZQ	tanzania	endesh	datoga	17.8	rural	non_industrialized	pastoralist	1339	FALSE
Escherichia_coli	0676ZQ_0218_001_E7	YP_001460310	0676ZQ_0218_001_E7_prokka.faa_PEANCBKH_03593	PEANCBKH	multidrug__mdtF	multidrug	IV	0676ZQ	tanzania	endesh	datoga	17.8	rural	non_industrialized	pastoralist	3593	FALSE
Escherichia_coli	0676ZQ_0218_001_E7	ZP_02775049	0676ZQ_0218_001_E7_prokka.faa_PEANCBKH_00965	PEANCBKH	multidrug__mdfA	multidrug	III	0676ZQ	tanzania	endesh	datoga	17.8	rural	non_industrialized	pastoralist	965	FALSE
Escherichia_coli	0676ZQ_0218_001_E7	NC_002695.1.916584.p01	0676ZQ_0218_001_E7_prokka.faa_PEANCBKH_03949	PEANCBKH	multidrug__mdtA	multidrug	IV	0676ZQ	tanzania	endesh	datoga	17.8	rural	non_industrialized	pastoralist	3949	FALSE
Escherichia_coli	0676ZQ_0218_001_E7	A1A9W0	0676ZQ_0218_001_E7_prokka.faa_PEANCBKH_01573	PEANCBKH	multidrug__mdtH	multidrug	III	0676ZQ	tanzania	endesh	datoga	17.8	rural	non_industrialized	pastoralist	1573	FALSE
Escherichia_coli	0676ZQ_0218_001_E7	A7ZW03	0676ZQ_0218_001_E7_prokka.faa_PEANCBKH_02079	PEANCBKH	kasugamycin__kasugamycin resistance protein ksgA	kasugamycin	IV	0676ZQ	tanzania	endesh	datoga	17.8	rural	non_industrialized	pastoralist	2079	FALSE
Escherichia_coli	0676ZQ_0218_001_E7	P32715	0676ZQ_0218_001_E7_prokka.faa_PEANCBKH_01915	PEANCBKH	multidrug__mdtO	multidrug	III	0676ZQ	tanzania	endesh	datoga	17.8	rural	non_industrialized	pastoralist	1915	FALSE
Escherichia_coli	0676ZQ_0218_001_E7	AAC75243	0676ZQ_0218_001_E7_prokka.faa_PEANCBKH_01742	PEANCBKH	multidrug__bicyclomycin-multidrug_efflux_protein_bcr	multidrug	III	0676ZQ	tanzania	endesh	datoga	17.8	rural	non_industrialized	pastoralist	1742	FALSE
Escherichia_coli	0676ZQ_0218_001_E7	AF326777.3.gene22.p01	0676ZQ_0218_001_E7_prokka.faa_PEANCBKH_04770	PEANCBKH	tetracycline__tetD	tetracycline	IV	0676ZQ	tanzania	endesh	datoga	17.8	rural	non_industrialized	pastoralist	4770	FALSE
Escherichia_coli	0676ZQ_0218_001_E7	YP_002807373	0676ZQ_0218_001_E7_prokka.faa_PEANCBKH_02265	PEANCBKH	multidrug__TolC	multidrug	IV	0676ZQ	tanzania	endesh	datoga	17.8	rural	non_industrialized	pastoralist	2265	FALSE
Escherichia_coli	0676ZQ_0218_001_E7	YP_001007250	0676ZQ_0218_001_E7_prokka.faa_PEANCBKH_00854	PEANCBKH	fosmidomycin__rosB	fosmidomycin	IV	0676ZQ	tanzania	endesh	datoga	17.8	rural	non_industrialized	pastoralist	854	FALSE
Escherichia_coli	0676ZQ_0218_001_E7	YP_002295271	0676ZQ_0218_001_E7_prokka.faa_PEANCBKH_03215	PEANCBKH	multidrug__mdtL	multidrug	III	0676ZQ	tanzania	endesh	datoga	17.8	rural	non_industrialized	pastoralist	3215	FALSE
Escherichia_coli	0676ZQ_0218_001_E7	AAY27811	0676ZQ_0218_001_E7_prokka.faa_PEANCBKH_04742	PEANCBKH	beta-lactam__CTX-M-15	beta-lactam	I	0676ZQ	tanzania	endesh	datoga	17.8	rural	non_industrialized	pastoralist	4742	FALSE
Escherichia_coli	0676ZQ_0218_001_E7	NC_002695.1.913113.p01	0676ZQ_0218_001_E7_prokka.faa_PEANCBKH_03291	PEANCBKH	unclassified__DNA-binding_protein_H-NS	unclassified	IV	0676ZQ	tanzania	endesh	datoga	17.8	rural	non_industrialized	pastoralist	3291	FALSE
Escherichia_coli	0676ZQ_0218_001_E7	NC_002695.1.916585.p01	0676ZQ_0218_001_E7_prokka.faa_PEANCBKH_03948	PEANCBKH	multidrug__mdtB	multidrug	IV	0676ZQ	tanzania	endesh	datoga	17.8	rural	non_industrialized	pastoralist	3948	FALSE
Escherichia_coli	0676ZQ_0218_001_E7	YP_002806354	0676ZQ_0218_001_E7_prokka.faa_PEANCBKH_01841	PEANCBKH	beta-lactam__class C beta-lactamase	beta-lactam	IV	0676ZQ	tanzania	endesh	datoga	17.8	rural	non_industrialized	pastoralist	1841	FALSE
Escherichia_coli	0676ZQ_0218_001_E7	YP_001726873	0676ZQ_0218_001_E7_prokka.faa_PEANCBKH_01914	PEANCBKH	multidrug__mdtN	multidrug	III	0676ZQ	tanzania	endesh	datoga	17.8	rural	non_industrialized	pastoralist	1914	FALSE
Escherichia_coli	0676ZQ_0218_001_E7	NC_002695.1.916588.p01	0676ZQ_0218_001_E7_prokka.faa_PEANCBKH_03945	PEANCBKH	unclassified__histidine kinase	unclassified	IV	0676ZQ	tanzania	endesh	datoga	17.8	rural	non_industrialized	pastoralist	3945	FALSE
Escherichia_coli	0676ZQ_0218_001_E7	NC_002695.1.914736.p01	0676ZQ_0218_001_E7_prokka.faa_PEANCBKH_02583	PEANCBKH	multidrug__emrB	multidrug	IV	0676ZQ	tanzania	endesh	datoga	17.8	rural	non_industrialized	pastoralist	2583	FALSE
Escherichia_coli	0676ZQ_0218_001_E7	YP_002394587	0676ZQ_0218_001_E7_prokka.faa_PEANCBKH_04768	PEANCBKH	tetracycline__tetB	tetracycline	IV	0676ZQ	tanzania	endesh	datoga	17.8	rural	non_industrialized	pastoralist	4768	FALSE
Escherichia_coli	0676ZQ_0218_001_E7	AAC73966	0676ZQ_0218_001_E7_prokka.faa_PEANCBKH_01002	PEANCBKH	macrolide-lincosamide-streptogramin__macB	macrolide-lincosamide-streptogramin	IV	0676ZQ	tanzania	endesh	datoga	17.8	rural	non_industrialized	pastoralist	1002	FALSE
Escherichia_coli	0676ZQ_0218_001_E7	AF326777.3.gene21.p01	0676ZQ_0218_001_E7_prokka.faa_PEANCBKH_04769	PEANCBKH	tetracycline__tetC	tetracycline	IV	0676ZQ	tanzania	endesh	datoga	17.8	rural	non_industrialized	pastoralist	4769	FALSE
Escherichia_coli	0676ZQ_0218_001_E7	ACB17952	0676ZQ_0218_001_E7_prokka.faa_PEANCBKH_03594	PEANCBKH	multidrug__mdtE	multidrug	III	0676ZQ	tanzania	endesh	datoga	17.8	rural	non_industrialized	pastoralist	3594	FALSE
Escherichia_coli	0676ZQ_0218_001_E7	NC_002695.1.915650.p01	0676ZQ_0218_001_E7_prokka.faa_PEANCBKH_03012	PEANCBKH	unclassified__histidine kinase	unclassified	IV	0676ZQ	tanzania	endesh	datoga	17.8	rural	non_industrialized	pastoralist	3012	FALSE
Escherichia_coli	0676ZQ_0218_001_E7	ZP_02346647	0676ZQ_0218_001_E7_prokka.faa_PEANCBKH_04678	PEANCBKH	multidrug__acrB	multidrug	IV	0676ZQ	tanzania	endesh	datoga	17.8	rural	non_industrialized	pastoralist	4678	FALSE
Escherichia_coli	0676ZQ_0218_001_E7	CP000034.1.gene2328.p01	0676ZQ_0218_001_E7_prokka.faa_PEANCBKH_01052	PEANCBKH	multidrug__ompF	multidrug	IV	0676ZQ	tanzania	endesh	datoga	17.8	rural	non_industrialized	pastoralist	1052	FALSE
Escherichia_coli	0676ZQ_0218_001_E7	NC_002695.1.916587.p01	0676ZQ_0218_001_E7_prokka.faa_PEANCBKH_03946	PEANCBKH	multidrug__mdtD	multidrug	IV	0676ZQ	tanzania	endesh	datoga	17.8	rural	non_industrialized	pastoralist	3946	FALSE
Escherichia_coli	0676ZQ_0218_001_E7	AAR05762	0676ZQ_0218_001_E7_prokka.faa_PEANCBKH_04646	PEANCBKH	macrolide-lincosamide-streptogramin__mphA	macrolide-lincosamide-streptogramin	I	0676ZQ	tanzania	endesh	datoga	17.8	rural	non_industrialized	pastoralist	4646	FALSE
Escherichia_coli	0676ZQ_0218_001_E7	CP000034.1.gene3672.p01	0676ZQ_0218_001_E7_prokka.faa_PEANCBKH_00594	PEANCBKH	multidrug__ompR	multidrug	IV	0676ZQ	tanzania	endesh	datoga	17.8	rural	non_industrialized	pastoralist	594	FALSE
Escherichia_coli	0676ZQ_0218_001_E7	YP_001726104	0676ZQ_0218_001_E7_prokka.faa_PEANCBKH_00838	PEANCBKH	multidrug__acrB	multidrug	IV	0676ZQ	tanzania	endesh	datoga	17.8	rural	non_industrialized	pastoralist	838	FALSE
Escherichia_coli	0676ZQ_0218_001_E7	AAA91586	0676ZQ_0218_001_E7_prokka.faa_PEANCBKH_04814	PEANCBKH	beta-lactam__OXA-1	beta-lactam	I	0676ZQ	tanzania	endesh	datoga	17.8	rural	non_industrialized	pastoralist	4814	FALSE
Escherichia_coli	0676ZQ_0218_001_E7	YP_002269113	0676ZQ_0218_001_E7_prokka.faa_PEANCBKH_00839	PEANCBKH	multidrug__acrA	multidrug	IV	0676ZQ	tanzania	endesh	datoga	17.8	rural	non_industrialized	pastoralist	839	FALSE
Escherichia_coli	0676ZQ_0218_001_E7	HQ451074.1.gene4.p01	0676ZQ_0218_001_E7_prokka.faa_PEANCBKH_04739	PEANCBKH	beta-lactam__TEM-1	beta-lactam	IV	0676ZQ	tanzania	endesh	datoga	17.8	rural	non_industrialized	pastoralist	4739	FALSE
Escherichia_coli	0676ZQ_0218_001_E7	CP000034.1.gene4477.p01	0676ZQ_0218_001_E7_prokka.faa_PEANCBKH_03013	PEANCBKH	unclassified__bacterial regulatory protein LuxR	unclassified	IV	0676ZQ	tanzania	endesh	datoga	17.8	rural	non_industrialized	pastoralist	3013	FALSE
Escherichia_coli	0676ZQ_0218_001_E7	CP004022.1.gene2827.p01	0676ZQ_0218_001_E7_prokka.faa_PEANCBKH_00548	PEANCBKH	unclassified__cAMP-regulatory protein	unclassified	IV	0676ZQ	tanzania	endesh	datoga	17.8	rural	non_industrialized	pastoralist	548	FALSE
Escherichia_coli	0676ZQ_0218_001_E7	NC_002695.1.916586.p01	0676ZQ_0218_001_E7_prokka.faa_PEANCBKH_03947	PEANCBKH	multidrug__mdtC	multidrug	IV	0676ZQ	tanzania	endesh	datoga	17.8	rural	non_industrialized	pastoralist	3947	FALSE
Escherichia_coli	0676ZQ_0218_001_E7	NC_002695.1.915653.p01	0676ZQ_0218_001_E7_prokka.faa_PEANCBKH_03014	PEANCBKH	multidrug__emrK	multidrug	IV	0676ZQ	tanzania	endesh	datoga	17.8	rural	non_industrialized	pastoralist	3014	FALSE
Escherichia_coli	0676ZQ_0218_001_E7	NC_002695.1.914737.p01	0676ZQ_0218_001_E7_prokka.faa_PEANCBKH_02582	PEANCBKH	multidrug__emrA	multidrug	IV	0676ZQ	tanzania	endesh	datoga	17.8	rural	non_industrialized	pastoralist	2582	FALSE
Escherichia_coli	0676ZQ_0218_001_E7	NC_010558.1.6275994.p01	0676ZQ_0218_001_E7_prokka.faa_PEANCBKH_04637	PEANCBKH	aminoglycoside__aadA	aminoglycoside	IV	0676ZQ	tanzania	endesh	datoga	17.8	rural	non_industrialized	pastoralist	4637	FALSE
Escherichia_coli	0676ZQ_0218_001_E7	NC_002695.1.917702.p01	0676ZQ_0218_001_E7_prokka.faa_PEANCBKH_01001	PEANCBKH	macrolide-lincosamide-streptogramin__macA	macrolide-lincosamide-streptogramin	III	0676ZQ	tanzania	endesh	datoga	17.8	rural	non_industrialized	pastoralist	1001	FALSE
Escherichia_coli	0676ZQ_0218_001_E7	CP000034.1.gene3834.p01	0676ZQ_0218_001_E7_prokka.faa_PEANCBKH_01338	PEANCBKH	unclassified__transcriptional regulatory protein CpxR cpxR	unclassified	IV	0676ZQ	tanzania	endesh	datoga	17.8	rural	non_industrialized	pastoralist	1338	FALSE
Escherichia_coli	0676ZQ_0218_001_E7	CP000034.1.gene1340.p01	0676ZQ_0218_001_E7_prokka.faa_PEANCBKH_03256	PEANCBKH	unclassified__cob(I)alamin adenolsyltransferase	unclassified	IV	0676ZQ	tanzania	endesh	datoga	17.8	rural	non_industrialized	pastoralist	3256	FALSE
Escherichia_coli	0676ZQ_0218_001_E7	ZP_03034990	0676ZQ_0218_001_E7_prokka.faa_PEANCBKH_00081	PEANCBKH	multidrug__mdtK	multidrug	III	0676ZQ	tanzania	endesh	datoga	17.8	rural	non_industrialized	pastoralist	81	FALSE
Escherichia_coli	0676ZQ_0218_001_E7	DQ303918.1.gene1.p01	0676ZQ_0218_001_E7_prokka.faa_PEANCBKH_04813	PEANCBKH	aminoglycoside__aac(6')-I	aminoglycoside	IV	0676ZQ	tanzania	endesh	datoga	17.8	rural	non_industrialized	pastoralist	4813	FALSE
Escherichia_coli	0676ZQ_0218_001_E7	CP000034.1.gene2198.p01	0676ZQ_0218_001_E7_prokka.faa_PEANCBKH_03960	PEANCBKH	multidrug__ompF	multidrug	III	0676ZQ	tanzania	endesh	datoga	17.8	rural	non_industrialized	pastoralist	3960	FALSE
Escherichia_coli	0676ZQ_0218_001_H7	A1A9W0	0676ZQ_0218_001_H7_prokka.faa_LOMOFDPH_01899	LOMOFDPH	multidrug__mdtH	multidrug	III	0676ZQ	tanzania	endesh	datoga	17.8	rural	non_industrialized	pastoralist	1899	FALSE
Escherichia_coli	0676ZQ_0218_001_H7	YP_001726874	0676ZQ_0218_001_H7_prokka.faa_LOMOFDPH_02065	LOMOFDPH	multidrug__mdtO	multidrug	IV	0676ZQ	tanzania	endesh	datoga	17.8	rural	non_industrialized	pastoralist	2065	FALSE
Escherichia_coli	0676ZQ_0218_001_H7	ZP_02775049	0676ZQ_0218_001_H7_prokka.faa_LOMOFDPH_00482	LOMOFDPH	multidrug__mdfA	multidrug	III	0676ZQ	tanzania	endesh	datoga	17.8	rural	non_industrialized	pastoralist	482	FALSE
Escherichia_coli	0676ZQ_0218_001_H7	NC_002695.1.915653.p01	0676ZQ_0218_001_H7_prokka.faa_LOMOFDPH_04018	LOMOFDPH	multidrug__emrK	multidrug	IV	0676ZQ	tanzania	endesh	datoga	17.8	rural	non_industrialized	pastoralist	4018	FALSE
Escherichia_coli	0676ZQ_0218_001_H7	YP_002293726	0676ZQ_0218_001_H7_prokka.faa_LOMOFDPH_01339	LOMOFDPH	multidrug__bicyclomycin-multidrug_efflux_protein_bcr	multidrug	III	0676ZQ	tanzania	endesh	datoga	17.8	rural	non_industrialized	pastoralist	1339	FALSE
Escherichia_coli	0676ZQ_0218_001_H7	NC_002695.1.914737.p01	0676ZQ_0218_001_H7_prokka.faa_LOMOFDPH_03370	LOMOFDPH	multidrug__emrA	multidrug	IV	0676ZQ	tanzania	endesh	datoga	17.8	rural	non_industrialized	pastoralist	3370	FALSE
Escherichia_coli	0676ZQ_0218_001_H7	NC_002695.1.912965.p01	0676ZQ_0218_001_H7_prokka.faa_LOMOFDPH_00008	LOMOFDPH	unclassified__sdiA	unclassified	III	0676ZQ	tanzania	endesh	datoga	17.8	rural	non_industrialized	pastoralist	8	FALSE
Escherichia_coli	0676ZQ_0218_001_H7	ZP_04003442	0676ZQ_0218_001_H7_prokka.faa_LOMOFDPH_04360	LOMOFDPH	multidrug__emrE	multidrug	IV	0676ZQ	tanzania	endesh	datoga	17.8	rural	non_industrialized	pastoralist	4360	FALSE
Escherichia_coli	0676ZQ_0218_001_H7	YP_001726873	0676ZQ_0218_001_H7_prokka.faa_LOMOFDPH_02064	LOMOFDPH	multidrug__mdtN	multidrug	III	0676ZQ	tanzania	endesh	datoga	17.8	rural	non_industrialized	pastoralist	2064	FALSE
Escherichia_coli	0676ZQ_0218_001_H7	NC_002695.1.917702.p01	0676ZQ_0218_001_H7_prokka.faa_LOMOFDPH_00519	LOMOFDPH	macrolide-lincosamide-streptogramin__macA	macrolide-lincosamide-streptogramin	III	0676ZQ	tanzania	endesh	datoga	17.8	rural	non_industrialized	pastoralist	519	FALSE
Escherichia_coli	0676ZQ_0218_001_H7	NC_002695.1.913113.p01	0676ZQ_0218_001_H7_prokka.faa_LOMOFDPH_03034	LOMOFDPH	unclassified__DNA-binding_protein_H-NS	unclassified	IV	0676ZQ	tanzania	endesh	datoga	17.8	rural	non_industrialized	pastoralist	3034	FALSE
Escherichia_coli	0676ZQ_0218_001_H7	YP_002269113	0676ZQ_0218_001_H7_prokka.faa_LOMOFDPH_01133	LOMOFDPH	multidrug__acrA	multidrug	IV	0676ZQ	tanzania	endesh	datoga	17.8	rural	non_industrialized	pastoralist	1133	FALSE
Escherichia_coli	0676ZQ_0218_001_H7	A7ZW03	0676ZQ_0218_001_H7_prokka.faa_LOMOFDPH_01557	LOMOFDPH	kasugamycin__kasugamycin resistance protein ksgA	kasugamycin	IV	0676ZQ	tanzania	endesh	datoga	17.8	rural	non_industrialized	pastoralist	1557	FALSE
Escherichia_coli	0676ZQ_0218_001_H7	NC_002695.1.915650.p01	0676ZQ_0218_001_H7_prokka.faa_LOMOFDPH_04363	LOMOFDPH	unclassified__histidine kinase	unclassified	IV	0676ZQ	tanzania	endesh	datoga	17.8	rural	non_industrialized	pastoralist	4363	FALSE
Escherichia_coli	0676ZQ_0218_001_H7	NC_002695.1.916587.p01	0676ZQ_0218_001_H7_prokka.faa_LOMOFDPH_03149	LOMOFDPH	multidrug__mdtD	multidrug	IV	0676ZQ	tanzania	endesh	datoga	17.8	rural	non_industrialized	pastoralist	3149	FALSE
Escherichia_coli	0676ZQ_0218_001_H7	CP004022.1.gene2827.p01	0676ZQ_0218_001_H7_prokka.faa_LOMOFDPH_01857	LOMOFDPH	unclassified__cAMP-regulatory protein	unclassified	IV	0676ZQ	tanzania	endesh	datoga	17.8	rural	non_industrialized	pastoralist	1857	FALSE
Escherichia_coli	0676ZQ_0218_001_H7	NC_002695.1.914736.p01	0676ZQ_0218_001_H7_prokka.faa_LOMOFDPH_03371	LOMOFDPH	multidrug__emrB	multidrug	IV	0676ZQ	tanzania	endesh	datoga	17.8	rural	non_industrialized	pastoralist	3371	FALSE
Escherichia_coli	0676ZQ_0218_001_H7	CP000034.1.gene3834.p01	0676ZQ_0218_001_H7_prokka.faa_LOMOFDPH_03240	LOMOFDPH	unclassified__transcriptional regulatory protein CpxR cpxR	unclassified	IV	0676ZQ	tanzania	endesh	datoga	17.8	rural	non_industrialized	pastoralist	3240	FALSE
Escherichia_coli	0676ZQ_0218_001_H7	A8A2C2	0676ZQ_0218_001_H7_prokka.faa_LOMOFDPH_01273	LOMOFDPH	polymyxin__arnA	polymyxin	IV	0676ZQ	tanzania	endesh	datoga	17.8	rural	non_industrialized	pastoralist	1273	FALSE
Escherichia_coli	0676ZQ_0218_001_H7	CP000034.1.gene2198.p01	0676ZQ_0218_001_H7_prokka.faa_LOMOFDPH_03161	LOMOFDPH	multidrug__ompF	multidrug	III	0676ZQ	tanzania	endesh	datoga	17.8	rural	non_industrialized	pastoralist	3161	FALSE
Escherichia_coli	0676ZQ_0218_001_H7	AF534183.gene.p01	0676ZQ_0218_001_H7_prokka.faa_LOMOFDPH_04288	LOMOFDPH	tetracycline__tetA	tetracycline	IV	0676ZQ	tanzania	endesh	datoga	17.8	rural	non_industrialized	pastoralist	4288	FALSE
Escherichia_coli	0676ZQ_0218_001_H7	CP000034.1.gene3672.p01	0676ZQ_0218_001_H7_prokka.faa_LOMOFDPH_01811	LOMOFDPH	multidrug__ompR	multidrug	IV	0676ZQ	tanzania	endesh	datoga	17.8	rural	non_industrialized	pastoralist	1811	FALSE
Escherichia_coli	0676ZQ_0218_001_H7	YP_001726104	0676ZQ_0218_001_H7_prokka.faa_LOMOFDPH_01134	LOMOFDPH	multidrug__acrB	multidrug	IV	0676ZQ	tanzania	endesh	datoga	17.8	rural	non_industrialized	pastoralist	1134	FALSE
Escherichia_coli	0676ZQ_0218_001_H7	YP_002806354	0676ZQ_0218_001_H7_prokka.faa_LOMOFDPH_02983	LOMOFDPH	beta-lactam__class C beta-lactamase	beta-lactam	IV	0676ZQ	tanzania	endesh	datoga	17.8	rural	non_industrialized	pastoralist	2983	FALSE
Escherichia_coli	0676ZQ_0218_001_H7	NC_002695.1.915747.p01	0676ZQ_0218_001_H7_prokka.faa_LOMOFDPH_03787	LOMOFDPH	unclassified__DNA-binding transcriptional regulator gadX	unclassified	I	0676ZQ	tanzania	endesh	datoga	17.8	rural	non_industrialized	pastoralist	3787	FALSE
Escherichia_coli	0676ZQ_0218_001_H7	YP_002808057	0676ZQ_0218_001_H7_prokka.faa_LOMOFDPH_02788	LOMOFDPH	multidrug__emrD	multidrug	III	0676ZQ	tanzania	endesh	datoga	17.8	rural	non_industrialized	pastoralist	2788	FALSE
Escherichia_coli	0676ZQ_0218_001_H7	ZP_03072121	0676ZQ_0218_001_H7_prokka.faa_LOMOFDPH_00279	LOMOFDPH	multidrug__mdtK	multidrug	IV	0676ZQ	tanzania	endesh	datoga	17.8	rural	non_industrialized	pastoralist	279	FALSE
Escherichia_coli	0676ZQ_0218_001_H7	P32714	0676ZQ_0218_001_H7_prokka.faa_LOMOFDPH_02066	LOMOFDPH	multidrug__mdtP	multidrug	III	0676ZQ	tanzania	endesh	datoga	17.8	rural	non_industrialized	pastoralist	2066	FALSE
Escherichia_coli	0676ZQ_0218_001_H7	YP_001969930	0676ZQ_0218_001_H7_prokka.faa_LOMOFDPH_04283	LOMOFDPH	sulfonamide__sul2	sulfonamide	IV	0676ZQ	tanzania	endesh	datoga	17.8	rural	non_industrialized	pastoralist	4283	FALSE
Escherichia_coli	0676ZQ_0218_001_H7	YP_001726662	0676ZQ_0218_001_H7_prokka.faa_LOMOFDPH_04019	LOMOFDPH	multidrug__mdtM	multidrug	III	0676ZQ	tanzania	endesh	datoga	17.8	rural	non_industrialized	pastoralist	4019	FALSE
Escherichia_coli	0676ZQ_0218_001_H7	YP_002295271	0676ZQ_0218_001_H7_prokka.faa_LOMOFDPH_02918	LOMOFDPH	multidrug__mdtL	multidrug	III	0676ZQ	tanzania	endesh	datoga	17.8	rural	non_industrialized	pastoralist	2918	FALSE
Escherichia_coli	0676ZQ_0218_001_H7	NC_002695.1.914983.p01	0676ZQ_0218_001_H7_prokka.faa_LOMOFDPH_03239	LOMOFDPH	unclassified__histidine kinase	unclassified	IV	0676ZQ	tanzania	endesh	datoga	17.8	rural	non_industrialized	pastoralist	3239	FALSE
Escherichia_coli	0676ZQ_0218_001_H7	ACB17952	0676ZQ_0218_001_H7_prokka.faa_LOMOFDPH_03783	LOMOFDPH	multidrug__mdtE	multidrug	III	0676ZQ	tanzania	endesh	datoga	17.8	rural	non_industrialized	pastoralist	3783	FALSE
Escherichia_coli	0676ZQ_0218_001_H7	NC_002695.1.916015.p01	0676ZQ_0218_001_H7_prokka.faa_LOMOFDPH_00843	LOMOFDPH	multidrug__mexX	multidrug	IV	0676ZQ	tanzania	endesh	datoga	17.8	rural	non_industrialized	pastoralist	843	FALSE
Escherichia_coli	0676ZQ_0218_001_H7	NC_002695.1.916586.p01	0676ZQ_0218_001_H7_prokka.faa_LOMOFDPH_03150	LOMOFDPH	multidrug__mdtC	multidrug	IV	0676ZQ	tanzania	endesh	datoga	17.8	rural	non_industrialized	pastoralist	3150	FALSE
Escherichia_coli	0676ZQ_0218_001_H7	AF024602.1.gene5.p01	0676ZQ_0218_001_H7_prokka.faa_LOMOFDPH_04284	LOMOFDPH	aminoglycoside__aph(3')-I	aminoglycoside	IV	0676ZQ	tanzania	endesh	datoga	17.8	rural	non_industrialized	pastoralist	4284	FALSE
Escherichia_coli	0676ZQ_0218_001_H7	A7ZKF6	0676ZQ_0218_001_H7_prokka.faa_LOMOFDPH_01887	LOMOFDPH	multidrug__mdtG	multidrug	IV	0676ZQ	tanzania	endesh	datoga	17.8	rural	non_industrialized	pastoralist	1887	FALSE
Escherichia_coli	0676ZQ_0218_001_H7	A8A4L2	0676ZQ_0218_001_H7_prokka.faa_LOMOFDPH_00641	LOMOFDPH	bacitracin__bacA	bacitracin	III	0676ZQ	tanzania	endesh	datoga	17.8	rural	non_industrialized	pastoralist	641	FALSE
Escherichia_coli	0676ZQ_0218_001_H7	NC_002695.1.916584.p01	0676ZQ_0218_001_H7_prokka.faa_LOMOFDPH_03152	LOMOFDPH	multidrug__mdtA	multidrug	IV	0676ZQ	tanzania	endesh	datoga	17.8	rural	non_industrialized	pastoralist	3152	FALSE
Escherichia_coli	0676ZQ_0218_001_H7	NC_002695.1.916585.p01	0676ZQ_0218_001_H7_prokka.faa_LOMOFDPH_03151	LOMOFDPH	multidrug__mdtB	multidrug	IV	0676ZQ	tanzania	endesh	datoga	17.8	rural	non_industrialized	pastoralist	3151	FALSE
Escherichia_coli	0676ZQ_0218_001_H7	YP_001464983	0676ZQ_0218_001_H7_prokka.faa_LOMOFDPH_03784	LOMOFDPH	multidrug__mdtF	multidrug	IV	0676ZQ	tanzania	endesh	datoga	17.8	rural	non_industrialized	pastoralist	3784	FALSE
Escherichia_coli	0676ZQ_0218_001_H7	NC_002695.1.916588.p01	0676ZQ_0218_001_H7_prokka.faa_LOMOFDPH_03148	LOMOFDPH	unclassified__histidine kinase	unclassified	IV	0676ZQ	tanzania	endesh	datoga	17.8	rural	non_industrialized	pastoralist	3148	FALSE
Escherichia_coli	0676ZQ_0218_001_H7	YP_001007250	0676ZQ_0218_001_H7_prokka.faa_LOMOFDPH_01118	LOMOFDPH	fosmidomycin__rosB	fosmidomycin	IV	0676ZQ	tanzania	endesh	datoga	17.8	rural	non_industrialized	pastoralist	1118	FALSE
Escherichia_coli	0676ZQ_0218_001_H7	ZP_03029420	0676ZQ_0218_001_H7_prokka.faa_LOMOFDPH_00520	LOMOFDPH	macrolide-lincosamide-streptogramin__macB	macrolide-lincosamide-streptogramin	IV	0676ZQ	tanzania	endesh	datoga	17.8	rural	non_industrialized	pastoralist	520	FALSE
Escherichia_coli	0676ZQ_0218_001_H7	ZP_03029343	0676ZQ_0218_001_H7_prokka.faa_LOMOFDPH_01577	LOMOFDPH	multidrug__TolC	multidrug	IV	0676ZQ	tanzania	endesh	datoga	17.8	rural	non_industrialized	pastoralist	1577	FALSE
Escherichia_coli	0676ZQ_0218_001_H7	CP000034.1.gene1340.p01	0676ZQ_0218_001_H7_prokka.faa_LOMOFDPH_03067	LOMOFDPH	unclassified__cob(I)alamin adenolsyltransferase	unclassified	IV	0676ZQ	tanzania	endesh	datoga	17.8	rural	non_industrialized	pastoralist	3067	FALSE
Escherichia_coli	0676ZQ_0218_001_H7	CP000034.1.gene2328.p01	0676ZQ_0218_001_H7_prokka.faa_LOMOFDPH_00570	LOMOFDPH	multidrug__ompF	multidrug	IV	0676ZQ	tanzania	endesh	datoga	17.8	rural	non_industrialized	pastoralist	570	FALSE
Escherichia_coli	0676ZQ_0218_001_H7	ZP_02346647	0676ZQ_0218_001_H7_prokka.faa_LOMOFDPH_00844	LOMOFDPH	multidrug__acrB	multidrug	IV	0676ZQ	tanzania	endesh	datoga	17.8	rural	non_industrialized	pastoralist	844	FALSE
Escherichia_coli	0676ZQ_0218_001_H7	CAQ86961	0676ZQ_0218_001_H7_prokka.faa_LOMOFDPH_04285	LOMOFDPH	aminoglycoside__aph(6)-I	aminoglycoside	IV	0676ZQ	tanzania	endesh	datoga	17.8	rural	non_industrialized	pastoralist	4285	FALSE
Escherichia_coli	0676ZQ_0218_011_A11	NC_002695.1.917702.p01	0676ZQ_0218_011_A11_prokka.faa_FMBHEEJB_00109	FMBHEEJB	macrolide-lincosamide-streptogramin__macA	macrolide-lincosamide-streptogramin	III	0676ZQ	tanzania	endesh	datoga	17.8	rural	non_industrialized	pastoralist	109	FALSE
Escherichia_coli	0676ZQ_0218_011_A11	NC_002695.1.912965.p01	0676ZQ_0218_011_A11_prokka.faa_FMBHEEJB_00718	FMBHEEJB	unclassified__sdiA	unclassified	III	0676ZQ	tanzania	endesh	datoga	17.8	rural	non_industrialized	pastoralist	718	FALSE
Escherichia_coli	0676ZQ_0218_011_A11	NC_002695.1.916584.p01	0676ZQ_0218_011_A11_prokka.faa_FMBHEEJB_03901	FMBHEEJB	multidrug__mdtA	multidrug	IV	0676ZQ	tanzania	endesh	datoga	17.8	rural	non_industrialized	pastoralist	3901	FALSE
Escherichia_coli	0676ZQ_0218_011_A11	CP000034.1.gene3834.p01	0676ZQ_0218_011_A11_prokka.faa_FMBHEEJB_01200	FMBHEEJB	unclassified__transcriptional regulatory protein CpxR cpxR	unclassified	IV	0676ZQ	tanzania	endesh	datoga	17.8	rural	non_industrialized	pastoralist	1200	FALSE
Escherichia_coli	0676ZQ_0218_011_A11	YP_002295271	0676ZQ_0218_011_A11_prokka.faa_FMBHEEJB_03190	FMBHEEJB	multidrug__mdtL	multidrug	III	0676ZQ	tanzania	endesh	datoga	17.8	rural	non_industrialized	pastoralist	3190	FALSE
Escherichia_coli	0676ZQ_0218_011_A11	CP000034.1.gene3672.p01	0676ZQ_0218_011_A11_prokka.faa_FMBHEEJB_01041	FMBHEEJB	multidrug__ompR	multidrug	IV	0676ZQ	tanzania	endesh	datoga	17.8	rural	non_industrialized	pastoralist	1041	FALSE
Escherichia_coli	0676ZQ_0218_011_A11	ZP_03034990	0676ZQ_0218_011_A11_prokka.faa_FMBHEEJB_01137	FMBHEEJB	multidrug__mdtK	multidrug	III	0676ZQ	tanzania	endesh	datoga	17.8	rural	non_industrialized	pastoralist	1137	FALSE
Escherichia_coli	0676ZQ_0218_011_A11	NC_002695.1.914983.p01	0676ZQ_0218_011_A11_prokka.faa_FMBHEEJB_01199	FMBHEEJB	unclassified__histidine kinase	unclassified	IV	0676ZQ	tanzania	endesh	datoga	17.8	rural	non_industrialized	pastoralist	1199	FALSE
Escherichia_coli	0676ZQ_0218_011_A11	NC_002695.1.915653.p01	0676ZQ_0218_011_A11_prokka.faa_FMBHEEJB_02848	FMBHEEJB	multidrug__emrK	multidrug	IV	0676ZQ	tanzania	endesh	datoga	17.8	rural	non_industrialized	pastoralist	2848	FALSE
Escherichia_coli	0676ZQ_0218_011_A11	A8A4L2	0676ZQ_0218_011_A11_prokka.faa_FMBHEEJB_02304	FMBHEEJB	bacitracin__bacA	bacitracin	III	0676ZQ	tanzania	endesh	datoga	17.8	rural	non_industrialized	pastoralist	2304	FALSE
Escherichia_coli	0676ZQ_0218_011_A11	A7ZW03	0676ZQ_0218_011_A11_prokka.faa_FMBHEEJB_00880	FMBHEEJB	kasugamycin__kasugamycin resistance protein ksgA	kasugamycin	IV	0676ZQ	tanzania	endesh	datoga	17.8	rural	non_industrialized	pastoralist	880	FALSE
Escherichia_coli	0676ZQ_0218_011_A11	NC_002695.1.914736.p01	0676ZQ_0218_011_A11_prokka.faa_FMBHEEJB_01656	FMBHEEJB	multidrug__emrB	multidrug	IV	0676ZQ	tanzania	endesh	datoga	17.8	rural	non_industrialized	pastoralist	1656	FALSE
Escherichia_coli	0676ZQ_0218_011_A11	ZP_03003741	0676ZQ_0218_011_A11_prokka.faa_FMBHEEJB_00110	FMBHEEJB	macrolide-lincosamide-streptogramin__macB	macrolide-lincosamide-streptogramin	IV	0676ZQ	tanzania	endesh	datoga	17.8	rural	non_industrialized	pastoralist	110	FALSE
Escherichia_coli	0676ZQ_0218_011_A11	NC_002695.1.916015.p01	0676ZQ_0218_011_A11_prokka.faa_FMBHEEJB_02491	FMBHEEJB	multidrug__mexX	multidrug	IV	0676ZQ	tanzania	endesh	datoga	17.8	rural	non_industrialized	pastoralist	2491	FALSE
Escherichia_coli	0676ZQ_0218_011_A11	YP_002808057	0676ZQ_0218_011_A11_prokka.faa_FMBHEEJB_02371	FMBHEEJB	multidrug__emrD	multidrug	III	0676ZQ	tanzania	endesh	datoga	17.8	rural	non_industrialized	pastoralist	2371	FALSE
Escherichia_coli	0676ZQ_0218_011_A11	AAC75315	0676ZQ_0218_011_A11_prokka.faa_FMBHEEJB_03917	FMBHEEJB	polymyxin__arnA	polymyxin	III	0676ZQ	tanzania	endesh	datoga	17.8	rural	non_industrialized	pastoralist	3917	FALSE
Escherichia_coli	0676ZQ_0218_011_A11	CP000034.1.gene2328.p01	0676ZQ_0218_011_A11_prokka.faa_FMBHEEJB_00160	FMBHEEJB	multidrug__ompF	multidrug	IV	0676ZQ	tanzania	endesh	datoga	17.8	rural	non_industrialized	pastoralist	160	FALSE
Escherichia_coli	0676ZQ_0218_011_A11	NC_002695.1.916587.p01	0676ZQ_0218_011_A11_prokka.faa_FMBHEEJB_03898	FMBHEEJB	multidrug__mdtD	multidrug	IV	0676ZQ	tanzania	endesh	datoga	17.8	rural	non_industrialized	pastoralist	3898	FALSE
Escherichia_coli	0676ZQ_0218_011_A11	YP_002807856	0676ZQ_0218_011_A11_prokka.faa_FMBHEEJB_04163	FMBHEEJB	multidrug__mdtF	multidrug	IV	0676ZQ	tanzania	endesh	datoga	17.8	rural	non_industrialized	pastoralist	4163	FALSE
Escherichia_coli	0676ZQ_0218_011_A11	NC_002695.1.916586.p01	0676ZQ_0218_011_A11_prokka.faa_FMBHEEJB_03899	FMBHEEJB	multidrug__mdtC	multidrug	IV	0676ZQ	tanzania	endesh	datoga	17.8	rural	non_industrialized	pastoralist	3899	FALSE
Escherichia_coli	0676ZQ_0218_011_A11	ZP_02684554	0676ZQ_0218_011_A11_prokka.faa_FMBHEEJB_02490	FMBHEEJB	multidrug__acrB	multidrug	IV	0676ZQ	tanzania	endesh	datoga	17.8	rural	non_industrialized	pastoralist	2490	FALSE
Escherichia_coli	0676ZQ_0218_011_A11	CP004022.1.gene2827.p01	0676ZQ_0218_011_A11_prokka.faa_FMBHEEJB_03632	FMBHEEJB	unclassified__cAMP-regulatory protein	unclassified	IV	0676ZQ	tanzania	endesh	datoga	17.8	rural	non_industrialized	pastoralist	3632	FALSE
Escherichia_coli	0676ZQ_0218_011_A11	ACB17952	0676ZQ_0218_011_A11_prokka.faa_FMBHEEJB_04162	FMBHEEJB	multidrug__mdtE	multidrug	III	0676ZQ	tanzania	endesh	datoga	17.8	rural	non_industrialized	pastoralist	4162	FALSE
Escherichia_coli	0676ZQ_0218_011_A11	ZP_04003442	0676ZQ_0218_011_A11_prokka.faa_FMBHEEJB_03252	FMBHEEJB	multidrug__emrE	multidrug	IV	0676ZQ	tanzania	endesh	datoga	17.8	rural	non_industrialized	pastoralist	3252	FALSE
Escherichia_coli	0676ZQ_0218_011_A11	NC_002695.1.915650.p01	0676ZQ_0218_011_A11_prokka.faa_FMBHEEJB_02850	FMBHEEJB	unclassified__histidine kinase	unclassified	IV	0676ZQ	tanzania	endesh	datoga	17.8	rural	non_industrialized	pastoralist	2850	FALSE
Escherichia_coli	0676ZQ_0218_011_A11	CP000034.1.gene2198.p01	0676ZQ_0218_011_A11_prokka.faa_FMBHEEJB_01878	FMBHEEJB	multidrug__ompF	multidrug	III	0676ZQ	tanzania	endesh	datoga	17.8	rural	non_industrialized	pastoralist	1878	FALSE
Escherichia_coli	0676ZQ_0218_011_A11	NC_002695.1.914737.p01	0676ZQ_0218_011_A11_prokka.faa_FMBHEEJB_01657	FMBHEEJB	multidrug__emrA	multidrug	IV	0676ZQ	tanzania	endesh	datoga	17.8	rural	non_industrialized	pastoralist	1657	FALSE
Escherichia_coli	0676ZQ_0218_011_A11	NC_002695.1.916588.p01	0676ZQ_0218_011_A11_prokka.faa_FMBHEEJB_03897	FMBHEEJB	unclassified__histidine kinase	unclassified	IV	0676ZQ	tanzania	endesh	datoga	17.8	rural	non_industrialized	pastoralist	3897	FALSE
Escherichia_coli	0676ZQ_0218_011_A11	YP_002269113	0676ZQ_0218_011_A11_prokka.faa_FMBHEEJB_00565	FMBHEEJB	multidrug__acrA	multidrug	IV	0676ZQ	tanzania	endesh	datoga	17.8	rural	non_industrialized	pastoralist	565	FALSE
Escherichia_coli	0676ZQ_0218_011_A11	A7ZKF6	0676ZQ_0218_011_A11_prokka.faa_FMBHEEJB_01399	FMBHEEJB	multidrug__mdtG	multidrug	IV	0676ZQ	tanzania	endesh	datoga	17.8	rural	non_industrialized	pastoralist	1399	FALSE
Escherichia_coli	0676ZQ_0218_011_A11	NC_002695.1.916585.p01	0676ZQ_0218_011_A11_prokka.faa_FMBHEEJB_03900	FMBHEEJB	multidrug__mdtB	multidrug	IV	0676ZQ	tanzania	endesh	datoga	17.8	rural	non_industrialized	pastoralist	3900	FALSE
Escherichia_coli	0676ZQ_0218_011_A11	ZP_03030716	0676ZQ_0218_011_A11_prokka.faa_FMBHEEJB_03366	FMBHEEJB	multidrug__mdtM	multidrug	III	0676ZQ	tanzania	endesh	datoga	17.8	rural	non_industrialized	pastoralist	3366	FALSE
Escherichia_coli	0676ZQ_0218_011_A11	ZP_02775049	0676ZQ_0218_011_A11_prokka.faa_FMBHEEJB_00073	FMBHEEJB	multidrug__mdfA	multidrug	III	0676ZQ	tanzania	endesh	datoga	17.8	rural	non_industrialized	pastoralist	73	FALSE
Escherichia_coli	0676ZQ_0218_011_A11	CP000034.1.gene1340.p01	0676ZQ_0218_011_A11_prokka.faa_FMBHEEJB_02110	FMBHEEJB	unclassified__cob(I)alamin adenolsyltransferase	unclassified	IV	0676ZQ	tanzania	endesh	datoga	17.8	rural	non_industrialized	pastoralist	2110	FALSE
Escherichia_coli	0676ZQ_0218_011_A11	CP000034.1.gene4477.p01	0676ZQ_0218_011_A11_prokka.faa_FMBHEEJB_02849	FMBHEEJB	unclassified__bacterial regulatory protein LuxR	unclassified	IV	0676ZQ	tanzania	endesh	datoga	17.8	rural	non_industrialized	pastoralist	2849	FALSE
Escherichia_coli	0676ZQ_0218_011_A11	YP_001726104	0676ZQ_0218_011_A11_prokka.faa_FMBHEEJB_00564	FMBHEEJB	multidrug__acrB	multidrug	IV	0676ZQ	tanzania	endesh	datoga	17.8	rural	non_industrialized	pastoralist	564	FALSE
Escherichia_coli	0676ZQ_0218_011_A11	YP_001007250	0676ZQ_0218_011_A11_prokka.faa_FMBHEEJB_00580	FMBHEEJB	fosmidomycin__rosB	fosmidomycin	IV	0676ZQ	tanzania	endesh	datoga	17.8	rural	non_industrialized	pastoralist	580	FALSE
Escherichia_coli	0676ZQ_0218_011_A11	A1A9W0	0676ZQ_0218_011_A11_prokka.faa_FMBHEEJB_01387	FMBHEEJB	multidrug__mdtH	multidrug	III	0676ZQ	tanzania	endesh	datoga	17.8	rural	non_industrialized	pastoralist	1387	FALSE
Escherichia_coli	0676ZQ_0218_011_A11	NC_002695.1.913113.p01	0676ZQ_0218_011_A11_prokka.faa_FMBHEEJB_02653	FMBHEEJB	unclassified__DNA-binding_protein_H-NS	unclassified	IV	0676ZQ	tanzania	endesh	datoga	17.8	rural	non_industrialized	pastoralist	2653	FALSE
Escherichia_coli	0676ZQ_0218_011_A11	ZP_03029343	0676ZQ_0218_011_A11_prokka.faa_FMBHEEJB_04102	FMBHEEJB	multidrug__TolC	multidrug	IV	0676ZQ	tanzania	endesh	datoga	17.8	rural	non_industrialized	pastoralist	4102	FALSE
Escherichia_coli	0676ZQ_0218_011_A11	YP_002806354	0676ZQ_0218_011_A11_prokka.faa_FMBHEEJB_00326	FMBHEEJB	beta-lactam__class C beta-lactamase	beta-lactam	IV	0676ZQ	tanzania	endesh	datoga	17.8	rural	non_industrialized	pastoralist	326	FALSE
Escherichia_coli	0676ZQ_0218_011_A11	P32714	0676ZQ_0218_011_A11_prokka.faa_FMBHEEJB_03473	FMBHEEJB	multidrug__mdtP	multidrug	III	0676ZQ	tanzania	endesh	datoga	17.8	rural	non_industrialized	pastoralist	3473	FALSE
Escherichia_coli	0676ZQ_0218_011_A11	AAC75243	0676ZQ_0218_011_A11_prokka.faa_FMBHEEJB_01542	FMBHEEJB	multidrug__bicyclomycin-multidrug_efflux_protein_bcr	multidrug	III	0676ZQ	tanzania	endesh	datoga	17.8	rural	non_industrialized	pastoralist	1542	FALSE
Escherichia_coli	0676ZQ_0218_011_A11	NC_002695.1.915747.p01	0676ZQ_0218_011_A11_prokka.faa_FMBHEEJB_04165	FMBHEEJB	unclassified__DNA-binding transcriptional regulator gadX	unclassified	I	0676ZQ	tanzania	endesh	datoga	17.8	rural	non_industrialized	pastoralist	4165	FALSE
Escherichia_coli	0676ZQ_0218_011_A4	A1AFX9	0676ZQ_0218_011_A4_prokka.faa_NMDMICJO_03342	NMDMICJO	bacitracin__bacA	bacitracin	III	0676ZQ	tanzania	endesh	datoga	17.8	rural	non_industrialized	pastoralist	3342	FALSE
Escherichia_coli	0676ZQ_0218_011_A4	CP000034.1.gene2198.p01	0676ZQ_0218_011_A4_prokka.faa_NMDMICJO_01080	NMDMICJO	multidrug__ompF	multidrug	III	0676ZQ	tanzania	endesh	datoga	17.8	rural	non_industrialized	pastoralist	1080	FALSE
Escherichia_coli	0676ZQ_0218_011_A4	NC_002695.1.916588.p01	0676ZQ_0218_011_A4_prokka.faa_NMDMICJO_01067	NMDMICJO	unclassified__histidine kinase	unclassified	IV	0676ZQ	tanzania	endesh	datoga	17.8	rural	non_industrialized	pastoralist	1067	FALSE
Escherichia_coli	0676ZQ_0218_011_A4	NC_002695.1.912965.p01	0676ZQ_0218_011_A4_prokka.faa_NMDMICJO_01225	NMDMICJO	unclassified__sdiA	unclassified	III	0676ZQ	tanzania	endesh	datoga	17.8	rural	non_industrialized	pastoralist	1225	FALSE
Escherichia_coli	0676ZQ_0218_011_A4	YP_001464983	0676ZQ_0218_011_A4_prokka.faa_NMDMICJO_00958	NMDMICJO	multidrug__mdtF	multidrug	IV	0676ZQ	tanzania	endesh	datoga	17.8	rural	non_industrialized	pastoralist	958	FALSE
Escherichia_coli	0676ZQ_0218_011_A4	YP_001462039	0676ZQ_0218_011_A4_prokka.faa_NMDMICJO_02844	NMDMICJO	multidrug__mdfA	multidrug	IV	0676ZQ	tanzania	endesh	datoga	17.8	rural	non_industrialized	pastoralist	2844	FALSE
Escherichia_coli	0676ZQ_0218_011_A4	YP_001726104	0676ZQ_0218_011_A4_prokka.faa_NMDMICJO_00668	NMDMICJO	multidrug__acrB	multidrug	IV	0676ZQ	tanzania	endesh	datoga	17.8	rural	non_industrialized	pastoralist	668	FALSE
Escherichia_coli	0676ZQ_0218_011_A4	A1A9W0	0676ZQ_0218_011_A4_prokka.faa_NMDMICJO_03084	NMDMICJO	multidrug__mdtH	multidrug	III	0676ZQ	tanzania	endesh	datoga	17.8	rural	non_industrialized	pastoralist	3084	FALSE
Escherichia_coli	0676ZQ_0218_011_A4	CP000034.1.gene3672.p01	0676ZQ_0218_011_A4_prokka.faa_NMDMICJO_00845	NMDMICJO	multidrug__ompR	multidrug	IV	0676ZQ	tanzania	endesh	datoga	17.8	rural	non_industrialized	pastoralist	845	FALSE
Escherichia_coli	0676ZQ_0218_011_A4	YP_001460870	0676ZQ_0218_011_A4_prokka.faa_NMDMICJO_01367	NMDMICJO	multidrug__mdtN	multidrug	III	0676ZQ	tanzania	endesh	datoga	17.8	rural	non_industrialized	pastoralist	1367	FALSE
Escherichia_coli	0676ZQ_0218_011_A4	NC_002695.1.914737.p01	0676ZQ_0218_011_A4_prokka.faa_NMDMICJO_03577	NMDMICJO	multidrug__emrA	multidrug	IV	0676ZQ	tanzania	endesh	datoga	17.8	rural	non_industrialized	pastoralist	3577	FALSE
Escherichia_coli	0676ZQ_0218_011_A4	ZP_03044758	0676ZQ_0218_011_A4_prokka.faa_NMDMICJO_03469	NMDMICJO	multidrug__mdtM	multidrug	III	0676ZQ	tanzania	endesh	datoga	17.8	rural	non_industrialized	pastoralist	3469	FALSE
Escherichia_coli	0676ZQ_0218_011_A4	AF024602.1.gene5.p01	0676ZQ_0218_011_A4_prokka.faa_NMDMICJO_04835	NMDMICJO	aminoglycoside__aph(3')-I	aminoglycoside	IV	0676ZQ	tanzania	endesh	datoga	17.8	rural	non_industrialized	pastoralist	4835	FALSE
Escherichia_coli	0676ZQ_0218_011_A4	CP004022.1.gene2827.p01	0676ZQ_0218_011_A4_prokka.faa_NMDMICJO_00804	NMDMICJO	unclassified__cAMP-regulatory protein	unclassified	IV	0676ZQ	tanzania	endesh	datoga	17.8	rural	non_industrialized	pastoralist	804	FALSE
Escherichia_coli	0676ZQ_0218_011_A4	A7ZW03	0676ZQ_0218_011_A4_prokka.faa_NMDMICJO_01797	NMDMICJO	kasugamycin__kasugamycin resistance protein ksgA	kasugamycin	IV	0676ZQ	tanzania	endesh	datoga	17.8	rural	non_industrialized	pastoralist	1797	FALSE
Escherichia_coli	0676ZQ_0218_011_A4	NC_002695.1.916015.p01	0676ZQ_0218_011_A4_prokka.faa_NMDMICJO_02004	NMDMICJO	multidrug__mexX	multidrug	IV	0676ZQ	tanzania	endesh	datoga	17.8	rural	non_industrialized	pastoralist	2004	FALSE
Escherichia_coli	0676ZQ_0218_011_A4	A7ZKF6	0676ZQ_0218_011_A4_prokka.faa_NMDMICJO_03072	NMDMICJO	multidrug__mdtG	multidrug	IV	0676ZQ	tanzania	endesh	datoga	17.8	rural	non_industrialized	pastoralist	3072	FALSE
Escherichia_coli	0676ZQ_0218_011_A4	CP000034.1.gene2328.p01	0676ZQ_0218_011_A4_prokka.faa_NMDMICJO_02330	NMDMICJO	multidrug__ompF	multidrug	IV	0676ZQ	tanzania	endesh	datoga	17.8	rural	non_industrialized	pastoralist	2330	FALSE
Escherichia_coli	0676ZQ_0218_011_A4	NC_002695.1.917702.p01	0676ZQ_0218_011_A4_prokka.faa_NMDMICJO_02880	NMDMICJO	macrolide-lincosamide-streptogramin__macA	macrolide-lincosamide-streptogramin	III	0676ZQ	tanzania	endesh	datoga	17.8	rural	non_industrialized	pastoralist	2880	FALSE
Escherichia_coli	0676ZQ_0218_011_A4	NC_002695.1.914983.p01	0676ZQ_0218_011_A4_prokka.faa_NMDMICJO_02723	NMDMICJO	unclassified__histidine kinase	unclassified	IV	0676ZQ	tanzania	endesh	datoga	17.8	rural	non_industrialized	pastoralist	2723	FALSE
Escherichia_coli	0676ZQ_0218_011_A4	CP000034.1.gene1340.p01	0676ZQ_0218_011_A4_prokka.faa_NMDMICJO_00186	NMDMICJO	unclassified__cob(I)alamin adenolsyltransferase	unclassified	IV	0676ZQ	tanzania	endesh	datoga	17.8	rural	non_industrialized	pastoralist	186	FALSE
Escherichia_coli	0676ZQ_0218_011_A4	AF326777.3.gene21.p01	0676ZQ_0218_011_A4_prokka.faa_NMDMICJO_04772	NMDMICJO	tetracycline__tetC	tetracycline	IV	0676ZQ	tanzania	endesh	datoga	17.8	rural	non_industrialized	pastoralist	4772	FALSE
Escherichia_coli	0676ZQ_0218_011_A4	ZP_02684554	0676ZQ_0218_011_A4_prokka.faa_NMDMICJO_02003	NMDMICJO	multidrug__acrB	multidrug	IV	0676ZQ	tanzania	endesh	datoga	17.8	rural	non_industrialized	pastoralist	2003	FALSE
Escherichia_coli	0676ZQ_0218_011_A4	YP_002806354	0676ZQ_0218_011_A4_prokka.faa_NMDMICJO_01670	NMDMICJO	beta-lactam__class C beta-lactamase	beta-lactam	IV	0676ZQ	tanzania	endesh	datoga	17.8	rural	non_industrialized	pastoralist	1670	FALSE
Escherichia_coli	0676ZQ_0218_011_A4	ZP_03059695	0676ZQ_0218_011_A4_prokka.faa_NMDMICJO_02282	NMDMICJO	multidrug__bicyclomycin-multidrug_efflux_protein_bcr	multidrug	III	0676ZQ	tanzania	endesh	datoga	17.8	rural	non_industrialized	pastoralist	2282	FALSE
Escherichia_coli	0676ZQ_0218_011_A4	AF326777.3.gene22.p01	0676ZQ_0218_011_A4_prokka.faa_NMDMICJO_04773	NMDMICJO	tetracycline__tetD	tetracycline	IV	0676ZQ	tanzania	endesh	datoga	17.8	rural	non_industrialized	pastoralist	4773	FALSE
Escherichia_coli	0676ZQ_0218_011_A4	ZP_03028356	0676ZQ_0218_011_A4_prokka.faa_NMDMICJO_02220	NMDMICJO	polymyxin__arnA	polymyxin	IV	0676ZQ	tanzania	endesh	datoga	17.8	rural	non_industrialized	pastoralist	2220	FALSE
Escherichia_coli	0676ZQ_0218_011_A4	NC_002695.1.914736.p01	0676ZQ_0218_011_A4_prokka.faa_NMDMICJO_03578	NMDMICJO	multidrug__emrB	multidrug	IV	0676ZQ	tanzania	endesh	datoga	17.8	rural	non_industrialized	pastoralist	3578	FALSE
Escherichia_coli	0676ZQ_0218_011_A4	NC_002695.1.916587.p01	0676ZQ_0218_011_A4_prokka.faa_NMDMICJO_01068	NMDMICJO	multidrug__mdtD	multidrug	IV	0676ZQ	tanzania	endesh	datoga	17.8	rural	non_industrialized	pastoralist	1068	FALSE
Escherichia_coli	0676ZQ_0218_011_A4	ACB17952	0676ZQ_0218_011_A4_prokka.faa_NMDMICJO_00957	NMDMICJO	multidrug__mdtE	multidrug	III	0676ZQ	tanzania	endesh	datoga	17.8	rural	non_industrialized	pastoralist	957	FALSE
Escherichia_coli	0676ZQ_0218_011_A4	NC_002695.1.915650.p01	0676ZQ_0218_011_A4_prokka.faa_NMDMICJO_03257	NMDMICJO	unclassified__histidine kinase	unclassified	IV	0676ZQ	tanzania	endesh	datoga	17.8	rural	non_industrialized	pastoralist	3257	FALSE
Escherichia_coli	0676ZQ_0218_011_A4	NC_002695.1.916584.p01	0676ZQ_0218_011_A4_prokka.faa_NMDMICJO_01071	NMDMICJO	multidrug__mdtA	multidrug	IV	0676ZQ	tanzania	endesh	datoga	17.8	rural	non_industrialized	pastoralist	1071	FALSE
Escherichia_coli	0676ZQ_0218_011_A4	NC_002695.1.915653.p01	0676ZQ_0218_011_A4_prokka.faa_NMDMICJO_03259	NMDMICJO	multidrug__emrK	multidrug	IV	0676ZQ	tanzania	endesh	datoga	17.8	rural	non_industrialized	pastoralist	3259	FALSE
Escherichia_coli	0676ZQ_0218_011_A4	ZP_03003741	0676ZQ_0218_011_A4_prokka.faa_NMDMICJO_02881	NMDMICJO	macrolide-lincosamide-streptogramin__macB	macrolide-lincosamide-streptogramin	IV	0676ZQ	tanzania	endesh	datoga	17.8	rural	non_industrialized	pastoralist	2881	FALSE
Escherichia_coli	0676ZQ_0218_011_A4	ZP_03029343	0676ZQ_0218_011_A4_prokka.faa_NMDMICJO_03363	NMDMICJO	multidrug__TolC	multidrug	IV	0676ZQ	tanzania	endesh	datoga	17.8	rural	non_industrialized	pastoralist	3363	FALSE
Escherichia_coli	0676ZQ_0218_011_A4	NC_002695.1.916586.p01	0676ZQ_0218_011_A4_prokka.faa_NMDMICJO_01069	NMDMICJO	multidrug__mdtC	multidrug	IV	0676ZQ	tanzania	endesh	datoga	17.8	rural	non_industrialized	pastoralist	1069	FALSE
Escherichia_coli	0676ZQ_0218_011_A4	YP_001969930	0676ZQ_0218_011_A4_prokka.faa_NMDMICJO_04832	NMDMICJO	sulfonamide__sul2	sulfonamide	IV	0676ZQ	tanzania	endesh	datoga	17.8	rural	non_industrialized	pastoralist	4832	FALSE
Escherichia_coli	0676ZQ_0218_011_A4	YP_001007250	0676ZQ_0218_011_A4_prokka.faa_NMDMICJO_00652	NMDMICJO	fosmidomycin__rosB	fosmidomycin	IV	0676ZQ	tanzania	endesh	datoga	17.8	rural	non_industrialized	pastoralist	652	FALSE
Escherichia_coli	0676ZQ_0218_011_A4	A7ZTR5	0676ZQ_0218_011_A4_prokka.faa_NMDMICJO_00363	NMDMICJO	multidrug__mdtL	multidrug	III	0676ZQ	tanzania	endesh	datoga	17.8	rural	non_industrialized	pastoralist	363	FALSE
Escherichia_coli	0676ZQ_0218_011_A4	CP000034.1.gene3834.p01	0676ZQ_0218_011_A4_prokka.faa_NMDMICJO_02724	NMDMICJO	unclassified__transcriptional regulatory protein CpxR cpxR	unclassified	IV	0676ZQ	tanzania	endesh	datoga	17.8	rural	non_industrialized	pastoralist	2724	FALSE
Escherichia_coli	0676ZQ_0218_011_A4	NC_002695.1.915747.p01	0676ZQ_0218_011_A4_prokka.faa_NMDMICJO_00961	NMDMICJO	unclassified__DNA-binding transcriptional regulator gadX	unclassified	I	0676ZQ	tanzania	endesh	datoga	17.8	rural	non_industrialized	pastoralist	961	FALSE
Escherichia_coli	0676ZQ_0218_011_A4	NC_002695.1.913113.p01	0676ZQ_0218_011_A4_prokka.faa_NMDMICJO_00219	NMDMICJO	unclassified__DNA-binding_protein_H-NS	unclassified	IV	0676ZQ	tanzania	endesh	datoga	17.8	rural	non_industrialized	pastoralist	219	FALSE
Escherichia_coli	0676ZQ_0218_011_A4	A7ZMC9	0676ZQ_0218_011_A4_prokka.faa_NMDMICJO_00458	NMDMICJO	multidrug__mdtK	multidrug	III	0676ZQ	tanzania	endesh	datoga	17.8	rural	non_industrialized	pastoralist	458	FALSE
Escherichia_coli	0676ZQ_0218_011_A4	CAQ86961	0676ZQ_0218_011_A4_prokka.faa_NMDMICJO_04834	NMDMICJO	aminoglycoside__aph(6)-I	aminoglycoside	IV	0676ZQ	tanzania	endesh	datoga	17.8	rural	non_industrialized	pastoralist	4834	FALSE
Escherichia_coli	0676ZQ_0218_011_A4	NC_002695.1.916585.p01	0676ZQ_0218_011_A4_prokka.faa_NMDMICJO_01070	NMDMICJO	multidrug__mdtB	multidrug	IV	0676ZQ	tanzania	endesh	datoga	17.8	rural	non_industrialized	pastoralist	1070	FALSE
Escherichia_coli	0676ZQ_0218_011_A4	ZP_03030545	0676ZQ_0218_011_A4_prokka.faa_NMDMICJO_01366	NMDMICJO	multidrug__mdtO	multidrug	IV	0676ZQ	tanzania	endesh	datoga	17.8	rural	non_industrialized	pastoralist	1366	FALSE
Escherichia_coli	0676ZQ_0218_011_A4	YP_312991	0676ZQ_0218_011_A4_prokka.faa_NMDMICJO_01365	NMDMICJO	multidrug__mdtP	multidrug	IV	0676ZQ	tanzania	endesh	datoga	17.8	rural	non_industrialized	pastoralist	1365	FALSE
Escherichia_coli	0676ZQ_0218_011_A4	YP_002808057	0676ZQ_0218_011_A4_prokka.faa_NMDMICJO_00328	NMDMICJO	multidrug__emrD	multidrug	III	0676ZQ	tanzania	endesh	datoga	17.8	rural	non_industrialized	pastoralist	328	FALSE
Escherichia_coli	0676ZQ_0218_011_A4	CP000034.1.gene4477.p01	0676ZQ_0218_011_A4_prokka.faa_NMDMICJO_03258	NMDMICJO	unclassified__bacterial regulatory protein LuxR	unclassified	IV	0676ZQ	tanzania	endesh	datoga	17.8	rural	non_industrialized	pastoralist	3258	FALSE
Escherichia_coli	0676ZQ_0218_011_A4	BX664015.1.gene215.p01	0676ZQ_0218_011_A4_prokka.faa_NMDMICJO_04771	NMDMICJO	tetracycline__tetA	tetracycline	IV	0676ZQ	tanzania	endesh	datoga	17.8	rural	non_industrialized	pastoralist	4771	FALSE
Escherichia_coli	0676ZQ_0218_011_A4	YP_002269113	0676ZQ_0218_011_A4_prokka.faa_NMDMICJO_00667	NMDMICJO	multidrug__acrA	multidrug	IV	0676ZQ	tanzania	endesh	datoga	17.8	rural	non_industrialized	pastoralist	667	FALSE
Escherichia_coli	0676ZQ_0218_011_B10	A8A4L2	0676ZQ_0218_011_B10_prokka.faa_DMGKEHHF_04360	DMGKEHHF	bacitracin__bacA	bacitracin	III	0676ZQ	tanzania	endesh	datoga	17.8	rural	non_industrialized	pastoralist	4360	FALSE
Escherichia_coli	0676ZQ_0218_011_B10	NC_002695.1.915653.p01	0676ZQ_0218_011_B10_prokka.faa_DMGKEHHF_00976	DMGKEHHF	multidrug__emrK	multidrug	IV	0676ZQ	tanzania	endesh	datoga	17.8	rural	non_industrialized	pastoralist	976	FALSE
Escherichia_coli	0676ZQ_0218_011_B10	NC_002695.1.916588.p01	0676ZQ_0218_011_B10_prokka.faa_DMGKEHHF_04248	DMGKEHHF	unclassified__histidine kinase	unclassified	IV	0676ZQ	tanzania	endesh	datoga	17.8	rural	non_industrialized	pastoralist	4248	FALSE
Escherichia_coli	0676ZQ_0218_011_B10	NC_002695.1.914983.p01	0676ZQ_0218_011_B10_prokka.faa_DMGKEHHF_02181	DMGKEHHF	unclassified__histidine kinase	unclassified	IV	0676ZQ	tanzania	endesh	datoga	17.8	rural	non_industrialized	pastoralist	2181	FALSE
Escherichia_coli	0676ZQ_0218_011_B10	CP000034.1.gene3672.p01	0676ZQ_0218_011_B10_prokka.faa_DMGKEHHF_01965	DMGKEHHF	multidrug__ompR	multidrug	IV	0676ZQ	tanzania	endesh	datoga	17.8	rural	non_industrialized	pastoralist	1965	FALSE
Escherichia_coli	0676ZQ_0218_011_B10	CP000034.1.gene3834.p01	0676ZQ_0218_011_B10_prokka.faa_DMGKEHHF_02182	DMGKEHHF	unclassified__transcriptional regulatory protein CpxR cpxR	unclassified	IV	0676ZQ	tanzania	endesh	datoga	17.8	rural	non_industrialized	pastoralist	2182	FALSE
Escherichia_coli	0676ZQ_0218_011_B10	AAC77110	0676ZQ_0218_011_B10_prokka.faa_DMGKEHHF_01635	DMGKEHHF	beta-lactam__class C beta-lactamase	beta-lactam	IV	0676ZQ	tanzania	endesh	datoga	17.8	rural	non_industrialized	pastoralist	1635	FALSE
Escherichia_coli	0676ZQ_0218_011_B10	ZP_03034990	0676ZQ_0218_011_B10_prokka.faa_DMGKEHHF_02624	DMGKEHHF	multidrug__mdtK	multidrug	III	0676ZQ	tanzania	endesh	datoga	17.8	rural	non_industrialized	pastoralist	2624	FALSE
Escherichia_coli	0676ZQ_0218_011_B10	YP_001460310	0676ZQ_0218_011_B10_prokka.faa_DMGKEHHF_01847	DMGKEHHF	multidrug__mdtF	multidrug	IV	0676ZQ	tanzania	endesh	datoga	17.8	rural	non_industrialized	pastoralist	1847	FALSE
Escherichia_coli	0676ZQ_0218_011_B10	A7ZW03	0676ZQ_0218_011_B10_prokka.faa_DMGKEHHF_02064	DMGKEHHF	kasugamycin__kasugamycin resistance protein ksgA	kasugamycin	IV	0676ZQ	tanzania	endesh	datoga	17.8	rural	non_industrialized	pastoralist	2064	FALSE
Escherichia_coli	0676ZQ_0218_011_B10	NC_002695.1.916584.p01	0676ZQ_0218_011_B10_prokka.faa_DMGKEHHF_04252	DMGKEHHF	multidrug__mdtA	multidrug	IV	0676ZQ	tanzania	endesh	datoga	17.8	rural	non_industrialized	pastoralist	4252	FALSE
Escherichia_coli	0676ZQ_0218_011_B10	NC_002695.1.917702.p01	0676ZQ_0218_011_B10_prokka.faa_DMGKEHHF_00446	DMGKEHHF	macrolide-lincosamide-streptogramin__macA	macrolide-lincosamide-streptogramin	III	0676ZQ	tanzania	endesh	datoga	17.8	rural	non_industrialized	pastoralist	446	FALSE
Escherichia_coli	0676ZQ_0218_011_B10	NC_002695.1.915747.p01	0676ZQ_0218_011_B10_prokka.faa_DMGKEHHF_01844	DMGKEHHF	unclassified__DNA-binding transcriptional regulator gadX	unclassified	I	0676ZQ	tanzania	endesh	datoga	17.8	rural	non_industrialized	pastoralist	1844	FALSE
Escherichia_coli	0676ZQ_0218_011_B10	CP000034.1.gene2328.p01	0676ZQ_0218_011_B10_prokka.faa_DMGKEHHF_00393	DMGKEHHF	multidrug__ompF	multidrug	IV	0676ZQ	tanzania	endesh	datoga	17.8	rural	non_industrialized	pastoralist	393	FALSE
Escherichia_coli	0676ZQ_0218_011_B10	ZP_02775049	0676ZQ_0218_011_B10_prokka.faa_DMGKEHHF_00482	DMGKEHHF	multidrug__mdfA	multidrug	III	0676ZQ	tanzania	endesh	datoga	17.8	rural	non_industrialized	pastoralist	482	FALSE
Escherichia_coli	0676ZQ_0218_011_B10	CP000034.1.gene1340.p01	0676ZQ_0218_011_B10_prokka.faa_DMGKEHHF_03089	DMGKEHHF	unclassified__cob(I)alamin adenolsyltransferase	unclassified	IV	0676ZQ	tanzania	endesh	datoga	17.8	rural	non_industrialized	pastoralist	3089	FALSE
Escherichia_coli	0676ZQ_0218_011_B10	YP_002269113	0676ZQ_0218_011_B10_prokka.faa_DMGKEHHF_01130	DMGKEHHF	multidrug__acrA	multidrug	IV	0676ZQ	tanzania	endesh	datoga	17.8	rural	non_industrialized	pastoralist	1130	FALSE
Escherichia_coli	0676ZQ_0218_011_B10	NC_002695.1.916587.p01	0676ZQ_0218_011_B10_prokka.faa_DMGKEHHF_04249	DMGKEHHF	multidrug__mdtD	multidrug	IV	0676ZQ	tanzania	endesh	datoga	17.8	rural	non_industrialized	pastoralist	4249	FALSE
Escherichia_coli	0676ZQ_0218_011_B10	NC_002695.1.916585.p01	0676ZQ_0218_011_B10_prokka.faa_DMGKEHHF_04251	DMGKEHHF	multidrug__mdtB	multidrug	IV	0676ZQ	tanzania	endesh	datoga	17.8	rural	non_industrialized	pastoralist	4251	FALSE
Escherichia_coli	0676ZQ_0218_011_B10	P32714	0676ZQ_0218_011_B10_prokka.faa_DMGKEHHF_02248	DMGKEHHF	multidrug__mdtP	multidrug	III	0676ZQ	tanzania	endesh	datoga	17.8	rural	non_industrialized	pastoralist	2248	FALSE
Escherichia_coli	0676ZQ_0218_011_B10	NC_002695.1.914737.p01	0676ZQ_0218_011_B10_prokka.faa_DMGKEHHF_04263	DMGKEHHF	multidrug__emrA	multidrug	IV	0676ZQ	tanzania	endesh	datoga	17.8	rural	non_industrialized	pastoralist	4263	FALSE
Escherichia_coli	0676ZQ_0218_011_B10	ZP_03029343	0676ZQ_0218_011_B10_prokka.faa_DMGKEHHF_02968	DMGKEHHF	multidrug__TolC	multidrug	IV	0676ZQ	tanzania	endesh	datoga	17.8	rural	non_industrialized	pastoralist	2968	FALSE
Escherichia_coli	0676ZQ_0218_011_B10	CP000034.1.gene2198.p01	0676ZQ_0218_011_B10_prokka.faa_DMGKEHHF_02681	DMGKEHHF	multidrug__ompF	multidrug	III	0676ZQ	tanzania	endesh	datoga	17.8	rural	non_industrialized	pastoralist	2681	FALSE
Escherichia_coli	0676ZQ_0218_011_B10	NC_002695.1.912965.p01	0676ZQ_0218_011_B10_prokka.faa_DMGKEHHF_00223	DMGKEHHF	unclassified__sdiA	unclassified	III	0676ZQ	tanzania	endesh	datoga	17.8	rural	non_industrialized	pastoralist	223	FALSE
Escherichia_coli	0676ZQ_0218_011_B10	YP_002405849	0676ZQ_0218_011_B10_prokka.faa_DMGKEHHF_02427	DMGKEHHF	multidrug__mdtM	multidrug	III	0676ZQ	tanzania	endesh	datoga	17.8	rural	non_industrialized	pastoralist	2427	FALSE
Escherichia_coli	0676ZQ_0218_011_B10	NC_002695.1.916015.p01	0676ZQ_0218_011_B10_prokka.faa_DMGKEHHF_00752	DMGKEHHF	multidrug__mexX	multidrug	IV	0676ZQ	tanzania	endesh	datoga	17.8	rural	non_industrialized	pastoralist	752	FALSE
Escherichia_coli	0676ZQ_0218_011_B10	CP004022.1.gene2827.p01	0676ZQ_0218_011_B10_prokka.faa_DMGKEHHF_02011	DMGKEHHF	unclassified__cAMP-regulatory protein	unclassified	IV	0676ZQ	tanzania	endesh	datoga	17.8	rural	non_industrialized	pastoralist	2011	FALSE
Escherichia_coli	0676ZQ_0218_011_B10	AAC73966	0676ZQ_0218_011_B10_prokka.faa_DMGKEHHF_00445	DMGKEHHF	macrolide-lincosamide-streptogramin__macB	macrolide-lincosamide-streptogramin	IV	0676ZQ	tanzania	endesh	datoga	17.8	rural	non_industrialized	pastoralist	445	FALSE
Escherichia_coli	0676ZQ_0218_011_B10	P32715	0676ZQ_0218_011_B10_prokka.faa_DMGKEHHF_02247	DMGKEHHF	multidrug__mdtO	multidrug	III	0676ZQ	tanzania	endesh	datoga	17.8	rural	non_industrialized	pastoralist	2247	FALSE
Escherichia_coli	0676ZQ_0218_011_B10	YP_001726104	0676ZQ_0218_011_B10_prokka.faa_DMGKEHHF_01131	DMGKEHHF	multidrug__acrB	multidrug	IV	0676ZQ	tanzania	endesh	datoga	17.8	rural	non_industrialized	pastoralist	1131	FALSE
Escherichia_coli	0676ZQ_0218_011_B10	NC_002695.1.916586.p01	0676ZQ_0218_011_B10_prokka.faa_DMGKEHHF_04250	DMGKEHHF	multidrug__mdtC	multidrug	IV	0676ZQ	tanzania	endesh	datoga	17.8	rural	non_industrialized	pastoralist	4250	FALSE
Escherichia_coli	0676ZQ_0218_011_B10	CP000034.1.gene4477.p01	0676ZQ_0218_011_B10_prokka.faa_DMGKEHHF_00975	DMGKEHHF	unclassified__bacterial regulatory protein LuxR	unclassified	IV	0676ZQ	tanzania	endesh	datoga	17.8	rural	non_industrialized	pastoralist	975	FALSE
Escherichia_coli	0676ZQ_0218_011_B10	NC_002695.1.913113.p01	0676ZQ_0218_011_B10_prokka.faa_DMGKEHHF_03250	DMGKEHHF	unclassified__DNA-binding_protein_H-NS	unclassified	IV	0676ZQ	tanzania	endesh	datoga	17.8	rural	non_industrialized	pastoralist	3250	FALSE
Escherichia_coli	0676ZQ_0218_011_B10	A1A9W0	0676ZQ_0218_011_B10_prokka.faa_DMGKEHHF_01748	DMGKEHHF	multidrug__mdtH	multidrug	III	0676ZQ	tanzania	endesh	datoga	17.8	rural	non_industrialized	pastoralist	1748	FALSE
Escherichia_coli	0676ZQ_0218_011_B10	AAC75243	0676ZQ_0218_011_B10_prokka.faa_DMGKEHHF_01479	DMGKEHHF	multidrug__bicyclomycin-multidrug_efflux_protein_bcr	multidrug	III	0676ZQ	tanzania	endesh	datoga	17.8	rural	non_industrialized	pastoralist	1479	FALSE
Escherichia_coli	0676ZQ_0218_011_B10	ACB17952	0676ZQ_0218_011_B10_prokka.faa_DMGKEHHF_01848	DMGKEHHF	multidrug__mdtE	multidrug	III	0676ZQ	tanzania	endesh	datoga	17.8	rural	non_industrialized	pastoralist	1848	FALSE
Escherichia_coli	0676ZQ_0218_011_B10	YP_002808057	0676ZQ_0218_011_B10_prokka.faa_DMGKEHHF_02359	DMGKEHHF	multidrug__emrD	multidrug	III	0676ZQ	tanzania	endesh	datoga	17.8	rural	non_industrialized	pastoralist	2359	FALSE
Escherichia_coli	0676ZQ_0218_011_B10	NC_002695.1.915650.p01	0676ZQ_0218_011_B10_prokka.faa_DMGKEHHF_00974	DMGKEHHF	unclassified__histidine kinase	unclassified	IV	0676ZQ	tanzania	endesh	datoga	17.8	rural	non_industrialized	pastoralist	974	FALSE
Escherichia_coli	0676ZQ_0218_011_B10	YP_001726873	0676ZQ_0218_011_B10_prokka.faa_DMGKEHHF_02246	DMGKEHHF	multidrug__mdtN	multidrug	III	0676ZQ	tanzania	endesh	datoga	17.8	rural	non_industrialized	pastoralist	2246	FALSE
Escherichia_coli	0676ZQ_0218_011_B10	A7ZKF6	0676ZQ_0218_011_B10_prokka.faa_DMGKEHHF_01736	DMGKEHHF	multidrug__mdtG	multidrug	IV	0676ZQ	tanzania	endesh	datoga	17.8	rural	non_industrialized	pastoralist	1736	FALSE
Escherichia_coli	0676ZQ_0218_011_B10	YP_001007250	0676ZQ_0218_011_B10_prokka.faa_DMGKEHHF_01115	DMGKEHHF	fosmidomycin__rosB	fosmidomycin	IV	0676ZQ	tanzania	endesh	datoga	17.8	rural	non_industrialized	pastoralist	1115	FALSE
Escherichia_coli	0676ZQ_0218_011_B10	ZP_02684554	0676ZQ_0218_011_B10_prokka.faa_DMGKEHHF_00753	DMGKEHHF	multidrug__acrB	multidrug	IV	0676ZQ	tanzania	endesh	datoga	17.8	rural	non_industrialized	pastoralist	753	FALSE
Escherichia_coli	0676ZQ_0218_011_B10	NC_002695.1.914736.p01	0676ZQ_0218_011_B10_prokka.faa_DMGKEHHF_04262	DMGKEHHF	multidrug__emrB	multidrug	IV	0676ZQ	tanzania	endesh	datoga	17.8	rural	non_industrialized	pastoralist	4262	FALSE
Escherichia_coli	0676ZQ_0218_011_B10	AY463797.7.gene28.p01	0676ZQ_0218_011_B10_prokka.faa_DMGKEHHF_04311	DMGKEHHF	tetracycline__tetA	tetracycline	IV	0676ZQ	tanzania	endesh	datoga	17.8	rural	non_industrialized	pastoralist	4311	FALSE
Escherichia_coli	0676ZQ_0218_011_B10	AAC75315	0676ZQ_0218_011_B10_prokka.faa_DMGKEHHF_01071	DMGKEHHF	polymyxin__arnA	polymyxin	III	0676ZQ	tanzania	endesh	datoga	17.8	rural	non_industrialized	pastoralist	1071	FALSE
Escherichia_coli	0676ZQ_0218_011_B10	YP_002295271	0676ZQ_0218_011_B10_prokka.faa_DMGKEHHF_03374	DMGKEHHF	multidrug__mdtL	multidrug	III	0676ZQ	tanzania	endesh	datoga	17.8	rural	non_industrialized	pastoralist	3374	FALSE
Unknown_genus_12	0676ZQ_0218_011_B2	ACI02010	0676ZQ_0218_011_B2_prokka.faa_BINKJGBG_03470	BINKJGBG	tetracycline__tet40	tetracycline	III	0676ZQ	tanzania	endesh	datoga	17.8	rural	non_industrialized	pastoralist	3470	FALSE
Unknown_genus_47	0676ZQ_0218_011_B3	AJ222769.gene.p01	0676ZQ_0218_011_B3_prokka.faa_LMNCGBCL_00100	LMNCGBCL	tetracycline__tetW	tetracycline	III	0676ZQ	tanzania	endesh	datoga	17.8	rural	non_industrialized	pastoralist	100	FALSE
Unknown_genus_26	0676ZQ_0218_011_B8	ABN80187	0676ZQ_0218_011_B8_prokka.faa_MABHLFAD_00745	MABHLFAD	tetracycline__tetW	tetracycline	III	0676ZQ	tanzania	endesh	datoga	17.8	rural	non_industrialized	pastoralist	745	FALSE
Coprococcus_comes	0676ZQ_0218_011_C2	AJ222769.gene.p01	0676ZQ_0218_011_C2_prokka.faa_ODHEIGJI_02791	ODHEIGJI	tetracycline__tetW	tetracycline	III	0676ZQ	tanzania	endesh	datoga	17.8	rural	non_industrialized	pastoralist	2791	FALSE
Coprococcus_comes	0676ZQ_0218_011_C2	CAP58293	0676ZQ_0218_011_C2_prokka.faa_ODHEIGJI_02232	ODHEIGJI	tetracycline__tet40	tetracycline	III	0676ZQ	tanzania	endesh	datoga	17.8	rural	non_industrialized	pastoralist	2232	FALSE
Coprococcus_comes	0676ZQ_0218_011_C2	AAV80411	0676ZQ_0218_011_C2_prokka.faa_ODHEIGJI_02233	ODHEIGJI	tetracycline__tetO	tetracycline	III	0676ZQ	tanzania	endesh	datoga	17.8	rural	non_industrialized	pastoralist	2233	FALSE
Coprococcus_comes	0676ZQ_0218_011_C2	ZP_04556181	0676ZQ_0218_011_C2_prokka.faa_ODHEIGJI_01487	ODHEIGJI	aminoglycoside__aadE	aminoglycoside	III	0676ZQ	tanzania	endesh	datoga	17.8	rural	non_industrialized	pastoralist	1487	FALSE
Veillonella_sp.2	0676ZQ_0218_011_C4	ZP_03984378	0676ZQ_0218_011_C4_prokka.faa_JBJDACKB_00032	JBJDACKB	tetracycline__tetM	tetracycline	IV	0676ZQ	tanzania	endesh	datoga	17.8	rural	non_industrialized	pastoralist	32	FALSE
Escherichia_coli	0676ZQ_0218_011_D1	NC_002695.1.914983.p01	0676ZQ_0218_011_D1_prokka.faa_FFCIFIEG_03276	FFCIFIEG	unclassified__histidine kinase	unclassified	IV	0676ZQ	tanzania	endesh	datoga	17.8	rural	non_industrialized	pastoralist	3276	FALSE
Escherichia_coli	0676ZQ_0218_011_D1	A7ZP73	0676ZQ_0218_011_D1_prokka.faa_FFCIFIEG_00330	FFCIFIEG	polymyxin__arnA	polymyxin	IV	0676ZQ	tanzania	endesh	datoga	17.8	rural	non_industrialized	pastoralist	330	FALSE
Escherichia_coli	0676ZQ_0218_011_D1	YP_002808057	0676ZQ_0218_011_D1_prokka.faa_FFCIFIEG_02148	FFCIFIEG	multidrug__emrD	multidrug	III	0676ZQ	tanzania	endesh	datoga	17.8	rural	non_industrialized	pastoralist	2148	FALSE
Escherichia_coli	0676ZQ_0218_011_D1	NC_002695.1.917702.p01	0676ZQ_0218_011_D1_prokka.faa_FFCIFIEG_00583	FFCIFIEG	macrolide-lincosamide-streptogramin__macA	macrolide-lincosamide-streptogramin	III	0676ZQ	tanzania	endesh	datoga	17.8	rural	non_industrialized	pastoralist	583	FALSE
Escherichia_coli	0676ZQ_0218_011_D1	ZP_03027991	0676ZQ_0218_011_D1_prokka.faa_FFCIFIEG_03672	FFCIFIEG	multidrug__mdfA	multidrug	IV	0676ZQ	tanzania	endesh	datoga	17.8	rural	non_industrialized	pastoralist	3672	FALSE
Escherichia_coli	0676ZQ_0218_011_D1	YP_002038880	0676ZQ_0218_011_D1_prokka.faa_FFCIFIEG_04378	FFCIFIEG	tetracycline__tetA	tetracycline	IV	0676ZQ	tanzania	endesh	datoga	17.8	rural	non_industrialized	pastoralist	4378	FALSE
Escherichia_coli	0676ZQ_0218_011_D1	NC_002695.1.916585.p01	0676ZQ_0218_011_D1_prokka.faa_FFCIFIEG_00496	FFCIFIEG	multidrug__mdtB	multidrug	IV	0676ZQ	tanzania	endesh	datoga	17.8	rural	non_industrialized	pastoralist	496	FALSE
Escherichia_coli	0676ZQ_0218_011_D1	NC_002695.1.914736.p01	0676ZQ_0218_011_D1_prokka.faa_FFCIFIEG_01836	FFCIFIEG	multidrug__emrB	multidrug	IV	0676ZQ	tanzania	endesh	datoga	17.8	rural	non_industrialized	pastoralist	1836	FALSE
Escherichia_coli	0676ZQ_0218_011_D1	YP_002386378	0676ZQ_0218_011_D1_prokka.faa_FFCIFIEG_00584	FFCIFIEG	macrolide-lincosamide-streptogramin__macB	macrolide-lincosamide-streptogramin	III	0676ZQ	tanzania	endesh	datoga	17.8	rural	non_industrialized	pastoralist	584	FALSE
Escherichia_coli	0676ZQ_0218_011_D1	YP_312991	0676ZQ_0218_011_D1_prokka.faa_FFCIFIEG_03109	FFCIFIEG	multidrug__mdtP	multidrug	IV	0676ZQ	tanzania	endesh	datoga	17.8	rural	non_industrialized	pastoralist	3109	FALSE
Escherichia_coli	0676ZQ_0218_011_D1	NC_002695.1.916584.p01	0676ZQ_0218_011_D1_prokka.faa_FFCIFIEG_00497	FFCIFIEG	multidrug__mdtA	multidrug	IV	0676ZQ	tanzania	endesh	datoga	17.8	rural	non_industrialized	pastoralist	497	FALSE
Escherichia_coli	0676ZQ_0218_011_D1	A7ZW03	0676ZQ_0218_011_D1_prokka.faa_FFCIFIEG_01408	FFCIFIEG	kasugamycin__kasugamycin resistance protein ksgA	kasugamycin	IV	0676ZQ	tanzania	endesh	datoga	17.8	rural	non_industrialized	pastoralist	1408	FALSE
Escherichia_coli	0676ZQ_0218_011_D1	A7ZKF6	0676ZQ_0218_011_D1_prokka.faa_FFCIFIEG_00747	FFCIFIEG	multidrug__mdtG	multidrug	IV	0676ZQ	tanzania	endesh	datoga	17.8	rural	non_industrialized	pastoralist	747	FALSE
Escherichia_coli	0676ZQ_0218_011_D1	CP000034.1.gene3672.p01	0676ZQ_0218_011_D1_prokka.faa_FFCIFIEG_02723	FFCIFIEG	multidrug__ompR	multidrug	IV	0676ZQ	tanzania	endesh	datoga	17.8	rural	non_industrialized	pastoralist	2723	FALSE
Escherichia_coli	0676ZQ_0218_011_D1	AF024602.1.gene5.p01	0676ZQ_0218_011_D1_prokka.faa_FFCIFIEG_04477	FFCIFIEG	aminoglycoside__aph(3')-I	aminoglycoside	IV	0676ZQ	tanzania	endesh	datoga	17.8	rural	non_industrialized	pastoralist	4477	FALSE
Escherichia_coli	0676ZQ_0218_011_D1	NC_002695.1.916586.p01	0676ZQ_0218_011_D1_prokka.faa_FFCIFIEG_00495	FFCIFIEG	multidrug__mdtC	multidrug	IV	0676ZQ	tanzania	endesh	datoga	17.8	rural	non_industrialized	pastoralist	495	FALSE
Escherichia_coli	0676ZQ_0218_011_D1	A1AFX9	0676ZQ_0218_011_D1_prokka.faa_FFCIFIEG_01058	FFCIFIEG	bacitracin__bacA	bacitracin	III	0676ZQ	tanzania	endesh	datoga	17.8	rural	non_industrialized	pastoralist	1058	FALSE
Escherichia_coli	0676ZQ_0218_011_D1	YP_002806354	0676ZQ_0218_011_D1_prokka.faa_FFCIFIEG_02573	FFCIFIEG	beta-lactam__class C beta-lactamase	beta-lactam	IV	0676ZQ	tanzania	endesh	datoga	17.8	rural	non_industrialized	pastoralist	2573	FALSE
Escherichia_coli	0676ZQ_0218_011_D1	YP_002293726	0676ZQ_0218_011_D1_prokka.faa_FFCIFIEG_00392	FFCIFIEG	multidrug__bicyclomycin-multidrug_efflux_protein_bcr	multidrug	III	0676ZQ	tanzania	endesh	datoga	17.8	rural	non_industrialized	pastoralist	392	FALSE
Escherichia_coli	0676ZQ_0218_011_D1	AF326777.3.gene21.p01	0676ZQ_0218_011_D1_prokka.faa_FFCIFIEG_04377	FFCIFIEG	tetracycline__tetC	tetracycline	IV	0676ZQ	tanzania	endesh	datoga	17.8	rural	non_industrialized	pastoralist	4377	FALSE
Escherichia_coli	0676ZQ_0218_011_D1	ZP_02684554	0676ZQ_0218_011_D1_prokka.faa_FFCIFIEG_01260	FFCIFIEG	multidrug__acrB	multidrug	IV	0676ZQ	tanzania	endesh	datoga	17.8	rural	non_industrialized	pastoralist	1260	FALSE
Escherichia_coli	0676ZQ_0218_011_D1	NC_002695.1.916015.p01	0676ZQ_0218_011_D1_prokka.faa_FFCIFIEG_01259	FFCIFIEG	multidrug__mexX	multidrug	IV	0676ZQ	tanzania	endesh	datoga	17.8	rural	non_industrialized	pastoralist	1259	FALSE
Escherichia_coli	0676ZQ_0218_011_D1	YP_001007250	0676ZQ_0218_011_D1_prokka.faa_FFCIFIEG_02450	FFCIFIEG	fosmidomycin__rosB	fosmidomycin	IV	0676ZQ	tanzania	endesh	datoga	17.8	rural	non_industrialized	pastoralist	2450	FALSE
Escherichia_coli	0676ZQ_0218_011_D1	YP_001726104	0676ZQ_0218_011_D1_prokka.faa_FFCIFIEG_02466	FFCIFIEG	multidrug__acrB	multidrug	IV	0676ZQ	tanzania	endesh	datoga	17.8	rural	non_industrialized	pastoralist	2466	FALSE
Escherichia_coli	0676ZQ_0218_011_D1	YP_001464983	0676ZQ_0218_011_D1_prokka.faa_FFCIFIEG_04022	FFCIFIEG	multidrug__mdtF	multidrug	IV	0676ZQ	tanzania	endesh	datoga	17.8	rural	non_industrialized	pastoralist	4022	FALSE
Escherichia_coli	0676ZQ_0218_011_D1	YP_002405849	0676ZQ_0218_011_D1_prokka.faa_FFCIFIEG_01519	FFCIFIEG	multidrug__mdtM	multidrug	III	0676ZQ	tanzania	endesh	datoga	17.8	rural	non_industrialized	pastoralist	1519	FALSE
Escherichia_coli	0676ZQ_0218_011_D1	ZP_03030547	0676ZQ_0218_011_D1_prokka.faa_FFCIFIEG_03111	FFCIFIEG	multidrug__mdtN	multidrug	IV	0676ZQ	tanzania	endesh	datoga	17.8	rural	non_industrialized	pastoralist	3111	FALSE
Escherichia_coli	0676ZQ_0218_011_D1	CP000034.1.gene2198.p01	0676ZQ_0218_011_D1_prokka.faa_FFCIFIEG_00506	FFCIFIEG	multidrug__ompF	multidrug	III	0676ZQ	tanzania	endesh	datoga	17.8	rural	non_industrialized	pastoralist	506	FALSE
Escherichia_coli	0676ZQ_0218_011_D1	CP000034.1.gene2328.p01	0676ZQ_0218_011_D1_prokka.faa_FFCIFIEG_00634	FFCIFIEG	multidrug__ompF	multidrug	IV	0676ZQ	tanzania	endesh	datoga	17.8	rural	non_industrialized	pastoralist	634	FALSE
Escherichia_coli	0676ZQ_0218_011_D1	ZP_03029343	0676ZQ_0218_011_D1_prokka.faa_FFCIFIEG_01037	FFCIFIEG	multidrug__TolC	multidrug	IV	0676ZQ	tanzania	endesh	datoga	17.8	rural	non_industrialized	pastoralist	1037	FALSE
Escherichia_coli	0676ZQ_0218_011_D1	NC_002695.1.912965.p01	0676ZQ_0218_011_D1_prokka.faa_FFCIFIEG_02362	FFCIFIEG	unclassified__sdiA	unclassified	III	0676ZQ	tanzania	endesh	datoga	17.8	rural	non_industrialized	pastoralist	2362	FALSE
Escherichia_coli	0676ZQ_0218_011_D1	NC_002695.1.915747.p01	0676ZQ_0218_011_D1_prokka.faa_FFCIFIEG_04025	FFCIFIEG	unclassified__DNA-binding transcriptional regulator gadX	unclassified	I	0676ZQ	tanzania	endesh	datoga	17.8	rural	non_industrialized	pastoralist	4025	FALSE
Escherichia_coli	0676ZQ_0218_011_D1	HQ451074.1.gene4.p01	0676ZQ_0218_011_D1_prokka.faa_FFCIFIEG_04492	FFCIFIEG	beta-lactam__TEM-1	beta-lactam	IV	0676ZQ	tanzania	endesh	datoga	17.8	rural	non_industrialized	pastoralist	4492	FALSE
Escherichia_coli	0676ZQ_0218_011_D1	YP_002269113	0676ZQ_0218_011_D1_prokka.faa_FFCIFIEG_02465	FFCIFIEG	multidrug__acrA	multidrug	IV	0676ZQ	tanzania	endesh	datoga	17.8	rural	non_industrialized	pastoralist	2465	FALSE
Escherichia_coli	0676ZQ_0218_011_D1	CP000034.1.gene4477.p01	0676ZQ_0218_011_D1_prokka.faa_FFCIFIEG_00232	FFCIFIEG	unclassified__bacterial regulatory protein LuxR	unclassified	IV	0676ZQ	tanzania	endesh	datoga	17.8	rural	non_industrialized	pastoralist	232	FALSE
Escherichia_coli	0676ZQ_0218_011_D1	NC_002695.1.916587.p01	0676ZQ_0218_011_D1_prokka.faa_FFCIFIEG_00494	FFCIFIEG	multidrug__mdtD	multidrug	IV	0676ZQ	tanzania	endesh	datoga	17.8	rural	non_industrialized	pastoralist	494	FALSE
Escherichia_coli	0676ZQ_0218_011_D1	A1A9W0	0676ZQ_0218_011_D1_prokka.faa_FFCIFIEG_00759	FFCIFIEG	multidrug__mdtH	multidrug	III	0676ZQ	tanzania	endesh	datoga	17.8	rural	non_industrialized	pastoralist	759	FALSE
Escherichia_coli	0676ZQ_0218_011_D1	NC_002695.1.915653.p01	0676ZQ_0218_011_D1_prokka.faa_FFCIFIEG_00233	FFCIFIEG	multidrug__emrK	multidrug	IV	0676ZQ	tanzania	endesh	datoga	17.8	rural	non_industrialized	pastoralist	233	FALSE
Escherichia_coli	0676ZQ_0218_011_D1	ZP_03030545	0676ZQ_0218_011_D1_prokka.faa_FFCIFIEG_03110	FFCIFIEG	multidrug__mdtO	multidrug	IV	0676ZQ	tanzania	endesh	datoga	17.8	rural	non_industrialized	pastoralist	3110	FALSE
Escherichia_coli	0676ZQ_0218_011_D1	NC_002695.1.915650.p01	0676ZQ_0218_011_D1_prokka.faa_FFCIFIEG_00231	FFCIFIEG	unclassified__histidine kinase	unclassified	IV	0676ZQ	tanzania	endesh	datoga	17.8	rural	non_industrialized	pastoralist	231	FALSE
Escherichia_coli	0676ZQ_0218_011_D1	ACB17952	0676ZQ_0218_011_D1_prokka.faa_FFCIFIEG_04021	FFCIFIEG	multidrug__mdtE	multidrug	III	0676ZQ	tanzania	endesh	datoga	17.8	rural	non_industrialized	pastoralist	4021	FALSE
Escherichia_coli	0676ZQ_0218_011_D1	NC_002695.1.913113.p01	0676ZQ_0218_011_D1_prokka.faa_FFCIFIEG_00907	FFCIFIEG	unclassified__DNA-binding_protein_H-NS	unclassified	IV	0676ZQ	tanzania	endesh	datoga	17.8	rural	non_industrialized	pastoralist	907	FALSE
Escherichia_coli	0676ZQ_0218_011_D1	YP_001969930	0676ZQ_0218_011_D1_prokka.faa_FFCIFIEG_04478	FFCIFIEG	sulfonamide__sul2	sulfonamide	IV	0676ZQ	tanzania	endesh	datoga	17.8	rural	non_industrialized	pastoralist	4478	FALSE
Escherichia_coli	0676ZQ_0218_011_D1	CP000034.1.gene3834.p01	0676ZQ_0218_011_D1_prokka.faa_FFCIFIEG_03275	FFCIFIEG	unclassified__transcriptional regulatory protein CpxR cpxR	unclassified	IV	0676ZQ	tanzania	endesh	datoga	17.8	rural	non_industrialized	pastoralist	3275	FALSE
Escherichia_coli	0676ZQ_0218_011_D1	A7ZMC9	0676ZQ_0218_011_D1_prokka.faa_FFCIFIEG_01683	FFCIFIEG	multidrug__mdtK	multidrug	III	0676ZQ	tanzania	endesh	datoga	17.8	rural	non_industrialized	pastoralist	1683	FALSE
Escherichia_coli	0676ZQ_0218_011_D1	CP000034.1.gene1340.p01	0676ZQ_0218_011_D1_prokka.faa_FFCIFIEG_02805	FFCIFIEG	unclassified__cob(I)alamin adenolsyltransferase	unclassified	IV	0676ZQ	tanzania	endesh	datoga	17.8	rural	non_industrialized	pastoralist	2805	FALSE
Escherichia_coli	0676ZQ_0218_011_D1	CP004022.1.gene2827.p01	0676ZQ_0218_011_D1_prokka.faa_FFCIFIEG_02771	FFCIFIEG	unclassified__cAMP-regulatory protein	unclassified	IV	0676ZQ	tanzania	endesh	datoga	17.8	rural	non_industrialized	pastoralist	2771	FALSE
Escherichia_coli	0676ZQ_0218_011_D1	AF024602.1.gene6.p01	0676ZQ_0218_011_D1_prokka.faa_FFCIFIEG_04473	FFCIFIEG	aminoglycoside__aph(6)-I	aminoglycoside	IV	0676ZQ	tanzania	endesh	datoga	17.8	rural	non_industrialized	pastoralist	4473	FALSE
Escherichia_coli	0676ZQ_0218_011_D1	NC_002695.1.914737.p01	0676ZQ_0218_011_D1_prokka.faa_FFCIFIEG_01835	FFCIFIEG	multidrug__emrA	multidrug	IV	0676ZQ	tanzania	endesh	datoga	17.8	rural	non_industrialized	pastoralist	1835	FALSE
Escherichia_coli	0676ZQ_0218_011_D1	ACI32877	0676ZQ_0218_011_D1_prokka.faa_FFCIFIEG_04475	FFCIFIEG	trimethoprim__dfrA14	trimethoprim	I	0676ZQ	tanzania	endesh	datoga	17.8	rural	non_industrialized	pastoralist	4475	FALSE
Escherichia_coli	0676ZQ_0218_011_D1	YP_312344	0676ZQ_0218_011_D1_prokka.faa_FFCIFIEG_02112	FFCIFIEG	multidrug__mdtL	multidrug	III	0676ZQ	tanzania	endesh	datoga	17.8	rural	non_industrialized	pastoralist	2112	FALSE
Escherichia_coli	0676ZQ_0218_011_D1	NC_002695.1.916588.p01	0676ZQ_0218_011_D1_prokka.faa_FFCIFIEG_00493	FFCIFIEG	unclassified__histidine kinase	unclassified	IV	0676ZQ	tanzania	endesh	datoga	17.8	rural	non_industrialized	pastoralist	493	FALSE
Escherichia_coli	0676ZQ_0218_011_D3	AAC75315	0676ZQ_0218_011_D3_prokka.faa_AFIDKBCM_01406	AFIDKBCM	polymyxin__arnA	polymyxin	III	0676ZQ	tanzania	endesh	datoga	17.8	rural	non_industrialized	pastoralist	1406	FALSE
Escherichia_coli	0676ZQ_0218_011_D3	CP000034.1.gene2328.p01	0676ZQ_0218_011_D3_prokka.faa_AFIDKBCM_00569	AFIDKBCM	multidrug__ompF	multidrug	IV	0676ZQ	tanzania	endesh	datoga	17.8	rural	non_industrialized	pastoralist	569	FALSE
Escherichia_coli	0676ZQ_0218_011_D3	CP000034.1.gene1340.p01	0676ZQ_0218_011_D3_prokka.faa_AFIDKBCM_01289	AFIDKBCM	unclassified__cob(I)alamin adenolsyltransferase	unclassified	IV	0676ZQ	tanzania	endesh	datoga	17.8	rural	non_industrialized	pastoralist	1289	FALSE
Escherichia_coli	0676ZQ_0218_011_D3	NC_002695.1.915747.p01	0676ZQ_0218_011_D3_prokka.faa_AFIDKBCM_03734	AFIDKBCM	unclassified__DNA-binding transcriptional regulator gadX	unclassified	I	0676ZQ	tanzania	endesh	datoga	17.8	rural	non_industrialized	pastoralist	3734	FALSE
Escherichia_coli	0676ZQ_0218_011_D3	A7ZKF6	0676ZQ_0218_011_D3_prokka.faa_AFIDKBCM_02623	AFIDKBCM	multidrug__mdtG	multidrug	IV	0676ZQ	tanzania	endesh	datoga	17.8	rural	non_industrialized	pastoralist	2623	FALSE
Escherichia_coli	0676ZQ_0218_011_D3	CP004022.1.gene2827.p01	0676ZQ_0218_011_D3_prokka.faa_AFIDKBCM_01847	AFIDKBCM	unclassified__cAMP-regulatory protein	unclassified	IV	0676ZQ	tanzania	endesh	datoga	17.8	rural	non_industrialized	pastoralist	1847	FALSE
Escherichia_coli	0676ZQ_0218_011_D3	NC_002695.1.916015.p01	0676ZQ_0218_011_D3_prokka.faa_AFIDKBCM_03350	AFIDKBCM	multidrug__mexX	multidrug	IV	0676ZQ	tanzania	endesh	datoga	17.8	rural	non_industrialized	pastoralist	3350	FALSE
Escherichia_coli	0676ZQ_0218_011_D3	YP_002295271	0676ZQ_0218_011_D3_prokka.faa_AFIDKBCM_02839	AFIDKBCM	multidrug__mdtL	multidrug	III	0676ZQ	tanzania	endesh	datoga	17.8	rural	non_industrialized	pastoralist	2839	FALSE
Escherichia_coli	0676ZQ_0218_011_D3	YP_001726873	0676ZQ_0218_011_D3_prokka.faa_AFIDKBCM_02529	AFIDKBCM	multidrug__mdtN	multidrug	III	0676ZQ	tanzania	endesh	datoga	17.8	rural	non_industrialized	pastoralist	2529	FALSE
Escherichia_coli	0676ZQ_0218_011_D3	YP_001726104	0676ZQ_0218_011_D3_prokka.faa_AFIDKBCM_02017	AFIDKBCM	multidrug__acrB	multidrug	IV	0676ZQ	tanzania	endesh	datoga	17.8	rural	non_industrialized	pastoralist	2017	FALSE
Escherichia_coli	0676ZQ_0218_011_D3	NC_002695.1.912965.p01	0676ZQ_0218_011_D3_prokka.faa_AFIDKBCM_03681	AFIDKBCM	unclassified__sdiA	unclassified	III	0676ZQ	tanzania	endesh	datoga	17.8	rural	non_industrialized	pastoralist	3681	FALSE
Escherichia_coli	0676ZQ_0218_011_D3	NC_002695.1.916586.p01	0676ZQ_0218_011_D3_prokka.faa_AFIDKBCM_02908	AFIDKBCM	multidrug__mdtC	multidrug	IV	0676ZQ	tanzania	endesh	datoga	17.8	rural	non_industrialized	pastoralist	2908	FALSE
Escherichia_coli	0676ZQ_0218_011_D3	NC_002695.1.914736.p01	0676ZQ_0218_011_D3_prokka.faa_AFIDKBCM_00715	AFIDKBCM	multidrug__emrB	multidrug	IV	0676ZQ	tanzania	endesh	datoga	17.8	rural	non_industrialized	pastoralist	715	FALSE
Escherichia_coli	0676ZQ_0218_011_D3	AY463797.7.gene28.p01	0676ZQ_0218_011_D3_prokka.faa_AFIDKBCM_04339	AFIDKBCM	tetracycline__tetA	tetracycline	IV	0676ZQ	tanzania	endesh	datoga	17.8	rural	non_industrialized	pastoralist	4339	FALSE
Escherichia_coli	0676ZQ_0218_011_D3	YP_001007250	0676ZQ_0218_011_D3_prokka.faa_AFIDKBCM_02001	AFIDKBCM	fosmidomycin__rosB	fosmidomycin	IV	0676ZQ	tanzania	endesh	datoga	17.8	rural	non_industrialized	pastoralist	2001	FALSE
Escherichia_coli	0676ZQ_0218_011_D3	NC_002695.1.913113.p01	0676ZQ_0218_011_D3_prokka.faa_AFIDKBCM_01321	AFIDKBCM	unclassified__DNA-binding_protein_H-NS	unclassified	IV	0676ZQ	tanzania	endesh	datoga	17.8	rural	non_industrialized	pastoralist	1321	FALSE
Escherichia_coli	0676ZQ_0218_011_D3	P32715	0676ZQ_0218_011_D3_prokka.faa_AFIDKBCM_02528	AFIDKBCM	multidrug__mdtO	multidrug	III	0676ZQ	tanzania	endesh	datoga	17.8	rural	non_industrialized	pastoralist	2528	FALSE
Escherichia_coli	0676ZQ_0218_011_D3	DQ449578.gene.p01	0676ZQ_0218_011_D3_prokka.faa_AFIDKBCM_04281	AFIDKBCM	quinolone__qnrS	quinolone	I	0676ZQ	tanzania	endesh	datoga	17.8	rural	non_industrialized	pastoralist	4281	FALSE
Escherichia_coli	0676ZQ_0218_011_D3	A1A9W0	0676ZQ_0218_011_D3_prokka.faa_AFIDKBCM_02635	AFIDKBCM	multidrug__mdtH	multidrug	III	0676ZQ	tanzania	endesh	datoga	17.8	rural	non_industrialized	pastoralist	2635	FALSE
Escherichia_coli	0676ZQ_0218_011_D3	NC_002695.1.916588.p01	0676ZQ_0218_011_D3_prokka.faa_AFIDKBCM_02910	AFIDKBCM	unclassified__histidine kinase	unclassified	IV	0676ZQ	tanzania	endesh	datoga	17.8	rural	non_industrialized	pastoralist	2910	FALSE
Escherichia_coli	0676ZQ_0218_011_D3	ZP_02775049	0676ZQ_0218_011_D3_prokka.faa_AFIDKBCM_00435	AFIDKBCM	multidrug__mdfA	multidrug	III	0676ZQ	tanzania	endesh	datoga	17.8	rural	non_industrialized	pastoralist	435	FALSE
Escherichia_coli	0676ZQ_0218_011_D3	CAQ86961	0676ZQ_0218_011_D3_prokka.faa_AFIDKBCM_04273	AFIDKBCM	aminoglycoside__aph(6)-I	aminoglycoside	IV	0676ZQ	tanzania	endesh	datoga	17.8	rural	non_industrialized	pastoralist	4273	FALSE
Escherichia_coli	0676ZQ_0218_011_D3	NC_002695.1.916585.p01	0676ZQ_0218_011_D3_prokka.faa_AFIDKBCM_02907	AFIDKBCM	multidrug__mdtB	multidrug	IV	0676ZQ	tanzania	endesh	datoga	17.8	rural	non_industrialized	pastoralist	2907	FALSE
Escherichia_coli	0676ZQ_0218_011_D3	YP_001460310	0676ZQ_0218_011_D3_prokka.faa_AFIDKBCM_03736	AFIDKBCM	multidrug__mdtF	multidrug	IV	0676ZQ	tanzania	endesh	datoga	17.8	rural	non_industrialized	pastoralist	3736	FALSE
Escherichia_coli	0676ZQ_0218_011_D3	HQ451074.1.gene4.p01	0676ZQ_0218_011_D3_prokka.faa_AFIDKBCM_04275	AFIDKBCM	beta-lactam__TEM-1	beta-lactam	IV	0676ZQ	tanzania	endesh	datoga	17.8	rural	non_industrialized	pastoralist	4275	FALSE
Escherichia_coli	0676ZQ_0218_011_D3	YP_002808057	0676ZQ_0218_011_D3_prokka.faa_AFIDKBCM_04222	AFIDKBCM	multidrug__emrD	multidrug	III	0676ZQ	tanzania	endesh	datoga	17.8	rural	non_industrialized	pastoralist	4222	FALSE
Escherichia_coli	0676ZQ_0218_011_D3	CP000034.1.gene3834.p01	0676ZQ_0218_011_D3_prokka.faa_AFIDKBCM_02284	AFIDKBCM	unclassified__transcriptional regulatory protein CpxR cpxR	unclassified	IV	0676ZQ	tanzania	endesh	datoga	17.8	rural	non_industrialized	pastoralist	2284	FALSE
Escherichia_coli	0676ZQ_0218_011_D3	ZP_03003741	0676ZQ_0218_011_D3_prokka.faa_AFIDKBCM_00519	AFIDKBCM	macrolide-lincosamide-streptogramin__macB	macrolide-lincosamide-streptogramin	IV	0676ZQ	tanzania	endesh	datoga	17.8	rural	non_industrialized	pastoralist	519	FALSE
Escherichia_coli	0676ZQ_0218_011_D3	NC_002695.1.915653.p01	0676ZQ_0218_011_D3_prokka.faa_AFIDKBCM_02709	AFIDKBCM	multidrug__emrK	multidrug	IV	0676ZQ	tanzania	endesh	datoga	17.8	rural	non_industrialized	pastoralist	2709	FALSE
Escherichia_coli	0676ZQ_0218_011_D3	ZP_02684554	0676ZQ_0218_011_D3_prokka.faa_AFIDKBCM_03349	AFIDKBCM	multidrug__acrB	multidrug	IV	0676ZQ	tanzania	endesh	datoga	17.8	rural	non_industrialized	pastoralist	3349	FALSE
Escherichia_coli	0676ZQ_0218_011_D3	P32714	0676ZQ_0218_011_D3_prokka.faa_AFIDKBCM_02527	AFIDKBCM	multidrug__mdtP	multidrug	III	0676ZQ	tanzania	endesh	datoga	17.8	rural	non_industrialized	pastoralist	2527	FALSE
Escherichia_coli	0676ZQ_0218_011_D3	CP000034.1.gene3672.p01	0676ZQ_0218_011_D3_prokka.faa_AFIDKBCM_01801	AFIDKBCM	multidrug__ompR	multidrug	IV	0676ZQ	tanzania	endesh	datoga	17.8	rural	non_industrialized	pastoralist	1801	FALSE
Escherichia_coli	0676ZQ_0218_011_D3	AAC75243	0676ZQ_0218_011_D3_prokka.faa_AFIDKBCM_01478	AFIDKBCM	multidrug__bicyclomycin-multidrug_efflux_protein_bcr	multidrug	III	0676ZQ	tanzania	endesh	datoga	17.8	rural	non_industrialized	pastoralist	1478	FALSE
Escherichia_coli	0676ZQ_0218_011_D3	ACB17952	0676ZQ_0218_011_D3_prokka.faa_AFIDKBCM_03737	AFIDKBCM	multidrug__mdtE	multidrug	III	0676ZQ	tanzania	endesh	datoga	17.8	rural	non_industrialized	pastoralist	3737	FALSE
Escherichia_coli	0676ZQ_0218_011_D3	NC_002695.1.916587.p01	0676ZQ_0218_011_D3_prokka.faa_AFIDKBCM_02909	AFIDKBCM	multidrug__mdtD	multidrug	IV	0676ZQ	tanzania	endesh	datoga	17.8	rural	non_industrialized	pastoralist	2909	FALSE
Escherichia_coli	0676ZQ_0218_011_D3	YP_002405849	0676ZQ_0218_011_D3_prokka.faa_AFIDKBCM_02365	AFIDKBCM	multidrug__mdtM	multidrug	III	0676ZQ	tanzania	endesh	datoga	17.8	rural	non_industrialized	pastoralist	2365	FALSE
Escherichia_coli	0676ZQ_0218_011_D3	ABB77558	0676ZQ_0218_011_D3_prokka.faa_AFIDKBCM_04469	AFIDKBCM	trimethoprim__dfrA14	trimethoprim	I	0676ZQ	tanzania	endesh	datoga	17.8	rural	non_industrialized	pastoralist	4469	FALSE
Escherichia_coli	0676ZQ_0218_011_D3	YP_002806354	0676ZQ_0218_011_D3_prokka.faa_AFIDKBCM_01625	AFIDKBCM	beta-lactam__class C beta-lactamase	beta-lactam	IV	0676ZQ	tanzania	endesh	datoga	17.8	rural	non_industrialized	pastoralist	1625	FALSE
Escherichia_coli	0676ZQ_0218_011_D3	A8A4L2	0676ZQ_0218_011_D3_prokka.faa_AFIDKBCM_02163	AFIDKBCM	bacitracin__bacA	bacitracin	III	0676ZQ	tanzania	endesh	datoga	17.8	rural	non_industrialized	pastoralist	2163	FALSE
Escherichia_coli	0676ZQ_0218_011_D3	A7ZW03	0676ZQ_0218_011_D3_prokka.faa_AFIDKBCM_01946	AFIDKBCM	kasugamycin__kasugamycin resistance protein ksgA	kasugamycin	IV	0676ZQ	tanzania	endesh	datoga	17.8	rural	non_industrialized	pastoralist	1946	FALSE
Escherichia_coli	0676ZQ_0218_011_D3	NC_002695.1.917702.p01	0676ZQ_0218_011_D3_prokka.faa_AFIDKBCM_00518	AFIDKBCM	macrolide-lincosamide-streptogramin__macA	macrolide-lincosamide-streptogramin	III	0676ZQ	tanzania	endesh	datoga	17.8	rural	non_industrialized	pastoralist	518	FALSE
Escherichia_coli	0676ZQ_0218_011_D3	YP_002269113	0676ZQ_0218_011_D3_prokka.faa_AFIDKBCM_02016	AFIDKBCM	multidrug__acrA	multidrug	IV	0676ZQ	tanzania	endesh	datoga	17.8	rural	non_industrialized	pastoralist	2016	FALSE
Escherichia_coli	0676ZQ_0218_011_D3	NC_002695.1.914737.p01	0676ZQ_0218_011_D3_prokka.faa_AFIDKBCM_00714	AFIDKBCM	multidrug__emrA	multidrug	IV	0676ZQ	tanzania	endesh	datoga	17.8	rural	non_industrialized	pastoralist	714	FALSE
Escherichia_coli	0676ZQ_0218_011_D3	NC_002695.1.914983.p01	0676ZQ_0218_011_D3_prokka.faa_AFIDKBCM_02285	AFIDKBCM	unclassified__histidine kinase	unclassified	IV	0676ZQ	tanzania	endesh	datoga	17.8	rural	non_industrialized	pastoralist	2285	FALSE
Escherichia_coli	0676ZQ_0218_011_D3	NC_002695.1.916584.p01	0676ZQ_0218_011_D3_prokka.faa_AFIDKBCM_02906	AFIDKBCM	multidrug__mdtA	multidrug	IV	0676ZQ	tanzania	endesh	datoga	17.8	rural	non_industrialized	pastoralist	2906	FALSE
Escherichia_coli	0676ZQ_0218_011_D3	YP_001969930	0676ZQ_0218_011_D3_prokka.faa_AFIDKBCM_04271	AFIDKBCM	sulfonamide__sul2	sulfonamide	IV	0676ZQ	tanzania	endesh	datoga	17.8	rural	non_industrialized	pastoralist	4271	FALSE
Escherichia_coli	0676ZQ_0218_011_D3	CP000034.1.gene2198.p01	0676ZQ_0218_011_D3_prokka.faa_AFIDKBCM_02896	AFIDKBCM	multidrug__ompF	multidrug	III	0676ZQ	tanzania	endesh	datoga	17.8	rural	non_industrialized	pastoralist	2896	FALSE
Escherichia_coli	0676ZQ_0218_011_D3	AF024602.1.gene5.p01	0676ZQ_0218_011_D3_prokka.faa_AFIDKBCM_04272	AFIDKBCM	aminoglycoside__aph(3')-I	aminoglycoside	IV	0676ZQ	tanzania	endesh	datoga	17.8	rural	non_industrialized	pastoralist	4272	FALSE
Escherichia_coli	0676ZQ_0218_011_D3	ZP_03029343	0676ZQ_0218_011_D3_prokka.faa_AFIDKBCM_02183	AFIDKBCM	multidrug__TolC	multidrug	IV	0676ZQ	tanzania	endesh	datoga	17.8	rural	non_industrialized	pastoralist	2183	FALSE
Escherichia_coli	0676ZQ_0218_011_D3	CP000034.1.gene4477.p01	0676ZQ_0218_011_D3_prokka.faa_AFIDKBCM_04510	AFIDKBCM	unclassified__bacterial regulatory protein LuxR	unclassified	IV	0676ZQ	tanzania	endesh	datoga	17.8	rural	non_industrialized	pastoralist	4510	FALSE
Escherichia_coli	0676ZQ_0218_011_D3	ZP_03034990	0676ZQ_0218_011_D3_prokka.faa_AFIDKBCM_00105	AFIDKBCM	multidrug__mdtK	multidrug	III	0676ZQ	tanzania	endesh	datoga	17.8	rural	non_industrialized	pastoralist	105	FALSE
Catenibacterium_sp.1	0676ZQ_0218_011_D9	AAB05246	0676ZQ_0218_011_D9_prokka.faa_FJHADGPC_01209	FJHADGPC	tetracycline__tetM	tetracycline	IV	0676ZQ	tanzania	endesh	datoga	17.8	rural	non_industrialized	pastoralist	1209	FALSE
Unknown_genus_40	0676ZQ_0218_011_E10	AJ222769.gene.p01	0676ZQ_0218_011_E10_prokka.faa_HIFMNOOK_01807	HIFMNOOK	tetracycline__tetW	tetracycline	III	0676ZQ	tanzania	endesh	datoga	17.8	rural	non_industrialized	pastoralist	1807	FALSE
Catenibacterium_sp.3	0676ZQ_0218_011_E11	AAB05246	0676ZQ_0218_011_E11_prokka.faa_ICLDCHCN_02467	ICLDCHCN	tetracycline__tetM	tetracycline	IV	0676ZQ	tanzania	endesh	datoga	17.8	rural	non_industrialized	pastoralist	2467	FALSE
Coprococcus_eutactus	0676ZQ_0218_011_E12	ZP_01072284	0676ZQ_0218_011_E12_prokka.faa_HAIEFICE_00711	HAIEFICE	tetracycline__tetM	tetracycline	II	0676ZQ	tanzania	endesh	datoga	17.8	rural	non_industrialized	pastoralist	711	FALSE
Coprococcus_eutactus	0676ZQ_0218_011_E12	CAP58293	0676ZQ_0218_011_E12_prokka.faa_HAIEFICE_00712	HAIEFICE	tetracycline__tet40	tetracycline	III	0676ZQ	tanzania	endesh	datoga	17.8	rural	non_industrialized	pastoralist	712	FALSE
Collinsella_sp.5	0676ZQ_0218_011_E8	ABN80187	0676ZQ_0218_011_E8_prokka.faa_PMNNANAG_01944	PMNNANAG	tetracycline__tetW	tetracycline	III	0676ZQ	tanzania	endesh	datoga	17.8	rural	non_industrialized	pastoralist	1944	FALSE
Veillonella_sp.	0676ZQ_0218_011_F9	CAJ00301	0676ZQ_0218_011_F9_prokka.faa_CIFMMFOJ_00579	CIFMMFOJ	tetracycline__tetM	tetracycline	IV	0676ZQ	tanzania	endesh	datoga	17.8	rural	non_industrialized	pastoralist	579	FALSE
Clostridium_perfringens	0676ZQ_0218_011_G1	YP_698526	0676ZQ_0218_011_G1_prokka.faa_BBKDCIDO_01477	BBKDCIDO	bacitracin__bacA	bacitracin	IV	0676ZQ	tanzania	endesh	datoga	17.8	rural	non_industrialized	pastoralist	1477	FALSE
Unknown_genus_26	0676ZQ_0218_011_G11	ABN80187	0676ZQ_0218_011_G11_prokka.faa_EJPBEJNO_00370	EJPBEJNO	tetracycline__tetW	tetracycline	III	0676ZQ	tanzania	endesh	datoga	17.8	rural	non_industrialized	pastoralist	370	FALSE
Escherichia_coli	0676ZQ_0218_011_G7	NC_002695.1.914983.p01	0676ZQ_0218_011_G7_prokka.faa_BDFIBHOD_01775	BDFIBHOD	unclassified__histidine kinase	unclassified	IV	0676ZQ	tanzania	endesh	datoga	17.8	rural	non_industrialized	pastoralist	1775	FALSE
Escherichia_coli	0676ZQ_0218_011_G7	CP000034.1.gene3672.p01	0676ZQ_0218_011_G7_prokka.faa_BDFIBHOD_02319	BDFIBHOD	multidrug__ompR	multidrug	IV	0676ZQ	tanzania	endesh	datoga	17.8	rural	non_industrialized	pastoralist	2319	FALSE
Escherichia_coli	0676ZQ_0218_011_G7	ZP_03029343	0676ZQ_0218_011_G7_prokka.faa_BDFIBHOD_00299	BDFIBHOD	multidrug__TolC	multidrug	IV	0676ZQ	tanzania	endesh	datoga	17.8	rural	non_industrialized	pastoralist	299	FALSE
Escherichia_coli	0676ZQ_0218_011_G7	NC_002695.1.916587.p01	0676ZQ_0218_011_G7_prokka.faa_BDFIBHOD_03702	BDFIBHOD	multidrug__mdtD	multidrug	IV	0676ZQ	tanzania	endesh	datoga	17.8	rural	non_industrialized	pastoralist	3702	FALSE
Escherichia_coli	0676ZQ_0218_011_G7	NC_002695.1.916586.p01	0676ZQ_0218_011_G7_prokka.faa_BDFIBHOD_03703	BDFIBHOD	multidrug__mdtC	multidrug	IV	0676ZQ	tanzania	endesh	datoga	17.8	rural	non_industrialized	pastoralist	3703	FALSE
Escherichia_coli	0676ZQ_0218_011_G7	NC_002695.1.915650.p01	0676ZQ_0218_011_G7_prokka.faa_BDFIBHOD_01107	BDFIBHOD	unclassified__histidine kinase	unclassified	IV	0676ZQ	tanzania	endesh	datoga	17.8	rural	non_industrialized	pastoralist	1107	FALSE
Escherichia_coli	0676ZQ_0218_011_G7	YP_002808057	0676ZQ_0218_011_G7_prokka.faa_BDFIBHOD_03721	BDFIBHOD	multidrug__emrD	multidrug	III	0676ZQ	tanzania	endesh	datoga	17.8	rural	non_industrialized	pastoralist	3721	FALSE
Escherichia_coli	0676ZQ_0218_011_G7	NC_002695.1.913113.p01	0676ZQ_0218_011_G7_prokka.faa_BDFIBHOD_00567	BDFIBHOD	unclassified__DNA-binding_protein_H-NS	unclassified	IV	0676ZQ	tanzania	endesh	datoga	17.8	rural	non_industrialized	pastoralist	567	FALSE
Escherichia_coli	0676ZQ_0218_011_G7	A8A2C2	0676ZQ_0218_011_G7_prokka.faa_BDFIBHOD_00788	BDFIBHOD	polymyxin__arnA	polymyxin	IV	0676ZQ	tanzania	endesh	datoga	17.8	rural	non_industrialized	pastoralist	788	FALSE
Escherichia_coli	0676ZQ_0218_011_G7	ACB17952	0676ZQ_0218_011_G7_prokka.faa_BDFIBHOD_02704	BDFIBHOD	multidrug__mdtE	multidrug	III	0676ZQ	tanzania	endesh	datoga	17.8	rural	non_industrialized	pastoralist	2704	FALSE
Escherichia_coli	0676ZQ_0218_011_G7	YP_001457641	0676ZQ_0218_011_G7_prokka.faa_BDFIBHOD_00098	BDFIBHOD	multidrug__mdfA	multidrug	III	0676ZQ	tanzania	endesh	datoga	17.8	rural	non_industrialized	pastoralist	98	FALSE
Escherichia_coli	0676ZQ_0218_011_G7	NC_002695.1.915653.p01	0676ZQ_0218_011_G7_prokka.faa_BDFIBHOD_01109	BDFIBHOD	multidrug__emrK	multidrug	IV	0676ZQ	tanzania	endesh	datoga	17.8	rural	non_industrialized	pastoralist	1109	FALSE
Escherichia_coli	0676ZQ_0218_011_G7	CP000034.1.gene3834.p01	0676ZQ_0218_011_G7_prokka.faa_BDFIBHOD_01774	BDFIBHOD	unclassified__transcriptional regulatory protein CpxR cpxR	unclassified	IV	0676ZQ	tanzania	endesh	datoga	17.8	rural	non_industrialized	pastoralist	1774	FALSE
Escherichia_coli	0676ZQ_0218_011_G7	AY463797.7.gene28.p01	0676ZQ_0218_011_G7_prokka.faa_BDFIBHOD_04160	BDFIBHOD	tetracycline__tetA	tetracycline	IV	0676ZQ	tanzania	endesh	datoga	17.8	rural	non_industrialized	pastoralist	4160	FALSE
Escherichia_coli	0676ZQ_0218_011_G7	YP_001007250	0676ZQ_0218_011_G7_prokka.faa_BDFIBHOD_02152	BDFIBHOD	fosmidomycin__rosB	fosmidomycin	IV	0676ZQ	tanzania	endesh	datoga	17.8	rural	non_industrialized	pastoralist	2152	FALSE
Escherichia_coli	0676ZQ_0218_011_G7	CP000034.1.gene2198.p01	0676ZQ_0218_011_G7_prokka.faa_BDFIBHOD_02895	BDFIBHOD	multidrug__ompF	multidrug	III	0676ZQ	tanzania	endesh	datoga	17.8	rural	non_industrialized	pastoralist	2895	FALSE
Escherichia_coli	0676ZQ_0218_011_G7	CP000034.1.gene1340.p01	0676ZQ_0218_011_G7_prokka.faa_BDFIBHOD_00601	BDFIBHOD	unclassified__cob(I)alamin adenolsyltransferase	unclassified	IV	0676ZQ	tanzania	endesh	datoga	17.8	rural	non_industrialized	pastoralist	601	FALSE
Escherichia_coli	0676ZQ_0218_011_G7	A7ZW03	0676ZQ_0218_011_G7_prokka.faa_BDFIBHOD_01899	BDFIBHOD	kasugamycin__kasugamycin resistance protein ksgA	kasugamycin	IV	0676ZQ	tanzania	endesh	datoga	17.8	rural	non_industrialized	pastoralist	1899	FALSE
Escherichia_coli	0676ZQ_0218_011_G7	YP_312991	0676ZQ_0218_011_G7_prokka.faa_BDFIBHOD_03091	BDFIBHOD	multidrug__mdtP	multidrug	IV	0676ZQ	tanzania	endesh	datoga	17.8	rural	non_industrialized	pastoralist	3091	FALSE
Escherichia_coli	0676ZQ_0218_011_G7	NC_002695.1.917702.p01	0676ZQ_0218_011_G7_prokka.faa_BDFIBHOD_00134	BDFIBHOD	macrolide-lincosamide-streptogramin__macA	macrolide-lincosamide-streptogramin	III	0676ZQ	tanzania	endesh	datoga	17.8	rural	non_industrialized	pastoralist	134	FALSE
Escherichia_coli	0676ZQ_0218_011_G7	A8A4L2	0676ZQ_0218_011_G7_prokka.faa_BDFIBHOD_02862	BDFIBHOD	bacitracin__bacA	bacitracin	III	0676ZQ	tanzania	endesh	datoga	17.8	rural	non_industrialized	pastoralist	2862	FALSE
Escherichia_coli	0676ZQ_0218_011_G7	YP_002806354	0676ZQ_0218_011_G7_prokka.faa_BDFIBHOD_01608	BDFIBHOD	beta-lactam__class C beta-lactamase	beta-lactam	IV	0676ZQ	tanzania	endesh	datoga	17.8	rural	non_industrialized	pastoralist	1608	FALSE
Escherichia_coli	0676ZQ_0218_011_G7	YP_001726104	0676ZQ_0218_011_G7_prokka.faa_BDFIBHOD_02168	BDFIBHOD	multidrug__acrB	multidrug	IV	0676ZQ	tanzania	endesh	datoga	17.8	rural	non_industrialized	pastoralist	2168	FALSE
Escherichia_coli	0676ZQ_0218_011_G7	NC_002695.1.916588.p01	0676ZQ_0218_011_G7_prokka.faa_BDFIBHOD_03701	BDFIBHOD	unclassified__histidine kinase	unclassified	IV	0676ZQ	tanzania	endesh	datoga	17.8	rural	non_industrialized	pastoralist	3701	FALSE
Escherichia_coli	0676ZQ_0218_011_G7	NC_002695.1.915747.p01	0676ZQ_0218_011_G7_prokka.faa_BDFIBHOD_02700	BDFIBHOD	unclassified__DNA-binding transcriptional regulator gadX	unclassified	I	0676ZQ	tanzania	endesh	datoga	17.8	rural	non_industrialized	pastoralist	2700	FALSE
Escherichia_coli	0676ZQ_0218_011_G7	CP004022.1.gene2827.p01	0676ZQ_0218_011_G7_prokka.faa_BDFIBHOD_02611	BDFIBHOD	unclassified__cAMP-regulatory protein	unclassified	IV	0676ZQ	tanzania	endesh	datoga	17.8	rural	non_industrialized	pastoralist	2611	FALSE
Escherichia_coli	0676ZQ_0218_011_G7	YP_312344	0676ZQ_0218_011_G7_prokka.faa_BDFIBHOD_02386	BDFIBHOD	multidrug__mdtL	multidrug	III	0676ZQ	tanzania	endesh	datoga	17.8	rural	non_industrialized	pastoralist	2386	FALSE
Escherichia_coli	0676ZQ_0218_011_G7	A8A0L0	0676ZQ_0218_011_G7_prokka.faa_BDFIBHOD_01670	BDFIBHOD	multidrug__mdtK	multidrug	IV	0676ZQ	tanzania	endesh	datoga	17.8	rural	non_industrialized	pastoralist	1670	FALSE
Escherichia_coli	0676ZQ_0218_011_G7	NC_002695.1.914737.p01	0676ZQ_0218_011_G7_prokka.faa_BDFIBHOD_03172	BDFIBHOD	multidrug__emrA	multidrug	IV	0676ZQ	tanzania	endesh	datoga	17.8	rural	non_industrialized	pastoralist	3172	FALSE
Escherichia_coli	0676ZQ_0218_011_G7	ZP_02346647	0676ZQ_0218_011_G7_prokka.faa_BDFIBHOD_03973	BDFIBHOD	multidrug__acrB	multidrug	IV	0676ZQ	tanzania	endesh	datoga	17.8	rural	non_industrialized	pastoralist	3973	FALSE
Escherichia_coli	0676ZQ_0218_011_G7	ZP_03003741	0676ZQ_0218_011_G7_prokka.faa_BDFIBHOD_00135	BDFIBHOD	macrolide-lincosamide-streptogramin__macB	macrolide-lincosamide-streptogramin	IV	0676ZQ	tanzania	endesh	datoga	17.8	rural	non_industrialized	pastoralist	135	FALSE
Escherichia_coli	0676ZQ_0218_011_G7	A7ZZ23	0676ZQ_0218_011_G7_prokka.faa_BDFIBHOD_00888	BDFIBHOD	multidrug__mdtH	multidrug	IV	0676ZQ	tanzania	endesh	datoga	17.8	rural	non_industrialized	pastoralist	888	FALSE
Escherichia_coli	0676ZQ_0218_011_G7	YP_001460310	0676ZQ_0218_011_G7_prokka.faa_BDFIBHOD_02703	BDFIBHOD	multidrug__mdtF	multidrug	IV	0676ZQ	tanzania	endesh	datoga	17.8	rural	non_industrialized	pastoralist	2703	FALSE
Escherichia_coli	0676ZQ_0218_011_G7	AAC75243	0676ZQ_0218_011_G7_prokka.faa_BDFIBHOD_03196	BDFIBHOD	multidrug__bicyclomycin-multidrug_efflux_protein_bcr	multidrug	III	0676ZQ	tanzania	endesh	datoga	17.8	rural	non_industrialized	pastoralist	3196	FALSE
Escherichia_coli	0676ZQ_0218_011_G7	YP_002269113	0676ZQ_0218_011_G7_prokka.faa_BDFIBHOD_02167	BDFIBHOD	multidrug__acrA	multidrug	IV	0676ZQ	tanzania	endesh	datoga	17.8	rural	non_industrialized	pastoralist	2167	FALSE
Escherichia_coli	0676ZQ_0218_011_G7	A7ZKF6	0676ZQ_0218_011_G7_prokka.faa_BDFIBHOD_00900	BDFIBHOD	multidrug__mdtG	multidrug	IV	0676ZQ	tanzania	endesh	datoga	17.8	rural	non_industrialized	pastoralist	900	FALSE
Escherichia_coli	0676ZQ_0218_011_G7	CP000034.1.gene2328.p01	0676ZQ_0218_011_G7_prokka.faa_BDFIBHOD_01287	BDFIBHOD	multidrug__ompF	multidrug	IV	0676ZQ	tanzania	endesh	datoga	17.8	rural	non_industrialized	pastoralist	1287	FALSE
Escherichia_coli	0676ZQ_0218_011_G7	NC_002695.1.912965.p01	0676ZQ_0218_011_G7_prokka.faa_BDFIBHOD_03066	BDFIBHOD	unclassified__sdiA	unclassified	III	0676ZQ	tanzania	endesh	datoga	17.8	rural	non_industrialized	pastoralist	3066	FALSE
Escherichia_coli	0676ZQ_0218_011_G7	NC_002695.1.916015.p01	0676ZQ_0218_011_G7_prokka.faa_BDFIBHOD_03974	BDFIBHOD	multidrug__mexX	multidrug	IV	0676ZQ	tanzania	endesh	datoga	17.8	rural	non_industrialized	pastoralist	3974	FALSE
Escherichia_coli	0676ZQ_0218_011_G7	ZP_03030716	0676ZQ_0218_011_G7_prokka.faa_BDFIBHOD_02733	BDFIBHOD	multidrug__mdtM	multidrug	III	0676ZQ	tanzania	endesh	datoga	17.8	rural	non_industrialized	pastoralist	2733	FALSE
Escherichia_coli	0676ZQ_0218_011_G7	CP000034.1.gene4477.p01	0676ZQ_0218_011_G7_prokka.faa_BDFIBHOD_01108	BDFIBHOD	unclassified__bacterial regulatory protein LuxR	unclassified	IV	0676ZQ	tanzania	endesh	datoga	17.8	rural	non_industrialized	pastoralist	1108	FALSE
Escherichia_coli	0676ZQ_0218_011_G7	NC_002695.1.914736.p01	0676ZQ_0218_011_G7_prokka.faa_BDFIBHOD_03173	BDFIBHOD	multidrug__emrB	multidrug	IV	0676ZQ	tanzania	endesh	datoga	17.8	rural	non_industrialized	pastoralist	3173	FALSE
Escherichia_coli	0676ZQ_0218_011_G7	NC_002695.1.916585.p01	0676ZQ_0218_011_G7_prokka.faa_BDFIBHOD_03704	BDFIBHOD	multidrug__mdtB	multidrug	IV	0676ZQ	tanzania	endesh	datoga	17.8	rural	non_industrialized	pastoralist	3704	FALSE
Escherichia_coli	0676ZQ_0218_011_G7	NC_002695.1.916584.p01	0676ZQ_0218_011_G7_prokka.faa_BDFIBHOD_03705	BDFIBHOD	multidrug__mdtA	multidrug	IV	0676ZQ	tanzania	endesh	datoga	17.8	rural	non_industrialized	pastoralist	3705	FALSE
Escherichia_coli	0676ZQ_0218_011_G7	YP_001726874	0676ZQ_0218_011_G7_prokka.faa_BDFIBHOD_03090	BDFIBHOD	multidrug__mdtO	multidrug	IV	0676ZQ	tanzania	endesh	datoga	17.8	rural	non_industrialized	pastoralist	3090	FALSE
Collinsella_sp.10	0676ZQ_0218_011_G8	ABN80187	0676ZQ_0218_011_G8_prokka.faa_INMLAIFE_01659	INMLAIFE	tetracycline__tetW	tetracycline	III	0676ZQ	tanzania	endesh	datoga	17.8	rural	non_industrialized	pastoralist	1659	FALSE
Eubacterium_sp.4	0676ZQ_0218_011_G9	CAP58293	0676ZQ_0218_011_G9_prokka.faa_PCGBIHOM_03086	PCGBIHOM	tetracycline__tet40	tetracycline	III	0676ZQ	tanzania	endesh	datoga	17.8	rural	non_industrialized	pastoralist	3086	FALSE
Eubacterium_sp.4	0676ZQ_0218_011_G9	ZP_01072284	0676ZQ_0218_011_G9_prokka.faa_PCGBIHOM_03087	PCGBIHOM	tetracycline__tetM	tetracycline	II	0676ZQ	tanzania	endesh	datoga	17.8	rural	non_industrialized	pastoralist	3087	FALSE
Eubacterium_sp.4	0676ZQ_0218_011_G9	YP_002937728	0676ZQ_0218_011_G9_prokka.faa_PCGBIHOM_00540	PCGBIHOM	bacitracin__bacA	bacitracin	III	0676ZQ	tanzania	endesh	datoga	17.8	rural	non_industrialized	pastoralist	540	FALSE
Streptococcus_infantarius	0676ZQ_0218_011_H1	ACA42497	0676ZQ_0218_011_H1_prokka.faa_MJACPNIE_00960	MJACPNIE	tetracycline__tetS	tetracycline	IV	0676ZQ	tanzania	endesh	datoga	17.8	rural	non_industrialized	pastoralist	960	FALSE
Escherichia_coli	0676ZQ_0218_011_H5	CP000034.1.gene2328.p01	0676ZQ_0218_011_H5_prokka.faa_PMAPABMG_03278	PMAPABMG	multidrug__ompF	multidrug	IV	0676ZQ	tanzania	endesh	datoga	17.8	rural	non_industrialized	pastoralist	3278	FALSE
Escherichia_coli	0676ZQ_0218_011_H5	NC_002695.1.914736.p01	0676ZQ_0218_011_H5_prokka.faa_PMAPABMG_03857	PMAPABMG	multidrug__emrB	multidrug	IV	0676ZQ	tanzania	endesh	datoga	17.8	rural	non_industrialized	pastoralist	3857	FALSE
Escherichia_coli	0676ZQ_0218_011_H5	YP_312991	0676ZQ_0218_011_H5_prokka.faa_PMAPABMG_01328	PMAPABMG	multidrug__mdtP	multidrug	IV	0676ZQ	tanzania	endesh	datoga	17.8	rural	non_industrialized	pastoralist	1328	FALSE
Escherichia_coli	0676ZQ_0218_011_H5	NC_002695.1.915653.p01	0676ZQ_0218_011_H5_prokka.faa_PMAPABMG_04128	PMAPABMG	multidrug__emrK	multidrug	IV	0676ZQ	tanzania	endesh	datoga	17.8	rural	non_industrialized	pastoralist	4128	FALSE
Escherichia_coli	0676ZQ_0218_011_H5	CP000034.1.gene3672.p01	0676ZQ_0218_011_H5_prokka.faa_PMAPABMG_00270	PMAPABMG	multidrug__ompR	multidrug	IV	0676ZQ	tanzania	endesh	datoga	17.8	rural	non_industrialized	pastoralist	270	FALSE
Escherichia_coli	0676ZQ_0218_011_H5	NC_002695.1.916588.p01	0676ZQ_0218_011_H5_prokka.faa_PMAPABMG_00022	PMAPABMG	unclassified__histidine kinase	unclassified	IV	0676ZQ	tanzania	endesh	datoga	17.8	rural	non_industrialized	pastoralist	22	FALSE
Escherichia_coli	0676ZQ_0218_011_H5	A1AFX9	0676ZQ_0218_011_H5_prokka.faa_PMAPABMG_00641	PMAPABMG	bacitracin__bacA	bacitracin	III	0676ZQ	tanzania	endesh	datoga	17.8	rural	non_industrialized	pastoralist	641	FALSE
Escherichia_coli	0676ZQ_0218_011_H5	YP_002806354	0676ZQ_0218_011_H5_prokka.faa_PMAPABMG_01918	PMAPABMG	beta-lactam__class C beta-lactamase	beta-lactam	IV	0676ZQ	tanzania	endesh	datoga	17.8	rural	non_industrialized	pastoralist	1918	FALSE
Escherichia_coli	0676ZQ_0218_011_H5	ZP_03044893	0676ZQ_0218_011_H5_prokka.faa_PMAPABMG_01089	PMAPABMG	multidrug__mdtL	multidrug	III	0676ZQ	tanzania	endesh	datoga	17.8	rural	non_industrialized	pastoralist	1089	FALSE
Escherichia_coli	0676ZQ_0218_011_H5	ZP_03034990	0676ZQ_0218_011_H5_prokka.faa_PMAPABMG_00500	PMAPABMG	multidrug__mdtK	multidrug	III	0676ZQ	tanzania	endesh	datoga	17.8	rural	non_industrialized	pastoralist	500	FALSE
Escherichia_coli	0676ZQ_0218_011_H5	YP_002808057	0676ZQ_0218_011_H5_prokka.faa_PMAPABMG_01053	PMAPABMG	multidrug__emrD	multidrug	III	0676ZQ	tanzania	endesh	datoga	17.8	rural	non_industrialized	pastoralist	1053	FALSE
Escherichia_coli	0676ZQ_0218_011_H5	YP_002394587	0676ZQ_0218_011_H5_prokka.faa_PMAPABMG_04376	PMAPABMG	tetracycline__tetB	tetracycline	IV	0676ZQ	tanzania	endesh	datoga	17.8	rural	non_industrialized	pastoralist	4376	FALSE
Escherichia_coli	0676ZQ_0218_011_H5	ABF67771	0676ZQ_0218_011_H5_prokka.faa_PMAPABMG_03622	PMAPABMG	aminoglycoside__aadA	aminoglycoside	IV	0676ZQ	tanzania	endesh	datoga	17.8	rural	non_industrialized	pastoralist	3622	FALSE
Escherichia_coli	0676ZQ_0218_011_H5	ZP_02346647	0676ZQ_0218_011_H5_prokka.faa_PMAPABMG_02309	PMAPABMG	multidrug__acrB	multidrug	IV	0676ZQ	tanzania	endesh	datoga	17.8	rural	non_industrialized	pastoralist	2309	FALSE
Escherichia_coli	0676ZQ_0218_011_H5	NC_010558.1.6276004.p01	0676ZQ_0218_011_H5_prokka.faa_PMAPABMG_04328	PMAPABMG	chloramphenicol__cat_chloramphenicol acetyltransferase	chloramphenicol	I	0676ZQ	tanzania	endesh	datoga	17.8	rural	non_industrialized	pastoralist	4328	FALSE
Escherichia_coli	0676ZQ_0218_011_H5	AAA91586	0676ZQ_0218_011_H5_prokka.faa_PMAPABMG_04334	PMAPABMG	beta-lactam__OXA-1	beta-lactam	I	0676ZQ	tanzania	endesh	datoga	17.8	rural	non_industrialized	pastoralist	4334	FALSE
Escherichia_coli	0676ZQ_0218_011_H5	YP_002292212	0676ZQ_0218_011_H5_prokka.faa_PMAPABMG_00924	PMAPABMG	macrolide-lincosamide-streptogramin__macB	macrolide-lincosamide-streptogramin	IV	0676ZQ	tanzania	endesh	datoga	17.8	rural	non_industrialized	pastoralist	924	FALSE
Escherichia_coli	0676ZQ_0218_011_H5	NC_002695.1.915650.p01	0676ZQ_0218_011_H5_prokka.faa_PMAPABMG_04126	PMAPABMG	unclassified__histidine kinase	unclassified	IV	0676ZQ	tanzania	endesh	datoga	17.8	rural	non_industrialized	pastoralist	4126	FALSE
Escherichia_coli	0676ZQ_0218_011_H5	CP004022.1.gene2827.p01	0676ZQ_0218_011_H5_prokka.faa_PMAPABMG_00224	PMAPABMG	unclassified__cAMP-regulatory protein	unclassified	IV	0676ZQ	tanzania	endesh	datoga	17.8	rural	non_industrialized	pastoralist	224	FALSE
Escherichia_coli	0676ZQ_0218_011_H5	NC_002695.1.914737.p01	0676ZQ_0218_011_H5_prokka.faa_PMAPABMG_03856	PMAPABMG	multidrug__emrA	multidrug	IV	0676ZQ	tanzania	endesh	datoga	17.8	rural	non_industrialized	pastoralist	3856	FALSE
Escherichia_coli	0676ZQ_0218_011_H5	ZP_03030547	0676ZQ_0218_011_H5_prokka.faa_PMAPABMG_01330	PMAPABMG	multidrug__mdtN	multidrug	IV	0676ZQ	tanzania	endesh	datoga	17.8	rural	non_industrialized	pastoralist	1330	FALSE
Escherichia_coli	0676ZQ_0218_011_H5	ZP_03028356	0676ZQ_0218_011_H5_prokka.faa_PMAPABMG_00190	PMAPABMG	polymyxin__arnA	polymyxin	IV	0676ZQ	tanzania	endesh	datoga	17.8	rural	non_industrialized	pastoralist	190	FALSE
Escherichia_coli	0676ZQ_0218_011_H5	YP_002405849	0676ZQ_0218_011_H5_prokka.faa_PMAPABMG_02752	PMAPABMG	multidrug__mdtM	multidrug	III	0676ZQ	tanzania	endesh	datoga	17.8	rural	non_industrialized	pastoralist	2752	FALSE
Escherichia_coli	0676ZQ_0218_011_H5	NC_002695.1.913113.p01	0676ZQ_0218_011_H5_prokka.faa_PMAPABMG_03135	PMAPABMG	unclassified__DNA-binding_protein_H-NS	unclassified	IV	0676ZQ	tanzania	endesh	datoga	17.8	rural	non_industrialized	pastoralist	3135	FALSE
Escherichia_coli	0676ZQ_0218_011_H5	NC_002695.1.916587.p01	0676ZQ_0218_011_H5_prokka.faa_PMAPABMG_00021	PMAPABMG	multidrug__mdtD	multidrug	IV	0676ZQ	tanzania	endesh	datoga	17.8	rural	non_industrialized	pastoralist	21	FALSE
Escherichia_coli	0676ZQ_0218_011_H5	NC_002695.1.917702.p01	0676ZQ_0218_011_H5_prokka.faa_PMAPABMG_00923	PMAPABMG	macrolide-lincosamide-streptogramin__macA	macrolide-lincosamide-streptogramin	III	0676ZQ	tanzania	endesh	datoga	17.8	rural	non_industrialized	pastoralist	923	FALSE
Escherichia_coli	0676ZQ_0218_011_H5	AF326777.3.gene22.p01	0676ZQ_0218_011_H5_prokka.faa_PMAPABMG_04378	PMAPABMG	tetracycline__tetD	tetracycline	IV	0676ZQ	tanzania	endesh	datoga	17.8	rural	non_industrialized	pastoralist	4378	FALSE
Escherichia_coli	0676ZQ_0218_011_H5	NC_002695.1.916585.p01	0676ZQ_0218_011_H5_prokka.faa_PMAPABMG_00019	PMAPABMG	multidrug__mdtB	multidrug	IV	0676ZQ	tanzania	endesh	datoga	17.8	rural	non_industrialized	pastoralist	19	FALSE
Escherichia_coli	0676ZQ_0218_011_H5	YP_001007250	0676ZQ_0218_011_H5_prokka.faa_PMAPABMG_01202	PMAPABMG	fosmidomycin__rosB	fosmidomycin	IV	0676ZQ	tanzania	endesh	datoga	17.8	rural	non_industrialized	pastoralist	1202	FALSE
Escherichia_coli	0676ZQ_0218_011_H5	NC_002695.1.916015.p01	0676ZQ_0218_011_H5_prokka.faa_PMAPABMG_02308	PMAPABMG	multidrug__mexX	multidrug	IV	0676ZQ	tanzania	endesh	datoga	17.8	rural	non_industrialized	pastoralist	2308	FALSE
Escherichia_coli	0676ZQ_0218_011_H5	AAC75243	0676ZQ_0218_011_H5_prokka.faa_PMAPABMG_00121	PMAPABMG	multidrug__bicyclomycin-multidrug_efflux_protein_bcr	multidrug	III	0676ZQ	tanzania	endesh	datoga	17.8	rural	non_industrialized	pastoralist	121	FALSE
Escherichia_coli	0676ZQ_0218_011_H5	YP_002269113	0676ZQ_0218_011_H5_prokka.faa_PMAPABMG_01187	PMAPABMG	multidrug__acrA	multidrug	IV	0676ZQ	tanzania	endesh	datoga	17.8	rural	non_industrialized	pastoralist	1187	FALSE
Escherichia_coli	0676ZQ_0218_011_H5	YP_002389553	0676ZQ_0218_011_H5_prokka.faa_PMAPABMG_01329	PMAPABMG	multidrug__mdtO	multidrug	III	0676ZQ	tanzania	endesh	datoga	17.8	rural	non_industrialized	pastoralist	1329	FALSE
Escherichia_coli	0676ZQ_0218_011_H5	NC_002695.1.914983.p01	0676ZQ_0218_011_H5_prokka.faa_PMAPABMG_02642	PMAPABMG	unclassified__histidine kinase	unclassified	IV	0676ZQ	tanzania	endesh	datoga	17.8	rural	non_industrialized	pastoralist	2642	FALSE
Escherichia_coli	0676ZQ_0218_011_H5	ZP_04003442	0676ZQ_0218_011_H5_prokka.faa_PMAPABMG_03777	PMAPABMG	multidrug__emrE	multidrug	IV	0676ZQ	tanzania	endesh	datoga	17.8	rural	non_industrialized	pastoralist	3777	FALSE
Escherichia_coli	0676ZQ_0218_011_H5	YP_001464983	0676ZQ_0218_011_H5_prokka.faa_PMAPABMG_00407	PMAPABMG	multidrug__mdtF	multidrug	IV	0676ZQ	tanzania	endesh	datoga	17.8	rural	non_industrialized	pastoralist	407	FALSE
Escherichia_coli	0676ZQ_0218_011_H5	ABA08387	0676ZQ_0218_011_H5_prokka.faa_PMAPABMG_01114	PMAPABMG	trimethoprim__dfrA1	trimethoprim	IV	0676ZQ	tanzania	endesh	datoga	17.8	rural	non_industrialized	pastoralist	1114	FALSE
Escherichia_coli	0676ZQ_0218_011_H5	YP_001726104	0676ZQ_0218_011_H5_prokka.faa_PMAPABMG_01186	PMAPABMG	multidrug__acrB	multidrug	IV	0676ZQ	tanzania	endesh	datoga	17.8	rural	non_industrialized	pastoralist	1186	FALSE
Escherichia_coli	0676ZQ_0218_011_H5	NC_002695.1.912965.p01	0676ZQ_0218_011_H5_prokka.faa_PMAPABMG_01756	PMAPABMG	unclassified__sdiA	unclassified	III	0676ZQ	tanzania	endesh	datoga	17.8	rural	non_industrialized	pastoralist	1756	FALSE
Escherichia_coli	0676ZQ_0218_011_H5	ZP_03029343	0676ZQ_0218_011_H5_prokka.faa_PMAPABMG_00661	PMAPABMG	multidrug__TolC	multidrug	IV	0676ZQ	tanzania	endesh	datoga	17.8	rural	non_industrialized	pastoralist	661	FALSE
Escherichia_coli	0676ZQ_0218_011_H5	A7ZKF6	0676ZQ_0218_011_H5_prokka.faa_PMAPABMG_01395	PMAPABMG	multidrug__mdtG	multidrug	IV	0676ZQ	tanzania	endesh	datoga	17.8	rural	non_industrialized	pastoralist	1395	FALSE
Escherichia_coli	0676ZQ_0218_011_H5	CP000034.1.gene4477.p01	0676ZQ_0218_011_H5_prokka.faa_PMAPABMG_04127	PMAPABMG	unclassified__bacterial regulatory protein LuxR	unclassified	IV	0676ZQ	tanzania	endesh	datoga	17.8	rural	non_industrialized	pastoralist	4127	FALSE
Escherichia_coli	0676ZQ_0218_011_H5	A7ZW03	0676ZQ_0218_011_H5_prokka.faa_PMAPABMG_02364	PMAPABMG	kasugamycin__kasugamycin resistance protein ksgA	kasugamycin	IV	0676ZQ	tanzania	endesh	datoga	17.8	rural	non_industrialized	pastoralist	2364	FALSE
Escherichia_coli	0676ZQ_0218_011_H5	CP000034.1.gene2198.p01	0676ZQ_0218_011_H5_prokka.faa_PMAPABMG_00005	PMAPABMG	multidrug__ompF	multidrug	III	0676ZQ	tanzania	endesh	datoga	17.8	rural	non_industrialized	pastoralist	5	FALSE
Escherichia_coli	0676ZQ_0218_011_H5	NC_002695.1.916586.p01	0676ZQ_0218_011_H5_prokka.faa_PMAPABMG_00020	PMAPABMG	multidrug__mdtC	multidrug	IV	0676ZQ	tanzania	endesh	datoga	17.8	rural	non_industrialized	pastoralist	20	FALSE
Escherichia_coli	0676ZQ_0218_011_H5	NC_002695.1.916584.p01	0676ZQ_0218_011_H5_prokka.faa_PMAPABMG_00018	PMAPABMG	multidrug__mdtA	multidrug	IV	0676ZQ	tanzania	endesh	datoga	17.8	rural	non_industrialized	pastoralist	18	FALSE
Escherichia_coli	0676ZQ_0218_011_H5	BAG76424	0676ZQ_0218_011_H5_prokka.faa_PMAPABMG_00843	PMAPABMG	multidrug__mdfA	multidrug	III	0676ZQ	tanzania	endesh	datoga	17.8	rural	non_industrialized	pastoralist	843	FALSE
Escherichia_coli	0676ZQ_0218_011_H5	CP000034.1.gene3834.p01	0676ZQ_0218_011_H5_prokka.faa_PMAPABMG_02641	PMAPABMG	unclassified__transcriptional regulatory protein CpxR cpxR	unclassified	IV	0676ZQ	tanzania	endesh	datoga	17.8	rural	non_industrialized	pastoralist	2641	FALSE
Escherichia_coli	0676ZQ_0218_011_H5	AF326777.3.gene21.p01	0676ZQ_0218_011_H5_prokka.faa_PMAPABMG_04377	PMAPABMG	tetracycline__tetC	tetracycline	IV	0676ZQ	tanzania	endesh	datoga	17.8	rural	non_industrialized	pastoralist	4377	FALSE
Escherichia_coli	0676ZQ_0218_011_H5	CP000034.1.gene1340.p01	0676ZQ_0218_011_H5_prokka.faa_PMAPABMG_03322	PMAPABMG	unclassified__cob(I)alamin adenolsyltransferase	unclassified	IV	0676ZQ	tanzania	endesh	datoga	17.8	rural	non_industrialized	pastoralist	3322	FALSE
Escherichia_coli	0676ZQ_0218_011_H5	NC_002695.1.915747.p01	0676ZQ_0218_011_H5_prokka.faa_PMAPABMG_00410	PMAPABMG	unclassified__DNA-binding transcriptional regulator gadX	unclassified	I	0676ZQ	tanzania	endesh	datoga	17.8	rural	non_industrialized	pastoralist	410	FALSE
Escherichia_coli	0676ZQ_0218_011_H5	ACB17952	0676ZQ_0218_011_H5_prokka.faa_PMAPABMG_00406	PMAPABMG	multidrug__mdtE	multidrug	III	0676ZQ	tanzania	endesh	datoga	17.8	rural	non_industrialized	pastoralist	406	FALSE
Escherichia_coli	0676ZQ_0218_011_H5	A1A9W0	0676ZQ_0218_011_H5_prokka.faa_PMAPABMG_01407	PMAPABMG	multidrug__mdtH	multidrug	III	0676ZQ	tanzania	endesh	datoga	17.8	rural	non_industrialized	pastoralist	1407	FALSE
Unknown_genus_46	0676ZQ_0218_011_H6	CAM12479	0676ZQ_0218_011_H6_prokka.faa_HJOBFJOP_01117	HJOBFJOP	tetracycline__tet40	tetracycline	Unassessed	0676ZQ	tanzania	endesh	datoga	17.8	rural	non_industrialized	pastoralist	1117	FALSE
Unknown_genus_46	0676ZQ_0218_011_H6	P72533	0676ZQ_0218_011_H6_prokka.faa_HJOBFJOP_01120	HJOBFJOP	tetracycline__tetO	tetracycline	III	0676ZQ	tanzania	endesh	datoga	17.8	rural	non_industrialized	pastoralist	1120	FALSE
Collinsella_sp.10	0676ZQ_0218_011_H8	P72533	0676ZQ_0218_011_H8_prokka.faa_AKAMICHK_02102	AKAMICHK	tetracycline__tetO	tetracycline	III	0676ZQ	tanzania	endesh	datoga	17.8	rural	non_industrialized	pastoralist	2102	FALSE
Collinsella_sp.10	0676ZQ_0218_011_H8	ABN80187	0676ZQ_0218_011_H8_prokka.faa_AKAMICHK_00947	AKAMICHK	tetracycline__tetW	tetracycline	III	0676ZQ	tanzania	endesh	datoga	17.8	rural	non_industrialized	pastoralist	947	FALSE
Unknown_genus_32	0676ZQ_0218_016_A2	AAZ79478	0676ZQ_0218_016_A2_prokka.faa_OEKFEDBH_03570	OEKFEDBH	tetracycline__tetQ	tetracycline	III	0676ZQ	tanzania	endesh	datoga	17.8	rural	non_industrialized	pastoralist	3570	FALSE
Unknown_genus_32	0676ZQ_0218_016_A2	AAN28721	0676ZQ_0218_016_A2_prokka.faa_OEKFEDBH_01488	OEKFEDBH	tetracycline__tet37	tetracycline	Unassessed	0676ZQ	tanzania	endesh	datoga	17.8	rural	non_industrialized	pastoralist	1488	FALSE
Unknown_genus_32	0676ZQ_0218_016_A2	P70882	0676ZQ_0218_016_A2_prokka.faa_OEKFEDBH_03152	OEKFEDBH	tetracycline__tetQ	tetracycline	III	0676ZQ	tanzania	endesh	datoga	17.8	rural	non_industrialized	pastoralist	3152	FALSE
Unknown_genus_32	0676ZQ_0218_016_A2	Q52360	0676ZQ_0218_016_A2_prokka.faa_OEKFEDBH_03304	OEKFEDBH	tetracycline__tetQ	tetracycline	III	0676ZQ	tanzania	endesh	datoga	17.8	rural	non_industrialized	pastoralist	3304	FALSE
Unknown_genus_32	0676ZQ_0218_016_A2	AAA27431	0676ZQ_0218_016_A2_prokka.faa_OEKFEDBH_03555	OEKFEDBH	macrolide-lincosamide-streptogramin__ermF	macrolide-lincosamide-streptogramin	III	0676ZQ	tanzania	endesh	datoga	17.8	rural	non_industrialized	pastoralist	3555	FALSE
Unknown_genus_32	0676ZQ_0218_016_A2	AAM48117	0676ZQ_0218_016_A2_prokka.faa_OEKFEDBH_00294	OEKFEDBH	beta-lactam__CfxA2	beta-lactam	Unassessed	0676ZQ	tanzania	endesh	datoga	17.8	rural	non_industrialized	pastoralist	294	FALSE
Prevotella_sp.1	0676ZQ_0218_016_B4	AAN28721	0676ZQ_0218_016_B4_prokka.faa_ADJJJGCG_03571	ADJJJGCG	tetracycline__tet37	tetracycline	Unassessed	0676ZQ	tanzania	endesh	datoga	17.8	rural	non_industrialized	pastoralist	3571	FALSE
Prevotella_sp.1	0676ZQ_0218_016_B4	BAD46890	0676ZQ_0218_016_B4_prokka.faa_ADJJJGCG_01884	ADJJJGCG	tetracycline__tetQ	tetracycline	III	0676ZQ	tanzania	endesh	datoga	17.8	rural	non_industrialized	pastoralist	1884	FALSE
Prevotella_sp.1	0676ZQ_0218_016_B4	AAA27431	0676ZQ_0218_016_B4_prokka.faa_ADJJJGCG_03346	ADJJJGCG	macrolide-lincosamide-streptogramin__ermF	macrolide-lincosamide-streptogramin	III	0676ZQ	tanzania	endesh	datoga	17.8	rural	non_industrialized	pastoralist	3346	FALSE
Prevotella_copri	0676ZQ_0218_016_B5	AAM48117	0676ZQ_0218_016_B5_prokka.faa_HMHHOENN_03537	HMHHOENN	beta-lactam__CfxA2	beta-lactam	Unassessed	0676ZQ	tanzania	endesh	datoga	17.8	rural	non_industrialized	pastoralist	3537	FALSE
Prevotella_copri	0676ZQ_0218_016_B5	Q52360	0676ZQ_0218_016_B5_prokka.faa_HMHHOENN_03431	HMHHOENN	tetracycline__tetQ	tetracycline	III	0676ZQ	tanzania	endesh	datoga	17.8	rural	non_industrialized	pastoralist	3431	FALSE
Prevotella_copri	0676ZQ_0218_016_B5	AAN28721	0676ZQ_0218_016_B5_prokka.faa_HMHHOENN_02588	HMHHOENN	tetracycline__tet37	tetracycline	Unassessed	0676ZQ	tanzania	endesh	datoga	17.8	rural	non_industrialized	pastoralist	2588	FALSE
Prevotella_copri	0676ZQ_0218_016_B5	AAZ79478	0676ZQ_0218_016_B5_prokka.faa_HMHHOENN_03330	HMHHOENN	tetracycline__tetQ	tetracycline	III	0676ZQ	tanzania	endesh	datoga	17.8	rural	non_industrialized	pastoralist	3330	FALSE
Prevotella_copri	0676ZQ_0218_016_B5	AAA27431	0676ZQ_0218_016_B5_prokka.faa_HMHHOENN_03609	HMHHOENN	macrolide-lincosamide-streptogramin__ermF	macrolide-lincosamide-streptogramin	III	0676ZQ	tanzania	endesh	datoga	17.8	rural	non_industrialized	pastoralist	3609	FALSE
Prevotella_sp.1	0676ZQ_0218_016_D2	AAA27431	0676ZQ_0218_016_D2_prokka.faa_KONNIGOA_03107	KONNIGOA	macrolide-lincosamide-streptogramin__ermF	macrolide-lincosamide-streptogramin	III	0676ZQ	tanzania	endesh	datoga	17.8	rural	non_industrialized	pastoralist	3107	FALSE
Prevotella_sp.1	0676ZQ_0218_016_D2	AAN28721	0676ZQ_0218_016_D2_prokka.faa_KONNIGOA_02755	KONNIGOA	tetracycline__tet37	tetracycline	Unassessed	0676ZQ	tanzania	endesh	datoga	17.8	rural	non_industrialized	pastoralist	2755	FALSE
Prevotella_sp.1	0676ZQ_0218_016_D2	AAZ79478	0676ZQ_0218_016_D2_prokka.faa_KONNIGOA_03074	KONNIGOA	tetracycline__tetQ	tetracycline	III	0676ZQ	tanzania	endesh	datoga	17.8	rural	non_industrialized	pastoralist	3074	FALSE
Prevotella_sp.4	0676ZQ_0218_016_D7	AAZ79478	0676ZQ_0218_016_D7_prokka.faa_NJLDMKBC_03200	NJLDMKBC	tetracycline__tetQ	tetracycline	III	0676ZQ	tanzania	endesh	datoga	17.8	rural	non_industrialized	pastoralist	3200	FALSE
Prevotella_sp.4	0676ZQ_0218_016_D7	BAD46890	0676ZQ_0218_016_D7_prokka.faa_NJLDMKBC_02276	NJLDMKBC	tetracycline__tetQ	tetracycline	III	0676ZQ	tanzania	endesh	datoga	17.8	rural	non_industrialized	pastoralist	2276	FALSE
Prevotella_sp.4	0676ZQ_0218_016_D7	AAN28721	0676ZQ_0218_016_D7_prokka.faa_NJLDMKBC_03168	NJLDMKBC	tetracycline__tet37	tetracycline	Unassessed	0676ZQ	tanzania	endesh	datoga	17.8	rural	non_industrialized	pastoralist	3168	FALSE
Prevotella_sp.4	0676ZQ_0218_016_D7	AAA27431	0676ZQ_0218_016_D7_prokka.faa_NJLDMKBC_02269	NJLDMKBC	macrolide-lincosamide-streptogramin__ermF	macrolide-lincosamide-streptogramin	III	0676ZQ	tanzania	endesh	datoga	17.8	rural	non_industrialized	pastoralist	2269	FALSE
Prevotella_sp.1	0676ZQ_0218_016_E7	AAA27431	0676ZQ_0218_016_E7_prokka.faa_IAGMCPBP_03044	IAGMCPBP	macrolide-lincosamide-streptogramin__ermF	macrolide-lincosamide-streptogramin	III	0676ZQ	tanzania	endesh	datoga	17.8	rural	non_industrialized	pastoralist	3044	FALSE
Prevotella_sp.1	0676ZQ_0218_016_E7	AAN28721	0676ZQ_0218_016_E7_prokka.faa_IAGMCPBP_00727	IAGMCPBP	tetracycline__tet37	tetracycline	Unassessed	0676ZQ	tanzania	endesh	datoga	17.8	rural	non_industrialized	pastoralist	727	FALSE
Prevotella_sp.1	0676ZQ_0218_016_E7	Q52360	0676ZQ_0218_016_E7_prokka.faa_IAGMCPBP_00668	IAGMCPBP	tetracycline__tetQ	tetracycline	III	0676ZQ	tanzania	endesh	datoga	17.8	rural	non_industrialized	pastoralist	668	FALSE
Prevotella_sp.	0676ZQ_0218_016_E8	P70882	0676ZQ_0218_016_E8_prokka.faa_CCHLOLPF_00236	CCHLOLPF	tetracycline__tetQ	tetracycline	III	0676ZQ	tanzania	endesh	datoga	17.8	rural	non_industrialized	pastoralist	236	FALSE
Prevotella_sp.	0676ZQ_0218_016_E8	AAN28721	0676ZQ_0218_016_E8_prokka.faa_CCHLOLPF_02554	CCHLOLPF	tetracycline__tet37	tetracycline	Unassessed	0676ZQ	tanzania	endesh	datoga	17.8	rural	non_industrialized	pastoralist	2554	FALSE
Prevotella_sp.	0676ZQ_0218_016_E8	AAA27431	0676ZQ_0218_016_E8_prokka.faa_CCHLOLPF_00246	CCHLOLPF	macrolide-lincosamide-streptogramin__ermF	macrolide-lincosamide-streptogramin	III	0676ZQ	tanzania	endesh	datoga	17.8	rural	non_industrialized	pastoralist	246	FALSE
Prevotella_sp.	0676ZQ_0218_016_E8	AAZ79478	0676ZQ_0218_016_E8_prokka.faa_CCHLOLPF_02852	CCHLOLPF	tetracycline__tetQ	tetracycline	III	0676ZQ	tanzania	endesh	datoga	17.8	rural	non_industrialized	pastoralist	2852	FALSE
Prevotella_sp.	0676ZQ_0218_016_E8	AAM48117	0676ZQ_0218_016_E8_prokka.faa_CCHLOLPF_01080	CCHLOLPF	beta-lactam__CfxA2	beta-lactam	Unassessed	0676ZQ	tanzania	endesh	datoga	17.8	rural	non_industrialized	pastoralist	1080	FALSE
Unknown_genus_51	0676ZQ_0218_016_F2	AF118110.1.gene1.p01	0676ZQ_0218_016_F2_prokka.faa_KJNAMDPF_03317	KJNAMDPF	beta-lactam__CfxA2	beta-lactam	III	0676ZQ	tanzania	endesh	datoga	17.8	rural	non_industrialized	pastoralist	3317	FALSE
Unknown_genus_51	0676ZQ_0218_016_F2	AAZ79478	0676ZQ_0218_016_F2_prokka.faa_KJNAMDPF_00451	KJNAMDPF	tetracycline__tetQ	tetracycline	III	0676ZQ	tanzania	endesh	datoga	17.8	rural	non_industrialized	pastoralist	451	FALSE
Unknown_genus_51	0676ZQ_0218_016_F2	AAA27431	0676ZQ_0218_016_F2_prokka.faa_KJNAMDPF_00579	KJNAMDPF	macrolide-lincosamide-streptogramin__ermF	macrolide-lincosamide-streptogramin	III	0676ZQ	tanzania	endesh	datoga	17.8	rural	non_industrialized	pastoralist	579	FALSE
Unknown_genus_51	0676ZQ_0218_016_F2	AAN28721	0676ZQ_0218_016_F2_prokka.faa_KJNAMDPF_00625	KJNAMDPF	tetracycline__tet37	tetracycline	Unassessed	0676ZQ	tanzania	endesh	datoga	17.8	rural	non_industrialized	pastoralist	625	FALSE
Unknown_genus_51	0676ZQ_0218_016_F2	Q08425	0676ZQ_0218_016_F2_prokka.faa_KJNAMDPF_00578	KJNAMDPF	tetracycline__tetQ	tetracycline	III	0676ZQ	tanzania	endesh	datoga	17.8	rural	non_industrialized	pastoralist	578	FALSE
Prevotella_sp.2	0676ZQ_0218_016_F6	Q08425	0676ZQ_0218_016_F6_prokka.faa_LELFILDI_02738	LELFILDI	tetracycline__tetQ	tetracycline	III	0676ZQ	tanzania	endesh	datoga	17.8	rural	non_industrialized	pastoralist	2738	FALSE
Prevotella_sp.2	0676ZQ_0218_016_F6	P70882	0676ZQ_0218_016_F6_prokka.faa_LELFILDI_03544	LELFILDI	tetracycline__tetQ	tetracycline	III	0676ZQ	tanzania	endesh	datoga	17.8	rural	non_industrialized	pastoralist	3544	FALSE
Prevotella_sp.2	0676ZQ_0218_016_F6	AAN28721	0676ZQ_0218_016_F6_prokka.faa_LELFILDI_01019	LELFILDI	tetracycline__tet37	tetracycline	Unassessed	0676ZQ	tanzania	endesh	datoga	17.8	rural	non_industrialized	pastoralist	1019	FALSE
Prevotella_sp.2	0676ZQ_0218_016_F6	AAZ79478	0676ZQ_0218_016_F6_prokka.faa_LELFILDI_03619	LELFILDI	tetracycline__tetQ	tetracycline	III	0676ZQ	tanzania	endesh	datoga	17.8	rural	non_industrialized	pastoralist	3619	FALSE
Prevotella_sp.2	0676ZQ_0218_016_F6	AAA27431	0676ZQ_0218_016_F6_prokka.faa_LELFILDI_02739	LELFILDI	macrolide-lincosamide-streptogramin__ermF	macrolide-lincosamide-streptogramin	III	0676ZQ	tanzania	endesh	datoga	17.8	rural	non_industrialized	pastoralist	2739	FALSE
Bacteroides_vulgatus	0676ZQ_0218_016_G5	BAD46890	0676ZQ_0218_016_G5_prokka.faa_JFPEGANO_03124	JFPEGANO	tetracycline__tetQ	tetracycline	III	0676ZQ	tanzania	endesh	datoga	17.8	rural	non_industrialized	pastoralist	3124	FALSE
Bacteroides_vulgatus	0676ZQ_0218_016_G5	YP_001969930	0676ZQ_0218_016_G5_prokka.faa_JFPEGANO_04190	JFPEGANO	sulfonamide__sul2	sulfonamide	IV	0676ZQ	tanzania	endesh	datoga	17.8	rural	non_industrialized	pastoralist	4190	FALSE
Bacteroides_vulgatus	0676ZQ_0218_016_G5	AF472622.2.gene1.p01	0676ZQ_0218_016_G5_prokka.faa_JFPEGANO_02701	JFPEGANO	beta-lactam__CfxA2	beta-lactam	III	0676ZQ	tanzania	endesh	datoga	17.8	rural	non_industrialized	pastoralist	2701	FALSE
Bacteroides_vulgatus	0676ZQ_0218_016_G5	M37699.gene1.p01	0676ZQ_0218_016_G5_prokka.faa_JFPEGANO_00860	JFPEGANO	tetracycline__tetX	tetracycline	IV	0676ZQ	tanzania	endesh	datoga	17.8	rural	non_industrialized	pastoralist	860	FALSE
Bacteroides_vulgatus	0676ZQ_0218_016_G5	AAA27431	0676ZQ_0218_016_G5_prokka.faa_JFPEGANO_00861	JFPEGANO	macrolide-lincosamide-streptogramin__ermF	macrolide-lincosamide-streptogramin	III	0676ZQ	tanzania	endesh	datoga	17.8	rural	non_industrialized	pastoralist	861	FALSE
Unknown_genus_31	0676ZQ_0218_016_G8	Q08425	0676ZQ_0218_016_G8_prokka.faa_AKDJPJDA_02773	AKDJPJDA	tetracycline__tetQ	tetracycline	III	0676ZQ	tanzania	endesh	datoga	17.8	rural	non_industrialized	pastoralist	2773	FALSE
Prevotella_sp.1	0676ZQ_0218_016_H7	AAZ79478	0676ZQ_0218_016_H7_prokka.faa_FPLKAKEM_03277	FPLKAKEM	tetracycline__tetQ	tetracycline	III	0676ZQ	tanzania	endesh	datoga	17.8	rural	non_industrialized	pastoralist	3277	FALSE
Prevotella_sp.1	0676ZQ_0218_016_H7	AAN28721	0676ZQ_0218_016_H7_prokka.faa_FPLKAKEM_03146	FPLKAKEM	tetracycline__tet37	tetracycline	Unassessed	0676ZQ	tanzania	endesh	datoga	17.8	rural	non_industrialized	pastoralist	3146	FALSE
Prevotella_copri	0676ZQ_0218_016_H8	Q08425	0676ZQ_0218_016_H8_prokka.faa_BAANIJDO_03096	BAANIJDO	tetracycline__tetQ	tetracycline	III	0676ZQ	tanzania	endesh	datoga	17.8	rural	non_industrialized	pastoralist	3096	FALSE
Prevotella_copri	0676ZQ_0218_016_H8	AAM48117	0676ZQ_0218_016_H8_prokka.faa_BAANIJDO_01894	BAANIJDO	beta-lactam__CfxA2	beta-lactam	Unassessed	0676ZQ	tanzania	endesh	datoga	17.8	rural	non_industrialized	pastoralist	1894	FALSE
Prevotella_copri	0676ZQ_0218_016_H8	AAA27431	0676ZQ_0218_016_H8_prokka.faa_BAANIJDO_03097	BAANIJDO	macrolide-lincosamide-streptogramin__ermF	macrolide-lincosamide-streptogramin	III	0676ZQ	tanzania	endesh	datoga	17.8	rural	non_industrialized	pastoralist	3097	FALSE
Prevotella_copri	0676ZQ_0218_016_H8	BAD46890	0676ZQ_0218_016_H8_prokka.faa_BAANIJDO_03240	BAANIJDO	tetracycline__tetQ	tetracycline	III	0676ZQ	tanzania	endesh	datoga	17.8	rural	non_industrialized	pastoralist	3240	FALSE
Prevotella_copri	0676ZQ_0218_016_H8	AAN28721	0676ZQ_0218_016_H8_prokka.faa_BAANIJDO_02828	BAANIJDO	tetracycline__tet37	tetracycline	Unassessed	0676ZQ	tanzania	endesh	datoga	17.8	rural	non_industrialized	pastoralist	2828	FALSE
Escherichia_coli	0835HD_0218_032_A10	YP_002295271	0835HD_0218_032_A10_prokka.faa_MGMCNNBI_00662	MGMCNNBI	multidrug__mdtL	multidrug	III	0835HD	tanzania	endesh	datoga	19.8	rural	non_industrialized	pastoralist	662	FALSE
Escherichia_coli	0835HD_0218_032_A10	ZP_02775049	0835HD_0218_032_A10_prokka.faa_MGMCNNBI_00854	MGMCNNBI	multidrug__mdfA	multidrug	III	0835HD	tanzania	endesh	datoga	19.8	rural	non_industrialized	pastoralist	854	FALSE
Escherichia_coli	0835HD_0218_032_A10	YP_001969930	0835HD_0218_032_A10_prokka.faa_MGMCNNBI_02920	MGMCNNBI	sulfonamide__sul2	sulfonamide	IV	0835HD	tanzania	endesh	datoga	19.8	rural	non_industrialized	pastoralist	2920	FALSE
Escherichia_coli	0835HD_0218_032_A10	ZP_04003442	0835HD_0218_032_A10_prokka.faa_MGMCNNBI_03335	MGMCNNBI	multidrug__emrE	multidrug	IV	0835HD	tanzania	endesh	datoga	19.8	rural	non_industrialized	pastoralist	3335	FALSE
Escherichia_coli	0835HD_0218_032_A10	CAQ86961	0835HD_0218_032_A10_prokka.faa_MGMCNNBI_02924	MGMCNNBI	aminoglycoside__aph(6)-I	aminoglycoside	IV	0835HD	tanzania	endesh	datoga	19.8	rural	non_industrialized	pastoralist	2924	FALSE
Escherichia_coli	0835HD_0218_032_A10	NC_002695.1.916586.p01	0835HD_0218_032_A10_prokka.faa_MGMCNNBI_03190	MGMCNNBI	multidrug__mdtC	multidrug	IV	0835HD	tanzania	endesh	datoga	19.8	rural	non_industrialized	pastoralist	3190	FALSE
Escherichia_coli	0835HD_0218_032_A10	P32715	0835HD_0218_032_A10_prokka.faa_MGMCNNBI_03568	MGMCNNBI	multidrug__mdtO	multidrug	III	0835HD	tanzania	endesh	datoga	19.8	rural	non_industrialized	pastoralist	3568	FALSE
Escherichia_coli	0835HD_0218_032_A10	AY463797.7.gene28.p01	0835HD_0218_032_A10_prokka.faa_MGMCNNBI_04518	MGMCNNBI	tetracycline__tetA	tetracycline	IV	0835HD	tanzania	endesh	datoga	19.8	rural	non_industrialized	pastoralist	4518	FALSE
Escherichia_coli	0835HD_0218_032_A10	AAC73966	0835HD_0218_032_A10_prokka.faa_MGMCNNBI_00891	MGMCNNBI	macrolide-lincosamide-streptogramin__macB	macrolide-lincosamide-streptogramin	IV	0835HD	tanzania	endesh	datoga	19.8	rural	non_industrialized	pastoralist	891	FALSE
Escherichia_coli	0835HD_0218_032_A10	NC_002695.1.916015.p01	0835HD_0218_032_A10_prokka.faa_MGMCNNBI_01045	MGMCNNBI	multidrug__mexX	multidrug	IV	0835HD	tanzania	endesh	datoga	19.8	rural	non_industrialized	pastoralist	1045	FALSE
Escherichia_coli	0835HD_0218_032_A10	CP000034.1.gene2328.p01	0835HD_0218_032_A10_prokka.faa_MGMCNNBI_00941	MGMCNNBI	multidrug__ompF	multidrug	IV	0835HD	tanzania	endesh	datoga	19.8	rural	non_industrialized	pastoralist	941	FALSE
Escherichia_coli	0835HD_0218_032_A10	NC_002695.1.915650.p01	0835HD_0218_032_A10_prokka.faa_MGMCNNBI_03025	MGMCNNBI	unclassified__histidine kinase	unclassified	IV	0835HD	tanzania	endesh	datoga	19.8	rural	non_industrialized	pastoralist	3025	FALSE
Escherichia_coli	0835HD_0218_032_A10	CP000034.1.gene3672.p01	0835HD_0218_032_A10_prokka.faa_MGMCNNBI_01782	MGMCNNBI	multidrug__ompR	multidrug	IV	0835HD	tanzania	endesh	datoga	19.8	rural	non_industrialized	pastoralist	1782	FALSE
Escherichia_coli	0835HD_0218_032_A10	NC_002695.1.915653.p01	0835HD_0218_032_A10_prokka.faa_MGMCNNBI_03027	MGMCNNBI	multidrug__emrK	multidrug	IV	0835HD	tanzania	endesh	datoga	19.8	rural	non_industrialized	pastoralist	3027	FALSE
Escherichia_coli	0835HD_0218_032_A10	CP004022.1.gene2827.p01	0835HD_0218_032_A10_prokka.faa_MGMCNNBI_01828	MGMCNNBI	unclassified__cAMP-regulatory protein	unclassified	IV	0835HD	tanzania	endesh	datoga	19.8	rural	non_industrialized	pastoralist	1828	FALSE
Escherichia_coli	0835HD_0218_032_A10	NC_002695.1.916587.p01	0835HD_0218_032_A10_prokka.faa_MGMCNNBI_03191	MGMCNNBI	multidrug__mdtD	multidrug	IV	0835HD	tanzania	endesh	datoga	19.8	rural	non_industrialized	pastoralist	3191	FALSE
Escherichia_coli	0835HD_0218_032_A10	NC_002695.1.916584.p01	0835HD_0218_032_A10_prokka.faa_MGMCNNBI_03188	MGMCNNBI	multidrug__mdtA	multidrug	IV	0835HD	tanzania	endesh	datoga	19.8	rural	non_industrialized	pastoralist	3188	FALSE
Escherichia_coli	0835HD_0218_032_A10	AAR05762	0835HD_0218_032_A10_prokka.faa_MGMCNNBI_04501	MGMCNNBI	macrolide-lincosamide-streptogramin__mphA	macrolide-lincosamide-streptogramin	I	0835HD	tanzania	endesh	datoga	19.8	rural	non_industrialized	pastoralist	4501	FALSE
Escherichia_coli	0835HD_0218_032_A10	NC_002695.1.914737.p01	0835HD_0218_032_A10_prokka.faa_MGMCNNBI_03972	MGMCNNBI	multidrug__emrA	multidrug	IV	0835HD	tanzania	endesh	datoga	19.8	rural	non_industrialized	pastoralist	3972	FALSE
Escherichia_coli	0835HD_0218_032_A10	ZP_02346647	0835HD_0218_032_A10_prokka.faa_MGMCNNBI_01044	MGMCNNBI	multidrug__acrB	multidrug	IV	0835HD	tanzania	endesh	datoga	19.8	rural	non_industrialized	pastoralist	1044	FALSE
Escherichia_coli	0835HD_0218_032_A10	AAC75315	0835HD_0218_032_A10_prokka.faa_MGMCNNBI_00053	MGMCNNBI	polymyxin__arnA	polymyxin	III	0835HD	tanzania	endesh	datoga	19.8	rural	non_industrialized	pastoralist	53	FALSE
Escherichia_coli	0835HD_0218_032_A10	ZP_03003738	0835HD_0218_032_A10_prokka.faa_MGMCNNBI_02292	MGMCNNBI	multidrug__TolC	multidrug	III	0835HD	tanzania	endesh	datoga	19.8	rural	non_industrialized	pastoralist	2292	FALSE
Escherichia_coli	0835HD_0218_032_A10	NC_002695.1.914736.p01	0835HD_0218_032_A10_prokka.faa_MGMCNNBI_03971	MGMCNNBI	multidrug__emrB	multidrug	IV	0835HD	tanzania	endesh	datoga	19.8	rural	non_industrialized	pastoralist	3971	FALSE
Escherichia_coli	0835HD_0218_032_A10	NC_002695.1.917702.p01	0835HD_0218_032_A10_prokka.faa_MGMCNNBI_00890	MGMCNNBI	macrolide-lincosamide-streptogramin__macA	macrolide-lincosamide-streptogramin	III	0835HD	tanzania	endesh	datoga	19.8	rural	non_industrialized	pastoralist	890	FALSE
Escherichia_coli	0835HD_0218_032_A10	YP_001726873	0835HD_0218_032_A10_prokka.faa_MGMCNNBI_03570	MGMCNNBI	multidrug__mdtN	multidrug	III	0835HD	tanzania	endesh	datoga	19.8	rural	non_industrialized	pastoralist	3570	FALSE
Escherichia_coli	0835HD_0218_032_A10	NC_010558.1.6275994.p01	0835HD_0218_032_A10_prokka.faa_MGMCNNBI_04510	MGMCNNBI	aminoglycoside__aadA	aminoglycoside	IV	0835HD	tanzania	endesh	datoga	19.8	rural	non_industrialized	pastoralist	4510	FALSE
Escherichia_coli	0835HD_0218_032_A10	A7ZKF6	0835HD_0218_032_A10_prokka.faa_MGMCNNBI_00220	MGMCNNBI	multidrug__mdtG	multidrug	IV	0835HD	tanzania	endesh	datoga	19.8	rural	non_industrialized	pastoralist	220	FALSE
Escherichia_coli	0835HD_0218_032_A10	ZP_03034990	0835HD_0218_032_A10_prokka.faa_MGMCNNBI_02460	MGMCNNBI	multidrug__mdtK	multidrug	III	0835HD	tanzania	endesh	datoga	19.8	rural	non_industrialized	pastoralist	2460	FALSE
Escherichia_coli	0835HD_0218_032_A10	A1A9W0	0835HD_0218_032_A10_prokka.faa_MGMCNNBI_00232	MGMCNNBI	multidrug__mdtH	multidrug	III	0835HD	tanzania	endesh	datoga	19.8	rural	non_industrialized	pastoralist	232	FALSE
Escherichia_coli	0835HD_0218_032_A10	AAC75243	0835HD_0218_032_A10_prokka.faa_MGMCNNBI_00126	MGMCNNBI	multidrug__bicyclomycin-multidrug_efflux_protein_bcr	multidrug	III	0835HD	tanzania	endesh	datoga	19.8	rural	non_industrialized	pastoralist	126	FALSE
Escherichia_coli	0835HD_0218_032_A10	NC_002695.1.916585.p01	0835HD_0218_032_A10_prokka.faa_MGMCNNBI_03189	MGMCNNBI	multidrug__mdtB	multidrug	IV	0835HD	tanzania	endesh	datoga	19.8	rural	non_industrialized	pastoralist	3189	FALSE
Escherichia_coli	0835HD_0218_032_A10	YP_002405849	0835HD_0218_032_A10_prokka.faa_MGMCNNBI_03437	MGMCNNBI	multidrug__mdtM	multidrug	III	0835HD	tanzania	endesh	datoga	19.8	rural	non_industrialized	pastoralist	3437	FALSE
Escherichia_coli	0835HD_0218_032_A10	YP_001460310	0835HD_0218_032_A10_prokka.faa_MGMCNNBI_02177	MGMCNNBI	multidrug__mdtF	multidrug	IV	0835HD	tanzania	endesh	datoga	19.8	rural	non_industrialized	pastoralist	2177	FALSE
Escherichia_coli	0835HD_0218_032_A10	AAC77110	0835HD_0218_032_A10_prokka.faa_MGMCNNBI_02569	MGMCNNBI	beta-lactam__class C beta-lactamase	beta-lactam	IV	0835HD	tanzania	endesh	datoga	19.8	rural	non_industrialized	pastoralist	2569	FALSE
Escherichia_coli	0835HD_0218_032_A10	YP_002808057	0835HD_0218_032_A10_prokka.faa_MGMCNNBI_00698	MGMCNNBI	multidrug__emrD	multidrug	III	0835HD	tanzania	endesh	datoga	19.8	rural	non_industrialized	pastoralist	698	FALSE
Escherichia_coli	0835HD_0218_032_A10	AAY43141	0835HD_0218_032_A10_prokka.faa_MGMCNNBI_04511	MGMCNNBI	trimethoprim__dfrA17	trimethoprim	I	0835HD	tanzania	endesh	datoga	19.8	rural	non_industrialized	pastoralist	4511	FALSE
Escherichia_coli	0835HD_0218_032_A10	CP000034.1.gene4477.p01	0835HD_0218_032_A10_prokka.faa_MGMCNNBI_03026	MGMCNNBI	unclassified__bacterial regulatory protein LuxR	unclassified	IV	0835HD	tanzania	endesh	datoga	19.8	rural	non_industrialized	pastoralist	3026	FALSE
Escherichia_coli	0835HD_0218_032_A10	YP_002269113	0835HD_0218_032_A10_prokka.faa_MGMCNNBI_00483	MGMCNNBI	multidrug__acrA	multidrug	IV	0835HD	tanzania	endesh	datoga	19.8	rural	non_industrialized	pastoralist	483	FALSE
Escherichia_coli	0835HD_0218_032_A10	AF024602.1.gene5.p01	0835HD_0218_032_A10_prokka.faa_MGMCNNBI_02925	MGMCNNBI	aminoglycoside__aph(3')-I	aminoglycoside	IV	0835HD	tanzania	endesh	datoga	19.8	rural	non_industrialized	pastoralist	2925	FALSE
Escherichia_coli	0835HD_0218_032_A10	YP_001726104	0835HD_0218_032_A10_prokka.faa_MGMCNNBI_00484	MGMCNNBI	multidrug__acrB	multidrug	IV	0835HD	tanzania	endesh	datoga	19.8	rural	non_industrialized	pastoralist	484	FALSE
Escherichia_coli	0835HD_0218_032_A10	A8A4L2	0835HD_0218_032_A10_prokka.faa_MGMCNNBI_02271	MGMCNNBI	bacitracin__bacA	bacitracin	III	0835HD	tanzania	endesh	datoga	19.8	rural	non_industrialized	pastoralist	2271	FALSE
Escherichia_coli	0835HD_0218_032_A10	NC_002695.1.916588.p01	0835HD_0218_032_A10_prokka.faa_MGMCNNBI_03192	MGMCNNBI	unclassified__histidine kinase	unclassified	IV	0835HD	tanzania	endesh	datoga	19.8	rural	non_industrialized	pastoralist	3192	FALSE
Escherichia_coli	0835HD_0218_032_A10	YP_001007250	0835HD_0218_032_A10_prokka.faa_MGMCNNBI_00468	MGMCNNBI	fosmidomycin__rosB	fosmidomycin	IV	0835HD	tanzania	endesh	datoga	19.8	rural	non_industrialized	pastoralist	468	FALSE
Escherichia_coli	0835HD_0218_032_A10	P32714	0835HD_0218_032_A10_prokka.faa_MGMCNNBI_03567	MGMCNNBI	multidrug__mdtP	multidrug	III	0835HD	tanzania	endesh	datoga	19.8	rural	non_industrialized	pastoralist	3567	FALSE
Escherichia_coli	0835HD_0218_032_A10	CP000034.1.gene1340.p01	0835HD_0218_032_A10_prokka.faa_MGMCNNBI_01733	MGMCNNBI	unclassified__cob(I)alamin adenolsyltransferase	unclassified	IV	0835HD	tanzania	endesh	datoga	19.8	rural	non_industrialized	pastoralist	1733	FALSE
Escherichia_coli	0835HD_0218_032_A10	CP000034.1.gene3834.p01	0835HD_0218_032_A10_prokka.faa_MGMCNNBI_01338	MGMCNNBI	unclassified__transcriptional regulatory protein CpxR cpxR	unclassified	IV	0835HD	tanzania	endesh	datoga	19.8	rural	non_industrialized	pastoralist	1338	FALSE
Escherichia_coli	0835HD_0218_032_A10	NC_002695.1.912965.p01	0835HD_0218_032_A10_prokka.faa_MGMCNNBI_03355	MGMCNNBI	unclassified__sdiA	unclassified	III	0835HD	tanzania	endesh	datoga	19.8	rural	non_industrialized	pastoralist	3355	FALSE
Escherichia_coli	0835HD_0218_032_A10	A7ZW03	0835HD_0218_032_A10_prokka.faa_MGMCNNBI_01193	MGMCNNBI	kasugamycin__kasugamycin resistance protein ksgA	kasugamycin	IV	0835HD	tanzania	endesh	datoga	19.8	rural	non_industrialized	pastoralist	1193	FALSE
Escherichia_coli	0835HD_0218_032_A10	CP000034.1.gene2198.p01	0835HD_0218_032_A10_prokka.faa_MGMCNNBI_03179	MGMCNNBI	multidrug__ompF	multidrug	III	0835HD	tanzania	endesh	datoga	19.8	rural	non_industrialized	pastoralist	3179	FALSE
Escherichia_coli	0835HD_0218_032_A10	NC_002695.1.914983.p01	0835HD_0218_032_A10_prokka.faa_MGMCNNBI_01337	MGMCNNBI	unclassified__histidine kinase	unclassified	IV	0835HD	tanzania	endesh	datoga	19.8	rural	non_industrialized	pastoralist	1337	FALSE
Escherichia_coli	0835HD_0218_032_A10	ACB17952	0835HD_0218_032_A10_prokka.faa_MGMCNNBI_02176	MGMCNNBI	multidrug__mdtE	multidrug	III	0835HD	tanzania	endesh	datoga	19.8	rural	non_industrialized	pastoralist	2176	FALSE
Escherichia_coli	0835HD_0218_032_A10	NC_002695.1.913113.p01	0835HD_0218_032_A10_prokka.faa_MGMCNNBI_00381	MGMCNNBI	unclassified__DNA-binding_protein_H-NS	unclassified	IV	0835HD	tanzania	endesh	datoga	19.8	rural	non_industrialized	pastoralist	381	FALSE
Escherichia_coli	0835HD_0218_032_A10	AF191564.1.gene5.p01	0835HD_0218_032_A10_prokka.faa_MGMCNNBI_04508	MGMCNNBI	sulfonamide__sul1	sulfonamide	IV	0835HD	tanzania	endesh	datoga	19.8	rural	non_industrialized	pastoralist	4508	FALSE
Escherichia_coli	0835HD_0218_032_A10	NC_002695.1.915747.p01	0835HD_0218_032_A10_prokka.faa_MGMCNNBI_02179	MGMCNNBI	unclassified__DNA-binding transcriptional regulator gadX	unclassified	I	0835HD	tanzania	endesh	datoga	19.8	rural	non_industrialized	pastoralist	2179	FALSE
Escherichia_coli	0835HD_0218_032_B12	NC_002695.1.912965.p01	0835HD_0218_032_B12_prokka.faa_OFHFJAGB_02703	OFHFJAGB	unclassified__sdiA	unclassified	III	0835HD	tanzania	endesh	datoga	19.8	rural	non_industrialized	pastoralist	2703	FALSE
Escherichia_coli	0835HD_0218_032_B12	NC_002695.1.916586.p01	0835HD_0218_032_B12_prokka.faa_OFHFJAGB_00447	OFHFJAGB	multidrug__mdtC	multidrug	IV	0835HD	tanzania	endesh	datoga	19.8	rural	non_industrialized	pastoralist	447	FALSE
Escherichia_coli	0835HD_0218_032_B12	YP_002405849	0835HD_0218_032_B12_prokka.faa_OFHFJAGB_03960	OFHFJAGB	multidrug__mdtM	multidrug	III	0835HD	tanzania	endesh	datoga	19.8	rural	non_industrialized	pastoralist	3960	FALSE
Escherichia_coli	0835HD_0218_032_B12	NC_002695.1.915650.p01	0835HD_0218_032_B12_prokka.faa_OFHFJAGB_04559	OFHFJAGB	unclassified__histidine kinase	unclassified	IV	0835HD	tanzania	endesh	datoga	19.8	rural	non_industrialized	pastoralist	4559	FALSE
Escherichia_coli	0835HD_0218_032_B12	YP_002806354	0835HD_0218_032_B12_prokka.faa_OFHFJAGB_01531	OFHFJAGB	beta-lactam__class C beta-lactamase	beta-lactam	IV	0835HD	tanzania	endesh	datoga	19.8	rural	non_industrialized	pastoralist	1531	FALSE
Escherichia_coli	0835HD_0218_032_B12	NC_002695.1.915747.p01	0835HD_0218_032_B12_prokka.faa_OFHFJAGB_03045	OFHFJAGB	unclassified__DNA-binding transcriptional regulator gadX	unclassified	I	0835HD	tanzania	endesh	datoga	19.8	rural	non_industrialized	pastoralist	3045	FALSE
Escherichia_coli	0835HD_0218_032_B12	AY463797.7.gene28.p01	0835HD_0218_032_B12_prokka.faa_OFHFJAGB_03649	OFHFJAGB	tetracycline__tetA	tetracycline	IV	0835HD	tanzania	endesh	datoga	19.8	rural	non_industrialized	pastoralist	3649	FALSE
Escherichia_coli	0835HD_0218_032_B12	NC_002695.1.914736.p01	0835HD_0218_032_B12_prokka.faa_OFHFJAGB_03830	OFHFJAGB	multidrug__emrB	multidrug	IV	0835HD	tanzania	endesh	datoga	19.8	rural	non_industrialized	pastoralist	3830	FALSE
Escherichia_coli	0835HD_0218_032_B12	NC_002695.1.914983.p01	0835HD_0218_032_B12_prokka.faa_OFHFJAGB_02072	OFHFJAGB	unclassified__histidine kinase	unclassified	IV	0835HD	tanzania	endesh	datoga	19.8	rural	non_industrialized	pastoralist	2072	FALSE
Escherichia_coli	0835HD_0218_032_B12	YP_001726104	0835HD_0218_032_B12_prokka.faa_OFHFJAGB_01015	OFHFJAGB	multidrug__acrB	multidrug	IV	0835HD	tanzania	endesh	datoga	19.8	rural	non_industrialized	pastoralist	1015	FALSE
Escherichia_coli	0835HD_0218_032_B12	ZP_03029343	0835HD_0218_032_B12_prokka.faa_OFHFJAGB_02992	OFHFJAGB	multidrug__TolC	multidrug	IV	0835HD	tanzania	endesh	datoga	19.8	rural	non_industrialized	pastoralist	2992	FALSE
Escherichia_coli	0835HD_0218_032_B12	ABB77558	0835HD_0218_032_B12_prokka.faa_OFHFJAGB_04535	OFHFJAGB	trimethoprim__dfrA14	trimethoprim	I	0835HD	tanzania	endesh	datoga	19.8	rural	non_industrialized	pastoralist	4535	FALSE
Escherichia_coli	0835HD_0218_032_B12	CAQ86961	0835HD_0218_032_B12_prokka.faa_OFHFJAGB_03603	OFHFJAGB	aminoglycoside__aph(6)-I	aminoglycoside	IV	0835HD	tanzania	endesh	datoga	19.8	rural	non_industrialized	pastoralist	3603	FALSE
Escherichia_coli	0835HD_0218_032_B12	YP_002269113	0835HD_0218_032_B12_prokka.faa_OFHFJAGB_01014	OFHFJAGB	multidrug__acrA	multidrug	IV	0835HD	tanzania	endesh	datoga	19.8	rural	non_industrialized	pastoralist	1014	FALSE
Escherichia_coli	0835HD_0218_032_B12	A1A9W0	0835HD_0218_032_B12_prokka.faa_OFHFJAGB_01481	OFHFJAGB	multidrug__mdtH	multidrug	III	0835HD	tanzania	endesh	datoga	19.8	rural	non_industrialized	pastoralist	1481	FALSE
Escherichia_coli	0835HD_0218_032_B12	NC_002695.1.916015.p01	0835HD_0218_032_B12_prokka.faa_OFHFJAGB_02802	OFHFJAGB	multidrug__mexX	multidrug	IV	0835HD	tanzania	endesh	datoga	19.8	rural	non_industrialized	pastoralist	2802	FALSE
Escherichia_coli	0835HD_0218_032_B12	A7ZKF6	0835HD_0218_032_B12_prokka.faa_OFHFJAGB_01493	OFHFJAGB	multidrug__mdtG	multidrug	IV	0835HD	tanzania	endesh	datoga	19.8	rural	non_industrialized	pastoralist	1493	FALSE
Escherichia_coli	0835HD_0218_032_B12	CP000034.1.gene1340.p01	0835HD_0218_032_B12_prokka.faa_OFHFJAGB_01178	OFHFJAGB	unclassified__cob(I)alamin adenolsyltransferase	unclassified	IV	0835HD	tanzania	endesh	datoga	19.8	rural	non_industrialized	pastoralist	1178	FALSE
Escherichia_coli	0835HD_0218_032_B12	P32715	0835HD_0218_032_B12_prokka.faa_OFHFJAGB_02317	OFHFJAGB	multidrug__mdtO	multidrug	III	0835HD	tanzania	endesh	datoga	19.8	rural	non_industrialized	pastoralist	2317	FALSE
Escherichia_coli	0835HD_0218_032_B12	YP_001460310	0835HD_0218_032_B12_prokka.faa_OFHFJAGB_03048	OFHFJAGB	multidrug__mdtF	multidrug	IV	0835HD	tanzania	endesh	datoga	19.8	rural	non_industrialized	pastoralist	3048	FALSE
Escherichia_coli	0835HD_0218_032_B12	CP000034.1.gene2328.p01	0835HD_0218_032_B12_prokka.faa_OFHFJAGB_04066	OFHFJAGB	multidrug__ompF	multidrug	IV	0835HD	tanzania	endesh	datoga	19.8	rural	non_industrialized	pastoralist	4066	FALSE
Escherichia_coli	0835HD_0218_032_B12	CP000034.1.gene3672.p01	0835HD_0218_032_B12_prokka.faa_OFHFJAGB_00914	OFHFJAGB	multidrug__ompR	multidrug	IV	0835HD	tanzania	endesh	datoga	19.8	rural	non_industrialized	pastoralist	914	FALSE
Escherichia_coli	0835HD_0218_032_B12	CP000034.1.gene4477.p01	0835HD_0218_032_B12_prokka.faa_OFHFJAGB_04607	OFHFJAGB	unclassified__bacterial regulatory protein LuxR	unclassified	IV	0835HD	tanzania	endesh	datoga	19.8	rural	non_industrialized	pastoralist	4607	FALSE
Escherichia_coli	0835HD_0218_032_B12	ZP_03034990	0835HD_0218_032_B12_prokka.faa_OFHFJAGB_01877	OFHFJAGB	multidrug__mdtK	multidrug	III	0835HD	tanzania	endesh	datoga	19.8	rural	non_industrialized	pastoralist	1877	FALSE
Escherichia_coli	0835HD_0218_032_B12	AF024602.1.gene5.p01	0835HD_0218_032_B12_prokka.faa_OFHFJAGB_03602	OFHFJAGB	aminoglycoside__aph(3')-I	aminoglycoside	IV	0835HD	tanzania	endesh	datoga	19.8	rural	non_industrialized	pastoralist	3602	FALSE
Escherichia_coli	0835HD_0218_032_B12	NC_002695.1.914737.p01	0835HD_0218_032_B12_prokka.faa_OFHFJAGB_03831	OFHFJAGB	multidrug__emrA	multidrug	IV	0835HD	tanzania	endesh	datoga	19.8	rural	non_industrialized	pastoralist	3831	FALSE
Escherichia_coli	0835HD_0218_032_B12	YP_001007250	0835HD_0218_032_B12_prokka.faa_OFHFJAGB_00999	OFHFJAGB	fosmidomycin__rosB	fosmidomycin	IV	0835HD	tanzania	endesh	datoga	19.8	rural	non_industrialized	pastoralist	999	FALSE
Escherichia_coli	0835HD_0218_032_B12	AY463797.7.gene28.p01	0835HD_0218_032_B12_prokka.faa_OFHFJAGB_03607	OFHFJAGB	tetracycline__tetA	tetracycline	IV	0835HD	tanzania	endesh	datoga	19.8	rural	non_industrialized	pastoralist	3607	FALSE
Escherichia_coli	0835HD_0218_032_B12	Q8FFM1	0835HD_0218_032_B12_prokka.faa_OFHFJAGB_02514	OFHFJAGB	polymyxin__arnA	polymyxin	IV	0835HD	tanzania	endesh	datoga	19.8	rural	non_industrialized	pastoralist	2514	FALSE
Escherichia_coli	0835HD_0218_032_B12	ACB17952	0835HD_0218_032_B12_prokka.faa_OFHFJAGB_03049	OFHFJAGB	multidrug__mdtE	multidrug	III	0835HD	tanzania	endesh	datoga	19.8	rural	non_industrialized	pastoralist	3049	FALSE
Escherichia_coli	0835HD_0218_032_B12	NC_002695.1.913113.p01	0835HD_0218_032_B12_prokka.faa_OFHFJAGB_01144	OFHFJAGB	unclassified__DNA-binding_protein_H-NS	unclassified	IV	0835HD	tanzania	endesh	datoga	19.8	rural	non_industrialized	pastoralist	1144	FALSE
Escherichia_coli	0835HD_0218_032_B12	NC_002695.1.916584.p01	0835HD_0218_032_B12_prokka.faa_OFHFJAGB_00449	OFHFJAGB	multidrug__mdtA	multidrug	IV	0835HD	tanzania	endesh	datoga	19.8	rural	non_industrialized	pastoralist	449	FALSE
Escherichia_coli	0835HD_0218_032_B12	AAC73966	0835HD_0218_032_B12_prokka.faa_OFHFJAGB_02547	OFHFJAGB	macrolide-lincosamide-streptogramin__macB	macrolide-lincosamide-streptogramin	IV	0835HD	tanzania	endesh	datoga	19.8	rural	non_industrialized	pastoralist	2547	FALSE
Escherichia_coli	0835HD_0218_032_B12	NC_002695.1.916585.p01	0835HD_0218_032_B12_prokka.faa_OFHFJAGB_00448	OFHFJAGB	multidrug__mdtB	multidrug	IV	0835HD	tanzania	endesh	datoga	19.8	rural	non_industrialized	pastoralist	448	FALSE
Escherichia_coli	0835HD_0218_032_B12	NC_002695.1.917702.p01	0835HD_0218_032_B12_prokka.faa_OFHFJAGB_02548	OFHFJAGB	macrolide-lincosamide-streptogramin__macA	macrolide-lincosamide-streptogramin	III	0835HD	tanzania	endesh	datoga	19.8	rural	non_industrialized	pastoralist	2548	FALSE
Escherichia_coli	0835HD_0218_032_B12	CP004022.1.gene2827.p01	0835HD_0218_032_B12_prokka.faa_OFHFJAGB_00960	OFHFJAGB	unclassified__cAMP-regulatory protein	unclassified	IV	0835HD	tanzania	endesh	datoga	19.8	rural	non_industrialized	pastoralist	960	FALSE
Escherichia_coli	0835HD_0218_032_B12	NC_002695.1.916587.p01	0835HD_0218_032_B12_prokka.faa_OFHFJAGB_00446	OFHFJAGB	multidrug__mdtD	multidrug	IV	0835HD	tanzania	endesh	datoga	19.8	rural	non_industrialized	pastoralist	446	FALSE
Escherichia_coli	0835HD_0218_032_B12	A8A4L2	0835HD_0218_032_B12_prokka.faa_OFHFJAGB_02355	OFHFJAGB	bacitracin__bacA	bacitracin	III	0835HD	tanzania	endesh	datoga	19.8	rural	non_industrialized	pastoralist	2355	FALSE
Escherichia_coli	0835HD_0218_032_B12	A7ZW03	0835HD_0218_032_B12_prokka.faa_OFHFJAGB_00035	OFHFJAGB	kasugamycin__kasugamycin resistance protein ksgA	kasugamycin	IV	0835HD	tanzania	endesh	datoga	19.8	rural	non_industrialized	pastoralist	35	FALSE
Escherichia_coli	0835HD_0218_032_B12	P32714	0835HD_0218_032_B12_prokka.faa_OFHFJAGB_02318	OFHFJAGB	multidrug__mdtP	multidrug	III	0835HD	tanzania	endesh	datoga	19.8	rural	non_industrialized	pastoralist	2318	FALSE
Escherichia_coli	0835HD_0218_032_B12	HQ451074.1.gene4.p01	0835HD_0218_032_B12_prokka.faa_OFHFJAGB_04532	OFHFJAGB	beta-lactam__TEM-1	beta-lactam	IV	0835HD	tanzania	endesh	datoga	19.8	rural	non_industrialized	pastoralist	4532	FALSE
Escherichia_coli	0835HD_0218_032_B12	AAC75243	0835HD_0218_032_B12_prokka.faa_OFHFJAGB_02879	OFHFJAGB	multidrug__bicyclomycin-multidrug_efflux_protein_bcr	multidrug	III	0835HD	tanzania	endesh	datoga	19.8	rural	non_industrialized	pastoralist	2879	FALSE
Escherichia_coli	0835HD_0218_032_B12	CP000034.1.gene3834.p01	0835HD_0218_032_B12_prokka.faa_OFHFJAGB_02071	OFHFJAGB	unclassified__transcriptional regulatory protein CpxR cpxR	unclassified	IV	0835HD	tanzania	endesh	datoga	19.8	rural	non_industrialized	pastoralist	2071	FALSE
Escherichia_coli	0835HD_0218_032_B12	ZP_02775049	0835HD_0218_032_B12_prokka.faa_OFHFJAGB_01279	OFHFJAGB	multidrug__mdfA	multidrug	III	0835HD	tanzania	endesh	datoga	19.8	rural	non_industrialized	pastoralist	1279	FALSE
Escherichia_coli	0835HD_0218_032_B12	YP_001969930	0835HD_0218_032_B12_prokka.faa_OFHFJAGB_03601	OFHFJAGB	sulfonamide__sul2	sulfonamide	IV	0835HD	tanzania	endesh	datoga	19.8	rural	non_industrialized	pastoralist	3601	FALSE
Escherichia_coli	0835HD_0218_032_B12	NC_002695.1.915653.p01	0835HD_0218_032_B12_prokka.faa_OFHFJAGB_02268	OFHFJAGB	multidrug__emrK	multidrug	IV	0835HD	tanzania	endesh	datoga	19.8	rural	non_industrialized	pastoralist	2268	FALSE
Escherichia_coli	0835HD_0218_032_B12	CP000034.1.gene2198.p01	0835HD_0218_032_B12_prokka.faa_OFHFJAGB_00460	OFHFJAGB	multidrug__ompF	multidrug	III	0835HD	tanzania	endesh	datoga	19.8	rural	non_industrialized	pastoralist	460	FALSE
Escherichia_coli	0835HD_0218_032_B12	YP_002295271	0835HD_0218_032_B12_prokka.faa_OFHFJAGB_00723	OFHFJAGB	multidrug__mdtL	multidrug	III	0835HD	tanzania	endesh	datoga	19.8	rural	non_industrialized	pastoralist	723	FALSE
Escherichia_coli	0835HD_0218_032_B12	ZP_02346647	0835HD_0218_032_B12_prokka.faa_OFHFJAGB_02801	OFHFJAGB	multidrug__acrB	multidrug	IV	0835HD	tanzania	endesh	datoga	19.8	rural	non_industrialized	pastoralist	2801	FALSE
Escherichia_coli	0835HD_0218_032_B12	YP_002808057	0835HD_0218_032_B12_prokka.faa_OFHFJAGB_00760	OFHFJAGB	multidrug__emrD	multidrug	III	0835HD	tanzania	endesh	datoga	19.8	rural	non_industrialized	pastoralist	760	FALSE
Escherichia_coli	0835HD_0218_032_B12	YP_001726873	0835HD_0218_032_B12_prokka.faa_OFHFJAGB_02316	OFHFJAGB	multidrug__mdtN	multidrug	III	0835HD	tanzania	endesh	datoga	19.8	rural	non_industrialized	pastoralist	2316	FALSE
Escherichia_coli	0835HD_0218_032_B12	NC_002695.1.916588.p01	0835HD_0218_032_B12_prokka.faa_OFHFJAGB_00445	OFHFJAGB	unclassified__histidine kinase	unclassified	IV	0835HD	tanzania	endesh	datoga	19.8	rural	non_industrialized	pastoralist	445	FALSE
Escherichia_coli	0835HD_0218_032_B3	NC_002695.1.917702.p01	0835HD_0218_032_B3_prokka.faa_NJOKOGHP_00532	NJOKOGHP	macrolide-lincosamide-streptogramin__macA	macrolide-lincosamide-streptogramin	III	0835HD	tanzania	endesh	datoga	19.8	rural	non_industrialized	pastoralist	532	FALSE
Escherichia_coli	0835HD_0218_032_B3	A8A4L2	0835HD_0218_032_B3_prokka.faa_NJOKOGHP_03385	NJOKOGHP	bacitracin__bacA	bacitracin	III	0835HD	tanzania	endesh	datoga	19.8	rural	non_industrialized	pastoralist	3385	FALSE
Escherichia_coli	0835HD_0218_032_B3	CP000034.1.gene4477.p01	0835HD_0218_032_B3_prokka.faa_NJOKOGHP_00032	NJOKOGHP	unclassified__bacterial regulatory protein LuxR	unclassified	IV	0835HD	tanzania	endesh	datoga	19.8	rural	non_industrialized	pastoralist	32	FALSE
Escherichia_coli	0835HD_0218_032_B3	ZP_03034990	0835HD_0218_032_B3_prokka.faa_NJOKOGHP_02450	NJOKOGHP	multidrug__mdtK	multidrug	III	0835HD	tanzania	endesh	datoga	19.8	rural	non_industrialized	pastoralist	2450	FALSE
Escherichia_coli	0835HD_0218_032_B3	A7ZKF6	0835HD_0218_032_B3_prokka.faa_NJOKOGHP_01395	NJOKOGHP	multidrug__mdtG	multidrug	IV	0835HD	tanzania	endesh	datoga	19.8	rural	non_industrialized	pastoralist	1395	FALSE
Escherichia_coli	0835HD_0218_032_B3	NC_002695.1.912965.p01	0835HD_0218_032_B3_prokka.faa_NJOKOGHP_01128	NJOKOGHP	unclassified__sdiA	unclassified	III	0835HD	tanzania	endesh	datoga	19.8	rural	non_industrialized	pastoralist	1128	FALSE
Escherichia_coli	0835HD_0218_032_B3	NC_002695.1.916587.p01	0835HD_0218_032_B3_prokka.faa_NJOKOGHP_00372	NJOKOGHP	multidrug__mdtD	multidrug	IV	0835HD	tanzania	endesh	datoga	19.8	rural	non_industrialized	pastoralist	372	FALSE
Escherichia_coli	0835HD_0218_032_B3	ZP_02346647	0835HD_0218_032_B3_prokka.faa_NJOKOGHP_02023	NJOKOGHP	multidrug__acrB	multidrug	IV	0835HD	tanzania	endesh	datoga	19.8	rural	non_industrialized	pastoralist	2023	FALSE
Escherichia_coli	0835HD_0218_032_B3	CP000034.1.gene1340.p01	0835HD_0218_032_B3_prokka.faa_NJOKOGHP_04221	NJOKOGHP	unclassified__cob(I)alamin adenolsyltransferase	unclassified	IV	0835HD	tanzania	endesh	datoga	19.8	rural	non_industrialized	pastoralist	4221	FALSE
Escherichia_coli	0835HD_0218_032_B3	A1A9W0	0835HD_0218_032_B3_prokka.faa_NJOKOGHP_01407	NJOKOGHP	multidrug__mdtH	multidrug	III	0835HD	tanzania	endesh	datoga	19.8	rural	non_industrialized	pastoralist	1407	FALSE
Escherichia_coli	0835HD_0218_032_B3	CAQ86961	0835HD_0218_032_B3_prokka.faa_NJOKOGHP_04416	NJOKOGHP	aminoglycoside__aph(6)-I	aminoglycoside	IV	0835HD	tanzania	endesh	datoga	19.8	rural	non_industrialized	pastoralist	4416	FALSE
Escherichia_coli	0835HD_0218_032_B3	NC_002695.1.916586.p01	0835HD_0218_032_B3_prokka.faa_NJOKOGHP_00373	NJOKOGHP	multidrug__mdtC	multidrug	IV	0835HD	tanzania	endesh	datoga	19.8	rural	non_industrialized	pastoralist	373	FALSE
Escherichia_coli	0835HD_0218_032_B3	AAC73966	0835HD_0218_032_B3_prokka.faa_NJOKOGHP_00531	NJOKOGHP	macrolide-lincosamide-streptogramin__macB	macrolide-lincosamide-streptogramin	IV	0835HD	tanzania	endesh	datoga	19.8	rural	non_industrialized	pastoralist	531	FALSE
Escherichia_coli	0835HD_0218_032_B3	YP_001969930	0835HD_0218_032_B3_prokka.faa_NJOKOGHP_04418	NJOKOGHP	sulfonamide__sul2	sulfonamide	IV	0835HD	tanzania	endesh	datoga	19.8	rural	non_industrialized	pastoralist	4418	FALSE
Escherichia_coli	0835HD_0218_032_B3	ZP_02775049	0835HD_0218_032_B3_prokka.faa_NJOKOGHP_00568	NJOKOGHP	multidrug__mdfA	multidrug	III	0835HD	tanzania	endesh	datoga	19.8	rural	non_industrialized	pastoralist	568	FALSE
Escherichia_coli	0835HD_0218_032_B3	NC_002695.1.916585.p01	0835HD_0218_032_B3_prokka.faa_NJOKOGHP_00374	NJOKOGHP	multidrug__mdtB	multidrug	IV	0835HD	tanzania	endesh	datoga	19.8	rural	non_industrialized	pastoralist	374	FALSE
Escherichia_coli	0835HD_0218_032_B3	ABB77558	0835HD_0218_032_B3_prokka.faa_NJOKOGHP_04400	NJOKOGHP	trimethoprim__dfrA14	trimethoprim	I	0835HD	tanzania	endesh	datoga	19.8	rural	non_industrialized	pastoralist	4400	FALSE
Escherichia_coli	0835HD_0218_032_B3	AAC75243	0835HD_0218_032_B3_prokka.faa_NJOKOGHP_00269	NJOKOGHP	multidrug__bicyclomycin-multidrug_efflux_protein_bcr	multidrug	III	0835HD	tanzania	endesh	datoga	19.8	rural	non_industrialized	pastoralist	269	FALSE
Escherichia_coli	0835HD_0218_032_B3	NC_002695.1.916015.p01	0835HD_0218_032_B3_prokka.faa_NJOKOGHP_02024	NJOKOGHP	multidrug__mexX	multidrug	IV	0835HD	tanzania	endesh	datoga	19.8	rural	non_industrialized	pastoralist	2024	FALSE
Escherichia_coli	0835HD_0218_032_B3	NC_002695.1.914736.p01	0835HD_0218_032_B3_prokka.faa_NJOKOGHP_03314	NJOKOGHP	multidrug__emrB	multidrug	IV	0835HD	tanzania	endesh	datoga	19.8	rural	non_industrialized	pastoralist	3314	FALSE
Escherichia_coli	0835HD_0218_032_B3	YP_002808057	0835HD_0218_032_B3_prokka.faa_NJOKOGHP_01962	NJOKOGHP	multidrug__emrD	multidrug	III	0835HD	tanzania	endesh	datoga	19.8	rural	non_industrialized	pastoralist	1962	FALSE
Escherichia_coli	0835HD_0218_032_B3	CP000034.1.gene3672.p01	0835HD_0218_032_B3_prokka.faa_NJOKOGHP_01611	NJOKOGHP	multidrug__ompR	multidrug	IV	0835HD	tanzania	endesh	datoga	19.8	rural	non_industrialized	pastoralist	1611	FALSE
Escherichia_coli	0835HD_0218_032_B3	NC_002695.1.915653.p01	0835HD_0218_032_B3_prokka.faa_NJOKOGHP_00033	NJOKOGHP	multidrug__emrK	multidrug	IV	0835HD	tanzania	endesh	datoga	19.8	rural	non_industrialized	pastoralist	33	FALSE
Escherichia_coli	0835HD_0218_032_B3	NC_002695.1.914983.p01	0835HD_0218_032_B3_prokka.faa_NJOKOGHP_03148	NJOKOGHP	unclassified__histidine kinase	unclassified	IV	0835HD	tanzania	endesh	datoga	19.8	rural	non_industrialized	pastoralist	3148	FALSE
Escherichia_coli	0835HD_0218_032_B3	ZP_03030716	0835HD_0218_032_B3_prokka.faa_NJOKOGHP_04198	NJOKOGHP	multidrug__mdtM	multidrug	III	0835HD	tanzania	endesh	datoga	19.8	rural	non_industrialized	pastoralist	4198	FALSE
Escherichia_coli	0835HD_0218_032_B3	CP000034.1.gene3834.p01	0835HD_0218_032_B3_prokka.faa_NJOKOGHP_03147	NJOKOGHP	unclassified__transcriptional regulatory protein CpxR cpxR	unclassified	IV	0835HD	tanzania	endesh	datoga	19.8	rural	non_industrialized	pastoralist	3147	FALSE
Escherichia_coli	0835HD_0218_032_B3	HQ451074.1.gene4.p01	0835HD_0218_032_B3_prokka.faa_NJOKOGHP_04473	NJOKOGHP	beta-lactam__TEM-1	beta-lactam	IV	0835HD	tanzania	endesh	datoga	19.8	rural	non_industrialized	pastoralist	4473	FALSE
Escherichia_coli	0835HD_0218_032_B3	AF024602.1.gene5.p01	0835HD_0218_032_B3_prokka.faa_NJOKOGHP_04417	NJOKOGHP	aminoglycoside__aph(3')-I	aminoglycoside	IV	0835HD	tanzania	endesh	datoga	19.8	rural	non_industrialized	pastoralist	4417	FALSE
Escherichia_coli	0835HD_0218_032_B3	NC_002695.1.916584.p01	0835HD_0218_032_B3_prokka.faa_NJOKOGHP_00375	NJOKOGHP	multidrug__mdtA	multidrug	IV	0835HD	tanzania	endesh	datoga	19.8	rural	non_industrialized	pastoralist	375	FALSE
Escherichia_coli	0835HD_0218_032_B3	ABF67771	0835HD_0218_032_B3_prokka.faa_NJOKOGHP_04476	NJOKOGHP	aminoglycoside__aadA	aminoglycoside	IV	0835HD	tanzania	endesh	datoga	19.8	rural	non_industrialized	pastoralist	4476	FALSE
Escherichia_coli	0835HD_0218_032_B3	ZP_03029343	0835HD_0218_032_B3_prokka.faa_NJOKOGHP_03493	NJOKOGHP	multidrug__TolC	multidrug	IV	0835HD	tanzania	endesh	datoga	19.8	rural	non_industrialized	pastoralist	3493	FALSE
Escherichia_coli	0835HD_0218_032_B3	NC_002695.1.916588.p01	0835HD_0218_032_B3_prokka.faa_NJOKOGHP_00371	NJOKOGHP	unclassified__histidine kinase	unclassified	IV	0835HD	tanzania	endesh	datoga	19.8	rural	non_industrialized	pastoralist	371	FALSE
Escherichia_coli	0835HD_0218_032_B3	ACB17952	0835HD_0218_032_B3_prokka.faa_NJOKOGHP_04342	NJOKOGHP	multidrug__mdtE	multidrug	III	0835HD	tanzania	endesh	datoga	19.8	rural	non_industrialized	pastoralist	4342	FALSE
Escherichia_coli	0835HD_0218_032_B3	YP_002269113	0835HD_0218_032_B3_prokka.faa_NJOKOGHP_01711	NJOKOGHP	multidrug__acrA	multidrug	IV	0835HD	tanzania	endesh	datoga	19.8	rural	non_industrialized	pastoralist	1711	FALSE
Escherichia_coli	0835HD_0218_032_B3	P32714	0835HD_0218_032_B3_prokka.faa_NJOKOGHP_02675	NJOKOGHP	multidrug__mdtP	multidrug	III	0835HD	tanzania	endesh	datoga	19.8	rural	non_industrialized	pastoralist	2675	FALSE
Escherichia_coli	0835HD_0218_032_B3	NC_002695.1.915747.p01	0835HD_0218_032_B3_prokka.faa_NJOKOGHP_04345	NJOKOGHP	unclassified__DNA-binding transcriptional regulator gadX	unclassified	I	0835HD	tanzania	endesh	datoga	19.8	rural	non_industrialized	pastoralist	4345	FALSE
Escherichia_coli	0835HD_0218_032_B3	CP000034.1.gene2198.p01	0835HD_0218_032_B3_prokka.faa_NJOKOGHP_00386	NJOKOGHP	multidrug__ompF	multidrug	III	0835HD	tanzania	endesh	datoga	19.8	rural	non_industrialized	pastoralist	386	FALSE
Escherichia_coli	0835HD_0218_032_B3	YP_001726104	0835HD_0218_032_B3_prokka.faa_NJOKOGHP_01712	NJOKOGHP	multidrug__acrB	multidrug	IV	0835HD	tanzania	endesh	datoga	19.8	rural	non_industrialized	pastoralist	1712	FALSE
Escherichia_coli	0835HD_0218_032_B3	CP004022.1.gene2827.p01	0835HD_0218_032_B3_prokka.faa_NJOKOGHP_01657	NJOKOGHP	unclassified__cAMP-regulatory protein	unclassified	IV	0835HD	tanzania	endesh	datoga	19.8	rural	non_industrialized	pastoralist	1657	FALSE
Escherichia_coli	0835HD_0218_032_B3	AAC77110	0835HD_0218_032_B3_prokka.faa_NJOKOGHP_02278	NJOKOGHP	beta-lactam__class C beta-lactamase	beta-lactam	IV	0835HD	tanzania	endesh	datoga	19.8	rural	non_industrialized	pastoralist	2278	FALSE
Escherichia_coli	0835HD_0218_032_B3	AAR05762	0835HD_0218_032_B3_prokka.faa_NJOKOGHP_04395	NJOKOGHP	macrolide-lincosamide-streptogramin__mphA	macrolide-lincosamide-streptogramin	I	0835HD	tanzania	endesh	datoga	19.8	rural	non_industrialized	pastoralist	4395	FALSE
Escherichia_coli	0835HD_0218_032_B3	NC_002695.1.913113.p01	0835HD_0218_032_B3_prokka.faa_NJOKOGHP_03563	NJOKOGHP	unclassified__DNA-binding_protein_H-NS	unclassified	IV	0835HD	tanzania	endesh	datoga	19.8	rural	non_industrialized	pastoralist	3563	FALSE
Escherichia_coli	0835HD_0218_032_B3	A7ZW03	0835HD_0218_032_B3_prokka.faa_NJOKOGHP_00855	NJOKOGHP	kasugamycin__kasugamycin resistance protein ksgA	kasugamycin	IV	0835HD	tanzania	endesh	datoga	19.8	rural	non_industrialized	pastoralist	855	FALSE
Escherichia_coli	0835HD_0218_032_B3	YP_001460310	0835HD_0218_032_B3_prokka.faa_NJOKOGHP_04343	NJOKOGHP	multidrug__mdtF	multidrug	IV	0835HD	tanzania	endesh	datoga	19.8	rural	non_industrialized	pastoralist	4343	FALSE
Escherichia_coli	0835HD_0218_032_B3	YP_001007250	0835HD_0218_032_B3_prokka.faa_NJOKOGHP_01696	NJOKOGHP	fosmidomycin__rosB	fosmidomycin	IV	0835HD	tanzania	endesh	datoga	19.8	rural	non_industrialized	pastoralist	1696	FALSE
Escherichia_coli	0835HD_0218_032_B3	AY463797.7.gene28.p01	0835HD_0218_032_B3_prokka.faa_NJOKOGHP_02002	NJOKOGHP	tetracycline__tetA	tetracycline	IV	0835HD	tanzania	endesh	datoga	19.8	rural	non_industrialized	pastoralist	2002	FALSE
Escherichia_coli	0835HD_0218_032_B3	YP_001726873	0835HD_0218_032_B3_prokka.faa_NJOKOGHP_02677	NJOKOGHP	multidrug__mdtN	multidrug	III	0835HD	tanzania	endesh	datoga	19.8	rural	non_industrialized	pastoralist	2677	FALSE
Escherichia_coli	0835HD_0218_032_B3	AAC75315	0835HD_0218_032_B3_prokka.faa_NJOKOGHP_00197	NJOKOGHP	polymyxin__arnA	polymyxin	III	0835HD	tanzania	endesh	datoga	19.8	rural	non_industrialized	pastoralist	197	FALSE
Escherichia_coli	0835HD_0218_032_B3	CP000034.1.gene2328.p01	0835HD_0218_032_B3_prokka.faa_NJOKOGHP_00481	NJOKOGHP	multidrug__ompF	multidrug	IV	0835HD	tanzania	endesh	datoga	19.8	rural	non_industrialized	pastoralist	481	FALSE
Escherichia_coli	0835HD_0218_032_B3	P32715	0835HD_0218_032_B3_prokka.faa_NJOKOGHP_02676	NJOKOGHP	multidrug__mdtO	multidrug	III	0835HD	tanzania	endesh	datoga	19.8	rural	non_industrialized	pastoralist	2676	FALSE
Escherichia_coli	0835HD_0218_032_B3	NC_002695.1.914737.p01	0835HD_0218_032_B3_prokka.faa_NJOKOGHP_03315	NJOKOGHP	multidrug__emrA	multidrug	IV	0835HD	tanzania	endesh	datoga	19.8	rural	non_industrialized	pastoralist	3315	FALSE
Escherichia_coli	0835HD_0218_032_B3	YP_002295271	0835HD_0218_032_B3_prokka.faa_NJOKOGHP_02007	NJOKOGHP	multidrug__mdtL	multidrug	III	0835HD	tanzania	endesh	datoga	19.8	rural	non_industrialized	pastoralist	2007	FALSE
Escherichia_coli	0835HD_0218_032_B3	NC_002695.1.915650.p01	0835HD_0218_032_B3_prokka.faa_NJOKOGHP_00031	NJOKOGHP	unclassified__histidine kinase	unclassified	IV	0835HD	tanzania	endesh	datoga	19.8	rural	non_industrialized	pastoralist	31	FALSE
Escherichia_coli	0835HD_0218_032_B3	AAA91586	0835HD_0218_032_B3_prokka.faa_NJOKOGHP_04475	NJOKOGHP	beta-lactam__OXA-1	beta-lactam	I	0835HD	tanzania	endesh	datoga	19.8	rural	non_industrialized	pastoralist	4475	FALSE
Bacteroides_thetaiotaomicron	0835HD_0218_032_B5	Q00937	0835HD_0218_032_B5_prokka.faa_HDCLHKCG_00065	HDCLHKCG	tetracycline__tetQ	tetracycline	III	0835HD	tanzania	endesh	datoga	19.8	rural	non_industrialized	pastoralist	65	FALSE
Bacteroides_thetaiotaomicron	0835HD_0218_032_B5	YP_001969930	0835HD_0218_032_B5_prokka.faa_HDCLHKCG_03712	HDCLHKCG	sulfonamide__sul2	sulfonamide	IV	0835HD	tanzania	endesh	datoga	19.8	rural	non_industrialized	pastoralist	3712	FALSE
Bacteroides_thetaiotaomicron	0835HD_0218_032_B5	ZP_04543532	0835HD_0218_032_B5_prokka.faa_HDCLHKCG_02698	HDCLHKCG	beta-lactam__CfxA3	beta-lactam	III	0835HD	tanzania	endesh	datoga	19.8	rural	non_industrialized	pastoralist	2698	FALSE
Escherichia_coli	0835HD_0218_032_C1	A8A4L2	0835HD_0218_032_C1_prokka.faa_GGBPAEPO_00637	GGBPAEPO	bacitracin__bacA	bacitracin	III	0835HD	tanzania	endesh	datoga	19.8	rural	non_industrialized	pastoralist	637	FALSE
Escherichia_coli	0835HD_0218_032_C1	ZP_03030716	0835HD_0218_032_C1_prokka.faa_GGBPAEPO_03347	GGBPAEPO	multidrug__mdtM	multidrug	III	0835HD	tanzania	endesh	datoga	19.8	rural	non_industrialized	pastoralist	3347	FALSE
Escherichia_coli	0835HD_0218_032_C1	CP004022.1.gene2827.p01	0835HD_0218_032_C1_prokka.faa_GGBPAEPO_02435	GGBPAEPO	unclassified__cAMP-regulatory protein	unclassified	IV	0835HD	tanzania	endesh	datoga	19.8	rural	non_industrialized	pastoralist	2435	FALSE
Escherichia_coli	0835HD_0218_032_C1	NC_002695.1.913113.p01	0835HD_0218_032_C1_prokka.faa_GGBPAEPO_01858	GGBPAEPO	unclassified__DNA-binding_protein_H-NS	unclassified	IV	0835HD	tanzania	endesh	datoga	19.8	rural	non_industrialized	pastoralist	1858	FALSE
Escherichia_coli	0835HD_0218_032_C1	CP000034.1.gene1340.p01	0835HD_0218_032_C1_prokka.faa_GGBPAEPO_01167	GGBPAEPO	unclassified__cob(I)alamin adenolsyltransferase	unclassified	IV	0835HD	tanzania	endesh	datoga	19.8	rural	non_industrialized	pastoralist	1167	FALSE
Escherichia_coli	0835HD_0218_032_C1	YP_002295271	0835HD_0218_032_C1_prokka.faa_GGBPAEPO_00510	GGBPAEPO	multidrug__mdtL	multidrug	III	0835HD	tanzania	endesh	datoga	19.8	rural	non_industrialized	pastoralist	510	FALSE
Escherichia_coli	0835HD_0218_032_C1	P32714	0835HD_0218_032_C1_prokka.faa_GGBPAEPO_02989	GGBPAEPO	multidrug__mdtP	multidrug	III	0835HD	tanzania	endesh	datoga	19.8	rural	non_industrialized	pastoralist	2989	FALSE
Escherichia_coli	0835HD_0218_032_C1	ACB17952	0835HD_0218_032_C1_prokka.faa_GGBPAEPO_03430	GGBPAEPO	multidrug__mdtE	multidrug	III	0835HD	tanzania	endesh	datoga	19.8	rural	non_industrialized	pastoralist	3430	FALSE
Escherichia_coli	0835HD_0218_032_C1	NC_002695.1.912965.p01	0835HD_0218_032_C1_prokka.faa_GGBPAEPO_02602	GGBPAEPO	unclassified__sdiA	unclassified	III	0835HD	tanzania	endesh	datoga	19.8	rural	non_industrialized	pastoralist	2602	FALSE
Escherichia_coli	0835HD_0218_032_C1	NC_002695.1.915650.p01	0835HD_0218_032_C1_prokka.faa_GGBPAEPO_04538	GGBPAEPO	unclassified__histidine kinase	unclassified	IV	0835HD	tanzania	endesh	datoga	19.8	rural	non_industrialized	pastoralist	4538	FALSE
Escherichia_coli	0835HD_0218_032_C1	NC_002695.1.914983.p01	0835HD_0218_032_C1_prokka.faa_GGBPAEPO_01524	GGBPAEPO	unclassified__histidine kinase	unclassified	IV	0835HD	tanzania	endesh	datoga	19.8	rural	non_industrialized	pastoralist	1524	FALSE
Escherichia_coli	0835HD_0218_032_C1	CP000034.1.gene4477.p01	0835HD_0218_032_C1_prokka.faa_GGBPAEPO_04225	GGBPAEPO	unclassified__bacterial regulatory protein LuxR	unclassified	IV	0835HD	tanzania	endesh	datoga	19.8	rural	non_industrialized	pastoralist	4225	FALSE
Escherichia_coli	0835HD_0218_032_C1	YP_002293726	0835HD_0218_032_C1_prokka.faa_GGBPAEPO_00196	GGBPAEPO	multidrug__bicyclomycin-multidrug_efflux_protein_bcr	multidrug	III	0835HD	tanzania	endesh	datoga	19.8	rural	non_industrialized	pastoralist	196	FALSE
Escherichia_coli	0835HD_0218_032_C1	NC_002695.1.915747.p01	0835HD_0218_032_C1_prokka.faa_GGBPAEPO_03433	GGBPAEPO	unclassified__DNA-binding transcriptional regulator gadX	unclassified	I	0835HD	tanzania	endesh	datoga	19.8	rural	non_industrialized	pastoralist	3433	FALSE
Escherichia_coli	0835HD_0218_032_C1	YP_001007250	0835HD_0218_032_C1_prokka.faa_GGBPAEPO_00446	GGBPAEPO	fosmidomycin__rosB	fosmidomycin	IV	0835HD	tanzania	endesh	datoga	19.8	rural	non_industrialized	pastoralist	446	FALSE
Escherichia_coli	0835HD_0218_032_C1	AY463797.7.gene28.p01	0835HD_0218_032_C1_prokka.faa_GGBPAEPO_02964	GGBPAEPO	tetracycline__tetA	tetracycline	IV	0835HD	tanzania	endesh	datoga	19.8	rural	non_industrialized	pastoralist	2964	FALSE
Escherichia_coli	0835HD_0218_032_C1	YP_002269113	0835HD_0218_032_C1_prokka.faa_GGBPAEPO_00431	GGBPAEPO	multidrug__acrA	multidrug	IV	0835HD	tanzania	endesh	datoga	19.8	rural	non_industrialized	pastoralist	431	FALSE
Escherichia_coli	0835HD_0218_032_C1	YP_001726104	0835HD_0218_032_C1_prokka.faa_GGBPAEPO_00430	GGBPAEPO	multidrug__acrB	multidrug	IV	0835HD	tanzania	endesh	datoga	19.8	rural	non_industrialized	pastoralist	430	FALSE
Escherichia_coli	0835HD_0218_032_C1	ZP_03029420	0835HD_0218_032_C1_prokka.faa_GGBPAEPO_01137	GGBPAEPO	macrolide-lincosamide-streptogramin__macB	macrolide-lincosamide-streptogramin	IV	0835HD	tanzania	endesh	datoga	19.8	rural	non_industrialized	pastoralist	1137	FALSE
Escherichia_coli	0835HD_0218_032_C1	NC_002695.1.916588.p01	0835HD_0218_032_C1_prokka.faa_GGBPAEPO_01953	GGBPAEPO	unclassified__histidine kinase	unclassified	IV	0835HD	tanzania	endesh	datoga	19.8	rural	non_industrialized	pastoralist	1953	FALSE
Escherichia_coli	0835HD_0218_032_C1	CP000034.1.gene2328.p01	0835HD_0218_032_C1_prokka.faa_GGBPAEPO_01325	GGBPAEPO	multidrug__ompF	multidrug	IV	0835HD	tanzania	endesh	datoga	19.8	rural	non_industrialized	pastoralist	1325	FALSE
Escherichia_coli	0835HD_0218_032_C1	P32715	0835HD_0218_032_C1_prokka.faa_GGBPAEPO_02990	GGBPAEPO	multidrug__mdtO	multidrug	III	0835HD	tanzania	endesh	datoga	19.8	rural	non_industrialized	pastoralist	2990	FALSE
Escherichia_coli	0835HD_0218_032_C1	ZP_02775049	0835HD_0218_032_C1_prokka.faa_GGBPAEPO_01100	GGBPAEPO	multidrug__mdfA	multidrug	III	0835HD	tanzania	endesh	datoga	19.8	rural	non_industrialized	pastoralist	1100	FALSE
Escherichia_coli	0835HD_0218_032_C1	AF024602.1.gene5.p01	0835HD_0218_032_C1_prokka.faa_GGBPAEPO_02969	GGBPAEPO	aminoglycoside__aph(3')-I	aminoglycoside	IV	0835HD	tanzania	endesh	datoga	19.8	rural	non_industrialized	pastoralist	2969	FALSE
Escherichia_coli	0835HD_0218_032_C1	CP000034.1.gene4477.p01	0835HD_0218_032_C1_prokka.faa_GGBPAEPO_04226	GGBPAEPO	unclassified__bacterial regulatory protein LuxR	unclassified	IV	0835HD	tanzania	endesh	datoga	19.8	rural	non_industrialized	pastoralist	4226	FALSE
Escherichia_coli	0835HD_0218_032_C1	YP_001460310	0835HD_0218_032_C1_prokka.faa_GGBPAEPO_03431	GGBPAEPO	multidrug__mdtF	multidrug	IV	0835HD	tanzania	endesh	datoga	19.8	rural	non_industrialized	pastoralist	3431	FALSE
Escherichia_coli	0835HD_0218_032_C1	A7ZKF6	0835HD_0218_032_C1_prokka.faa_GGBPAEPO_01365	GGBPAEPO	multidrug__mdtG	multidrug	IV	0835HD	tanzania	endesh	datoga	19.8	rural	non_industrialized	pastoralist	1365	FALSE
Escherichia_coli	0835HD_0218_032_C1	NC_002695.1.916585.p01	0835HD_0218_032_C1_prokka.faa_GGBPAEPO_01956	GGBPAEPO	multidrug__mdtB	multidrug	IV	0835HD	tanzania	endesh	datoga	19.8	rural	non_industrialized	pastoralist	1956	FALSE
Escherichia_coli	0835HD_0218_032_C1	ZP_03029343	0835HD_0218_032_C1_prokka.faa_GGBPAEPO_03145	GGBPAEPO	multidrug__TolC	multidrug	IV	0835HD	tanzania	endesh	datoga	19.8	rural	non_industrialized	pastoralist	3145	FALSE
Escherichia_coli	0835HD_0218_032_C1	NC_002695.1.915653.p01	0835HD_0218_032_C1_prokka.faa_GGBPAEPO_04227	GGBPAEPO	multidrug__emrK	multidrug	IV	0835HD	tanzania	endesh	datoga	19.8	rural	non_industrialized	pastoralist	4227	FALSE
Escherichia_coli	0835HD_0218_032_C1	ZP_02684554	0835HD_0218_032_C1_prokka.faa_GGBPAEPO_02816	GGBPAEPO	multidrug__acrB	multidrug	IV	0835HD	tanzania	endesh	datoga	19.8	rural	non_industrialized	pastoralist	2816	FALSE
Escherichia_coli	0835HD_0218_032_C1	NC_002695.1.917702.p01	0835HD_0218_032_C1_prokka.faa_GGBPAEPO_01136	GGBPAEPO	macrolide-lincosamide-streptogramin__macA	macrolide-lincosamide-streptogramin	III	0835HD	tanzania	endesh	datoga	19.8	rural	non_industrialized	pastoralist	1136	FALSE
Escherichia_coli	0835HD_0218_032_C1	NC_002695.1.916015.p01	0835HD_0218_032_C1_prokka.faa_GGBPAEPO_02815	GGBPAEPO	multidrug__mexX	multidrug	IV	0835HD	tanzania	endesh	datoga	19.8	rural	non_industrialized	pastoralist	2815	FALSE
Escherichia_coli	0835HD_0218_032_C1	ABB77558	0835HD_0218_032_C1_prokka.faa_GGBPAEPO_04508	GGBPAEPO	trimethoprim__dfrA14	trimethoprim	I	0835HD	tanzania	endesh	datoga	19.8	rural	non_industrialized	pastoralist	4508	FALSE
Escherichia_coli	0835HD_0218_032_C1	YP_001726873	0835HD_0218_032_C1_prokka.faa_GGBPAEPO_02991	GGBPAEPO	multidrug__mdtN	multidrug	III	0835HD	tanzania	endesh	datoga	19.8	rural	non_industrialized	pastoralist	2991	FALSE
Escherichia_coli	0835HD_0218_032_C1	NC_002695.1.916584.p01	0835HD_0218_032_C1_prokka.faa_GGBPAEPO_01957	GGBPAEPO	multidrug__mdtA	multidrug	IV	0835HD	tanzania	endesh	datoga	19.8	rural	non_industrialized	pastoralist	1957	FALSE
Escherichia_coli	0835HD_0218_032_C1	YP_001969930	0835HD_0218_032_C1_prokka.faa_GGBPAEPO_02970	GGBPAEPO	sulfonamide__sul2	sulfonamide	IV	0835HD	tanzania	endesh	datoga	19.8	rural	non_industrialized	pastoralist	2970	FALSE
Escherichia_coli	0835HD_0218_032_C1	A7ZW03	0835HD_0218_032_C1_prokka.faa_GGBPAEPO_00146	GGBPAEPO	kasugamycin__kasugamycin resistance protein ksgA	kasugamycin	IV	0835HD	tanzania	endesh	datoga	19.8	rural	non_industrialized	pastoralist	146	FALSE
Escherichia_coli	0835HD_0218_032_C1	AAC75315	0835HD_0218_032_C1_prokka.faa_GGBPAEPO_00268	GGBPAEPO	polymyxin__arnA	polymyxin	III	0835HD	tanzania	endesh	datoga	19.8	rural	non_industrialized	pastoralist	268	FALSE
Escherichia_coli	0835HD_0218_032_C1	NC_002695.1.916586.p01	0835HD_0218_032_C1_prokka.faa_GGBPAEPO_01955	GGBPAEPO	multidrug__mdtC	multidrug	IV	0835HD	tanzania	endesh	datoga	19.8	rural	non_industrialized	pastoralist	1955	FALSE
Escherichia_coli	0835HD_0218_032_C1	CP000034.1.gene3672.p01	0835HD_0218_032_C1_prokka.faa_GGBPAEPO_02476	GGBPAEPO	multidrug__ompR	multidrug	IV	0835HD	tanzania	endesh	datoga	19.8	rural	non_industrialized	pastoralist	2476	FALSE
Escherichia_coli	0835HD_0218_032_C1	NC_002695.1.914736.p01	0835HD_0218_032_C1_prokka.faa_GGBPAEPO_02275	GGBPAEPO	multidrug__emrB	multidrug	IV	0835HD	tanzania	endesh	datoga	19.8	rural	non_industrialized	pastoralist	2275	FALSE
Escherichia_coli	0835HD_0218_032_C1	NC_002695.1.916587.p01	0835HD_0218_032_C1_prokka.faa_GGBPAEPO_01954	GGBPAEPO	multidrug__mdtD	multidrug	IV	0835HD	tanzania	endesh	datoga	19.8	rural	non_industrialized	pastoralist	1954	FALSE
Escherichia_coli	0835HD_0218_032_C1	CAQ86961	0835HD_0218_032_C1_prokka.faa_GGBPAEPO_02968	GGBPAEPO	aminoglycoside__aph(6)-I	aminoglycoside	IV	0835HD	tanzania	endesh	datoga	19.8	rural	non_industrialized	pastoralist	2968	FALSE
Escherichia_coli	0835HD_0218_032_C1	CP000034.1.gene3834.p01	0835HD_0218_032_C1_prokka.faa_GGBPAEPO_01523	GGBPAEPO	unclassified__transcriptional regulatory protein CpxR cpxR	unclassified	IV	0835HD	tanzania	endesh	datoga	19.8	rural	non_industrialized	pastoralist	1523	FALSE
Escherichia_coli	0835HD_0218_032_C1	YP_002806354	0835HD_0218_032_C1_prokka.faa_GGBPAEPO_01776	GGBPAEPO	beta-lactam__class C beta-lactamase	beta-lactam	IV	0835HD	tanzania	endesh	datoga	19.8	rural	non_industrialized	pastoralist	1776	FALSE
Escherichia_coli	0835HD_0218_032_C1	YP_310429	0835HD_0218_032_C1_prokka.faa_GGBPAEPO_02736	GGBPAEPO	multidrug__mdtK	multidrug	III	0835HD	tanzania	endesh	datoga	19.8	rural	non_industrialized	pastoralist	2736	FALSE
Escherichia_coli	0835HD_0218_032_C1	CP000034.1.gene2198.p01	0835HD_0218_032_C1_prokka.faa_GGBPAEPO_01968	GGBPAEPO	multidrug__ompF	multidrug	III	0835HD	tanzania	endesh	datoga	19.8	rural	non_industrialized	pastoralist	1968	FALSE
Escherichia_coli	0835HD_0218_032_C1	NC_002695.1.914737.p01	0835HD_0218_032_C1_prokka.faa_GGBPAEPO_02274	GGBPAEPO	multidrug__emrA	multidrug	IV	0835HD	tanzania	endesh	datoga	19.8	rural	non_industrialized	pastoralist	2274	FALSE
Escherichia_coli	0835HD_0218_032_C1	A1A9W0	0835HD_0218_032_C1_prokka.faa_GGBPAEPO_01377	GGBPAEPO	multidrug__mdtH	multidrug	III	0835HD	tanzania	endesh	datoga	19.8	rural	non_industrialized	pastoralist	1377	FALSE
Escherichia_coli	0835HD_0218_032_C1	YP_002808057	0835HD_0218_032_C1_prokka.faa_GGBPAEPO_00546	GGBPAEPO	multidrug__emrD	multidrug	III	0835HD	tanzania	endesh	datoga	19.8	rural	non_industrialized	pastoralist	546	FALSE
Parabacteroides_distasonis	0835HD_0218_032_C11	AF118110.1.gene1.p01	0835HD_0218_032_C11_prokka.faa_KCJPOAIH_00468	KCJPOAIH	beta-lactam__CfxA2	beta-lactam	III	0835HD	tanzania	endesh	datoga	19.8	rural	non_industrialized	pastoralist	468	FALSE
Parabacteroides_distasonis	0835HD_0218_032_C11	AAA27431	0835HD_0218_032_C11_prokka.faa_KCJPOAIH_04287	KCJPOAIH	macrolide-lincosamide-streptogramin__ermF	macrolide-lincosamide-streptogramin	III	0835HD	tanzania	endesh	datoga	19.8	rural	non_industrialized	pastoralist	4287	FALSE
Parabacteroides_distasonis	0835HD_0218_032_C11	Q52360	0835HD_0218_032_C11_prokka.faa_KCJPOAIH_04286	KCJPOAIH	tetracycline__tetQ	tetracycline	III	0835HD	tanzania	endesh	datoga	19.8	rural	non_industrialized	pastoralist	4286	FALSE
Parabacteroides_distasonis	0835HD_0218_032_C11	BAD46890	0835HD_0218_032_C11_prokka.faa_KCJPOAIH_04357	KCJPOAIH	tetracycline__tetQ	tetracycline	III	0835HD	tanzania	endesh	datoga	19.8	rural	non_industrialized	pastoralist	4357	FALSE
Parabacteroides_distasonis	0835HD_0218_032_D10	Q52360	0835HD_0218_032_D10_prokka.faa_CFDCFMDO_04429	CFDCFMDO	tetracycline__tetQ	tetracycline	III	0835HD	tanzania	endesh	datoga	19.8	rural	non_industrialized	pastoralist	4429	FALSE
Parabacteroides_distasonis	0835HD_0218_032_D10	AF118110.1.gene1.p01	0835HD_0218_032_D10_prokka.faa_CFDCFMDO_01411	CFDCFMDO	beta-lactam__CfxA2	beta-lactam	III	0835HD	tanzania	endesh	datoga	19.8	rural	non_industrialized	pastoralist	1411	FALSE
Parabacteroides_distasonis	0835HD_0218_032_D10	Q08425	0835HD_0218_032_D10_prokka.faa_CFDCFMDO_04062	CFDCFMDO	tetracycline__tetQ	tetracycline	III	0835HD	tanzania	endesh	datoga	19.8	rural	non_industrialized	pastoralist	4062	FALSE
Parabacteroides_distasonis	0835HD_0218_032_D10	AAA27431	0835HD_0218_032_D10_prokka.faa_CFDCFMDO_04430	CFDCFMDO	macrolide-lincosamide-streptogramin__ermF	macrolide-lincosamide-streptogramin	III	0835HD	tanzania	endesh	datoga	19.8	rural	non_industrialized	pastoralist	4430	FALSE
Akkermansia_muciniphila	0835HD_0218_032_D3	BAC79067	0835HD_0218_032_D3_prokka.faa_ECBDOPJC_02295	ECBDOPJC	aminoglycoside__aph(6)-I	aminoglycoside	IV	0835HD	tanzania	endesh	datoga	19.8	rural	non_industrialized	pastoralist	2295	FALSE
Akkermansia_muciniphila	0835HD_0218_032_D3	ACI32877	0835HD_0218_032_D3_prokka.faa_ECBDOPJC_02302	ECBDOPJC	trimethoprim__dfrA14	trimethoprim	I	0835HD	tanzania	endesh	datoga	19.8	rural	non_industrialized	pastoralist	2302	FALSE
Akkermansia_muciniphila	0835HD_0218_032_D3	AF024602.1.gene5.p01	0835HD_0218_032_D3_prokka.faa_ECBDOPJC_02301	ECBDOPJC	aminoglycoside__aph(3')-I	aminoglycoside	IV	0835HD	tanzania	endesh	datoga	19.8	rural	non_industrialized	pastoralist	2301	FALSE
Akkermansia_muciniphila	0835HD_0218_032_D3	YP_001969930	0835HD_0218_032_D3_prokka.faa_ECBDOPJC_02300	ECBDOPJC	sulfonamide__sul2	sulfonamide	IV	0835HD	tanzania	endesh	datoga	19.8	rural	non_industrialized	pastoralist	2300	FALSE
Escherichia_coli	0835HD_0218_032_E1	NC_002695.1.915650.p01	0835HD_0218_032_E1_prokka.faa_KFGBLNEO_02708	KFGBLNEO	unclassified__histidine kinase	unclassified	IV	0835HD	tanzania	endesh	datoga	19.8	rural	non_industrialized	pastoralist	2708	FALSE
Escherichia_coli	0835HD_0218_032_E1	ZP_02684554	0835HD_0218_032_E1_prokka.faa_KFGBLNEO_02553	KFGBLNEO	multidrug__acrB	multidrug	IV	0835HD	tanzania	endesh	datoga	19.8	rural	non_industrialized	pastoralist	2553	FALSE
Escherichia_coli	0835HD_0218_032_E1	YP_002295271	0835HD_0218_032_E1_prokka.faa_KFGBLNEO_03242	KFGBLNEO	multidrug__mdtL	multidrug	III	0835HD	tanzania	endesh	datoga	19.8	rural	non_industrialized	pastoralist	3242	FALSE
Escherichia_coli	0835HD_0218_032_E1	CP000034.1.gene3672.p01	0835HD_0218_032_E1_prokka.faa_KFGBLNEO_00900	KFGBLNEO	multidrug__ompR	multidrug	IV	0835HD	tanzania	endesh	datoga	19.8	rural	non_industrialized	pastoralist	900	FALSE
Escherichia_coli	0835HD_0218_032_E1	A7ZKF6	0835HD_0218_032_E1_prokka.faa_KFGBLNEO_01344	KFGBLNEO	multidrug__mdtG	multidrug	IV	0835HD	tanzania	endesh	datoga	19.8	rural	non_industrialized	pastoralist	1344	FALSE
Escherichia_coli	0835HD_0218_032_E1	NC_002695.1.913113.p01	0835HD_0218_032_E1_prokka.faa_KFGBLNEO_01097	KFGBLNEO	unclassified__DNA-binding_protein_H-NS	unclassified	IV	0835HD	tanzania	endesh	datoga	19.8	rural	non_industrialized	pastoralist	1097	FALSE
Escherichia_coli	0835HD_0218_032_E1	ACB17952	0835HD_0218_032_E1_prokka.faa_KFGBLNEO_01564	KFGBLNEO	multidrug__mdtE	multidrug	III	0835HD	tanzania	endesh	datoga	19.8	rural	non_industrialized	pastoralist	1564	FALSE
Escherichia_coli	0835HD_0218_032_E1	CP000034.1.gene1340.p01	0835HD_0218_032_E1_prokka.faa_KFGBLNEO_01065	KFGBLNEO	unclassified__cob(I)alamin adenolsyltransferase	unclassified	IV	0835HD	tanzania	endesh	datoga	19.8	rural	non_industrialized	pastoralist	1065	FALSE
Escherichia_coli	0835HD_0218_032_E1	NC_002695.1.916585.p01	0835HD_0218_032_E1_prokka.faa_KFGBLNEO_01426	KFGBLNEO	multidrug__mdtB	multidrug	IV	0835HD	tanzania	endesh	datoga	19.8	rural	non_industrialized	pastoralist	1426	FALSE
Escherichia_coli	0835HD_0218_032_E1	ZP_03030716	0835HD_0218_032_E1_prokka.faa_KFGBLNEO_03387	KFGBLNEO	multidrug__mdtM	multidrug	III	0835HD	tanzania	endesh	datoga	19.8	rural	non_industrialized	pastoralist	3387	FALSE
Escherichia_coli	0835HD_0218_032_E1	A1A9W0	0835HD_0218_032_E1_prokka.faa_KFGBLNEO_01332	KFGBLNEO	multidrug__mdtH	multidrug	III	0835HD	tanzania	endesh	datoga	19.8	rural	non_industrialized	pastoralist	1332	FALSE
Escherichia_coli	0835HD_0218_032_E1	AAC75315	0835HD_0218_032_E1_prokka.faa_KFGBLNEO_03877	KFGBLNEO	polymyxin__arnA	polymyxin	III	0835HD	tanzania	endesh	datoga	19.8	rural	non_industrialized	pastoralist	3877	FALSE
Escherichia_coli	0835HD_0218_032_E1	CP004022.1.gene2827.p01	0835HD_0218_032_E1_prokka.faa_KFGBLNEO_03606	KFGBLNEO	unclassified__cAMP-regulatory protein	unclassified	IV	0835HD	tanzania	endesh	datoga	19.8	rural	non_industrialized	pastoralist	3606	FALSE
Escherichia_coli	0835HD_0218_032_E1	ZP_03034990	0835HD_0218_032_E1_prokka.faa_KFGBLNEO_00996	KFGBLNEO	multidrug__mdtK	multidrug	III	0835HD	tanzania	endesh	datoga	19.8	rural	non_industrialized	pastoralist	996	FALSE
Escherichia_coli	0835HD_0218_032_E1	NC_002695.1.914737.p01	0835HD_0218_032_E1_prokka.faa_KFGBLNEO_01716	KFGBLNEO	multidrug__emrA	multidrug	IV	0835HD	tanzania	endesh	datoga	19.8	rural	non_industrialized	pastoralist	1716	FALSE
Escherichia_coli	0835HD_0218_032_E1	ZP_02775049	0835HD_0218_032_E1_prokka.faa_KFGBLNEO_00072	KFGBLNEO	multidrug__mdfA	multidrug	III	0835HD	tanzania	endesh	datoga	19.8	rural	non_industrialized	pastoralist	72	FALSE
Escherichia_coli	0835HD_0218_032_E1	P32714	0835HD_0218_032_E1_prokka.faa_KFGBLNEO_03492	KFGBLNEO	multidrug__mdtP	multidrug	III	0835HD	tanzania	endesh	datoga	19.8	rural	non_industrialized	pastoralist	3492	FALSE
Escherichia_coli	0835HD_0218_032_E1	ABB77558	0835HD_0218_032_E1_prokka.faa_KFGBLNEO_04341	KFGBLNEO	trimethoprim__dfrA14	trimethoprim	I	0835HD	tanzania	endesh	datoga	19.8	rural	non_industrialized	pastoralist	4341	FALSE
Escherichia_coli	0835HD_0218_032_E1	YP_001726104	0835HD_0218_032_E1_prokka.faa_KFGBLNEO_00738	KFGBLNEO	multidrug__acrB	multidrug	IV	0835HD	tanzania	endesh	datoga	19.8	rural	non_industrialized	pastoralist	738	FALSE
Escherichia_coli	0835HD_0218_032_E1	NC_002695.1.917702.p01	0835HD_0218_032_E1_prokka.faa_KFGBLNEO_00108	KFGBLNEO	macrolide-lincosamide-streptogramin__macA	macrolide-lincosamide-streptogramin	III	0835HD	tanzania	endesh	datoga	19.8	rural	non_industrialized	pastoralist	108	FALSE
Escherichia_coli	0835HD_0218_032_E1	AF024602.1.gene5.p01	0835HD_0218_032_E1_prokka.faa_KFGBLNEO_03970	KFGBLNEO	aminoglycoside__aph(3')-I	aminoglycoside	IV	0835HD	tanzania	endesh	datoga	19.8	rural	non_industrialized	pastoralist	3970	FALSE
Escherichia_coli	0835HD_0218_032_E1	ZP_03029343	0835HD_0218_032_E1_prokka.faa_KFGBLNEO_04113	KFGBLNEO	multidrug__TolC	multidrug	IV	0835HD	tanzania	endesh	datoga	19.8	rural	non_industrialized	pastoralist	4113	FALSE
Escherichia_coli	0835HD_0218_032_E1	HQ451074.1.gene4.p01	0835HD_0218_032_E1_prokka.faa_KFGBLNEO_03962	KFGBLNEO	beta-lactam__TEM-1	beta-lactam	IV	0835HD	tanzania	endesh	datoga	19.8	rural	non_industrialized	pastoralist	3962	FALSE
Escherichia_coli	0835HD_0218_032_E1	YP_002806354	0835HD_0218_032_E1_prokka.faa_KFGBLNEO_00442	KFGBLNEO	beta-lactam__class C beta-lactamase	beta-lactam	IV	0835HD	tanzania	endesh	datoga	19.8	rural	non_industrialized	pastoralist	442	FALSE
Escherichia_coli	0835HD_0218_032_E1	A8A4L2	0835HD_0218_032_E1_prokka.faa_KFGBLNEO_02200	KFGBLNEO	bacitracin__bacA	bacitracin	III	0835HD	tanzania	endesh	datoga	19.8	rural	non_industrialized	pastoralist	2200	FALSE
Escherichia_coli	0835HD_0218_032_E1	CP000034.1.gene3834.p01	0835HD_0218_032_E1_prokka.faa_KFGBLNEO_01225	KFGBLNEO	unclassified__transcriptional regulatory protein CpxR cpxR	unclassified	IV	0835HD	tanzania	endesh	datoga	19.8	rural	non_industrialized	pastoralist	1225	FALSE
Escherichia_coli	0835HD_0218_032_E1	NC_002695.1.916015.p01	0835HD_0218_032_E1_prokka.faa_KFGBLNEO_02554	KFGBLNEO	multidrug__mexX	multidrug	IV	0835HD	tanzania	endesh	datoga	19.8	rural	non_industrialized	pastoralist	2554	FALSE
Escherichia_coli	0835HD_0218_032_E1	NC_002695.1.915653.p01	0835HD_0218_032_E1_prokka.faa_KFGBLNEO_02706	KFGBLNEO	multidrug__emrK	multidrug	IV	0835HD	tanzania	endesh	datoga	19.8	rural	non_industrialized	pastoralist	2706	FALSE
Escherichia_coli	0835HD_0218_032_E1	ZP_03003741	0835HD_0218_032_E1_prokka.faa_KFGBLNEO_00109	KFGBLNEO	macrolide-lincosamide-streptogramin__macB	macrolide-lincosamide-streptogramin	IV	0835HD	tanzania	endesh	datoga	19.8	rural	non_industrialized	pastoralist	109	FALSE
Escherichia_coli	0835HD_0218_032_E1	NC_002695.1.914736.p01	0835HD_0218_032_E1_prokka.faa_KFGBLNEO_01715	KFGBLNEO	multidrug__emrB	multidrug	IV	0835HD	tanzania	endesh	datoga	19.8	rural	non_industrialized	pastoralist	1715	FALSE
Escherichia_coli	0835HD_0218_032_E1	YP_001969930	0835HD_0218_032_E1_prokka.faa_KFGBLNEO_03971	KFGBLNEO	sulfonamide__sul2	sulfonamide	IV	0835HD	tanzania	endesh	datoga	19.8	rural	non_industrialized	pastoralist	3971	FALSE
Escherichia_coli	0835HD_0218_032_E1	YP_002808057	0835HD_0218_032_E1_prokka.faa_KFGBLNEO_02362	KFGBLNEO	multidrug__emrD	multidrug	III	0835HD	tanzania	endesh	datoga	19.8	rural	non_industrialized	pastoralist	2362	FALSE
Escherichia_coli	0835HD_0218_032_E1	YP_002269113	0835HD_0218_032_E1_prokka.faa_KFGBLNEO_00737	KFGBLNEO	multidrug__acrA	multidrug	IV	0835HD	tanzania	endesh	datoga	19.8	rural	non_industrialized	pastoralist	737	FALSE
Escherichia_coli	0835HD_0218_032_E1	CP000034.1.gene4477.p01	0835HD_0218_032_E1_prokka.faa_KFGBLNEO_02707	KFGBLNEO	unclassified__bacterial regulatory protein LuxR	unclassified	IV	0835HD	tanzania	endesh	datoga	19.8	rural	non_industrialized	pastoralist	2707	FALSE
Escherichia_coli	0835HD_0218_032_E1	ZP_04003442	0835HD_0218_032_E1_prokka.faa_KFGBLNEO_03308	KFGBLNEO	multidrug__emrE	multidrug	IV	0835HD	tanzania	endesh	datoga	19.8	rural	non_industrialized	pastoralist	3308	FALSE
Escherichia_coli	0835HD_0218_032_E1	NC_002695.1.916584.p01	0835HD_0218_032_E1_prokka.faa_KFGBLNEO_01425	KFGBLNEO	multidrug__mdtA	multidrug	IV	0835HD	tanzania	endesh	datoga	19.8	rural	non_industrialized	pastoralist	1425	FALSE
Escherichia_coli	0835HD_0218_032_E1	YP_002807856	0835HD_0218_032_E1_prokka.faa_KFGBLNEO_01565	KFGBLNEO	multidrug__mdtF	multidrug	IV	0835HD	tanzania	endesh	datoga	19.8	rural	non_industrialized	pastoralist	1565	FALSE
Escherichia_coli	0835HD_0218_032_E1	CP000034.1.gene2328.p01	0835HD_0218_032_E1_prokka.faa_KFGBLNEO_00160	KFGBLNEO	multidrug__ompF	multidrug	IV	0835HD	tanzania	endesh	datoga	19.8	rural	non_industrialized	pastoralist	160	FALSE
Escherichia_coli	0835HD_0218_032_E1	A7ZW03	0835HD_0218_032_E1_prokka.faa_KFGBLNEO_00343	KFGBLNEO	kasugamycin__kasugamycin resistance protein ksgA	kasugamycin	IV	0835HD	tanzania	endesh	datoga	19.8	rural	non_industrialized	pastoralist	343	FALSE
Escherichia_coli	0835HD_0218_032_E1	NC_002695.1.916588.p01	0835HD_0218_032_E1_prokka.faa_KFGBLNEO_01429	KFGBLNEO	unclassified__histidine kinase	unclassified	IV	0835HD	tanzania	endesh	datoga	19.8	rural	non_industrialized	pastoralist	1429	FALSE
Escherichia_coli	0835HD_0218_032_E1	NC_002695.1.916587.p01	0835HD_0218_032_E1_prokka.faa_KFGBLNEO_01428	KFGBLNEO	multidrug__mdtD	multidrug	IV	0835HD	tanzania	endesh	datoga	19.8	rural	non_industrialized	pastoralist	1428	FALSE
Escherichia_coli	0835HD_0218_032_E1	CAQ86961	0835HD_0218_032_E1_prokka.faa_KFGBLNEO_03969	KFGBLNEO	aminoglycoside__aph(6)-I	aminoglycoside	IV	0835HD	tanzania	endesh	datoga	19.8	rural	non_industrialized	pastoralist	3969	FALSE
Escherichia_coli	0835HD_0218_032_E1	NC_002695.1.915747.p01	0835HD_0218_032_E1_prokka.faa_KFGBLNEO_01567	KFGBLNEO	unclassified__DNA-binding transcriptional regulator gadX	unclassified	I	0835HD	tanzania	endesh	datoga	19.8	rural	non_industrialized	pastoralist	1567	FALSE
Escherichia_coli	0835HD_0218_032_E1	NC_002695.1.914983.p01	0835HD_0218_032_E1_prokka.faa_KFGBLNEO_01226	KFGBLNEO	unclassified__histidine kinase	unclassified	IV	0835HD	tanzania	endesh	datoga	19.8	rural	non_industrialized	pastoralist	1226	FALSE
Escherichia_coli	0835HD_0218_032_E1	NC_002695.1.912965.p01	0835HD_0218_032_E1_prokka.faa_KFGBLNEO_00686	KFGBLNEO	unclassified__sdiA	unclassified	III	0835HD	tanzania	endesh	datoga	19.8	rural	non_industrialized	pastoralist	686	FALSE
Escherichia_coli	0835HD_0218_032_E1	YP_001007250	0835HD_0218_032_E1_prokka.faa_KFGBLNEO_00722	KFGBLNEO	fosmidomycin__rosB	fosmidomycin	IV	0835HD	tanzania	endesh	datoga	19.8	rural	non_industrialized	pastoralist	722	FALSE
Escherichia_coli	0835HD_0218_032_E1	YP_002332890	0835HD_0218_032_E1_prokka.faa_KFGBLNEO_03965	KFGBLNEO	tetracycline__tetA	tetracycline	IV	0835HD	tanzania	endesh	datoga	19.8	rural	non_industrialized	pastoralist	3965	FALSE
Escherichia_coli	0835HD_0218_032_E1	CP000034.1.gene2198.p01	0835HD_0218_032_E1_prokka.faa_KFGBLNEO_01415	KFGBLNEO	multidrug__ompF	multidrug	III	0835HD	tanzania	endesh	datoga	19.8	rural	non_industrialized	pastoralist	1415	FALSE
Escherichia_coli	0835HD_0218_032_E1	NC_002695.1.916586.p01	0835HD_0218_032_E1_prokka.faa_KFGBLNEO_01427	KFGBLNEO	multidrug__mdtC	multidrug	IV	0835HD	tanzania	endesh	datoga	19.8	rural	non_industrialized	pastoralist	1427	FALSE
Escherichia_coli	0835HD_0218_032_E1	AAC75243	0835HD_0218_032_E1_prokka.faa_KFGBLNEO_01813	KFGBLNEO	multidrug__bicyclomycin-multidrug_efflux_protein_bcr	multidrug	III	0835HD	tanzania	endesh	datoga	19.8	rural	non_industrialized	pastoralist	1813	FALSE
Bacteroides_cellulosilyticus	0835HD_0218_032_E3	AAA27431	0835HD_0218_032_E3_prokka.faa_ICPOOKJF_03646	ICPOOKJF	macrolide-lincosamide-streptogramin__ermF	macrolide-lincosamide-streptogramin	III	0835HD	tanzania	endesh	datoga	19.8	rural	non_industrialized	pastoralist	3646	FALSE
Bacteroides_cellulosilyticus	0835HD_0218_032_E3	Q08425	0835HD_0218_032_E3_prokka.faa_ICPOOKJF_03645	ICPOOKJF	tetracycline__tetQ	tetracycline	III	0835HD	tanzania	endesh	datoga	19.8	rural	non_industrialized	pastoralist	3645	FALSE
Bacteroides_cellulosilyticus	0835HD_0218_032_E3	BAD46890	0835HD_0218_032_E3_prokka.faa_ICPOOKJF_04485	ICPOOKJF	tetracycline__tetQ	tetracycline	III	0835HD	tanzania	endesh	datoga	19.8	rural	non_industrialized	pastoralist	4485	FALSE
Escherichia_coli	0835HD_0218_032_F5	NC_002695.1.915653.p01	0835HD_0218_032_F5_prokka.faa_NAKHPJAD_02329	NAKHPJAD	multidrug__emrK	multidrug	IV	0835HD	tanzania	endesh	datoga	19.8	rural	non_industrialized	pastoralist	2329	FALSE
Escherichia_coli	0835HD_0218_032_F5	ZP_02684554	0835HD_0218_032_F5_prokka.faa_NAKHPJAD_02447	NAKHPJAD	multidrug__acrB	multidrug	IV	0835HD	tanzania	endesh	datoga	19.8	rural	non_industrialized	pastoralist	2447	FALSE
Escherichia_coli	0835HD_0218_032_F5	YP_002293726	0835HD_0218_032_F5_prokka.faa_NAKHPJAD_00222	NAKHPJAD	multidrug__bicyclomycin-multidrug_efflux_protein_bcr	multidrug	III	0835HD	tanzania	endesh	datoga	19.8	rural	non_industrialized	pastoralist	222	FALSE
Escherichia_coli	0835HD_0218_032_F5	NC_002695.1.915650.p01	0835HD_0218_032_F5_prokka.faa_NAKHPJAD_02331	NAKHPJAD	unclassified__histidine kinase	unclassified	IV	0835HD	tanzania	endesh	datoga	19.8	rural	non_industrialized	pastoralist	2331	FALSE
Escherichia_coli	0835HD_0218_032_F5	YP_001726104	0835HD_0218_032_F5_prokka.faa_NAKHPJAD_02456	NAKHPJAD	multidrug__acrB	multidrug	IV	0835HD	tanzania	endesh	datoga	19.8	rural	non_industrialized	pastoralist	2456	FALSE
Escherichia_coli	0835HD_0218_032_F5	AF024602.1.gene5.p01	0835HD_0218_032_F5_prokka.faa_NAKHPJAD_02703	NAKHPJAD	aminoglycoside__aph(3')-I	aminoglycoside	IV	0835HD	tanzania	endesh	datoga	19.8	rural	non_industrialized	pastoralist	2703	FALSE
Escherichia_coli	0835HD_0218_032_F5	ZP_04003442	0835HD_0218_032_F5_prokka.faa_NAKHPJAD_02973	NAKHPJAD	multidrug__emrE	multidrug	IV	0835HD	tanzania	endesh	datoga	19.8	rural	non_industrialized	pastoralist	2973	FALSE
Escherichia_coli	0835HD_0218_032_F5	NC_002695.1.916584.p01	0835HD_0218_032_F5_prokka.faa_NAKHPJAD_00571	NAKHPJAD	multidrug__mdtA	multidrug	IV	0835HD	tanzania	endesh	datoga	19.8	rural	non_industrialized	pastoralist	571	FALSE
Escherichia_coli	0835HD_0218_032_F5	CP000034.1.gene3672.p01	0835HD_0218_032_F5_prokka.faa_NAKHPJAD_00067	NAKHPJAD	multidrug__ompR	multidrug	IV	0835HD	tanzania	endesh	datoga	19.8	rural	non_industrialized	pastoralist	67	FALSE
Escherichia_coli	0835HD_0218_032_F5	CP000034.1.gene2198.p01	0835HD_0218_032_F5_prokka.faa_NAKHPJAD_00562	NAKHPJAD	multidrug__ompF	multidrug	III	0835HD	tanzania	endesh	datoga	19.8	rural	non_industrialized	pastoralist	562	FALSE
Escherichia_coli	0835HD_0218_032_F5	NC_002695.1.916586.p01	0835HD_0218_032_F5_prokka.faa_NAKHPJAD_00573	NAKHPJAD	multidrug__mdtC	multidrug	IV	0835HD	tanzania	endesh	datoga	19.8	rural	non_industrialized	pastoralist	573	FALSE
Escherichia_coli	0835HD_0218_032_F5	A8A2C2	0835HD_0218_032_F5_prokka.faa_NAKHPJAD_00290	NAKHPJAD	polymyxin__arnA	polymyxin	IV	0835HD	tanzania	endesh	datoga	19.8	rural	non_industrialized	pastoralist	290	FALSE
Escherichia_coli	0835HD_0218_032_F5	NC_002695.1.912965.p01	0835HD_0218_032_F5_prokka.faa_NAKHPJAD_03341	NAKHPJAD	unclassified__sdiA	unclassified	III	0835HD	tanzania	endesh	datoga	19.8	rural	non_industrialized	pastoralist	3341	FALSE
Escherichia_coli	0835HD_0218_032_F5	YP_002272991	0835HD_0218_032_F5_prokka.faa_NAKHPJAD_04020	NAKHPJAD	multidrug__mdtF	multidrug	III	0835HD	tanzania	endesh	datoga	19.8	rural	non_industrialized	pastoralist	4020	FALSE
Escherichia_coli	0835HD_0218_032_F5	HQ451074.1.gene4.p01	0835HD_0218_032_F5_prokka.faa_NAKHPJAD_03869	NAKHPJAD	beta-lactam__TEM-1	beta-lactam	IV	0835HD	tanzania	endesh	datoga	19.8	rural	non_industrialized	pastoralist	3869	FALSE
Escherichia_coli	0835HD_0218_032_F5	ZP_03029420	0835HD_0218_032_F5_prokka.faa_NAKHPJAD_01066	NAKHPJAD	macrolide-lincosamide-streptogramin__macB	macrolide-lincosamide-streptogramin	IV	0835HD	tanzania	endesh	datoga	19.8	rural	non_industrialized	pastoralist	1066	FALSE
Escherichia_coli	0835HD_0218_032_F5	AY463797.7.gene28.p01	0835HD_0218_032_F5_prokka.faa_NAKHPJAD_02699	NAKHPJAD	tetracycline__tetA	tetracycline	IV	0835HD	tanzania	endesh	datoga	19.8	rural	non_industrialized	pastoralist	2699	FALSE
Escherichia_coli	0835HD_0218_032_F5	NC_002695.1.915747.p01	0835HD_0218_032_F5_prokka.faa_NAKHPJAD_04018	NAKHPJAD	unclassified__DNA-binding transcriptional regulator gadX	unclassified	I	0835HD	tanzania	endesh	datoga	19.8	rural	non_industrialized	pastoralist	4018	FALSE
Escherichia_coli	0835HD_0218_032_F5	NC_002695.1.914983.p01	0835HD_0218_032_F5_prokka.faa_NAKHPJAD_01914	NAKHPJAD	unclassified__histidine kinase	unclassified	IV	0835HD	tanzania	endesh	datoga	19.8	rural	non_industrialized	pastoralist	1914	FALSE
Escherichia_coli	0835HD_0218_032_F5	CP000034.1.gene1340.p01	0835HD_0218_032_F5_prokka.faa_NAKHPJAD_01363	NAKHPJAD	unclassified__cob(I)alamin adenolsyltransferase	unclassified	IV	0835HD	tanzania	endesh	datoga	19.8	rural	non_industrialized	pastoralist	1363	FALSE
Escherichia_coli	0835HD_0218_032_F5	NC_002695.1.917702.p01	0835HD_0218_032_F5_prokka.faa_NAKHPJAD_01065	NAKHPJAD	macrolide-lincosamide-streptogramin__macA	macrolide-lincosamide-streptogramin	III	0835HD	tanzania	endesh	datoga	19.8	rural	non_industrialized	pastoralist	1065	FALSE
Escherichia_coli	0835HD_0218_032_F5	AF191564.1.gene5.p01	0835HD_0218_032_F5_prokka.faa_NAKHPJAD_03860	NAKHPJAD	sulfonamide__sul1	sulfonamide	IV	0835HD	tanzania	endesh	datoga	19.8	rural	non_industrialized	pastoralist	3860	FALSE
Escherichia_coli	0835HD_0218_032_F5	YP_001726874	0835HD_0218_032_F5_prokka.faa_NAKHPJAD_01711	NAKHPJAD	multidrug__mdtO	multidrug	IV	0835HD	tanzania	endesh	datoga	19.8	rural	non_industrialized	pastoralist	1711	FALSE
Escherichia_coli	0835HD_0218_032_F5	ACB18769	0835HD_0218_032_F5_prokka.faa_NAKHPJAD_01226	NAKHPJAD	multidrug__emrD	multidrug	III	0835HD	tanzania	endesh	datoga	19.8	rural	non_industrialized	pastoralist	1226	FALSE
Escherichia_coli	0835HD_0218_032_F5	CP004022.1.gene2827.p01	0835HD_0218_032_F5_prokka.faa_NAKHPJAD_00019	NAKHPJAD	unclassified__cAMP-regulatory protein	unclassified	IV	0835HD	tanzania	endesh	datoga	19.8	rural	non_industrialized	pastoralist	19	FALSE
Escherichia_coli	0835HD_0218_032_F5	NC_002695.1.916585.p01	0835HD_0218_032_F5_prokka.faa_NAKHPJAD_00572	NAKHPJAD	multidrug__mdtB	multidrug	IV	0835HD	tanzania	endesh	datoga	19.8	rural	non_industrialized	pastoralist	572	FALSE
Escherichia_coli	0835HD_0218_032_F5	YP_001007250	0835HD_0218_032_F5_prokka.faa_NAKHPJAD_02472	NAKHPJAD	fosmidomycin__rosB	fosmidomycin	IV	0835HD	tanzania	endesh	datoga	19.8	rural	non_industrialized	pastoralist	2472	FALSE
Escherichia_coli	0835HD_0218_032_F5	AF534183.gene.p01	0835HD_0218_032_F5_prokka.faa_NAKHPJAD_02657	NAKHPJAD	tetracycline__tetA	tetracycline	IV	0835HD	tanzania	endesh	datoga	19.8	rural	non_industrialized	pastoralist	2657	FALSE
Escherichia_coli	0835HD_0218_032_F5	CP000034.1.gene2328.p01	0835HD_0218_032_F5_prokka.faa_NAKHPJAD_01117	NAKHPJAD	multidrug__ompF	multidrug	IV	0835HD	tanzania	endesh	datoga	19.8	rural	non_industrialized	pastoralist	1117	FALSE
Escherichia_coli	0835HD_0218_032_F5	NC_002695.1.914736.p01	0835HD_0218_032_F5_prokka.faa_NAKHPJAD_01768	NAKHPJAD	multidrug__emrB	multidrug	IV	0835HD	tanzania	endesh	datoga	19.8	rural	non_industrialized	pastoralist	1768	FALSE
Escherichia_coli	0835HD_0218_032_F5	A7ZW03	0835HD_0218_032_F5_prokka.faa_NAKHPJAD_03499	NAKHPJAD	kasugamycin__kasugamycin resistance protein ksgA	kasugamycin	IV	0835HD	tanzania	endesh	datoga	19.8	rural	non_industrialized	pastoralist	3499	FALSE
Escherichia_coli	0835HD_0218_032_F5	CAQ86961	0835HD_0218_032_F5_prokka.faa_NAKHPJAD_02702	NAKHPJAD	aminoglycoside__aph(6)-I	aminoglycoside	IV	0835HD	tanzania	endesh	datoga	19.8	rural	non_industrialized	pastoralist	2702	FALSE
Escherichia_coli	0835HD_0218_032_F5	A8A4L2	0835HD_0218_032_F5_prokka.faa_NAKHPJAD_01261	NAKHPJAD	bacitracin__bacA	bacitracin	III	0835HD	tanzania	endesh	datoga	19.8	rural	non_industrialized	pastoralist	1261	FALSE
Escherichia_coli	0835HD_0218_032_F5	P27422	0835HD_0218_032_F5_prokka.faa_NAKHPJAD_03858	NAKHPJAD	trimethoprim__dfrA7	trimethoprim	IV	0835HD	tanzania	endesh	datoga	19.8	rural	non_industrialized	pastoralist	3858	FALSE
Escherichia_coli	0835HD_0218_032_F5	NC_002695.1.914737.p01	0835HD_0218_032_F5_prokka.faa_NAKHPJAD_01767	NAKHPJAD	multidrug__emrA	multidrug	IV	0835HD	tanzania	endesh	datoga	19.8	rural	non_industrialized	pastoralist	1767	FALSE
Escherichia_coli	0835HD_0218_032_F5	YP_002806354	0835HD_0218_032_F5_prokka.faa_NAKHPJAD_01938	NAKHPJAD	beta-lactam__class C beta-lactamase	beta-lactam	IV	0835HD	tanzania	endesh	datoga	19.8	rural	non_industrialized	pastoralist	1938	FALSE
Escherichia_coli	0835HD_0218_032_F5	NC_002695.1.916015.p01	0835HD_0218_032_F5_prokka.faa_NAKHPJAD_02446	NAKHPJAD	multidrug__mexX	multidrug	IV	0835HD	tanzania	endesh	datoga	19.8	rural	non_industrialized	pastoralist	2446	FALSE
Escherichia_coli	0835HD_0218_032_F5	ZP_03029343	0835HD_0218_032_F5_prokka.faa_NAKHPJAD_01245	NAKHPJAD	multidrug__TolC	multidrug	IV	0835HD	tanzania	endesh	datoga	19.8	rural	non_industrialized	pastoralist	1245	FALSE
Escherichia_coli	0835HD_0218_032_F5	NC_002695.1.916588.p01	0835HD_0218_032_F5_prokka.faa_NAKHPJAD_00575	NAKHPJAD	unclassified__histidine kinase	unclassified	IV	0835HD	tanzania	endesh	datoga	19.8	rural	non_industrialized	pastoralist	575	FALSE
Escherichia_coli	0835HD_0218_032_F5	B1LL36	0835HD_0218_032_F5_prokka.faa_NAKHPJAD_04273	NAKHPJAD	multidrug__mdtL	multidrug	IV	0835HD	tanzania	endesh	datoga	19.8	rural	non_industrialized	pastoralist	4273	FALSE
Escherichia_coli	0835HD_0218_032_F5	CP000034.1.gene4477.p01	0835HD_0218_032_F5_prokka.faa_NAKHPJAD_02330	NAKHPJAD	unclassified__bacterial regulatory protein LuxR	unclassified	IV	0835HD	tanzania	endesh	datoga	19.8	rural	non_industrialized	pastoralist	2330	FALSE
Escherichia_coli	0835HD_0218_032_F5	ZP_02775049	0835HD_0218_032_F5_prokka.faa_NAKHPJAD_00646	NAKHPJAD	multidrug__mdfA	multidrug	III	0835HD	tanzania	endesh	datoga	19.8	rural	non_industrialized	pastoralist	646	FALSE
Escherichia_coli	0835HD_0218_032_F5	YP_001969930	0835HD_0218_032_F5_prokka.faa_NAKHPJAD_02704	NAKHPJAD	sulfonamide__sul2	sulfonamide	IV	0835HD	tanzania	endesh	datoga	19.8	rural	non_industrialized	pastoralist	2704	FALSE
Escherichia_coli	0835HD_0218_032_F5	B1LEM1	0835HD_0218_032_F5_prokka.faa_NAKHPJAD_01015	NAKHPJAD	multidrug__mdtK	multidrug	III	0835HD	tanzania	endesh	datoga	19.8	rural	non_industrialized	pastoralist	1015	FALSE
Escherichia_coli	0835HD_0218_032_F5	A7ZKF6	0835HD_0218_032_F5_prokka.faa_NAKHPJAD_01420	NAKHPJAD	multidrug__mdtG	multidrug	IV	0835HD	tanzania	endesh	datoga	19.8	rural	non_industrialized	pastoralist	1420	FALSE
Escherichia_coli	0835HD_0218_032_F5	CP000034.1.gene3834.p01	0835HD_0218_032_F5_prokka.faa_NAKHPJAD_01913	NAKHPJAD	unclassified__transcriptional regulatory protein CpxR cpxR	unclassified	IV	0835HD	tanzania	endesh	datoga	19.8	rural	non_industrialized	pastoralist	1913	FALSE
Escherichia_coli	0835HD_0218_032_F5	NC_002695.1.916587.p01	0835HD_0218_032_F5_prokka.faa_NAKHPJAD_00574	NAKHPJAD	multidrug__mdtD	multidrug	IV	0835HD	tanzania	endesh	datoga	19.8	rural	non_industrialized	pastoralist	574	FALSE
Escherichia_coli	0835HD_0218_032_F5	YP_001465866	0835HD_0218_032_F5_prokka.faa_NAKHPJAD_04041	NAKHPJAD	multidrug__mdtM	multidrug	III	0835HD	tanzania	endesh	datoga	19.8	rural	non_industrialized	pastoralist	4041	FALSE
Escherichia_coli	0835HD_0218_032_F5	ACI76101	0835HD_0218_032_F5_prokka.faa_NAKHPJAD_04021	NAKHPJAD	multidrug__mdtE	multidrug	III	0835HD	tanzania	endesh	datoga	19.8	rural	non_industrialized	pastoralist	4021	FALSE
Escherichia_coli	0835HD_0218_032_F5	YP_002269113	0835HD_0218_032_F5_prokka.faa_NAKHPJAD_02457	NAKHPJAD	multidrug__acrA	multidrug	IV	0835HD	tanzania	endesh	datoga	19.8	rural	non_industrialized	pastoralist	2457	FALSE
Escherichia_coli	0835HD_0218_032_F5	YP_312991	0835HD_0218_032_F5_prokka.faa_NAKHPJAD_01712	NAKHPJAD	multidrug__mdtP	multidrug	IV	0835HD	tanzania	endesh	datoga	19.8	rural	non_industrialized	pastoralist	1712	FALSE
Escherichia_coli	0835HD_0218_032_F5	YP_001726873	0835HD_0218_032_F5_prokka.faa_NAKHPJAD_01710	NAKHPJAD	multidrug__mdtN	multidrug	III	0835HD	tanzania	endesh	datoga	19.8	rural	non_industrialized	pastoralist	1710	FALSE
Escherichia_coli	0835HD_0218_032_F5	NC_002695.1.913113.p01	0835HD_0218_032_F5_prokka.faa_NAKHPJAD_01394	NAKHPJAD	unclassified__DNA-binding_protein_H-NS	unclassified	IV	0835HD	tanzania	endesh	datoga	19.8	rural	non_industrialized	pastoralist	1394	FALSE
Escherichia_coli	0835HD_0218_032_F5	A1A9W0	0835HD_0218_032_F5_prokka.faa_NAKHPJAD_01432	NAKHPJAD	multidrug__mdtH	multidrug	III	0835HD	tanzania	endesh	datoga	19.8	rural	non_industrialized	pastoralist	1432	FALSE
Escherichia_coli	0835HD_0218_032_G1	A7ZW03	0835HD_0218_032_G1_prokka.faa_KMOAPBJC_00148	KMOAPBJC	kasugamycin__kasugamycin resistance protein ksgA	kasugamycin	IV	0835HD	tanzania	endesh	datoga	19.8	rural	non_industrialized	pastoralist	148	FALSE
Escherichia_coli	0835HD_0218_032_G1	YP_002295271	0835HD_0218_032_G1_prokka.faa_KMOAPBJC_02746	KMOAPBJC	multidrug__mdtL	multidrug	III	0835HD	tanzania	endesh	datoga	19.8	rural	non_industrialized	pastoralist	2746	FALSE
Escherichia_coli	0835HD_0218_032_G1	NC_002695.1.914983.p01	0835HD_0218_032_G1_prokka.faa_KMOAPBJC_01975	KMOAPBJC	unclassified__histidine kinase	unclassified	IV	0835HD	tanzania	endesh	datoga	19.8	rural	non_industrialized	pastoralist	1975	FALSE
Escherichia_coli	0835HD_0218_032_G1	NC_002695.1.916585.p01	0835HD_0218_032_G1_prokka.faa_KMOAPBJC_03684	KMOAPBJC	multidrug__mdtB	multidrug	IV	0835HD	tanzania	endesh	datoga	19.8	rural	non_industrialized	pastoralist	3684	FALSE
Escherichia_coli	0835HD_0218_032_G1	YP_001460310	0835HD_0218_032_G1_prokka.faa_KMOAPBJC_03874	KMOAPBJC	multidrug__mdtF	multidrug	IV	0835HD	tanzania	endesh	datoga	19.8	rural	non_industrialized	pastoralist	3874	FALSE
Escherichia_coli	0835HD_0218_032_G1	NC_002695.1.913113.p01	0835HD_0218_032_G1_prokka.faa_KMOAPBJC_01475	KMOAPBJC	unclassified__DNA-binding_protein_H-NS	unclassified	IV	0835HD	tanzania	endesh	datoga	19.8	rural	non_industrialized	pastoralist	1475	FALSE
Escherichia_coli	0835HD_0218_032_G1	AF024602.1.gene5.p01	0835HD_0218_032_G1_prokka.faa_KMOAPBJC_04453	KMOAPBJC	aminoglycoside__aph(3')-I	aminoglycoside	IV	0835HD	tanzania	endesh	datoga	19.8	rural	non_industrialized	pastoralist	4453	FALSE
Escherichia_coli	0835HD_0218_032_G1	P32715	0835HD_0218_032_G1_prokka.faa_KMOAPBJC_02372	KMOAPBJC	multidrug__mdtO	multidrug	III	0835HD	tanzania	endesh	datoga	19.8	rural	non_industrialized	pastoralist	2372	FALSE
Escherichia_coli	0835HD_0218_032_G1	CP000034.1.gene3672.p01	0835HD_0218_032_G1_prokka.faa_KMOAPBJC_01332	KMOAPBJC	multidrug__ompR	multidrug	IV	0835HD	tanzania	endesh	datoga	19.8	rural	non_industrialized	pastoralist	1332	FALSE
Escherichia_coli	0835HD_0218_032_G1	YP_001726873	0835HD_0218_032_G1_prokka.faa_KMOAPBJC_02371	KMOAPBJC	multidrug__mdtN	multidrug	III	0835HD	tanzania	endesh	datoga	19.8	rural	non_industrialized	pastoralist	2371	FALSE
Escherichia_coli	0835HD_0218_032_G1	ZP_03030716	0835HD_0218_032_G1_prokka.faa_KMOAPBJC_04001	KMOAPBJC	multidrug__mdtM	multidrug	III	0835HD	tanzania	endesh	datoga	19.8	rural	non_industrialized	pastoralist	4001	FALSE
Escherichia_coli	0835HD_0218_032_G1	NC_002695.1.916587.p01	0835HD_0218_032_G1_prokka.faa_KMOAPBJC_03686	KMOAPBJC	multidrug__mdtD	multidrug	IV	0835HD	tanzania	endesh	datoga	19.8	rural	non_industrialized	pastoralist	3686	FALSE
Escherichia_coli	0835HD_0218_032_G1	NC_002695.1.916586.p01	0835HD_0218_032_G1_prokka.faa_KMOAPBJC_03685	KMOAPBJC	multidrug__mdtC	multidrug	IV	0835HD	tanzania	endesh	datoga	19.8	rural	non_industrialized	pastoralist	3685	FALSE
Escherichia_coli	0835HD_0218_032_G1	NC_002695.1.915650.p01	0835HD_0218_032_G1_prokka.faa_KMOAPBJC_01784	KMOAPBJC	unclassified__histidine kinase	unclassified	IV	0835HD	tanzania	endesh	datoga	19.8	rural	non_industrialized	pastoralist	1784	FALSE
Escherichia_coli	0835HD_0218_032_G1	CP000034.1.gene3834.p01	0835HD_0218_032_G1_prokka.faa_KMOAPBJC_01976	KMOAPBJC	unclassified__transcriptional regulatory protein CpxR cpxR	unclassified	IV	0835HD	tanzania	endesh	datoga	19.8	rural	non_industrialized	pastoralist	1976	FALSE
Escherichia_coli	0835HD_0218_032_G1	NC_002695.1.916588.p01	0835HD_0218_032_G1_prokka.faa_KMOAPBJC_03687	KMOAPBJC	unclassified__histidine kinase	unclassified	IV	0835HD	tanzania	endesh	datoga	19.8	rural	non_industrialized	pastoralist	3687	FALSE
Escherichia_coli	0835HD_0218_032_G1	P32714	0835HD_0218_032_G1_prokka.faa_KMOAPBJC_02373	KMOAPBJC	multidrug__mdtP	multidrug	III	0835HD	tanzania	endesh	datoga	19.8	rural	non_industrialized	pastoralist	2373	FALSE
Escherichia_coli	0835HD_0218_032_G1	YP_001007250	0835HD_0218_032_G1_prokka.faa_KMOAPBJC_01098	KMOAPBJC	fosmidomycin__rosB	fosmidomycin	IV	0835HD	tanzania	endesh	datoga	19.8	rural	non_industrialized	pastoralist	1098	FALSE
Escherichia_coli	0835HD_0218_032_G1	CP000034.1.gene2328.p01	0835HD_0218_032_G1_prokka.faa_KMOAPBJC_00802	KMOAPBJC	multidrug__ompF	multidrug	IV	0835HD	tanzania	endesh	datoga	19.8	rural	non_industrialized	pastoralist	802	FALSE
Escherichia_coli	0835HD_0218_032_G1	YP_001969930	0835HD_0218_032_G1_prokka.faa_KMOAPBJC_04454	KMOAPBJC	sulfonamide__sul2	sulfonamide	IV	0835HD	tanzania	endesh	datoga	19.8	rural	non_industrialized	pastoralist	4454	FALSE
Escherichia_coli	0835HD_0218_032_G1	ZP_02775049	0835HD_0218_032_G1_prokka.faa_KMOAPBJC_00715	KMOAPBJC	multidrug__mdfA	multidrug	III	0835HD	tanzania	endesh	datoga	19.8	rural	non_industrialized	pastoralist	715	FALSE
Escherichia_coli	0835HD_0218_032_G1	NC_002695.1.915747.p01	0835HD_0218_032_G1_prokka.faa_KMOAPBJC_03872	KMOAPBJC	unclassified__DNA-binding transcriptional regulator gadX	unclassified	I	0835HD	tanzania	endesh	datoga	19.8	rural	non_industrialized	pastoralist	3872	FALSE
Escherichia_coli	0835HD_0218_032_G1	CP004022.1.gene2827.p01	0835HD_0218_032_G1_prokka.faa_KMOAPBJC_01378	KMOAPBJC	unclassified__cAMP-regulatory protein	unclassified	IV	0835HD	tanzania	endesh	datoga	19.8	rural	non_industrialized	pastoralist	1378	FALSE
Escherichia_coli	0835HD_0218_032_G1	AAC75315	0835HD_0218_032_G1_prokka.faa_KMOAPBJC_01685	KMOAPBJC	polymyxin__arnA	polymyxin	III	0835HD	tanzania	endesh	datoga	19.8	rural	non_industrialized	pastoralist	1685	FALSE
Escherichia_coli	0835HD_0218_032_G1	ABB89122	0835HD_0218_032_G1_prokka.faa_KMOAPBJC_03789	KMOAPBJC	trimethoprim__dfrA5	trimethoprim	I	0835HD	tanzania	endesh	datoga	19.8	rural	non_industrialized	pastoralist	3789	FALSE
Escherichia_coli	0835HD_0218_032_G1	AY463797.7.gene28.p01	0835HD_0218_032_G1_prokka.faa_KMOAPBJC_03782	KMOAPBJC	tetracycline__tetA	tetracycline	IV	0835HD	tanzania	endesh	datoga	19.8	rural	non_industrialized	pastoralist	3782	FALSE
Escherichia_coli	0835HD_0218_032_G1	NC_002695.1.915653.p01	0835HD_0218_032_G1_prokka.faa_KMOAPBJC_01782	KMOAPBJC	multidrug__emrK	multidrug	IV	0835HD	tanzania	endesh	datoga	19.8	rural	non_industrialized	pastoralist	1782	FALSE
Escherichia_coli	0835HD_0218_032_G1	AAC73966	0835HD_0218_032_G1_prokka.faa_KMOAPBJC_00752	KMOAPBJC	macrolide-lincosamide-streptogramin__macB	macrolide-lincosamide-streptogramin	IV	0835HD	tanzania	endesh	datoga	19.8	rural	non_industrialized	pastoralist	752	FALSE
Escherichia_coli	0835HD_0218_032_G1	YP_001726104	0835HD_0218_032_G1_prokka.faa_KMOAPBJC_01114	KMOAPBJC	multidrug__acrB	multidrug	IV	0835HD	tanzania	endesh	datoga	19.8	rural	non_industrialized	pastoralist	1114	FALSE
Escherichia_coli	0835HD_0218_032_G1	NC_002695.1.912965.p01	0835HD_0218_032_G1_prokka.faa_KMOAPBJC_04174	KMOAPBJC	unclassified__sdiA	unclassified	III	0835HD	tanzania	endesh	datoga	19.8	rural	non_industrialized	pastoralist	4174	FALSE
Escherichia_coli	0835HD_0218_032_G1	CAQ86961	0835HD_0218_032_G1_prokka.faa_KMOAPBJC_04452	KMOAPBJC	aminoglycoside__aph(6)-I	aminoglycoside	IV	0835HD	tanzania	endesh	datoga	19.8	rural	non_industrialized	pastoralist	4452	FALSE
Escherichia_coli	0835HD_0218_032_G1	YP_002269113	0835HD_0218_032_G1_prokka.faa_KMOAPBJC_01113	KMOAPBJC	multidrug__acrA	multidrug	IV	0835HD	tanzania	endesh	datoga	19.8	rural	non_industrialized	pastoralist	1113	FALSE
Escherichia_coli	0835HD_0218_032_G1	CP000034.1.gene1340.p01	0835HD_0218_032_G1_prokka.faa_KMOAPBJC_04263	KMOAPBJC	unclassified__cob(I)alamin adenolsyltransferase	unclassified	IV	0835HD	tanzania	endesh	datoga	19.8	rural	non_industrialized	pastoralist	4263	FALSE
Escherichia_coli	0835HD_0218_032_G1	YP_002806354	0835HD_0218_032_G1_prokka.faa_KMOAPBJC_03809	KMOAPBJC	beta-lactam__class C beta-lactamase	beta-lactam	IV	0835HD	tanzania	endesh	datoga	19.8	rural	non_industrialized	pastoralist	3809	FALSE
Escherichia_coli	0835HD_0218_032_G1	A1A9W0	0835HD_0218_032_G1_prokka.faa_KMOAPBJC_02166	KMOAPBJC	multidrug__mdtH	multidrug	III	0835HD	tanzania	endesh	datoga	19.8	rural	non_industrialized	pastoralist	2166	FALSE
Escherichia_coli	0835HD_0218_032_G1	YP_002808057	0835HD_0218_032_G1_prokka.faa_KMOAPBJC_02317	KMOAPBJC	multidrug__emrD	multidrug	III	0835HD	tanzania	endesh	datoga	19.8	rural	non_industrialized	pastoralist	2317	FALSE
Escherichia_coli	0835HD_0218_032_G1	CP000034.1.gene2198.p01	0835HD_0218_032_G1_prokka.faa_KMOAPBJC_04330	KMOAPBJC	multidrug__ompF	multidrug	III	0835HD	tanzania	endesh	datoga	19.8	rural	non_industrialized	pastoralist	4330	FALSE
Escherichia_coli	0835HD_0218_032_G1	NC_002695.1.914736.p01	0835HD_0218_032_G1_prokka.faa_KMOAPBJC_03170	KMOAPBJC	multidrug__emrB	multidrug	IV	0835HD	tanzania	endesh	datoga	19.8	rural	non_industrialized	pastoralist	3170	FALSE
Escherichia_coli	0835HD_0218_032_G1	HQ451074.1.gene4.p01	0835HD_0218_032_G1_prokka.faa_KMOAPBJC_04478	KMOAPBJC	beta-lactam__TEM-1	beta-lactam	IV	0835HD	tanzania	endesh	datoga	19.8	rural	non_industrialized	pastoralist	4478	FALSE
Escherichia_coli	0835HD_0218_032_G1	A7ZKF6	0835HD_0218_032_G1_prokka.faa_KMOAPBJC_02154	KMOAPBJC	multidrug__mdtG	multidrug	IV	0835HD	tanzania	endesh	datoga	19.8	rural	non_industrialized	pastoralist	2154	FALSE
Escherichia_coli	0835HD_0218_032_G1	ZP_02684554	0835HD_0218_032_G1_prokka.faa_KMOAPBJC_03415	KMOAPBJC	multidrug__acrB	multidrug	IV	0835HD	tanzania	endesh	datoga	19.8	rural	non_industrialized	pastoralist	3415	FALSE
Escherichia_coli	0835HD_0218_032_G1	ZP_03029343	0835HD_0218_032_G1_prokka.faa_KMOAPBJC_00515	KMOAPBJC	multidrug__TolC	multidrug	IV	0835HD	tanzania	endesh	datoga	19.8	rural	non_industrialized	pastoralist	515	FALSE
Escherichia_coli	0835HD_0218_032_G1	NC_002695.1.916584.p01	0835HD_0218_032_G1_prokka.faa_KMOAPBJC_03683	KMOAPBJC	multidrug__mdtA	multidrug	IV	0835HD	tanzania	endesh	datoga	19.8	rural	non_industrialized	pastoralist	3683	FALSE
Escherichia_coli	0835HD_0218_032_G1	ZP_03034990	0835HD_0218_032_G1_prokka.faa_KMOAPBJC_00369	KMOAPBJC	multidrug__mdtK	multidrug	III	0835HD	tanzania	endesh	datoga	19.8	rural	non_industrialized	pastoralist	369	FALSE
Escherichia_coli	0835HD_0218_032_G1	CP000034.1.gene4477.p01	0835HD_0218_032_G1_prokka.faa_KMOAPBJC_01783	KMOAPBJC	unclassified__bacterial regulatory protein LuxR	unclassified	IV	0835HD	tanzania	endesh	datoga	19.8	rural	non_industrialized	pastoralist	1783	FALSE
Escherichia_coli	0835HD_0218_032_G1	A1AFX9	0835HD_0218_032_G1_prokka.faa_KMOAPBJC_00494	KMOAPBJC	bacitracin__bacA	bacitracin	III	0835HD	tanzania	endesh	datoga	19.8	rural	non_industrialized	pastoralist	494	FALSE
Escherichia_coli	0835HD_0218_032_G1	NC_002695.1.917702.p01	0835HD_0218_032_G1_prokka.faa_KMOAPBJC_00751	KMOAPBJC	macrolide-lincosamide-streptogramin__macA	macrolide-lincosamide-streptogramin	III	0835HD	tanzania	endesh	datoga	19.8	rural	non_industrialized	pastoralist	751	FALSE
Escherichia_coli	0835HD_0218_032_G1	ACB17952	0835HD_0218_032_G1_prokka.faa_KMOAPBJC_03875	KMOAPBJC	multidrug__mdtE	multidrug	III	0835HD	tanzania	endesh	datoga	19.8	rural	non_industrialized	pastoralist	3875	FALSE
Escherichia_coli	0835HD_0218_032_G1	NC_002695.1.914737.p01	0835HD_0218_032_G1_prokka.faa_KMOAPBJC_03171	KMOAPBJC	multidrug__emrA	multidrug	IV	0835HD	tanzania	endesh	datoga	19.8	rural	non_industrialized	pastoralist	3171	FALSE
Escherichia_coli	0835HD_0218_032_G1	AAC75243	0835HD_0218_032_G1_prokka.faa_KMOAPBJC_01605	KMOAPBJC	multidrug__bicyclomycin-multidrug_efflux_protein_bcr	multidrug	III	0835HD	tanzania	endesh	datoga	19.8	rural	non_industrialized	pastoralist	1605	FALSE
Escherichia_coli	0835HD_0218_032_G1	NC_002695.1.916015.p01	0835HD_0218_032_G1_prokka.faa_KMOAPBJC_03416	KMOAPBJC	multidrug__mexX	multidrug	IV	0835HD	tanzania	endesh	datoga	19.8	rural	non_industrialized	pastoralist	3416	FALSE
Bacteroides_cellulosilyticus	0835HD_0218_032_H1	AAA27431	0835HD_0218_032_H1_prokka.faa_NGPJECNK_05005	NGPJECNK	macrolide-lincosamide-streptogramin__ermF	macrolide-lincosamide-streptogramin	III	0835HD	tanzania	endesh	datoga	19.8	rural	non_industrialized	pastoralist	5005	FALSE
Bacteroides_cellulosilyticus	0835HD_0218_032_H1	Q08425	0835HD_0218_032_H1_prokka.faa_NGPJECNK_00263	NGPJECNK	tetracycline__tetQ	tetracycline	III	0835HD	tanzania	endesh	datoga	19.8	rural	non_industrialized	pastoralist	263	FALSE
Escherichia_coli	0835HD_0218_032_H5	NC_002695.1.917702.p01	0835HD_0218_032_H5_prokka.faa_JGDIMFPF_00899	JGDIMFPF	macrolide-lincosamide-streptogramin__macA	macrolide-lincosamide-streptogramin	III	0835HD	tanzania	endesh	datoga	19.8	rural	non_industrialized	pastoralist	899	FALSE
Escherichia_coli	0835HD_0218_032_H5	CP000034.1.gene1340.p01	0835HD_0218_032_H5_prokka.faa_JGDIMFPF_03708	JGDIMFPF	unclassified__cob(I)alamin adenolsyltransferase	unclassified	IV	0835HD	tanzania	endesh	datoga	19.8	rural	non_industrialized	pastoralist	3708	FALSE
Escherichia_coli	0835HD_0218_032_H5	CAQ86961	0835HD_0218_032_H5_prokka.faa_JGDIMFPF_04510	JGDIMFPF	aminoglycoside__aph(6)-I	aminoglycoside	IV	0835HD	tanzania	endesh	datoga	19.8	rural	non_industrialized	pastoralist	4510	FALSE
Escherichia_coli	0835HD_0218_032_H5	AAC77110	0835HD_0218_032_H5_prokka.faa_JGDIMFPF_02292	JGDIMFPF	beta-lactam__class C beta-lactamase	beta-lactam	IV	0835HD	tanzania	endesh	datoga	19.8	rural	non_industrialized	pastoralist	2292	FALSE
Escherichia_coli	0835HD_0218_032_H5	AAC75243	0835HD_0218_032_H5_prokka.faa_JGDIMFPF_00548	JGDIMFPF	multidrug__bicyclomycin-multidrug_efflux_protein_bcr	multidrug	III	0835HD	tanzania	endesh	datoga	19.8	rural	non_industrialized	pastoralist	548	FALSE
Escherichia_coli	0835HD_0218_032_H5	YP_002808057	0835HD_0218_032_H5_prokka.faa_JGDIMFPF_03351	JGDIMFPF	multidrug__emrD	multidrug	III	0835HD	tanzania	endesh	datoga	19.8	rural	non_industrialized	pastoralist	3351	FALSE
Escherichia_coli	0835HD_0218_032_H5	NC_002695.1.916585.p01	0835HD_0218_032_H5_prokka.faa_JGDIMFPF_00444	JGDIMFPF	multidrug__mdtB	multidrug	IV	0835HD	tanzania	endesh	datoga	19.8	rural	non_industrialized	pastoralist	444	FALSE
Escherichia_coli	0835HD_0218_032_H5	NC_002695.1.914983.p01	0835HD_0218_032_H5_prokka.faa_JGDIMFPF_03441	JGDIMFPF	unclassified__histidine kinase	unclassified	IV	0835HD	tanzania	endesh	datoga	19.8	rural	non_industrialized	pastoralist	3441	FALSE
Escherichia_coli	0835HD_0218_032_H5	ZP_02775049	0835HD_0218_032_H5_prokka.faa_JGDIMFPF_00935	JGDIMFPF	multidrug__mdfA	multidrug	III	0835HD	tanzania	endesh	datoga	19.8	rural	non_industrialized	pastoralist	935	FALSE
Escherichia_coli	0835HD_0218_032_H5	A8A4L2	0835HD_0218_032_H5_prokka.faa_JGDIMFPF_01933	JGDIMFPF	bacitracin__bacA	bacitracin	III	0835HD	tanzania	endesh	datoga	19.8	rural	non_industrialized	pastoralist	1933	FALSE
Escherichia_coli	0835HD_0218_032_H5	NC_002695.1.916588.p01	0835HD_0218_032_H5_prokka.faa_JGDIMFPF_00447	JGDIMFPF	unclassified__histidine kinase	unclassified	IV	0835HD	tanzania	endesh	datoga	19.8	rural	non_industrialized	pastoralist	447	FALSE
Escherichia_coli	0835HD_0218_032_H5	NC_002695.1.915650.p01	0835HD_0218_032_H5_prokka.faa_JGDIMFPF_00722	JGDIMFPF	unclassified__histidine kinase	unclassified	IV	0835HD	tanzania	endesh	datoga	19.8	rural	non_industrialized	pastoralist	722	FALSE
Escherichia_coli	0835HD_0218_032_H5	YP_002269113	0835HD_0218_032_H5_prokka.faa_JGDIMFPF_02172	JGDIMFPF	multidrug__acrA	multidrug	IV	0835HD	tanzania	endesh	datoga	19.8	rural	non_industrialized	pastoralist	2172	FALSE
Escherichia_coli	0835HD_0218_032_H5	ABB77558	0835HD_0218_032_H5_prokka.faa_JGDIMFPF_04574	JGDIMFPF	trimethoprim__dfrA14	trimethoprim	I	0835HD	tanzania	endesh	datoga	19.8	rural	non_industrialized	pastoralist	4574	FALSE
Escherichia_coli	0835HD_0218_032_H5	AAC75315	0835HD_0218_032_H5_prokka.faa_JGDIMFPF_00621	JGDIMFPF	polymyxin__arnA	polymyxin	III	0835HD	tanzania	endesh	datoga	19.8	rural	non_industrialized	pastoralist	621	FALSE
Escherichia_coli	0835HD_0218_032_H5	CP004022.1.gene2827.p01	0835HD_0218_032_H5_prokka.faa_JGDIMFPF_02120	JGDIMFPF	unclassified__cAMP-regulatory protein	unclassified	IV	0835HD	tanzania	endesh	datoga	19.8	rural	non_industrialized	pastoralist	2120	FALSE
Escherichia_coli	0835HD_0218_032_H5	CP000034.1.gene2198.p01	0835HD_0218_032_H5_prokka.faa_JGDIMFPF_00433	JGDIMFPF	multidrug__ompF	multidrug	III	0835HD	tanzania	endesh	datoga	19.8	rural	non_industrialized	pastoralist	433	FALSE
Escherichia_coli	0835HD_0218_032_H5	YP_001969930	0835HD_0218_032_H5_prokka.faa_JGDIMFPF_04512	JGDIMFPF	sulfonamide__sul2	sulfonamide	IV	0835HD	tanzania	endesh	datoga	19.8	rural	non_industrialized	pastoralist	4512	FALSE
Escherichia_coli	0835HD_0218_032_H5	NC_002695.1.916587.p01	0835HD_0218_032_H5_prokka.faa_JGDIMFPF_00446	JGDIMFPF	multidrug__mdtD	multidrug	IV	0835HD	tanzania	endesh	datoga	19.8	rural	non_industrialized	pastoralist	446	FALSE
Escherichia_coli	0835HD_0218_032_H5	NC_002695.1.915747.p01	0835HD_0218_032_H5_prokka.faa_JGDIMFPF_04171	JGDIMFPF	unclassified__DNA-binding transcriptional regulator gadX	unclassified	I	0835HD	tanzania	endesh	datoga	19.8	rural	non_industrialized	pastoralist	4171	FALSE
Escherichia_coli	0835HD_0218_032_H5	CP000034.1.gene3672.p01	0835HD_0218_032_H5_prokka.faa_JGDIMFPF_02074	JGDIMFPF	multidrug__ompR	multidrug	IV	0835HD	tanzania	endesh	datoga	19.8	rural	non_industrialized	pastoralist	2074	FALSE
Escherichia_coli	0835HD_0218_032_H5	YP_001007250	0835HD_0218_032_H5_prokka.faa_JGDIMFPF_02157	JGDIMFPF	fosmidomycin__rosB	fosmidomycin	IV	0835HD	tanzania	endesh	datoga	19.8	rural	non_industrialized	pastoralist	2157	FALSE
Escherichia_coli	0835HD_0218_032_H5	CP000034.1.gene2328.p01	0835HD_0218_032_H5_prokka.faa_JGDIMFPF_00848	JGDIMFPF	multidrug__ompF	multidrug	IV	0835HD	tanzania	endesh	datoga	19.8	rural	non_industrialized	pastoralist	848	FALSE
Escherichia_coli	0835HD_0218_032_H5	CP000034.1.gene4477.p01	0835HD_0218_032_H5_prokka.faa_JGDIMFPF_00721	JGDIMFPF	unclassified__bacterial regulatory protein LuxR	unclassified	IV	0835HD	tanzania	endesh	datoga	19.8	rural	non_industrialized	pastoralist	721	FALSE
Escherichia_coli	0835HD_0218_032_H5	NC_002695.1.912965.p01	0835HD_0218_032_H5_prokka.faa_JGDIMFPF_00354	JGDIMFPF	unclassified__sdiA	unclassified	III	0835HD	tanzania	endesh	datoga	19.8	rural	non_industrialized	pastoralist	354	FALSE
Escherichia_coli	0835HD_0218_032_H5	ZP_03034990	0835HD_0218_032_H5_prokka.faa_JGDIMFPF_00104	JGDIMFPF	multidrug__mdtK	multidrug	III	0835HD	tanzania	endesh	datoga	19.8	rural	non_industrialized	pastoralist	104	FALSE
Escherichia_coli	0835HD_0218_032_H5	P32715	0835HD_0218_032_H5_prokka.faa_JGDIMFPF_02711	JGDIMFPF	multidrug__mdtO	multidrug	III	0835HD	tanzania	endesh	datoga	19.8	rural	non_industrialized	pastoralist	2711	FALSE
Escherichia_coli	0835HD_0218_032_H5	A7ZKF6	0835HD_0218_032_H5_prokka.faa_JGDIMFPF_01714	JGDIMFPF	multidrug__mdtG	multidrug	IV	0835HD	tanzania	endesh	datoga	19.8	rural	non_industrialized	pastoralist	1714	FALSE
Escherichia_coli	0835HD_0218_032_H5	YP_002295271	0835HD_0218_032_H5_prokka.faa_JGDIMFPF_03314	JGDIMFPF	multidrug__mdtL	multidrug	III	0835HD	tanzania	endesh	datoga	19.8	rural	non_industrialized	pastoralist	3314	FALSE
Escherichia_coli	0835HD_0218_032_H5	P32714	0835HD_0218_032_H5_prokka.faa_JGDIMFPF_02710	JGDIMFPF	multidrug__mdtP	multidrug	III	0835HD	tanzania	endesh	datoga	19.8	rural	non_industrialized	pastoralist	2710	FALSE
Escherichia_coli	0835HD_0218_032_H5	YP_001726104	0835HD_0218_032_H5_prokka.faa_JGDIMFPF_02173	JGDIMFPF	multidrug__acrB	multidrug	IV	0835HD	tanzania	endesh	datoga	19.8	rural	non_industrialized	pastoralist	2173	FALSE
Escherichia_coli	0835HD_0218_032_H5	ZP_03029343	0835HD_0218_032_H5_prokka.faa_JGDIMFPF_01953	JGDIMFPF	multidrug__TolC	multidrug	IV	0835HD	tanzania	endesh	datoga	19.8	rural	non_industrialized	pastoralist	1953	FALSE
Escherichia_coli	0835HD_0218_032_H5	NC_002695.1.914736.p01	0835HD_0218_032_H5_prokka.faa_JGDIMFPF_02963	JGDIMFPF	multidrug__emrB	multidrug	IV	0835HD	tanzania	endesh	datoga	19.8	rural	non_industrialized	pastoralist	2963	FALSE
Escherichia_coli	0835HD_0218_032_H5	NC_002695.1.914737.p01	0835HD_0218_032_H5_prokka.faa_JGDIMFPF_02964	JGDIMFPF	multidrug__emrA	multidrug	IV	0835HD	tanzania	endesh	datoga	19.8	rural	non_industrialized	pastoralist	2964	FALSE
Escherichia_coli	0835HD_0218_032_H5	NC_002695.1.916586.p01	0835HD_0218_032_H5_prokka.faa_JGDIMFPF_00445	JGDIMFPF	multidrug__mdtC	multidrug	IV	0835HD	tanzania	endesh	datoga	19.8	rural	non_industrialized	pastoralist	445	FALSE
Escherichia_coli	0835HD_0218_032_H5	ZP_03030716	0835HD_0218_032_H5_prokka.faa_JGDIMFPF_03908	JGDIMFPF	multidrug__mdtM	multidrug	III	0835HD	tanzania	endesh	datoga	19.8	rural	non_industrialized	pastoralist	3908	FALSE
Escherichia_coli	0835HD_0218_032_H5	YP_001726873	0835HD_0218_032_H5_prokka.faa_JGDIMFPF_02712	JGDIMFPF	multidrug__mdtN	multidrug	III	0835HD	tanzania	endesh	datoga	19.8	rural	non_industrialized	pastoralist	2712	FALSE
Escherichia_coli	0835HD_0218_032_H5	AY463797.7.gene28.p01	0835HD_0218_032_H5_prokka.faa_JGDIMFPF_04450	JGDIMFPF	tetracycline__tetA	tetracycline	IV	0835HD	tanzania	endesh	datoga	19.8	rural	non_industrialized	pastoralist	4450	FALSE
Escherichia_coli	0835HD_0218_032_H5	YP_001460310	0835HD_0218_032_H5_prokka.faa_JGDIMFPF_04169	JGDIMFPF	multidrug__mdtF	multidrug	IV	0835HD	tanzania	endesh	datoga	19.8	rural	non_industrialized	pastoralist	4169	FALSE
Escherichia_coli	0835HD_0218_032_H5	NC_002695.1.916584.p01	0835HD_0218_032_H5_prokka.faa_JGDIMFPF_00443	JGDIMFPF	multidrug__mdtA	multidrug	IV	0835HD	tanzania	endesh	datoga	19.8	rural	non_industrialized	pastoralist	443	FALSE
Escherichia_coli	0835HD_0218_032_H5	A1A9W0	0835HD_0218_032_H5_prokka.faa_JGDIMFPF_01726	JGDIMFPF	multidrug__mdtH	multidrug	III	0835HD	tanzania	endesh	datoga	19.8	rural	non_industrialized	pastoralist	1726	FALSE
Escherichia_coli	0835HD_0218_032_H5	AF024602.1.gene5.p01	0835HD_0218_032_H5_prokka.faa_JGDIMFPF_04511	JGDIMFPF	aminoglycoside__aph(3')-I	aminoglycoside	IV	0835HD	tanzania	endesh	datoga	19.8	rural	non_industrialized	pastoralist	4511	FALSE
Escherichia_coli	0835HD_0218_032_H5	NC_002695.1.913113.p01	0835HD_0218_032_H5_prokka.faa_JGDIMFPF_03673	JGDIMFPF	unclassified__DNA-binding_protein_H-NS	unclassified	IV	0835HD	tanzania	endesh	datoga	19.8	rural	non_industrialized	pastoralist	3673	FALSE
Escherichia_coli	0835HD_0218_032_H5	AAC73966	0835HD_0218_032_H5_prokka.faa_JGDIMFPF_00898	JGDIMFPF	macrolide-lincosamide-streptogramin__macB	macrolide-lincosamide-streptogramin	IV	0835HD	tanzania	endesh	datoga	19.8	rural	non_industrialized	pastoralist	898	FALSE
Escherichia_coli	0835HD_0218_032_H5	NC_002695.1.915653.p01	0835HD_0218_032_H5_prokka.faa_JGDIMFPF_00720	JGDIMFPF	multidrug__emrK	multidrug	IV	0835HD	tanzania	endesh	datoga	19.8	rural	non_industrialized	pastoralist	720	FALSE
Escherichia_coli	0835HD_0218_032_H5	HQ451074.1.gene4.p01	0835HD_0218_032_H5_prokka.faa_JGDIMFPF_04508	JGDIMFPF	beta-lactam__TEM-1	beta-lactam	IV	0835HD	tanzania	endesh	datoga	19.8	rural	non_industrialized	pastoralist	4508	FALSE
Escherichia_coli	0835HD_0218_032_H5	A7ZW03	0835HD_0218_032_H5_prokka.faa_JGDIMFPF_01177	JGDIMFPF	kasugamycin__kasugamycin resistance protein ksgA	kasugamycin	IV	0835HD	tanzania	endesh	datoga	19.8	rural	non_industrialized	pastoralist	1177	FALSE
Escherichia_coli	0835HD_0218_032_H5	ACB17952	0835HD_0218_032_H5_prokka.faa_JGDIMFPF_04168	JGDIMFPF	multidrug__mdtE	multidrug	III	0835HD	tanzania	endesh	datoga	19.8	rural	non_industrialized	pastoralist	4168	FALSE
Escherichia_coli	0835HD_0218_032_H5	CP000034.1.gene3834.p01	0835HD_0218_032_H5_prokka.faa_JGDIMFPF_03440	JGDIMFPF	unclassified__transcriptional regulatory protein CpxR cpxR	unclassified	IV	0835HD	tanzania	endesh	datoga	19.8	rural	non_industrialized	pastoralist	3440	FALSE
Bacteroides_caccae	0835HD_0218_032_H8	AAA27431	0835HD_0218_032_H8_prokka.faa_HDIIAIAJ_01023	HDIIAIAJ	macrolide-lincosamide-streptogramin__ermF	macrolide-lincosamide-streptogramin	III	0835HD	tanzania	endesh	datoga	19.8	rural	non_industrialized	pastoralist	1023	FALSE
Bacteroides_caccae	0835HD_0218_032_H8	P70882	0835HD_0218_032_H8_prokka.faa_HDIIAIAJ_01989	HDIIAIAJ	tetracycline__tetQ	tetracycline	III	0835HD	tanzania	endesh	datoga	19.8	rural	non_industrialized	pastoralist	1989	FALSE
Clostridium_citroniae	1325NM_0218_050_A1	ABV82118	1325NM_0218_050_A1_prokka.faa_PEECNKFF_00021	PEECNKFF	tetracycline__tet32	tetracycline	III	1325NM	cameroon	yaounde	beti	33.5	urban	non_industrialized	farmer_to_western	21	FALSE
Parabacteroides_merdae	1325NM_0218_050_A11	Q00937	1325NM_0218_050_A11_prokka.faa_MHJILBOA_03551	MHJILBOA	tetracycline__tetQ	tetracycline	III	1325NM	cameroon	yaounde	beti	33.5	urban	non_industrialized	farmer_to_western	3551	FALSE
Escherichia_coli	1325NM_0218_050_A3	NC_002695.1.916585.p01	1325NM_0218_050_A3_prokka.faa_LIFIACNL_03534	LIFIACNL	multidrug__mdtB	multidrug	IV	1325NM	cameroon	yaounde	beti	33.5	urban	non_industrialized	farmer_to_western	3534	FALSE
Escherichia_coli	1325NM_0218_050_A3	YP_002808057	1325NM_0218_050_A3_prokka.faa_LIFIACNL_01298	LIFIACNL	multidrug__emrD	multidrug	III	1325NM	cameroon	yaounde	beti	33.5	urban	non_industrialized	farmer_to_western	1298	FALSE
Escherichia_coli	1325NM_0218_050_A3	CP004022.1.gene2827.p01	1325NM_0218_050_A3_prokka.faa_LIFIACNL_01958	LIFIACNL	unclassified__cAMP-regulatory protein	unclassified	IV	1325NM	cameroon	yaounde	beti	33.5	urban	non_industrialized	farmer_to_western	1958	FALSE
Escherichia_coli	1325NM_0218_050_A3	NC_002695.1.914983.p01	1325NM_0218_050_A3_prokka.faa_LIFIACNL_00912	LIFIACNL	unclassified__histidine kinase	unclassified	IV	1325NM	cameroon	yaounde	beti	33.5	urban	non_industrialized	farmer_to_western	912	FALSE
Escherichia_coli	1325NM_0218_050_A3	NC_002695.1.914736.p01	1325NM_0218_050_A3_prokka.faa_LIFIACNL_02687	LIFIACNL	multidrug__emrB	multidrug	IV	1325NM	cameroon	yaounde	beti	33.5	urban	non_industrialized	farmer_to_western	2687	FALSE
Escherichia_coli	1325NM_0218_050_A3	P32714	1325NM_0218_050_A3_prokka.faa_LIFIACNL_01142	LIFIACNL	multidrug__mdtP	multidrug	III	1325NM	cameroon	yaounde	beti	33.5	urban	non_industrialized	farmer_to_western	1142	FALSE
Escherichia_coli	1325NM_0218_050_A3	CP000034.1.gene1340.p01	1325NM_0218_050_A3_prokka.faa_LIFIACNL_01331	LIFIACNL	unclassified__cob(I)alamin adenolsyltransferase	unclassified	IV	1325NM	cameroon	yaounde	beti	33.5	urban	non_industrialized	farmer_to_western	1331	FALSE
Escherichia_coli	1325NM_0218_050_A3	NC_002695.1.913113.p01	1325NM_0218_050_A3_prokka.faa_LIFIACNL_02014	LIFIACNL	unclassified__DNA-binding_protein_H-NS	unclassified	IV	1325NM	cameroon	yaounde	beti	33.5	urban	non_industrialized	farmer_to_western	2014	FALSE
Escherichia_coli	1325NM_0218_050_A3	ZP_03034990	1325NM_0218_050_A3_prokka.faa_LIFIACNL_02971	LIFIACNL	multidrug__mdtK	multidrug	III	1325NM	cameroon	yaounde	beti	33.5	urban	non_industrialized	farmer_to_western	2971	FALSE
Escherichia_coli	1325NM_0218_050_A3	NC_002695.1.916584.p01	1325NM_0218_050_A3_prokka.faa_LIFIACNL_03533	LIFIACNL	multidrug__mdtA	multidrug	IV	1325NM	cameroon	yaounde	beti	33.5	urban	non_industrialized	farmer_to_western	3533	FALSE
Escherichia_coli	1325NM_0218_050_A3	P32715	1325NM_0218_050_A3_prokka.faa_LIFIACNL_01141	LIFIACNL	multidrug__mdtO	multidrug	III	1325NM	cameroon	yaounde	beti	33.5	urban	non_industrialized	farmer_to_western	1141	FALSE
Escherichia_coli	1325NM_0218_050_A3	ABG46350	1325NM_0218_050_A3_prokka.faa_LIFIACNL_04366	LIFIACNL	trimethoprim__dfrA1	trimethoprim	I	1325NM	cameroon	yaounde	beti	33.5	urban	non_industrialized	farmer_to_western	4366	FALSE
Escherichia_coli	1325NM_0218_050_A3	YP_001726873	1325NM_0218_050_A3_prokka.faa_LIFIACNL_01140	LIFIACNL	multidrug__mdtN	multidrug	III	1325NM	cameroon	yaounde	beti	33.5	urban	non_industrialized	farmer_to_western	1140	FALSE
Escherichia_coli	1325NM_0218_050_A3	CP000034.1.gene3672.p01	1325NM_0218_050_A3_prokka.faa_LIFIACNL_01912	LIFIACNL	multidrug__ompR	multidrug	IV	1325NM	cameroon	yaounde	beti	33.5	urban	non_industrialized	farmer_to_western	1912	FALSE
Escherichia_coli	1325NM_0218_050_A3	NC_002695.1.916586.p01	1325NM_0218_050_A3_prokka.faa_LIFIACNL_03535	LIFIACNL	multidrug__mdtC	multidrug	IV	1325NM	cameroon	yaounde	beti	33.5	urban	non_industrialized	farmer_to_western	3535	FALSE
Escherichia_coli	1325NM_0218_050_A3	AAC77110	1325NM_0218_050_A3_prokka.faa_LIFIACNL_04110	LIFIACNL	beta-lactam__class C beta-lactamase	beta-lactam	IV	1325NM	cameroon	yaounde	beti	33.5	urban	non_industrialized	farmer_to_western	4110	FALSE
Escherichia_coli	1325NM_0218_050_A3	AAC75243	1325NM_0218_050_A3_prokka.faa_LIFIACNL_03886	LIFIACNL	multidrug__bicyclomycin-multidrug_efflux_protein_bcr	multidrug	III	1325NM	cameroon	yaounde	beti	33.5	urban	non_industrialized	farmer_to_western	3886	FALSE
Escherichia_coli	1325NM_0218_050_A3	YP_001726104	1325NM_0218_050_A3_prokka.faa_LIFIACNL_00216	LIFIACNL	multidrug__acrB	multidrug	IV	1325NM	cameroon	yaounde	beti	33.5	urban	non_industrialized	farmer_to_western	216	FALSE
Escherichia_coli	1325NM_0218_050_A3	A7ZW03	1325NM_0218_050_A3_prokka.faa_LIFIACNL_00035	LIFIACNL	kasugamycin__kasugamycin resistance protein ksgA	kasugamycin	IV	1325NM	cameroon	yaounde	beti	33.5	urban	non_industrialized	farmer_to_western	35	FALSE
Escherichia_coli	1325NM_0218_050_A3	NC_002695.1.915653.p01	1325NM_0218_050_A3_prokka.faa_LIFIACNL_03448	LIFIACNL	multidrug__emrK	multidrug	IV	1325NM	cameroon	yaounde	beti	33.5	urban	non_industrialized	farmer_to_western	3448	FALSE
Escherichia_coli	1325NM_0218_050_A3	NC_002695.1.915650.p01	1325NM_0218_050_A3_prokka.faa_LIFIACNL_03446	LIFIACNL	unclassified__histidine kinase	unclassified	IV	1325NM	cameroon	yaounde	beti	33.5	urban	non_industrialized	farmer_to_western	3446	FALSE
Escherichia_coli	1325NM_0218_050_A3	ACB17952	1325NM_0218_050_A3_prokka.faa_LIFIACNL_01611	LIFIACNL	multidrug__mdtE	multidrug	III	1325NM	cameroon	yaounde	beti	33.5	urban	non_industrialized	farmer_to_western	1611	FALSE
Escherichia_coli	1325NM_0218_050_A3	YP_002295271	1325NM_0218_050_A3_prokka.faa_LIFIACNL_01262	LIFIACNL	multidrug__mdtL	multidrug	III	1325NM	cameroon	yaounde	beti	33.5	urban	non_industrialized	farmer_to_western	1262	FALSE
Escherichia_coli	1325NM_0218_050_A3	NC_002695.1.912965.p01	1325NM_0218_050_A3_prokka.faa_LIFIACNL_01472	LIFIACNL	unclassified__sdiA	unclassified	III	1325NM	cameroon	yaounde	beti	33.5	urban	non_industrialized	farmer_to_western	1472	FALSE
Escherichia_coli	1325NM_0218_050_A3	AY463797.7.gene28.p01	1325NM_0218_050_A3_prokka.faa_LIFIACNL_04762	LIFIACNL	tetracycline__tetA	tetracycline	IV	1325NM	cameroon	yaounde	beti	33.5	urban	non_industrialized	farmer_to_western	4762	FALSE
Escherichia_coli	1325NM_0218_050_A3	A8A4L2	1325NM_0218_050_A3_prokka.faa_LIFIACNL_00545	LIFIACNL	bacitracin__bacA	bacitracin	III	1325NM	cameroon	yaounde	beti	33.5	urban	non_industrialized	farmer_to_western	545	FALSE
Escherichia_coli	1325NM_0218_050_A3	CP000034.1.gene2198.p01	1325NM_0218_050_A3_prokka.faa_LIFIACNL_01732	LIFIACNL	multidrug__ompF	multidrug	III	1325NM	cameroon	yaounde	beti	33.5	urban	non_industrialized	farmer_to_western	1732	FALSE
Escherichia_coli	1325NM_0218_050_A3	NC_002695.1.916588.p01	1325NM_0218_050_A3_prokka.faa_LIFIACNL_03537	LIFIACNL	unclassified__histidine kinase	unclassified	IV	1325NM	cameroon	yaounde	beti	33.5	urban	non_industrialized	farmer_to_western	3537	FALSE
Escherichia_coli	1325NM_0218_050_A3	YP_001969930	1325NM_0218_050_A3_prokka.faa_LIFIACNL_04362	LIFIACNL	sulfonamide__sul2	sulfonamide	IV	1325NM	cameroon	yaounde	beti	33.5	urban	non_industrialized	farmer_to_western	4362	FALSE
Escherichia_coli	1325NM_0218_050_A3	CP000034.1.gene4477.p01	1325NM_0218_050_A3_prokka.faa_LIFIACNL_03447	LIFIACNL	unclassified__bacterial regulatory protein LuxR	unclassified	IV	1325NM	cameroon	yaounde	beti	33.5	urban	non_industrialized	farmer_to_western	3447	FALSE
Escherichia_coli	1325NM_0218_050_A3	ZP_02346647	1325NM_0218_050_A3_prokka.faa_LIFIACNL_00730	LIFIACNL	multidrug__acrB	multidrug	IV	1325NM	cameroon	yaounde	beti	33.5	urban	non_industrialized	farmer_to_western	730	FALSE
Escherichia_coli	1325NM_0218_050_A3	YP_001007250	1325NM_0218_050_A3_prokka.faa_LIFIACNL_00200	LIFIACNL	fosmidomycin__rosB	fosmidomycin	IV	1325NM	cameroon	yaounde	beti	33.5	urban	non_industrialized	farmer_to_western	200	FALSE
Escherichia_coli	1325NM_0218_050_A3	YP_002269113	1325NM_0218_050_A3_prokka.faa_LIFIACNL_00215	LIFIACNL	multidrug__acrA	multidrug	IV	1325NM	cameroon	yaounde	beti	33.5	urban	non_industrialized	farmer_to_western	215	FALSE
Escherichia_coli	1325NM_0218_050_A3	ZP_02775049	1325NM_0218_050_A3_prokka.faa_LIFIACNL_02377	LIFIACNL	multidrug__mdfA	multidrug	III	1325NM	cameroon	yaounde	beti	33.5	urban	non_industrialized	farmer_to_western	2377	FALSE
Escherichia_coli	1325NM_0218_050_A3	YP_001460310	1325NM_0218_050_A3_prokka.faa_LIFIACNL_01610	LIFIACNL	multidrug__mdtF	multidrug	IV	1325NM	cameroon	yaounde	beti	33.5	urban	non_industrialized	farmer_to_western	1610	FALSE
Escherichia_coli	1325NM_0218_050_A3	A1A9W0	1325NM_0218_050_A3_prokka.faa_LIFIACNL_03743	LIFIACNL	multidrug__mdtH	multidrug	III	1325NM	cameroon	yaounde	beti	33.5	urban	non_industrialized	farmer_to_western	3743	FALSE
Escherichia_coli	1325NM_0218_050_A3	YP_001144148	1325NM_0218_050_A3_prokka.faa_LIFIACNL_04367	LIFIACNL	aminoglycoside__aadA	aminoglycoside	IV	1325NM	cameroon	yaounde	beti	33.5	urban	non_industrialized	farmer_to_western	4367	FALSE
Escherichia_coli	1325NM_0218_050_A3	AF024602.1.gene5.p01	1325NM_0218_050_A3_prokka.faa_LIFIACNL_04363	LIFIACNL	aminoglycoside__aph(3')-I	aminoglycoside	IV	1325NM	cameroon	yaounde	beti	33.5	urban	non_industrialized	farmer_to_western	4363	FALSE
Escherichia_coli	1325NM_0218_050_A3	ZP_03030716	1325NM_0218_050_A3_prokka.faa_LIFIACNL_03822	LIFIACNL	multidrug__mdtM	multidrug	III	1325NM	cameroon	yaounde	beti	33.5	urban	non_industrialized	farmer_to_western	3822	FALSE
Escherichia_coli	1325NM_0218_050_A3	A7ZKF6	1325NM_0218_050_A3_prokka.faa_LIFIACNL_03731	LIFIACNL	multidrug__mdtG	multidrug	IV	1325NM	cameroon	yaounde	beti	33.5	urban	non_industrialized	farmer_to_western	3731	FALSE
Escherichia_coli	1325NM_0218_050_A3	NC_002695.1.914737.p01	1325NM_0218_050_A3_prokka.faa_LIFIACNL_02688	LIFIACNL	multidrug__emrA	multidrug	IV	1325NM	cameroon	yaounde	beti	33.5	urban	non_industrialized	farmer_to_western	2688	FALSE
Escherichia_coli	1325NM_0218_050_A3	NC_002695.1.915747.p01	1325NM_0218_050_A3_prokka.faa_LIFIACNL_01608	LIFIACNL	unclassified__DNA-binding transcriptional regulator gadX	unclassified	I	1325NM	cameroon	yaounde	beti	33.5	urban	non_industrialized	farmer_to_western	1608	FALSE
Escherichia_coli	1325NM_0218_050_A3	AAC73966	1325NM_0218_050_A3_prokka.faa_LIFIACNL_02294	LIFIACNL	macrolide-lincosamide-streptogramin__macB	macrolide-lincosamide-streptogramin	IV	1325NM	cameroon	yaounde	beti	33.5	urban	non_industrialized	farmer_to_western	2294	FALSE
Escherichia_coli	1325NM_0218_050_A3	NC_002695.1.916587.p01	1325NM_0218_050_A3_prokka.faa_LIFIACNL_03536	LIFIACNL	multidrug__mdtD	multidrug	IV	1325NM	cameroon	yaounde	beti	33.5	urban	non_industrialized	farmer_to_western	3536	FALSE
Escherichia_coli	1325NM_0218_050_A3	CP000034.1.gene2328.p01	1325NM_0218_050_A3_prokka.faa_LIFIACNL_00426	LIFIACNL	multidrug__ompF	multidrug	IV	1325NM	cameroon	yaounde	beti	33.5	urban	non_industrialized	farmer_to_western	426	FALSE
Escherichia_coli	1325NM_0218_050_A3	AAC75315	1325NM_0218_050_A3_prokka.faa_LIFIACNL_00642	LIFIACNL	polymyxin__arnA	polymyxin	III	1325NM	cameroon	yaounde	beti	33.5	urban	non_industrialized	farmer_to_western	642	FALSE
Escherichia_coli	1325NM_0218_050_A3	CAQ86961	1325NM_0218_050_A3_prokka.faa_LIFIACNL_04364	LIFIACNL	aminoglycoside__aph(6)-I	aminoglycoside	IV	1325NM	cameroon	yaounde	beti	33.5	urban	non_industrialized	farmer_to_western	4364	FALSE
Escherichia_coli	1325NM_0218_050_A3	HQ451074.1.gene4.p01	1325NM_0218_050_A3_prokka.faa_LIFIACNL_04873	LIFIACNL	beta-lactam__TEM-1	beta-lactam	IV	1325NM	cameroon	yaounde	beti	33.5	urban	non_industrialized	farmer_to_western	4873	FALSE
Escherichia_coli	1325NM_0218_050_A3	NC_002695.1.917702.p01	1325NM_0218_050_A3_prokka.faa_LIFIACNL_02295	LIFIACNL	macrolide-lincosamide-streptogramin__macA	macrolide-lincosamide-streptogramin	III	1325NM	cameroon	yaounde	beti	33.5	urban	non_industrialized	farmer_to_western	2295	FALSE
Escherichia_coli	1325NM_0218_050_A3	CP000034.1.gene3834.p01	1325NM_0218_050_A3_prokka.faa_LIFIACNL_00913	LIFIACNL	unclassified__transcriptional regulatory protein CpxR cpxR	unclassified	IV	1325NM	cameroon	yaounde	beti	33.5	urban	non_industrialized	farmer_to_western	913	FALSE
Escherichia_coli	1325NM_0218_050_A3	AF191564.1.gene5.p01	1325NM_0218_050_A3_prokka.faa_LIFIACNL_04369	LIFIACNL	sulfonamide__sul1	sulfonamide	IV	1325NM	cameroon	yaounde	beti	33.5	urban	non_industrialized	farmer_to_western	4369	FALSE
Escherichia_coli	1325NM_0218_050_A3	NC_002695.1.916015.p01	1325NM_0218_050_A3_prokka.faa_LIFIACNL_00731	LIFIACNL	multidrug__mexX	multidrug	IV	1325NM	cameroon	yaounde	beti	33.5	urban	non_industrialized	farmer_to_western	731	FALSE
Escherichia_coli	1325NM_0218_050_A3	ZP_03029343	1325NM_0218_050_A3_prokka.faa_LIFIACNL_00565	LIFIACNL	multidrug__TolC	multidrug	IV	1325NM	cameroon	yaounde	beti	33.5	urban	non_industrialized	farmer_to_western	565	FALSE
Collinsella_sp.15	1325NM_0218_050_B1	ABN80187	1325NM_0218_050_B1_prokka.faa_BFFLMEAO_01383	BFFLMEAO	tetracycline__tetW	tetracycline	III	1325NM	cameroon	yaounde	beti	33.5	urban	non_industrialized	farmer_to_western	1383	FALSE
Phascolarctobacterium_succinatutens	1325NM_0218_050_C10	ZP_04556181	1325NM_0218_050_C10_prokka.faa_FNCDIMBJ_00931	FNCDIMBJ	aminoglycoside__aadE	aminoglycoside	III	1325NM	cameroon	yaounde	beti	33.5	urban	non_industrialized	farmer_to_western	931	FALSE
Phascolarctobacterium_succinatutens	1325NM_0218_050_C10	AAL91930	1325NM_0218_050_C10_prokka.faa_FNCDIMBJ_00144	FNCDIMBJ	macrolide-lincosamide-streptogramin__ermB	macrolide-lincosamide-streptogramin	I	1325NM	cameroon	yaounde	beti	33.5	urban	non_industrialized	farmer_to_western	144	FALSE
Bacteroides_caccae	1325NM_0218_050_C11	BAD46890	1325NM_0218_050_C11_prokka.faa_MAJEHJPK_00587	MAJEHJPK	tetracycline__tetQ	tetracycline	III	1325NM	cameroon	yaounde	beti	33.5	urban	non_industrialized	farmer_to_western	587	FALSE
Bacteroides_caccae	1325NM_0218_050_C11	AF472622.2.gene1.p01	1325NM_0218_050_C11_prokka.faa_MAJEHJPK_03799	MAJEHJPK	beta-lactam__CfxA2	beta-lactam	III	1325NM	cameroon	yaounde	beti	33.5	urban	non_industrialized	farmer_to_western	3799	FALSE
Sutterella_wadsworthensis	1325NM_0218_050_C8	YP_001969930	1325NM_0218_050_C8_prokka.faa_EMHGALEL_01340	EMHGALEL	sulfonamide__sul2	sulfonamide	IV	1325NM	cameroon	yaounde	beti	33.5	urban	non_industrialized	farmer_to_western	1340	FALSE
Sutterella_wadsworthensis	1325NM_0218_050_C8	AY463797.7.gene28.p01	1325NM_0218_050_C8_prokka.faa_EMHGALEL_00470	EMHGALEL	tetracycline__tetA	tetracycline	IV	1325NM	cameroon	yaounde	beti	33.5	urban	non_industrialized	farmer_to_western	470	FALSE
Blautia_wexlerae	1325NM_0218_050_C9	AAV80411	1325NM_0218_050_C9_prokka.faa_MKBGPKFM_03842	MKBGPKFM	tetracycline__tetO	tetracycline	III	1325NM	cameroon	yaounde	beti	33.5	urban	non_industrialized	farmer_to_western	3842	FALSE
Blautia_wexlerae	1325NM_0218_050_C9	ACI02010	1325NM_0218_050_C9_prokka.faa_MKBGPKFM_03843	MKBGPKFM	tetracycline__tet40	tetracycline	III	1325NM	cameroon	yaounde	beti	33.5	urban	non_industrialized	farmer_to_western	3843	FALSE
Bacteroides_thetaiotaomicron	1325NM_0218_050_D12	Z21523.gene.p01	1325NM_0218_050_D12_prokka.faa_CEAGJDGG_02604	CEAGJDGG	tetracycline__tetQ	tetracycline	III	1325NM	cameroon	yaounde	beti	33.5	urban	non_industrialized	farmer_to_western	2604	FALSE
Bacteroides_thetaiotaomicron	1325NM_0218_050_D12	AAA27431	1325NM_0218_050_D12_prokka.faa_CEAGJDGG_05178	CEAGJDGG	macrolide-lincosamide-streptogramin__ermF	macrolide-lincosamide-streptogramin	III	1325NM	cameroon	yaounde	beti	33.5	urban	non_industrialized	farmer_to_western	5178	FALSE
Bacteroides_thetaiotaomicron	1325NM_0218_050_D12	CAC47932	1325NM_0218_050_D12_prokka.faa_CEAGJDGG_05141	CEAGJDGG	tetracycline__tetX	tetracycline	IV	1325NM	cameroon	yaounde	beti	33.5	urban	non_industrialized	farmer_to_western	5141	FALSE
Bacteroides_uniformis	1325NM_0218_050_D4	P30898	1325NM_0218_050_D4_prokka.faa_OOPOLMJI_00184	OOPOLMJI	beta-lactam__class A beta-lactamase	beta-lactam	III	1325NM	cameroon	yaounde	beti	33.5	urban	non_industrialized	farmer_to_western	184	FALSE
Bacteroides_uniformis	1325NM_0218_050_D4	AF118110.1.gene1.p01	1325NM_0218_050_D4_prokka.faa_OOPOLMJI_00678	OOPOLMJI	beta-lactam__CfxA2	beta-lactam	III	1325NM	cameroon	yaounde	beti	33.5	urban	non_industrialized	farmer_to_western	678	FALSE
Bacteroides_uniformis	1325NM_0218_050_D4	YP_001969930	1325NM_0218_050_D4_prokka.faa_OOPOLMJI_04301	OOPOLMJI	sulfonamide__sul2	sulfonamide	IV	1325NM	cameroon	yaounde	beti	33.5	urban	non_industrialized	farmer_to_western	4301	FALSE
Bacteroides_uniformis	1325NM_0218_050_D4	ZP_04557016	1325NM_0218_050_D4_prokka.faa_OOPOLMJI_04156	OOPOLMJI	tetracycline__tetQ	tetracycline	III	1325NM	cameroon	yaounde	beti	33.5	urban	non_industrialized	farmer_to_western	4156	FALSE
Escherichia_coli	1325NM_0218_050_D6	CP000034.1.gene3834.p01	1325NM_0218_050_D6_prokka.faa_DPJOAAPH_00778	DPJOAAPH	unclassified__transcriptional regulatory protein CpxR cpxR	unclassified	IV	1325NM	cameroon	yaounde	beti	33.5	urban	non_industrialized	farmer_to_western	778	FALSE
Escherichia_coli	1325NM_0218_050_D6	A7ZKF6	1325NM_0218_050_D6_prokka.faa_DPJOAAPH_03640	DPJOAAPH	multidrug__mdtG	multidrug	IV	1325NM	cameroon	yaounde	beti	33.5	urban	non_industrialized	farmer_to_western	3640	FALSE
Escherichia_coli	1325NM_0218_050_D6	NC_002695.1.915747.p01	1325NM_0218_050_D6_prokka.faa_DPJOAAPH_03434	DPJOAAPH	unclassified__DNA-binding transcriptional regulator gadX	unclassified	I	1325NM	cameroon	yaounde	beti	33.5	urban	non_industrialized	farmer_to_western	3434	FALSE
Escherichia_coli	1325NM_0218_050_D6	A8A4L2	1325NM_0218_050_D6_prokka.faa_DPJOAAPH_00396	DPJOAAPH	bacitracin__bacA	bacitracin	III	1325NM	cameroon	yaounde	beti	33.5	urban	non_industrialized	farmer_to_western	396	FALSE
Escherichia_coli	1325NM_0218_050_D6	CP000034.1.gene3672.p01	1325NM_0218_050_D6_prokka.faa_DPJOAAPH_01775	DPJOAAPH	multidrug__ompR	multidrug	IV	1325NM	cameroon	yaounde	beti	33.5	urban	non_industrialized	farmer_to_western	1775	FALSE
Escherichia_coli	1325NM_0218_050_D6	YP_001144148	1325NM_0218_050_D6_prokka.faa_DPJOAAPH_04409	DPJOAAPH	aminoglycoside__aadA	aminoglycoside	IV	1325NM	cameroon	yaounde	beti	33.5	urban	non_industrialized	farmer_to_western	4409	FALSE
Escherichia_coli	1325NM_0218_050_D6	CP004022.1.gene2827.p01	1325NM_0218_050_D6_prokka.faa_DPJOAAPH_01821	DPJOAAPH	unclassified__cAMP-regulatory protein	unclassified	IV	1325NM	cameroon	yaounde	beti	33.5	urban	non_industrialized	farmer_to_western	1821	FALSE
Escherichia_coli	1325NM_0218_050_D6	NC_002695.1.912965.p01	1325NM_0218_050_D6_prokka.faa_DPJOAAPH_01365	DPJOAAPH	unclassified__sdiA	unclassified	III	1325NM	cameroon	yaounde	beti	33.5	urban	non_industrialized	farmer_to_western	1365	FALSE
Escherichia_coli	1325NM_0218_050_D6	ACB17952	1325NM_0218_050_D6_prokka.faa_DPJOAAPH_03437	DPJOAAPH	multidrug__mdtE	multidrug	III	1325NM	cameroon	yaounde	beti	33.5	urban	non_industrialized	farmer_to_western	3437	FALSE
Escherichia_coli	1325NM_0218_050_D6	AAC73966	1325NM_0218_050_D6_prokka.faa_DPJOAAPH_02158	DPJOAAPH	macrolide-lincosamide-streptogramin__macB	macrolide-lincosamide-streptogramin	IV	1325NM	cameroon	yaounde	beti	33.5	urban	non_industrialized	farmer_to_western	2158	FALSE
Escherichia_coli	1325NM_0218_050_D6	NC_002695.1.917702.p01	1325NM_0218_050_D6_prokka.faa_DPJOAAPH_02159	DPJOAAPH	macrolide-lincosamide-streptogramin__macA	macrolide-lincosamide-streptogramin	III	1325NM	cameroon	yaounde	beti	33.5	urban	non_industrialized	farmer_to_western	2159	FALSE
Escherichia_coli	1325NM_0218_050_D6	YP_001726104	1325NM_0218_050_D6_prokka.faa_DPJOAAPH_00484	DPJOAAPH	multidrug__acrB	multidrug	IV	1325NM	cameroon	yaounde	beti	33.5	urban	non_industrialized	farmer_to_western	484	FALSE
Escherichia_coli	1325NM_0218_050_D6	YP_002295271	1325NM_0218_050_D6_prokka.faa_DPJOAAPH_01149	DPJOAAPH	multidrug__mdtL	multidrug	III	1325NM	cameroon	yaounde	beti	33.5	urban	non_industrialized	farmer_to_western	1149	FALSE
Escherichia_coli	1325NM_0218_050_D6	AAC77110	1325NM_0218_050_D6_prokka.faa_DPJOAAPH_04210	DPJOAAPH	beta-lactam__class C beta-lactamase	beta-lactam	IV	1325NM	cameroon	yaounde	beti	33.5	urban	non_industrialized	farmer_to_western	4210	FALSE
Escherichia_coli	1325NM_0218_050_D6	HQ451074.1.gene4.p01	1325NM_0218_050_D6_prokka.faa_DPJOAAPH_04900	DPJOAAPH	beta-lactam__TEM-1	beta-lactam	IV	1325NM	cameroon	yaounde	beti	33.5	urban	non_industrialized	farmer_to_western	4900	FALSE
Escherichia_coli	1325NM_0218_050_D6	NC_002695.1.914736.p01	1325NM_0218_050_D6_prokka.faa_DPJOAAPH_02593	DPJOAAPH	multidrug__emrB	multidrug	IV	1325NM	cameroon	yaounde	beti	33.5	urban	non_industrialized	farmer_to_western	2593	FALSE
Escherichia_coli	1325NM_0218_050_D6	P32715	1325NM_0218_050_D6_prokka.faa_DPJOAAPH_00892	DPJOAAPH	multidrug__mdtO	multidrug	III	1325NM	cameroon	yaounde	beti	33.5	urban	non_industrialized	farmer_to_western	892	FALSE
Escherichia_coli	1325NM_0218_050_D6	NC_002695.1.916587.p01	1325NM_0218_050_D6_prokka.faa_DPJOAAPH_03471	DPJOAAPH	multidrug__mdtD	multidrug	IV	1325NM	cameroon	yaounde	beti	33.5	urban	non_industrialized	farmer_to_western	3471	FALSE
Escherichia_coli	1325NM_0218_050_D6	ZP_03030716	1325NM_0218_050_D6_prokka.faa_DPJOAAPH_03732	DPJOAAPH	multidrug__mdtM	multidrug	III	1325NM	cameroon	yaounde	beti	33.5	urban	non_industrialized	farmer_to_western	3732	FALSE
Escherichia_coli	1325NM_0218_050_D6	YP_001007250	1325NM_0218_050_D6_prokka.faa_DPJOAAPH_00468	DPJOAAPH	fosmidomycin__rosB	fosmidomycin	IV	1325NM	cameroon	yaounde	beti	33.5	urban	non_industrialized	farmer_to_western	468	FALSE
Escherichia_coli	1325NM_0218_050_D6	CAQ86961	1325NM_0218_050_D6_prokka.faa_DPJOAAPH_04406	DPJOAAPH	aminoglycoside__aph(6)-I	aminoglycoside	IV	1325NM	cameroon	yaounde	beti	33.5	urban	non_industrialized	farmer_to_western	4406	FALSE
Escherichia_coli	1325NM_0218_050_D6	YP_001726873	1325NM_0218_050_D6_prokka.faa_DPJOAAPH_00891	DPJOAAPH	multidrug__mdtN	multidrug	III	1325NM	cameroon	yaounde	beti	33.5	urban	non_industrialized	farmer_to_western	891	FALSE
Escherichia_coli	1325NM_0218_050_D6	YP_001969930	1325NM_0218_050_D6_prokka.faa_DPJOAAPH_04404	DPJOAAPH	sulfonamide__sul2	sulfonamide	IV	1325NM	cameroon	yaounde	beti	33.5	urban	non_industrialized	farmer_to_western	4404	FALSE
Escherichia_coli	1325NM_0218_050_D6	A1A9W0	1325NM_0218_050_D6_prokka.faa_DPJOAAPH_03652	DPJOAAPH	multidrug__mdtH	multidrug	III	1325NM	cameroon	yaounde	beti	33.5	urban	non_industrialized	farmer_to_western	3652	FALSE
Escherichia_coli	1325NM_0218_050_D6	NC_002695.1.916586.p01	1325NM_0218_050_D6_prokka.faa_DPJOAAPH_03470	DPJOAAPH	multidrug__mdtC	multidrug	IV	1325NM	cameroon	yaounde	beti	33.5	urban	non_industrialized	farmer_to_western	3470	FALSE
Escherichia_coli	1325NM_0218_050_D6	ZP_02775049	1325NM_0218_050_D6_prokka.faa_DPJOAAPH_02241	DPJOAAPH	multidrug__mdfA	multidrug	III	1325NM	cameroon	yaounde	beti	33.5	urban	non_industrialized	farmer_to_western	2241	FALSE
Escherichia_coli	1325NM_0218_050_D6	AAC75315	1325NM_0218_050_D6_prokka.faa_DPJOAAPH_00641	DPJOAAPH	polymyxin__arnA	polymyxin	III	1325NM	cameroon	yaounde	beti	33.5	urban	non_industrialized	farmer_to_western	641	FALSE
Escherichia_coli	1325NM_0218_050_D6	NC_002695.1.915650.p01	1325NM_0218_050_D6_prokka.faa_DPJOAAPH_04158	DPJOAAPH	unclassified__histidine kinase	unclassified	IV	1325NM	cameroon	yaounde	beti	33.5	urban	non_industrialized	farmer_to_western	4158	FALSE
Escherichia_coli	1325NM_0218_050_D6	NC_002695.1.916585.p01	1325NM_0218_050_D6_prokka.faa_DPJOAAPH_03469	DPJOAAPH	multidrug__mdtB	multidrug	IV	1325NM	cameroon	yaounde	beti	33.5	urban	non_industrialized	farmer_to_western	3469	FALSE
Escherichia_coli	1325NM_0218_050_D6	AY463797.7.gene28.p01	1325NM_0218_050_D6_prokka.faa_DPJOAAPH_04779	DPJOAAPH	tetracycline__tetA	tetracycline	IV	1325NM	cameroon	yaounde	beti	33.5	urban	non_industrialized	farmer_to_western	4779	FALSE
Escherichia_coli	1325NM_0218_050_D6	A7ZW03	1325NM_0218_050_D6_prokka.faa_DPJOAAPH_00147	DPJOAAPH	kasugamycin__kasugamycin resistance protein ksgA	kasugamycin	IV	1325NM	cameroon	yaounde	beti	33.5	urban	non_industrialized	farmer_to_western	147	FALSE
Escherichia_coli	1325NM_0218_050_D6	NC_002695.1.916588.p01	1325NM_0218_050_D6_prokka.faa_DPJOAAPH_03472	DPJOAAPH	unclassified__histidine kinase	unclassified	IV	1325NM	cameroon	yaounde	beti	33.5	urban	non_industrialized	farmer_to_western	3472	FALSE
Escherichia_coli	1325NM_0218_050_D6	AF024602.1.gene5.p01	1325NM_0218_050_D6_prokka.faa_DPJOAAPH_04405	DPJOAAPH	aminoglycoside__aph(3')-I	aminoglycoside	IV	1325NM	cameroon	yaounde	beti	33.5	urban	non_industrialized	farmer_to_western	4405	FALSE
Escherichia_coli	1325NM_0218_050_D6	CP000034.1.gene4477.p01	1325NM_0218_050_D6_prokka.faa_DPJOAAPH_04159	DPJOAAPH	unclassified__bacterial regulatory protein LuxR	unclassified	IV	1325NM	cameroon	yaounde	beti	33.5	urban	non_industrialized	farmer_to_western	4159	FALSE
Escherichia_coli	1325NM_0218_050_D6	NC_002695.1.916015.p01	1325NM_0218_050_D6_prokka.faa_DPJOAAPH_00977	DPJOAAPH	multidrug__mexX	multidrug	IV	1325NM	cameroon	yaounde	beti	33.5	urban	non_industrialized	farmer_to_western	977	FALSE
Escherichia_coli	1325NM_0218_050_D6	YP_001460310	1325NM_0218_050_D6_prokka.faa_DPJOAAPH_03436	DPJOAAPH	multidrug__mdtF	multidrug	IV	1325NM	cameroon	yaounde	beti	33.5	urban	non_industrialized	farmer_to_western	3436	FALSE
Escherichia_coli	1325NM_0218_050_D6	NC_002695.1.914983.p01	1325NM_0218_050_D6_prokka.faa_DPJOAAPH_00777	DPJOAAPH	unclassified__histidine kinase	unclassified	IV	1325NM	cameroon	yaounde	beti	33.5	urban	non_industrialized	farmer_to_western	777	FALSE
Escherichia_coli	1325NM_0218_050_D6	AF191564.1.gene5.p01	1325NM_0218_050_D6_prokka.faa_DPJOAAPH_04411	DPJOAAPH	sulfonamide__sul1	sulfonamide	IV	1325NM	cameroon	yaounde	beti	33.5	urban	non_industrialized	farmer_to_western	4411	FALSE
Escherichia_coli	1325NM_0218_050_D6	NC_002695.1.916584.p01	1325NM_0218_050_D6_prokka.faa_DPJOAAPH_03468	DPJOAAPH	multidrug__mdtA	multidrug	IV	1325NM	cameroon	yaounde	beti	33.5	urban	non_industrialized	farmer_to_western	3468	FALSE
Escherichia_coli	1325NM_0218_050_D6	AAC75243	1325NM_0218_050_D6_prokka.faa_DPJOAAPH_03806	DPJOAAPH	multidrug__bicyclomycin-multidrug_efflux_protein_bcr	multidrug	III	1325NM	cameroon	yaounde	beti	33.5	urban	non_industrialized	farmer_to_western	3806	FALSE
Escherichia_coli	1325NM_0218_050_D6	YP_002269113	1325NM_0218_050_D6_prokka.faa_DPJOAAPH_00483	DPJOAAPH	multidrug__acrA	multidrug	IV	1325NM	cameroon	yaounde	beti	33.5	urban	non_industrialized	farmer_to_western	483	FALSE
Escherichia_coli	1325NM_0218_050_D6	NC_002695.1.913113.p01	1325NM_0218_050_D6_prokka.faa_DPJOAAPH_01878	DPJOAAPH	unclassified__DNA-binding_protein_H-NS	unclassified	IV	1325NM	cameroon	yaounde	beti	33.5	urban	non_industrialized	farmer_to_western	1878	FALSE
Escherichia_coli	1325NM_0218_050_D6	YP_002808057	1325NM_0218_050_D6_prokka.faa_DPJOAAPH_01185	DPJOAAPH	multidrug__emrD	multidrug	III	1325NM	cameroon	yaounde	beti	33.5	urban	non_industrialized	farmer_to_western	1185	FALSE
Escherichia_coli	1325NM_0218_050_D6	NC_002695.1.914737.p01	1325NM_0218_050_D6_prokka.faa_DPJOAAPH_02594	DPJOAAPH	multidrug__emrA	multidrug	IV	1325NM	cameroon	yaounde	beti	33.5	urban	non_industrialized	farmer_to_western	2594	FALSE
Escherichia_coli	1325NM_0218_050_D6	CP000034.1.gene2328.p01	1325NM_0218_050_D6_prokka.faa_DPJOAAPH_00278	DPJOAAPH	multidrug__ompF	multidrug	IV	1325NM	cameroon	yaounde	beti	33.5	urban	non_industrialized	farmer_to_western	278	FALSE
Escherichia_coli	1325NM_0218_050_D6	ABG46350	1325NM_0218_050_D6_prokka.faa_DPJOAAPH_04408	DPJOAAPH	trimethoprim__dfrA1	trimethoprim	I	1325NM	cameroon	yaounde	beti	33.5	urban	non_industrialized	farmer_to_western	4408	FALSE
Escherichia_coli	1325NM_0218_050_D6	ZP_03029343	1325NM_0218_050_D6_prokka.faa_DPJOAAPH_00416	DPJOAAPH	multidrug__TolC	multidrug	IV	1325NM	cameroon	yaounde	beti	33.5	urban	non_industrialized	farmer_to_western	416	FALSE
Escherichia_coli	1325NM_0218_050_D6	CP000034.1.gene2198.p01	1325NM_0218_050_D6_prokka.faa_DPJOAAPH_01596	DPJOAAPH	multidrug__ompF	multidrug	III	1325NM	cameroon	yaounde	beti	33.5	urban	non_industrialized	farmer_to_western	1596	FALSE
Escherichia_coli	1325NM_0218_050_D6	CP000034.1.gene1340.p01	1325NM_0218_050_D6_prokka.faa_DPJOAAPH_01218	DPJOAAPH	unclassified__cob(I)alamin adenolsyltransferase	unclassified	IV	1325NM	cameroon	yaounde	beti	33.5	urban	non_industrialized	farmer_to_western	1218	FALSE
Escherichia_coli	1325NM_0218_050_D6	P32714	1325NM_0218_050_D6_prokka.faa_DPJOAAPH_00893	DPJOAAPH	multidrug__mdtP	multidrug	III	1325NM	cameroon	yaounde	beti	33.5	urban	non_industrialized	farmer_to_western	893	FALSE
Escherichia_coli	1325NM_0218_050_D6	NC_002695.1.915653.p01	1325NM_0218_050_D6_prokka.faa_DPJOAAPH_04160	DPJOAAPH	multidrug__emrK	multidrug	IV	1325NM	cameroon	yaounde	beti	33.5	urban	non_industrialized	farmer_to_western	4160	FALSE
Escherichia_coli	1325NM_0218_050_D6	ZP_03034990	1325NM_0218_050_D6_prokka.faa_DPJOAAPH_03779	DPJOAAPH	multidrug__mdtK	multidrug	III	1325NM	cameroon	yaounde	beti	33.5	urban	non_industrialized	farmer_to_western	3779	FALSE
Escherichia_coli	1325NM_0218_050_D6	ZP_02346647	1325NM_0218_050_D6_prokka.faa_DPJOAAPH_00976	DPJOAAPH	multidrug__acrB	multidrug	IV	1325NM	cameroon	yaounde	beti	33.5	urban	non_industrialized	farmer_to_western	976	FALSE
Bacteroides_finegoldii	1325NM_0218_050_D7	AAA27431	1325NM_0218_050_D7_prokka.faa_EDEGFAGB_01940	EDEGFAGB	macrolide-lincosamide-streptogramin__ermF	macrolide-lincosamide-streptogramin	III	1325NM	cameroon	yaounde	beti	33.5	urban	non_industrialized	farmer_to_western	1940	FALSE
Bacteroides_finegoldii	1325NM_0218_050_D7	P70882	1325NM_0218_050_D7_prokka.faa_EDEGFAGB_01919	EDEGFAGB	tetracycline__tetQ	tetracycline	III	1325NM	cameroon	yaounde	beti	33.5	urban	non_industrialized	farmer_to_western	1919	FALSE
Bacteroides_finegoldii	1325NM_0218_050_D7	YP_001969930	1325NM_0218_050_D7_prokka.faa_EDEGFAGB_03581	EDEGFAGB	sulfonamide__sul2	sulfonamide	IV	1325NM	cameroon	yaounde	beti	33.5	urban	non_industrialized	farmer_to_western	3581	FALSE
Bacteroides_finegoldii	1325NM_0218_050_D7	AF472622.2.gene1.p01	1325NM_0218_050_D7_prokka.faa_EDEGFAGB_03501	EDEGFAGB	beta-lactam__CfxA2	beta-lactam	III	1325NM	cameroon	yaounde	beti	33.5	urban	non_industrialized	farmer_to_western	3501	FALSE
Blautia_sp.5	1325NM_0218_050_E12	CAP58293	1325NM_0218_050_E12_prokka.faa_BBDEGPIO_03091	BBDEGPIO	tetracycline__tet40	tetracycline	III	1325NM	cameroon	yaounde	beti	33.5	urban	non_industrialized	farmer_to_western	3091	FALSE
Bacteroides_dorei	1325NM_0218_050_E4	Q08425	1325NM_0218_050_E4_prokka.faa_GLKCEBDO_04109	GLKCEBDO	tetracycline__tetQ	tetracycline	III	1325NM	cameroon	yaounde	beti	33.5	urban	non_industrialized	farmer_to_western	4109	FALSE
Clostridium_sp.2	1325NM_0218_050_E7	CAP58293	1325NM_0218_050_E7_prokka.faa_DHOALNBH_02654	DHOALNBH	tetracycline__tet40	tetracycline	III	1325NM	cameroon	yaounde	beti	33.5	urban	non_industrialized	farmer_to_western	2654	FALSE
Clostridium_sp.2	1325NM_0218_050_E7	ZP_03923764	1325NM_0218_050_E7_prokka.faa_DHOALNBH_02653	DHOALNBH	tetracycline__tetO	tetracycline	II	1325NM	cameroon	yaounde	beti	33.5	urban	non_industrialized	farmer_to_western	2653	FALSE
Tyzzerella_nexilis	1325NM_0218_050_E8	AAL91930	1325NM_0218_050_E8_prokka.faa_PPHDIAPJ_00942	PPHDIAPJ	macrolide-lincosamide-streptogramin__ermB	macrolide-lincosamide-streptogramin	I	1325NM	cameroon	yaounde	beti	33.5	urban	non_industrialized	farmer_to_western	942	FALSE
Tyzzerella_nexilis	1325NM_0218_050_E8	AY712687.1.gene1.p01	1325NM_0218_050_E8_prokka.faa_PPHDIAPJ_00938	PPHDIAPJ	aminoglycoside__aad(6)	aminoglycoside	III	1325NM	cameroon	yaounde	beti	33.5	urban	non_industrialized	farmer_to_western	938	FALSE
Tyzzerella_nexilis	1325NM_0218_050_E8	CAA67773	1325NM_0218_050_E8_prokka.faa_PPHDIAPJ_00936	PPHDIAPJ	aminoglycoside__aph(3')-III	aminoglycoside	I	1325NM	cameroon	yaounde	beti	33.5	urban	non_industrialized	farmer_to_western	936	FALSE
Bacteroides_fragilis	1325NM_0218_050_E9	AAA27431	1325NM_0218_050_E9_prokka.faa_MNMKNLAF_03639	MNMKNLAF	macrolide-lincosamide-streptogramin__ermF	macrolide-lincosamide-streptogramin	III	1325NM	cameroon	yaounde	beti	33.5	urban	non_industrialized	farmer_to_western	3639	FALSE
Bacteroides_fragilis	1325NM_0218_050_E9	AF118110.1.gene1.p01	1325NM_0218_050_E9_prokka.faa_MNMKNLAF_04161	MNMKNLAF	beta-lactam__CfxA2	beta-lactam	III	1325NM	cameroon	yaounde	beti	33.5	urban	non_industrialized	farmer_to_western	4161	FALSE
Bacteroides_fragilis	1325NM_0218_050_E9	BAD46890	1325NM_0218_050_E9_prokka.faa_MNMKNLAF_03424	MNMKNLAF	tetracycline__tetQ	tetracycline	III	1325NM	cameroon	yaounde	beti	33.5	urban	non_industrialized	farmer_to_western	3424	FALSE
Bacteroides_fragilis	1325NM_0218_050_E9	AAA21532	1325NM_0218_050_E9_prokka.faa_MNMKNLAF_02820	MNMKNLAF	beta-lactam__class A beta-lactamase	beta-lactam	III	1325NM	cameroon	yaounde	beti	33.5	urban	non_industrialized	farmer_to_western	2820	FALSE
Unknown_genus_2	1325NM_0218_050_F1	ZP_03923764	1325NM_0218_050_F1_prokka.faa_OIKIFAAD_04521	OIKIFAAD	tetracycline__tetO	tetracycline	II	1325NM	cameroon	yaounde	beti	33.5	urban	non_industrialized	farmer_to_western	4521	FALSE
Parabacteroides_distasonis	1325NM_0218_050_F12	AAA27431	1325NM_0218_050_F12_prokka.faa_BKJPGNJF_02864	BKJPGNJF	macrolide-lincosamide-streptogramin__ermF	macrolide-lincosamide-streptogramin	III	1325NM	cameroon	yaounde	beti	33.5	urban	non_industrialized	farmer_to_western	2864	FALSE
Parabacteroides_distasonis	1325NM_0218_050_F12	P70882	1325NM_0218_050_F12_prokka.faa_BKJPGNJF_03188	BKJPGNJF	tetracycline__tetQ	tetracycline	III	1325NM	cameroon	yaounde	beti	33.5	urban	non_industrialized	farmer_to_western	3188	FALSE
Odoribacter_splanchnicus	1325NM_0218_050_F3	BAD46890	1325NM_0218_050_F3_prokka.faa_MCCGANBN_03704	MCCGANBN	tetracycline__tetQ	tetracycline	III	1325NM	cameroon	yaounde	beti	33.5	urban	non_industrialized	farmer_to_western	3704	FALSE
Bacteroides_uniformis	1325NM_0218_050_F5	P30898	1325NM_0218_050_F5_prokka.faa_GDABOIBJ_01014	GDABOIBJ	beta-lactam__class A beta-lactamase	beta-lactam	III	1325NM	cameroon	yaounde	beti	33.5	urban	non_industrialized	farmer_to_western	1014	FALSE
Bacteroides_uniformis	1325NM_0218_050_F5	P70882	1325NM_0218_050_F5_prokka.faa_GDABOIBJ_02938	GDABOIBJ	tetracycline__tetQ	tetracycline	III	1325NM	cameroon	yaounde	beti	33.5	urban	non_industrialized	farmer_to_western	2938	FALSE
Bacteroides_uniformis	1325NM_0218_050_F5	AF118110.1.gene1.p01	1325NM_0218_050_F5_prokka.faa_GDABOIBJ_03722	GDABOIBJ	beta-lactam__CfxA2	beta-lactam	III	1325NM	cameroon	yaounde	beti	33.5	urban	non_industrialized	farmer_to_western	3722	FALSE
Dorea_formicigenerans	1325NM_0218_050_F7	ZP_03923764	1325NM_0218_050_F7_prokka.faa_IGDCDFNK_02799	IGDCDFNK	tetracycline__tetO	tetracycline	II	1325NM	cameroon	yaounde	beti	33.5	urban	non_industrialized	farmer_to_western	2799	FALSE
Escherichia_coli	1325NM_0218_050_H10	YP_001740011	1325NM_0218_050_H10_prokka.faa_DMGKLLGI_04377	DMGKLLGI	aminoglycoside__aph(6)-I	aminoglycoside	IV	1325NM	cameroon	yaounde	beti	33.5	urban	non_industrialized	farmer_to_western	4377	FALSE
Escherichia_coli	1325NM_0218_050_H10	ZP_02684554	1325NM_0218_050_H10_prokka.faa_DMGKLLGI_02863	DMGKLLGI	multidrug__acrB	multidrug	IV	1325NM	cameroon	yaounde	beti	33.5	urban	non_industrialized	farmer_to_western	2863	FALSE
Escherichia_coli	1325NM_0218_050_H10	NC_002695.1.915650.p01	1325NM_0218_050_H10_prokka.faa_DMGKLLGI_00463	DMGKLLGI	unclassified__histidine kinase	unclassified	IV	1325NM	cameroon	yaounde	beti	33.5	urban	non_industrialized	farmer_to_western	463	FALSE
Escherichia_coli	1325NM_0218_050_H10	P32714	1325NM_0218_050_H10_prokka.faa_DMGKLLGI_01940	DMGKLLGI	multidrug__mdtP	multidrug	III	1325NM	cameroon	yaounde	beti	33.5	urban	non_industrialized	farmer_to_western	1940	FALSE
Escherichia_coli	1325NM_0218_050_H10	ABF67771	1325NM_0218_050_H10_prokka.faa_DMGKLLGI_04313	DMGKLLGI	aminoglycoside__aadA	aminoglycoside	IV	1325NM	cameroon	yaounde	beti	33.5	urban	non_industrialized	farmer_to_western	4313	FALSE
Escherichia_coli	1325NM_0218_050_H10	NC_002695.1.912965.p01	1325NM_0218_050_H10_prokka.faa_DMGKLLGI_02118	DMGKLLGI	unclassified__sdiA	unclassified	III	1325NM	cameroon	yaounde	beti	33.5	urban	non_industrialized	farmer_to_western	2118	FALSE
Escherichia_coli	1325NM_0218_050_H10	YP_002295271	1325NM_0218_050_H10_prokka.faa_DMGKLLGI_04288	DMGKLLGI	multidrug__mdtL	multidrug	III	1325NM	cameroon	yaounde	beti	33.5	urban	non_industrialized	farmer_to_western	4288	FALSE
Escherichia_coli	1325NM_0218_050_H10	AAC75243	1325NM_0218_050_H10_prokka.faa_DMGKLLGI_02500	DMGKLLGI	multidrug__bicyclomycin-multidrug_efflux_protein_bcr	multidrug	III	1325NM	cameroon	yaounde	beti	33.5	urban	non_industrialized	farmer_to_western	2500	FALSE
Escherichia_coli	1325NM_0218_050_H10	NC_010558.1.6276004.p01	1325NM_0218_050_H10_prokka.faa_DMGKLLGI_04306	DMGKLLGI	chloramphenicol__cat_chloramphenicol acetyltransferase	chloramphenicol	I	1325NM	cameroon	yaounde	beti	33.5	urban	non_industrialized	farmer_to_western	4306	FALSE
Escherichia_coli	1325NM_0218_050_H10	AAA91586	1325NM_0218_050_H10_prokka.faa_DMGKLLGI_04312	DMGKLLGI	beta-lactam__OXA-1	beta-lactam	I	1325NM	cameroon	yaounde	beti	33.5	urban	non_industrialized	farmer_to_western	4312	FALSE
Escherichia_coli	1325NM_0218_050_H10	YP_312412	1325NM_0218_050_H10_prokka.faa_DMGKLLGI_03038	DMGKLLGI	multidrug__emrD	multidrug	III	1325NM	cameroon	yaounde	beti	33.5	urban	non_industrialized	farmer_to_western	3038	FALSE
Escherichia_coli	1325NM_0218_050_H10	NC_002695.1.917702.p01	1325NM_0218_050_H10_prokka.faa_DMGKLLGI_00132	DMGKLLGI	macrolide-lincosamide-streptogramin__macA	macrolide-lincosamide-streptogramin	III	1325NM	cameroon	yaounde	beti	33.5	urban	non_industrialized	farmer_to_western	132	FALSE
Escherichia_coli	1325NM_0218_050_H10	NC_002695.1.916015.p01	1325NM_0218_050_H10_prokka.faa_DMGKLLGI_02864	DMGKLLGI	multidrug__mexX	multidrug	IV	1325NM	cameroon	yaounde	beti	33.5	urban	non_industrialized	farmer_to_western	2864	FALSE
Escherichia_coli	1325NM_0218_050_H10	ACB17952	1325NM_0218_050_H10_prokka.faa_DMGKLLGI_03282	DMGKLLGI	multidrug__mdtE	multidrug	III	1325NM	cameroon	yaounde	beti	33.5	urban	non_industrialized	farmer_to_western	3282	FALSE
Escherichia_coli	1325NM_0218_050_H10	ZP_04638974	1325NM_0218_050_H10_prokka.faa_DMGKLLGI_00820	DMGKLLGI	fosmidomycin__rosB	fosmidomycin	IV	1325NM	cameroon	yaounde	beti	33.5	urban	non_industrialized	farmer_to_western	820	FALSE
Escherichia_coli	1325NM_0218_050_H10	NC_002695.1.914737.p01	1325NM_0218_050_H10_prokka.faa_DMGKLLGI_03607	DMGKLLGI	multidrug__emrA	multidrug	IV	1325NM	cameroon	yaounde	beti	33.5	urban	non_industrialized	farmer_to_western	3607	FALSE
Escherichia_coli	1325NM_0218_050_H10	YP_002394587	1325NM_0218_050_H10_prokka.faa_DMGKLLGI_04346	DMGKLLGI	tetracycline__tetB	tetracycline	IV	1325NM	cameroon	yaounde	beti	33.5	urban	non_industrialized	farmer_to_western	4346	FALSE
Escherichia_coli	1325NM_0218_050_H10	NC_002695.1.916584.p01	1325NM_0218_050_H10_prokka.faa_DMGKLLGI_01110	DMGKLLGI	multidrug__mdtA	multidrug	IV	1325NM	cameroon	yaounde	beti	33.5	urban	non_industrialized	farmer_to_western	1110	FALSE
Escherichia_coli	1325NM_0218_050_H10	ZP_03029420	1325NM_0218_050_H10_prokka.faa_DMGKLLGI_00133	DMGKLLGI	macrolide-lincosamide-streptogramin__macB	macrolide-lincosamide-streptogramin	IV	1325NM	cameroon	yaounde	beti	33.5	urban	non_industrialized	farmer_to_western	133	FALSE
Escherichia_coli	1325NM_0218_050_H10	A7ZKF6	1325NM_0218_050_H10_prokka.faa_DMGKLLGI_01332	DMGKLLGI	multidrug__mdtG	multidrug	IV	1325NM	cameroon	yaounde	beti	33.5	urban	non_industrialized	farmer_to_western	1332	FALSE
Escherichia_coli	1325NM_0218_050_H10	NC_002695.1.915747.p01	1325NM_0218_050_H10_prokka.faa_DMGKLLGI_03279	DMGKLLGI	unclassified__DNA-binding transcriptional regulator gadX	unclassified	I	1325NM	cameroon	yaounde	beti	33.5	urban	non_industrialized	farmer_to_western	3279	FALSE
Escherichia_coli	1325NM_0218_050_H10	YP_002807373	1325NM_0218_050_H10_prokka.faa_DMGKLLGI_02347	DMGKLLGI	multidrug__TolC	multidrug	IV	1325NM	cameroon	yaounde	beti	33.5	urban	non_industrialized	farmer_to_western	2347	FALSE
Escherichia_coli	1325NM_0218_050_H10	ACI32877	1325NM_0218_050_H10_prokka.faa_DMGKLLGI_04385	DMGKLLGI	trimethoprim__dfrA14	trimethoprim	I	1325NM	cameroon	yaounde	beti	33.5	urban	non_industrialized	farmer_to_western	4385	FALSE
Escherichia_coli	1325NM_0218_050_H10	AF024602.1.gene5.p01	1325NM_0218_050_H10_prokka.faa_DMGKLLGI_04384	DMGKLLGI	aminoglycoside__aph(3')-I	aminoglycoside	IV	1325NM	cameroon	yaounde	beti	33.5	urban	non_industrialized	farmer_to_western	4384	FALSE
Escherichia_coli	1325NM_0218_050_H10	CP004022.1.gene2827.p01	1325NM_0218_050_H10_prokka.faa_DMGKLLGI_01673	DMGKLLGI	unclassified__cAMP-regulatory protein	unclassified	IV	1325NM	cameroon	yaounde	beti	33.5	urban	non_industrialized	farmer_to_western	1673	FALSE
Escherichia_coli	1325NM_0218_050_H10	NC_002695.1.914983.p01	1325NM_0218_050_H10_prokka.faa_DMGKLLGI_02748	DMGKLLGI	unclassified__histidine kinase	unclassified	IV	1325NM	cameroon	yaounde	beti	33.5	urban	non_industrialized	farmer_to_western	2748	FALSE
Escherichia_coli	1325NM_0218_050_H10	NC_002695.1.916585.p01	1325NM_0218_050_H10_prokka.faa_DMGKLLGI_01111	DMGKLLGI	multidrug__mdtB	multidrug	IV	1325NM	cameroon	yaounde	beti	33.5	urban	non_industrialized	farmer_to_western	1111	FALSE
Escherichia_coli	1325NM_0218_050_H10	A1A9W0	1325NM_0218_050_H10_prokka.faa_DMGKLLGI_01320	DMGKLLGI	multidrug__mdtH	multidrug	III	1325NM	cameroon	yaounde	beti	33.5	urban	non_industrialized	farmer_to_western	1320	FALSE
Escherichia_coli	1325NM_0218_050_H10	NC_002695.1.916588.p01	1325NM_0218_050_H10_prokka.faa_DMGKLLGI_01114	DMGKLLGI	unclassified__histidine kinase	unclassified	IV	1325NM	cameroon	yaounde	beti	33.5	urban	non_industrialized	farmer_to_western	1114	FALSE
Escherichia_coli	1325NM_0218_050_H10	A7ZW03	1325NM_0218_050_H10_prokka.faa_DMGKLLGI_00563	DMGKLLGI	kasugamycin__kasugamycin resistance protein ksgA	kasugamycin	IV	1325NM	cameroon	yaounde	beti	33.5	urban	non_industrialized	farmer_to_western	563	FALSE
Escherichia_coli	1325NM_0218_050_H10	CP000034.1.gene2198.p01	1325NM_0218_050_H10_prokka.faa_DMGKLLGI_01100	DMGKLLGI	multidrug__ompF	multidrug	III	1325NM	cameroon	yaounde	beti	33.5	urban	non_industrialized	farmer_to_western	1100	FALSE
Escherichia_coli	1325NM_0218_050_H10	CP000034.1.gene3672.p01	1325NM_0218_050_H10_prokka.faa_DMGKLLGI_01627	DMGKLLGI	multidrug__ompR	multidrug	IV	1325NM	cameroon	yaounde	beti	33.5	urban	non_industrialized	farmer_to_western	1627	FALSE
Escherichia_coli	1325NM_0218_050_H10	CP000034.1.gene1340.p01	1325NM_0218_050_H10_prokka.faa_DMGKLLGI_01554	DMGKLLGI	unclassified__cob(I)alamin adenolsyltransferase	unclassified	IV	1325NM	cameroon	yaounde	beti	33.5	urban	non_industrialized	farmer_to_western	1554	FALSE
Escherichia_coli	1325NM_0218_050_H10	CP000034.1.gene4477.p01	1325NM_0218_050_H10_prokka.faa_DMGKLLGI_00464	DMGKLLGI	unclassified__bacterial regulatory protein LuxR	unclassified	IV	1325NM	cameroon	yaounde	beti	33.5	urban	non_industrialized	farmer_to_western	464	FALSE
Escherichia_coli	1325NM_0218_050_H10	NC_002695.1.915653.p01	1325NM_0218_050_H10_prokka.faa_DMGKLLGI_00465	DMGKLLGI	multidrug__emrK	multidrug	IV	1325NM	cameroon	yaounde	beti	33.5	urban	non_industrialized	farmer_to_western	465	FALSE
Escherichia_coli	1325NM_0218_050_H10	NC_002695.1.914736.p01	1325NM_0218_050_H10_prokka.faa_DMGKLLGI_03606	DMGKLLGI	multidrug__emrB	multidrug	IV	1325NM	cameroon	yaounde	beti	33.5	urban	non_industrialized	farmer_to_western	3606	FALSE
Escherichia_coli	1325NM_0218_050_H10	CP000034.1.gene2328.p01	1325NM_0218_050_H10_prokka.faa_DMGKLLGI_00183	DMGKLLGI	multidrug__ompF	multidrug	IV	1325NM	cameroon	yaounde	beti	33.5	urban	non_industrialized	farmer_to_western	183	FALSE
Escherichia_coli	1325NM_0218_050_H10	YP_001726104	1325NM_0218_050_H10_prokka.faa_DMGKLLGI_00836	DMGKLLGI	multidrug__acrB	multidrug	IV	1325NM	cameroon	yaounde	beti	33.5	urban	non_industrialized	farmer_to_western	836	FALSE
Escherichia_coli	1325NM_0218_050_H10	AF326777.3.gene21.p01	1325NM_0218_050_H10_prokka.faa_DMGKLLGI_04347	DMGKLLGI	tetracycline__tetC	tetracycline	IV	1325NM	cameroon	yaounde	beti	33.5	urban	non_industrialized	farmer_to_western	4347	FALSE
Escherichia_coli	1325NM_0218_050_H10	YP_002269113	1325NM_0218_050_H10_prokka.faa_DMGKLLGI_00835	DMGKLLGI	multidrug__acrA	multidrug	IV	1325NM	cameroon	yaounde	beti	33.5	urban	non_industrialized	farmer_to_western	835	FALSE
Escherichia_coli	1325NM_0218_050_H10	NC_002695.1.913113.p01	1325NM_0218_050_H10_prokka.faa_DMGKLLGI_01519	DMGKLLGI	unclassified__DNA-binding_protein_H-NS	unclassified	IV	1325NM	cameroon	yaounde	beti	33.5	urban	non_industrialized	farmer_to_western	1519	FALSE
Escherichia_coli	1325NM_0218_050_H10	A7ZP73	1325NM_0218_050_H10_prokka.faa_DMGKLLGI_00737	DMGKLLGI	polymyxin__arnA	polymyxin	IV	1325NM	cameroon	yaounde	beti	33.5	urban	non_industrialized	farmer_to_western	737	FALSE
Escherichia_coli	1325NM_0218_050_H10	A8A4L2	1325NM_0218_050_H10_prokka.faa_DMGKLLGI_01367	DMGKLLGI	bacitracin__bacA	bacitracin	III	1325NM	cameroon	yaounde	beti	33.5	urban	non_industrialized	farmer_to_western	1367	FALSE
Escherichia_coli	1325NM_0218_050_H10	YP_310429	1325NM_0218_050_H10_prokka.faa_DMGKLLGI_02232	DMGKLLGI	multidrug__mdtK	multidrug	III	1325NM	cameroon	yaounde	beti	33.5	urban	non_industrialized	farmer_to_western	2232	FALSE
Escherichia_coli	1325NM_0218_050_H10	ZP_02775049	1325NM_0218_050_H10_prokka.faa_DMGKLLGI_00096	DMGKLLGI	multidrug__mdfA	multidrug	III	1325NM	cameroon	yaounde	beti	33.5	urban	non_industrialized	farmer_to_western	96	FALSE
Escherichia_coli	1325NM_0218_050_H10	YP_001460310	1325NM_0218_050_H10_prokka.faa_DMGKLLGI_03281	DMGKLLGI	multidrug__mdtF	multidrug	IV	1325NM	cameroon	yaounde	beti	33.5	urban	non_industrialized	farmer_to_western	3281	FALSE
Escherichia_coli	1325NM_0218_050_H10	NC_002695.1.916586.p01	1325NM_0218_050_H10_prokka.faa_DMGKLLGI_01112	DMGKLLGI	multidrug__mdtC	multidrug	IV	1325NM	cameroon	yaounde	beti	33.5	urban	non_industrialized	farmer_to_western	1112	FALSE
Escherichia_coli	1325NM_0218_050_H10	CP000034.1.gene3834.p01	1325NM_0218_050_H10_prokka.faa_DMGKLLGI_02749	DMGKLLGI	unclassified__transcriptional regulatory protein CpxR cpxR	unclassified	IV	1325NM	cameroon	yaounde	beti	33.5	urban	non_industrialized	farmer_to_western	2749	FALSE
Escherichia_coli	1325NM_0218_050_H10	YP_001969930	1325NM_0218_050_H10_prokka.faa_DMGKLLGI_04383	DMGKLLGI	sulfonamide__sul2	sulfonamide	IV	1325NM	cameroon	yaounde	beti	33.5	urban	non_industrialized	farmer_to_western	4383	FALSE
Escherichia_coli	1325NM_0218_050_H10	ABS58643	1325NM_0218_050_H10_prokka.faa_DMGKLLGI_02074	DMGKLLGI	beta-lactam__class C beta-lactamase	beta-lactam	IV	1325NM	cameroon	yaounde	beti	33.5	urban	non_industrialized	farmer_to_western	2074	FALSE
Escherichia_coli	1325NM_0218_050_H10	ZP_03030716	1325NM_0218_050_H10_prokka.faa_DMGKLLGI_04195	DMGKLLGI	multidrug__mdtM	multidrug	III	1325NM	cameroon	yaounde	beti	33.5	urban	non_industrialized	farmer_to_western	4195	FALSE
Escherichia_coli	1325NM_0218_050_H10	NC_002695.1.916587.p01	1325NM_0218_050_H10_prokka.faa_DMGKLLGI_01113	DMGKLLGI	multidrug__mdtD	multidrug	IV	1325NM	cameroon	yaounde	beti	33.5	urban	non_industrialized	farmer_to_western	1113	FALSE
Parabacteroides_distasonis	1325NM_0218_050_H11	AF118110.1.gene1.p01	1325NM_0218_050_H11_prokka.faa_DCBCACAK_03177	DCBCACAK	beta-lactam__CfxA2	beta-lactam	III	1325NM	cameroon	yaounde	beti	33.5	urban	non_industrialized	farmer_to_western	3177	FALSE
Parabacteroides_distasonis	1325NM_0218_050_H11	Z21523.gene.p01	1325NM_0218_050_H11_prokka.faa_DCBCACAK_00302	DCBCACAK	tetracycline__tetQ	tetracycline	III	1325NM	cameroon	yaounde	beti	33.5	urban	non_industrialized	farmer_to_western	302	FALSE
Erysipelatoclostridium_ramosum	1325NM_0218_050_H4	ABV82120	1325NM_0218_050_H4_prokka.faa_APCEFDKJ_01356	APCEFDKJ	tetracycline__tet32	tetracycline	III	1325NM	cameroon	yaounde	beti	33.5	urban	non_industrialized	farmer_to_western	1356	FALSE
Prevotella_copri	1325NM_0218_050_H7	AAN28721	1325NM_0218_050_H7_prokka.faa_HJIEJMBA_02839	HJIEJMBA	tetracycline__tet37	tetracycline	Unassessed	1325NM	cameroon	yaounde	beti	33.5	urban	non_industrialized	farmer_to_western	2839	FALSE
Prevotella_copri	1325NM_0218_050_H7	BAD46890	1325NM_0218_050_H7_prokka.faa_HJIEJMBA_03063	HJIEJMBA	tetracycline__tetQ	tetracycline	III	1325NM	cameroon	yaounde	beti	33.5	urban	non_industrialized	farmer_to_western	3063	FALSE
Prevotella_copri	1325NM_0218_050_H7	AAM48117	1325NM_0218_050_H7_prokka.faa_HJIEJMBA_03108	HJIEJMBA	beta-lactam__CfxA2	beta-lactam	Unassessed	1325NM	cameroon	yaounde	beti	33.5	urban	non_industrialized	farmer_to_western	3108	FALSE
Escherichia_coli	1362NZ_0917_004_A10	CP000034.1.gene3672.p01	1362NZ_0917_004_A10_prokka.faa_EEEJNDPF_01112	EEEJNDPF	multidrug__ompR	multidrug	IV	1362NZ	finland	inari	sami	NA	rural	industrialized	western	1112	FALSE
Escherichia_coli	1362NZ_0917_004_A10	NC_002695.1.912965.p01	1362NZ_0917_004_A10_prokka.faa_EEEJNDPF_01959	EEEJNDPF	unclassified__sdiA	unclassified	III	1362NZ	finland	inari	sami	NA	rural	industrialized	western	1959	FALSE
Escherichia_coli	1362NZ_0917_004_A10	CP000034.1.gene2198.p01	1362NZ_0917_004_A10_prokka.faa_EEEJNDPF_01656	EEEJNDPF	multidrug__ompF	multidrug	III	1362NZ	finland	inari	sami	NA	rural	industrialized	western	1656	FALSE
Escherichia_coli	1362NZ_0917_004_A10	ZP_04638974	1362NZ_0917_004_A10_prokka.faa_EEEJNDPF_02541	EEEJNDPF	fosmidomycin__rosB	fosmidomycin	IV	1362NZ	finland	inari	sami	NA	rural	industrialized	western	2541	FALSE
Escherichia_coli	1362NZ_0917_004_A10	CAS09877	1362NZ_0917_004_A10_prokka.faa_EEEJNDPF_01543	EEEJNDPF	multidrug__bicyclomycin-multidrug_efflux_protein_bcr	multidrug	III	1362NZ	finland	inari	sami	NA	rural	industrialized	western	1543	FALSE
Escherichia_coli	1362NZ_0917_004_A10	A1A9W0	1362NZ_0917_004_A10_prokka.faa_EEEJNDPF_03709	EEEJNDPF	multidrug__mdtH	multidrug	III	1362NZ	finland	inari	sami	NA	rural	industrialized	western	3709	FALSE
Escherichia_coli	1362NZ_0917_004_A10	CP000034.1.gene2328.p01	1362NZ_0917_004_A10_prokka.faa_EEEJNDPF_02211	EEEJNDPF	multidrug__ompF	multidrug	IV	1362NZ	finland	inari	sami	NA	rural	industrialized	western	2211	FALSE
Escherichia_coli	1362NZ_0917_004_A10	ZP_04003442	1362NZ_0917_004_A10_prokka.faa_EEEJNDPF_01978	EEEJNDPF	multidrug__emrE	multidrug	IV	1362NZ	finland	inari	sami	NA	rural	industrialized	western	1978	FALSE
Escherichia_coli	1362NZ_0917_004_A10	CP000034.1.gene4477.p01	1362NZ_0917_004_A10_prokka.faa_EEEJNDPF_01375	EEEJNDPF	unclassified__bacterial regulatory protein LuxR	unclassified	IV	1362NZ	finland	inari	sami	NA	rural	industrialized	western	1375	FALSE
Escherichia_coli	1362NZ_0917_004_A10	CP004022.1.gene2827.p01	1362NZ_0917_004_A10_prokka.faa_EEEJNDPF_01153	EEEJNDPF	unclassified__cAMP-regulatory protein	unclassified	IV	1362NZ	finland	inari	sami	NA	rural	industrialized	western	1153	FALSE
Escherichia_coli	1362NZ_0917_004_A10	NC_002695.1.916587.p01	1362NZ_0917_004_A10_prokka.faa_EEEJNDPF_01643	EEEJNDPF	multidrug__mdtD	multidrug	IV	1362NZ	finland	inari	sami	NA	rural	industrialized	western	1643	FALSE
Escherichia_coli	1362NZ_0917_004_A10	NC_002695.1.914983.p01	1362NZ_0917_004_A10_prokka.faa_EEEJNDPF_03617	EEEJNDPF	unclassified__histidine kinase	unclassified	IV	1362NZ	finland	inari	sami	NA	rural	industrialized	western	3617	FALSE
Escherichia_coli	1362NZ_0917_004_A10	NC_002695.1.916015.p01	1362NZ_0917_004_A10_prokka.faa_EEEJNDPF_00724	EEEJNDPF	multidrug__mexX	multidrug	IV	1362NZ	finland	inari	sami	NA	rural	industrialized	western	724	FALSE
Escherichia_coli	1362NZ_0917_004_A10	CP000034.1.gene1340.p01	1362NZ_0917_004_A10_prokka.faa_EEEJNDPF_03244	EEEJNDPF	unclassified__cob(I)alamin adenolsyltransferase	unclassified	IV	1362NZ	finland	inari	sami	NA	rural	industrialized	western	3244	FALSE
Escherichia_coli	1362NZ_0917_004_A10	ZP_02775049	1362NZ_0917_004_A10_prokka.faa_EEEJNDPF_02301	EEEJNDPF	multidrug__mdfA	multidrug	III	1362NZ	finland	inari	sami	NA	rural	industrialized	western	2301	FALSE
Escherichia_coli	1362NZ_0917_004_A10	NC_002695.1.912781.p01	1362NZ_0917_004_A10_prokka.faa_EEEJNDPF_03267	EEEJNDPF	multidrug__acrA	multidrug	IV	1362NZ	finland	inari	sami	NA	rural	industrialized	western	3267	FALSE
Escherichia_coli	1362NZ_0917_004_A10	NC_002695.1.916585.p01	1362NZ_0917_004_A10_prokka.faa_EEEJNDPF_01645	EEEJNDPF	multidrug__mdtB	multidrug	IV	1362NZ	finland	inari	sami	NA	rural	industrialized	western	1645	FALSE
Escherichia_coli	1362NZ_0917_004_A10	ZP_03034990	1362NZ_0917_004_A10_prokka.faa_EEEJNDPF_03548	EEEJNDPF	multidrug__mdtK	multidrug	III	1362NZ	finland	inari	sami	NA	rural	industrialized	western	3548	FALSE
Escherichia_coli	1362NZ_0917_004_A10	ACB17731	1362NZ_0917_004_A10_prokka.faa_EEEJNDPF_02556	EEEJNDPF	multidrug__acrA	multidrug	III	1362NZ	finland	inari	sami	NA	rural	industrialized	western	2556	FALSE
Escherichia_coli	1362NZ_0917_004_A10	NC_002695.1.916588.p01	1362NZ_0917_004_A10_prokka.faa_EEEJNDPF_01642	EEEJNDPF	unclassified__histidine kinase	unclassified	IV	1362NZ	finland	inari	sami	NA	rural	industrialized	western	1642	FALSE
Escherichia_coli	1362NZ_0917_004_A10	NC_002695.1.916584.p01	1362NZ_0917_004_A10_prokka.faa_EEEJNDPF_01646	EEEJNDPF	multidrug__mdtA	multidrug	IV	1362NZ	finland	inari	sami	NA	rural	industrialized	western	1646	FALSE
Escherichia_coli	1362NZ_0917_004_A10	A1A9B7	1362NZ_0917_004_A10_prokka.faa_EEEJNDPF_02264	EEEJNDPF	macrolide-lincosamide-streptogramin__macB	macrolide-lincosamide-streptogramin	IV	1362NZ	finland	inari	sami	NA	rural	industrialized	western	2264	FALSE
Escherichia_coli	1362NZ_0917_004_A10	YP_002394085	1362NZ_0917_004_A10_prokka.faa_EEEJNDPF_02900	EEEJNDPF	multidrug__mdtN	multidrug	III	1362NZ	finland	inari	sami	NA	rural	industrialized	western	2900	FALSE
Escherichia_coli	1362NZ_0917_004_A10	NC_002695.1.912777.p01	1362NZ_0917_004_A10_prokka.faa_EEEJNDPF_03268	EEEJNDPF	multidrug__acrB	multidrug	IV	1362NZ	finland	inari	sami	NA	rural	industrialized	western	3268	FALSE
Escherichia_coli	1362NZ_0917_004_A10	YP_859822	1362NZ_0917_004_A10_prokka.faa_EEEJNDPF_02971	EEEJNDPF	beta-lactam__class C beta-lactamase	beta-lactam	III	1362NZ	finland	inari	sami	NA	rural	industrialized	western	2971	FALSE
Escherichia_coli	1362NZ_0917_004_A10	YP_671782	1362NZ_0917_004_A10_prokka.faa_EEEJNDPF_00790	EEEJNDPF	multidrug__mdtL	multidrug	IV	1362NZ	finland	inari	sami	NA	rural	industrialized	western	790	FALSE
Escherichia_coli	1362NZ_0917_004_A10	Q8FL96	1362NZ_0917_004_A10_prokka.faa_EEEJNDPF_02800	EEEJNDPF	kasugamycin__kasugamycin resistance protein ksgA	kasugamycin	IV	1362NZ	finland	inari	sami	NA	rural	industrialized	western	2800	FALSE
Escherichia_coli	1362NZ_0917_004_A10	NC_002695.1.914737.p01	1362NZ_0917_004_A10_prokka.faa_EEEJNDPF_00102	EEEJNDPF	multidrug__emrA	multidrug	IV	1362NZ	finland	inari	sami	NA	rural	industrialized	western	102	FALSE
Escherichia_coli	1362NZ_0917_004_A10	CP000034.1.gene4478.p01	1362NZ_0917_004_A10_prokka.faa_EEEJNDPF_01374	EEEJNDPF	unclassified__histidine kinase	unclassified	I	1362NZ	finland	inari	sami	NA	rural	industrialized	western	1374	FALSE
Escherichia_coli	1362NZ_0917_004_A10	NP_756186	1362NZ_0917_004_A10_prokka.faa_EEEJNDPF_00989	EEEJNDPF	multidrug__mdtE	multidrug	I	1362NZ	finland	inari	sami	NA	rural	industrialized	western	989	FALSE
Escherichia_coli	1362NZ_0917_004_A10	YP_002394084	1362NZ_0917_004_A10_prokka.faa_EEEJNDPF_02899	EEEJNDPF	multidrug__mdtO	multidrug	III	1362NZ	finland	inari	sami	NA	rural	industrialized	western	2899	FALSE
Escherichia_coli	1362NZ_0917_004_A10	NP_752514	1362NZ_0917_004_A10_prokka.faa_EEEJNDPF_02557	EEEJNDPF	multidrug__acrB	multidrug	IV	1362NZ	finland	inari	sami	NA	rural	industrialized	western	2557	FALSE
Escherichia_coli	1362NZ_0917_004_A10	AAC75315	1362NZ_0917_004_A10_prokka.faa_EEEJNDPF_01470	EEEJNDPF	polymyxin__arnA	polymyxin	III	1362NZ	finland	inari	sami	NA	rural	industrialized	western	1470	FALSE
Escherichia_coli	1362NZ_0917_004_A10	ZP_02684554	1362NZ_0917_004_A10_prokka.faa_EEEJNDPF_00725	EEEJNDPF	multidrug__acrB	multidrug	IV	1362NZ	finland	inari	sami	NA	rural	industrialized	western	725	FALSE
Escherichia_coli	1362NZ_0917_004_A10	NC_002695.1.916586.p01	1362NZ_0917_004_A10_prokka.faa_EEEJNDPF_01644	EEEJNDPF	multidrug__mdtC	multidrug	IV	1362NZ	finland	inari	sami	NA	rural	industrialized	western	1644	FALSE
Escherichia_coli	1362NZ_0917_004_A10	NC_002695.1.915653.p01	1362NZ_0917_004_A10_prokka.faa_EEEJNDPF_01376	EEEJNDPF	multidrug__emrK	multidrug	IV	1362NZ	finland	inari	sami	NA	rural	industrialized	western	1376	FALSE
Escherichia_coli	1362NZ_0917_004_A10	NC_002695.1.914736.p01	1362NZ_0917_004_A10_prokka.faa_EEEJNDPF_00103	EEEJNDPF	multidrug__emrB	multidrug	IV	1362NZ	finland	inari	sami	NA	rural	industrialized	western	103	FALSE
Escherichia_coli	1362NZ_0917_004_A10	ABG71110	1362NZ_0917_004_A10_prokka.faa_EEEJNDPF_00503	EEEJNDPF	multidrug__TolC	multidrug	I	1362NZ	finland	inari	sami	NA	rural	industrialized	western	503	FALSE
Escherichia_coli	1362NZ_0917_004_A10	ACB17556	1362NZ_0917_004_A10_prokka.faa_EEEJNDPF_02898	EEEJNDPF	multidrug__mdtP	multidrug	III	1362NZ	finland	inari	sami	NA	rural	industrialized	western	2898	FALSE
Escherichia_coli	1362NZ_0917_004_A10	NP_753232	1362NZ_0917_004_A10_prokka.faa_EEEJNDPF_03697	EEEJNDPF	multidrug__mdtG	multidrug	IV	1362NZ	finland	inari	sami	NA	rural	industrialized	western	3697	FALSE
Escherichia_coli	1362NZ_0917_004_A10	A1AFX9	1362NZ_0917_004_A10_prokka.faa_EEEJNDPF_00527	EEEJNDPF	bacitracin__bacA	bacitracin	III	1362NZ	finland	inari	sami	NA	rural	industrialized	western	527	FALSE
Escherichia_coli	1362NZ_0917_004_A10	CP000034.1.gene3834.p01	1362NZ_0917_004_A10_prokka.faa_EEEJNDPF_03616	EEEJNDPF	unclassified__transcriptional regulatory protein CpxR cpxR	unclassified	IV	1362NZ	finland	inari	sami	NA	rural	industrialized	western	3616	FALSE
Escherichia_coli	1362NZ_0917_004_A10	YP_859120	1362NZ_0917_004_A10_prokka.faa_EEEJNDPF_00988	EEEJNDPF	multidrug__mdtF	multidrug	IV	1362NZ	finland	inari	sami	NA	rural	industrialized	western	988	FALSE
Escherichia_coli	1362NZ_0917_004_A10	NC_002695.1.915747.p01	1362NZ_0917_004_A10_prokka.faa_EEEJNDPF_00985	EEEJNDPF	unclassified__DNA-binding transcriptional regulator gadX	unclassified	I	1362NZ	finland	inari	sami	NA	rural	industrialized	western	985	FALSE
Escherichia_coli	1362NZ_0917_004_A10	NC_002695.1.913113.p01	1362NZ_0917_004_A10_prokka.faa_EEEJNDPF_03211	EEEJNDPF	unclassified__DNA-binding_protein_H-NS	unclassified	IV	1362NZ	finland	inari	sami	NA	rural	industrialized	western	3211	FALSE
Escherichia_coli	1362NZ_0917_004_A10	NC_002695.1.917702.p01	1362NZ_0917_004_A10_prokka.faa_EEEJNDPF_02265	EEEJNDPF	macrolide-lincosamide-streptogramin__macA	macrolide-lincosamide-streptogramin	III	1362NZ	finland	inari	sami	NA	rural	industrialized	western	2265	FALSE
Escherichia_coli	1362NZ_0917_004_A10	NP_756458	1362NZ_0917_004_A10_prokka.faa_EEEJNDPF_00821	EEEJNDPF	multidrug__emrD	multidrug	III	1362NZ	finland	inari	sami	NA	rural	industrialized	western	821	FALSE
Anaerostipes_hadrus	1362NZ_0917_004_B8	ZP_03923764	1362NZ_0917_004_B8_prokka.faa_FGDHBKBA_03044	FGDHBKBA	tetracycline__tetO	tetracycline	II	1362NZ	finland	inari	sami	NA	rural	industrialized	western	3044	FALSE
Bacteroides_vulgatus	1362NZ_0917_004_C5	P70882	1362NZ_0917_004_C5_prokka.faa_FGCBKODM_02199	FGCBKODM	tetracycline__tetQ	tetracycline	III	1362NZ	finland	inari	sami	NA	rural	industrialized	western	2199	FALSE
Bacteroides_vulgatus	1362NZ_0917_004_C5	AAA27431	1362NZ_0917_004_C5_prokka.faa_FGCBKODM_02450	FGCBKODM	macrolide-lincosamide-streptogramin__ermF	macrolide-lincosamide-streptogramin	III	1362NZ	finland	inari	sami	NA	rural	industrialized	western	2450	FALSE
Bacteroides_vulgatus	1362NZ_0917_004_C5	AF472622.2.gene1.p01	1362NZ_0917_004_C5_prokka.faa_FGCBKODM_04432	FGCBKODM	beta-lactam__CfxA2	beta-lactam	III	1362NZ	finland	inari	sami	NA	rural	industrialized	western	4432	FALSE
Bacteroides_vulgatus	1362NZ_0917_004_C5	Q52360	1362NZ_0917_004_C5_prokka.faa_FGCBKODM_02451	FGCBKODM	tetracycline__tetQ	tetracycline	III	1362NZ	finland	inari	sami	NA	rural	industrialized	western	2451	FALSE
Dorea_longicatena	1362NZ_0917_004_D2	ZP_03923764	1362NZ_0917_004_D2_prokka.faa_NKDMEIKC_03023	NKDMEIKC	tetracycline__tetO	tetracycline	II	1362NZ	finland	inari	sami	NA	rural	industrialized	western	3023	FALSE
Bifidobacterium_adolescentis	1362NZ_0917_004_D3	ACB17952	1362NZ_0917_004_D3_prokka.faa_KOHHDIDM_01895	KOHHDIDM	multidrug__mdtE	multidrug	III	1362NZ	finland	inari	sami	NA	rural	industrialized	western	1895	FALSE
Bifidobacterium_adolescentis	1362NZ_0917_004_D3	YP_001460310	1362NZ_0917_004_D3_prokka.faa_KOHHDIDM_01896	KOHHDIDM	multidrug__mdtF	multidrug	IV	1362NZ	finland	inari	sami	NA	rural	industrialized	western	1896	FALSE
Bifidobacterium_adolescentis	1362NZ_0917_004_D3	NC_002695.1.915747.p01	1362NZ_0917_004_D3_prokka.faa_KOHHDIDM_01898	KOHHDIDM	unclassified__DNA-binding transcriptional regulator gadX	unclassified	I	1362NZ	finland	inari	sami	NA	rural	industrialized	western	1898	FALSE
Bacteroides_uniformis	1362NZ_0917_004_D4	P30898	1362NZ_0917_004_D4_prokka.faa_MKNCKEOK_04312	MKNCKEOK	beta-lactam__class A beta-lactamase	beta-lactam	III	1362NZ	finland	inari	sami	NA	rural	industrialized	western	4312	FALSE
Bacteroides_uniformis	1362NZ_0917_004_D4	P70882	1362NZ_0917_004_D4_prokka.faa_MKNCKEOK_04274	MKNCKEOK	tetracycline__tetQ	tetracycline	III	1362NZ	finland	inari	sami	NA	rural	industrialized	western	4274	FALSE
Blautia_obeum	1362NZ_0917_004_E1	AJ222769.gene.p01	1362NZ_0917_004_E1_prokka.faa_KPCKHDCP_02957	KPCKHDCP	tetracycline__tetW	tetracycline	III	1362NZ	finland	inari	sami	NA	rural	industrialized	western	2957	FALSE
Escherichia_coli	1362NZ_0917_004_E4	CP000034.1.gene1340.p01	1362NZ_0917_004_E4_prokka.faa_NJABFBHI_01967	NJABFBHI	unclassified__cob(I)alamin adenolsyltransferase	unclassified	IV	1362NZ	finland	inari	sami	NA	rural	industrialized	western	1967	FALSE
Escherichia_coli	1362NZ_0917_004_E4	NC_002695.1.915747.p01	1362NZ_0917_004_E4_prokka.faa_NJABFBHI_04084	NJABFBHI	unclassified__DNA-binding transcriptional regulator gadX	unclassified	I	1362NZ	finland	inari	sami	NA	rural	industrialized	western	4084	FALSE
Escherichia_coli	1362NZ_0917_004_E4	YP_002269113	1362NZ_0917_004_E4_prokka.faa_NJABFBHI_02031	NJABFBHI	multidrug__acrA	multidrug	IV	1362NZ	finland	inari	sami	NA	rural	industrialized	western	2031	FALSE
Escherichia_coli	1362NZ_0917_004_E4	NC_002695.1.914736.p01	1362NZ_0917_004_E4_prokka.faa_NJABFBHI_04105	NJABFBHI	multidrug__emrB	multidrug	IV	1362NZ	finland	inari	sami	NA	rural	industrialized	western	4105	FALSE
Escherichia_coli	1362NZ_0917_004_E4	A1A9W0	1362NZ_0917_004_E4_prokka.faa_NJABFBHI_02666	NJABFBHI	multidrug__mdtH	multidrug	III	1362NZ	finland	inari	sami	NA	rural	industrialized	western	2666	FALSE
Escherichia_coli	1362NZ_0917_004_E4	A7ZW03	1362NZ_0917_004_E4_prokka.faa_NJABFBHI_01354	NJABFBHI	kasugamycin__kasugamycin resistance protein ksgA	kasugamycin	IV	1362NZ	finland	inari	sami	NA	rural	industrialized	western	1354	FALSE
Escherichia_coli	1362NZ_0917_004_E4	YP_001726104	1362NZ_0917_004_E4_prokka.faa_NJABFBHI_02032	NJABFBHI	multidrug__acrB	multidrug	IV	1362NZ	finland	inari	sami	NA	rural	industrialized	western	2032	FALSE
Escherichia_coli	1362NZ_0917_004_E4	NC_002695.1.914983.p01	1362NZ_0917_004_E4_prokka.faa_NJABFBHI_02342	NJABFBHI	unclassified__histidine kinase	unclassified	IV	1362NZ	finland	inari	sami	NA	rural	industrialized	western	2342	FALSE
Escherichia_coli	1362NZ_0917_004_E4	CP000034.1.gene3834.p01	1362NZ_0917_004_E4_prokka.faa_NJABFBHI_02341	NJABFBHI	unclassified__transcriptional regulatory protein CpxR cpxR	unclassified	IV	1362NZ	finland	inari	sami	NA	rural	industrialized	western	2341	FALSE
Escherichia_coli	1362NZ_0917_004_E4	YP_001460310	1362NZ_0917_004_E4_prokka.faa_NJABFBHI_04082	NJABFBHI	multidrug__mdtF	multidrug	IV	1362NZ	finland	inari	sami	NA	rural	industrialized	western	4082	FALSE
Escherichia_coli	1362NZ_0917_004_E4	NC_002695.1.917702.p01	1362NZ_0917_004_E4_prokka.faa_NJABFBHI_01556	NJABFBHI	macrolide-lincosamide-streptogramin__macA	macrolide-lincosamide-streptogramin	III	1362NZ	finland	inari	sami	NA	rural	industrialized	western	1556	FALSE
Escherichia_coli	1362NZ_0917_004_E4	AAC77110	1362NZ_0917_004_E4_prokka.faa_NJABFBHI_00520	NJABFBHI	beta-lactam__class C beta-lactamase	beta-lactam	IV	1362NZ	finland	inari	sami	NA	rural	industrialized	western	520	FALSE
Escherichia_coli	1362NZ_0917_004_E4	A8A4L2	1362NZ_0917_004_E4_prokka.faa_NJABFBHI_00069	NJABFBHI	bacitracin__bacA	bacitracin	III	1362NZ	finland	inari	sami	NA	rural	industrialized	western	69	FALSE
Escherichia_coli	1362NZ_0917_004_E4	CP000034.1.gene2328.p01	1362NZ_0917_004_E4_prokka.faa_NJABFBHI_01608	NJABFBHI	multidrug__ompF	multidrug	IV	1362NZ	finland	inari	sami	NA	rural	industrialized	western	1608	FALSE
Escherichia_coli	1362NZ_0917_004_E4	YP_001007250	1362NZ_0917_004_E4_prokka.faa_NJABFBHI_02016	NJABFBHI	fosmidomycin__rosB	fosmidomycin	IV	1362NZ	finland	inari	sami	NA	rural	industrialized	western	2016	FALSE
Escherichia_coli	1362NZ_0917_004_E4	CP000034.1.gene4477.p01	1362NZ_0917_004_E4_prokka.faa_NJABFBHI_00892	NJABFBHI	unclassified__bacterial regulatory protein LuxR	unclassified	IV	1362NZ	finland	inari	sami	NA	rural	industrialized	western	892	FALSE
Escherichia_coli	1362NZ_0917_004_E4	AAC73966	1362NZ_0917_004_E4_prokka.faa_NJABFBHI_01557	NJABFBHI	macrolide-lincosamide-streptogramin__macB	macrolide-lincosamide-streptogramin	IV	1362NZ	finland	inari	sami	NA	rural	industrialized	western	1557	FALSE
Escherichia_coli	1362NZ_0917_004_E4	NC_002695.1.915650.p01	1362NZ_0917_004_E4_prokka.faa_NJABFBHI_00891	NJABFBHI	unclassified__histidine kinase	unclassified	IV	1362NZ	finland	inari	sami	NA	rural	industrialized	western	891	FALSE
Escherichia_coli	1362NZ_0917_004_E4	ACB17952	1362NZ_0917_004_E4_prokka.faa_NJABFBHI_04081	NJABFBHI	multidrug__mdtE	multidrug	III	1362NZ	finland	inari	sami	NA	rural	industrialized	western	4081	FALSE
Escherichia_coli	1362NZ_0917_004_E4	CP000034.1.gene2198.p01	1362NZ_0917_004_E4_prokka.faa_NJABFBHI_01001	NJABFBHI	multidrug__ompF	multidrug	III	1362NZ	finland	inari	sami	NA	rural	industrialized	western	1001	FALSE
Escherichia_coli	1362NZ_0917_004_E4	P32715	1362NZ_0917_004_E4_prokka.faa_NJABFBHI_00447	NJABFBHI	multidrug__mdtO	multidrug	III	1362NZ	finland	inari	sami	NA	rural	industrialized	western	447	FALSE
Escherichia_coli	1362NZ_0917_004_E4	NC_002695.1.916585.p01	1362NZ_0917_004_E4_prokka.faa_NJABFBHI_01013	NJABFBHI	multidrug__mdtB	multidrug	IV	1362NZ	finland	inari	sami	NA	rural	industrialized	western	1013	FALSE
Escherichia_coli	1362NZ_0917_004_E4	NC_002695.1.914737.p01	1362NZ_0917_004_E4_prokka.faa_NJABFBHI_04106	NJABFBHI	multidrug__emrA	multidrug	IV	1362NZ	finland	inari	sami	NA	rural	industrialized	western	4106	FALSE
Escherichia_coli	1362NZ_0917_004_E4	YP_002808057	1362NZ_0917_004_E4_prokka.faa_NJABFBHI_02601	NJABFBHI	multidrug__emrD	multidrug	III	1362NZ	finland	inari	sami	NA	rural	industrialized	western	2601	FALSE
Escherichia_coli	1362NZ_0917_004_E4	CP000034.1.gene3672.p01	1362NZ_0917_004_E4_prokka.faa_NJABFBHI_02237	NJABFBHI	multidrug__ompR	multidrug	IV	1362NZ	finland	inari	sami	NA	rural	industrialized	western	2237	FALSE
Escherichia_coli	1362NZ_0917_004_E4	ZP_02346647	1362NZ_0917_004_E4_prokka.faa_NJABFBHI_03386	NJABFBHI	multidrug__acrB	multidrug	IV	1362NZ	finland	inari	sami	NA	rural	industrialized	western	3386	FALSE
Escherichia_coli	1362NZ_0917_004_E4	ZP_03030716	1362NZ_0917_004_E4_prokka.faa_NJABFBHI_01457	NJABFBHI	multidrug__mdtM	multidrug	III	1362NZ	finland	inari	sami	NA	rural	industrialized	western	1457	FALSE
Escherichia_coli	1362NZ_0917_004_E4	NC_002695.1.912965.p01	1362NZ_0917_004_E4_prokka.faa_NJABFBHI_01854	NJABFBHI	unclassified__sdiA	unclassified	III	1362NZ	finland	inari	sami	NA	rural	industrialized	western	1854	FALSE
Escherichia_coli	1362NZ_0917_004_E4	ZP_02775049	1362NZ_0917_004_E4_prokka.faa_NJABFBHI_01520	NJABFBHI	multidrug__mdfA	multidrug	III	1362NZ	finland	inari	sami	NA	rural	industrialized	western	1520	FALSE
Escherichia_coli	1362NZ_0917_004_E4	AAC75315	1362NZ_0917_004_E4_prokka.faa_NJABFBHI_01192	NJABFBHI	polymyxin__arnA	polymyxin	III	1362NZ	finland	inari	sami	NA	rural	industrialized	western	1192	FALSE
Escherichia_coli	1362NZ_0917_004_E4	ZP_03029343	1362NZ_0917_004_E4_prokka.faa_NJABFBHI_00089	NJABFBHI	multidrug__TolC	multidrug	IV	1362NZ	finland	inari	sami	NA	rural	industrialized	western	89	FALSE
Escherichia_coli	1362NZ_0917_004_E4	YP_002295271	1362NZ_0917_004_E4_prokka.faa_NJABFBHI_02565	NJABFBHI	multidrug__mdtL	multidrug	III	1362NZ	finland	inari	sami	NA	rural	industrialized	western	2565	FALSE
Escherichia_coli	1362NZ_0917_004_E4	NC_002695.1.916586.p01	1362NZ_0917_004_E4_prokka.faa_NJABFBHI_01014	NJABFBHI	multidrug__mdtC	multidrug	IV	1362NZ	finland	inari	sami	NA	rural	industrialized	western	1014	FALSE
Escherichia_coli	1362NZ_0917_004_E4	AAC75243	1362NZ_0917_004_E4_prokka.faa_NJABFBHI_01119	NJABFBHI	multidrug__bicyclomycin-multidrug_efflux_protein_bcr	multidrug	III	1362NZ	finland	inari	sami	NA	rural	industrialized	western	1119	FALSE
Escherichia_coli	1362NZ_0917_004_E4	NC_002695.1.916584.p01	1362NZ_0917_004_E4_prokka.faa_NJABFBHI_01012	NJABFBHI	multidrug__mdtA	multidrug	IV	1362NZ	finland	inari	sami	NA	rural	industrialized	western	1012	FALSE
Escherichia_coli	1362NZ_0917_004_E4	NC_002695.1.916588.p01	1362NZ_0917_004_E4_prokka.faa_NJABFBHI_01016	NJABFBHI	unclassified__histidine kinase	unclassified	IV	1362NZ	finland	inari	sami	NA	rural	industrialized	western	1016	FALSE
Escherichia_coli	1362NZ_0917_004_E4	CP004022.1.gene2827.p01	1362NZ_0917_004_E4_prokka.faa_NJABFBHI_02282	NJABFBHI	unclassified__cAMP-regulatory protein	unclassified	IV	1362NZ	finland	inari	sami	NA	rural	industrialized	western	2282	FALSE
Escherichia_coli	1362NZ_0917_004_E4	NC_002695.1.915653.p01	1362NZ_0917_004_E4_prokka.faa_NJABFBHI_00893	NJABFBHI	multidrug__emrK	multidrug	IV	1362NZ	finland	inari	sami	NA	rural	industrialized	western	893	FALSE
Escherichia_coli	1362NZ_0917_004_E4	ZP_03034990	1362NZ_0917_004_E4_prokka.faa_NJABFBHI_02451	NJABFBHI	multidrug__mdtK	multidrug	III	1362NZ	finland	inari	sami	NA	rural	industrialized	western	2451	FALSE
Escherichia_coli	1362NZ_0917_004_E4	P32714	1362NZ_0917_004_E4_prokka.faa_NJABFBHI_00446	NJABFBHI	multidrug__mdtP	multidrug	III	1362NZ	finland	inari	sami	NA	rural	industrialized	western	446	FALSE
Escherichia_coli	1362NZ_0917_004_E4	YP_001726873	1362NZ_0917_004_E4_prokka.faa_NJABFBHI_00448	NJABFBHI	multidrug__mdtN	multidrug	III	1362NZ	finland	inari	sami	NA	rural	industrialized	western	448	FALSE
Escherichia_coli	1362NZ_0917_004_E4	A7ZKF6	1362NZ_0917_004_E4_prokka.faa_NJABFBHI_02654	NJABFBHI	multidrug__mdtG	multidrug	IV	1362NZ	finland	inari	sami	NA	rural	industrialized	western	2654	FALSE
Escherichia_coli	1362NZ_0917_004_E4	NC_002695.1.916015.p01	1362NZ_0917_004_E4_prokka.faa_NJABFBHI_03387	NJABFBHI	multidrug__mexX	multidrug	IV	1362NZ	finland	inari	sami	NA	rural	industrialized	western	3387	FALSE
Escherichia_coli	1362NZ_0917_004_E4	NC_002695.1.913113.p01	1362NZ_0917_004_E4_prokka.faa_NJABFBHI_04164	NJABFBHI	unclassified__DNA-binding_protein_H-NS	unclassified	IV	1362NZ	finland	inari	sami	NA	rural	industrialized	western	4164	FALSE
Escherichia_coli	1362NZ_0917_004_E4	NC_002695.1.916587.p01	1362NZ_0917_004_E4_prokka.faa_NJABFBHI_01015	NJABFBHI	multidrug__mdtD	multidrug	IV	1362NZ	finland	inari	sami	NA	rural	industrialized	western	1015	FALSE
Bifidobacterium_animalis	1362NZ_0917_004_E9	ACA23192	1362NZ_0917_004_E9_prokka.faa_HHMGKHDH_00481	HHMGKHDH	tetracycline__tetW	tetracycline	III	1362NZ	finland	inari	sami	NA	rural	industrialized	western	481	FALSE
Alistipes_onderdonkii	1362NZ_0917_004_H7	BAD46890	1362NZ_0917_004_H7_prokka.faa_JDHHPMGO_00780	JDHHPMGO	tetracycline__tetQ	tetracycline	III	1362NZ	finland	inari	sami	NA	rural	industrialized	western	780	FALSE
Anaerostipes_hadrus	1362NZ_0917_004_H8	ZP_03923764	1362NZ_0917_004_H8_prokka.faa_NMBHHJCE_01046	NMBHHJCE	tetracycline__tetO	tetracycline	II	1362NZ	finland	inari	sami	NA	rural	industrialized	western	1046	FALSE
Escherichia_coli	1462YY_0218_030_A10	ACB17952	1462YY_0218_030_A10_prokka.faa_JALLFAIP_04164	JALLFAIP	multidrug__mdtE	multidrug	III	1462YY	tanzania	endesh	datoga	17.5	rural	non_industrialized	pastoralist	4164	FALSE
Escherichia_coli	1462YY_0218_030_A10	ZP_03048536	1462YY_0218_030_A10_prokka.faa_JALLFAIP_03883	JALLFAIP	multidrug__emrE	multidrug	III	1462YY	tanzania	endesh	datoga	17.5	rural	non_industrialized	pastoralist	3883	FALSE
Escherichia_coli	1462YY_0218_030_A10	AAC75243	1462YY_0218_030_A10_prokka.faa_JALLFAIP_00384	JALLFAIP	multidrug__bicyclomycin-multidrug_efflux_protein_bcr	multidrug	III	1462YY	tanzania	endesh	datoga	17.5	rural	non_industrialized	pastoralist	384	FALSE
Escherichia_coli	1462YY_0218_030_A10	YP_002808057	1462YY_0218_030_A10_prokka.faa_JALLFAIP_01718	JALLFAIP	multidrug__emrD	multidrug	III	1462YY	tanzania	endesh	datoga	17.5	rural	non_industrialized	pastoralist	1718	FALSE
Escherichia_coli	1462YY_0218_030_A10	HQ451074.1.gene4.p01	1462YY_0218_030_A10_prokka.faa_JALLFAIP_04495	JALLFAIP	beta-lactam__TEM-1	beta-lactam	IV	1462YY	tanzania	endesh	datoga	17.5	rural	non_industrialized	pastoralist	4495	FALSE
Escherichia_coli	1462YY_0218_030_A10	AF024602.1.gene5.p01	1462YY_0218_030_A10_prokka.faa_JALLFAIP_04500	JALLFAIP	aminoglycoside__aph(3')-I	aminoglycoside	IV	1462YY	tanzania	endesh	datoga	17.5	rural	non_industrialized	pastoralist	4500	FALSE
Escherichia_coli	1462YY_0218_030_A10	NC_002695.1.914737.p01	1462YY_0218_030_A10_prokka.faa_JALLFAIP_03728	JALLFAIP	multidrug__emrA	multidrug	IV	1462YY	tanzania	endesh	datoga	17.5	rural	non_industrialized	pastoralist	3728	FALSE
Escherichia_coli	1462YY_0218_030_A10	NC_002695.1.915747.p01	1462YY_0218_030_A10_prokka.faa_JALLFAIP_04161	JALLFAIP	unclassified__DNA-binding transcriptional regulator gadX	unclassified	I	1462YY	tanzania	endesh	datoga	17.5	rural	non_industrialized	pastoralist	4161	FALSE
Escherichia_coli	1462YY_0218_030_A10	YP_001969930	1462YY_0218_030_A10_prokka.faa_JALLFAIP_04499	JALLFAIP	sulfonamide__sul2	sulfonamide	IV	1462YY	tanzania	endesh	datoga	17.5	rural	non_industrialized	pastoralist	4499	FALSE
Escherichia_coli	1462YY_0218_030_A10	AAC77110	1462YY_0218_030_A10_prokka.faa_JALLFAIP_01444	JALLFAIP	beta-lactam__class C beta-lactamase	beta-lactam	IV	1462YY	tanzania	endesh	datoga	17.5	rural	non_industrialized	pastoralist	1444	FALSE
Escherichia_coli	1462YY_0218_030_A10	NC_002695.1.917702.p01	1462YY_0218_030_A10_prokka.faa_JALLFAIP_00992	JALLFAIP	macrolide-lincosamide-streptogramin__macA	macrolide-lincosamide-streptogramin	III	1462YY	tanzania	endesh	datoga	17.5	rural	non_industrialized	pastoralist	992	FALSE
Escherichia_coli	1462YY_0218_030_A10	NC_002695.1.913113.p01	1462YY_0218_030_A10_prokka.faa_JALLFAIP_02689	JALLFAIP	unclassified__DNA-binding_protein_H-NS	unclassified	IV	1462YY	tanzania	endesh	datoga	17.5	rural	non_industrialized	pastoralist	2689	FALSE
Escherichia_coli	1462YY_0218_030_A10	ZP_04003442	1462YY_0218_030_A10_prokka.faa_JALLFAIP_01631	JALLFAIP	multidrug__emrE	multidrug	IV	1462YY	tanzania	endesh	datoga	17.5	rural	non_industrialized	pastoralist	1631	FALSE
Escherichia_coli	1462YY_0218_030_A10	P32715	1462YY_0218_030_A10_prokka.faa_JALLFAIP_03204	JALLFAIP	multidrug__mdtO	multidrug	III	1462YY	tanzania	endesh	datoga	17.5	rural	non_industrialized	pastoralist	3204	FALSE
Escherichia_coli	1462YY_0218_030_A10	NC_002695.1.916586.p01	1462YY_0218_030_A10_prokka.faa_JALLFAIP_01486	JALLFAIP	multidrug__mdtC	multidrug	IV	1462YY	tanzania	endesh	datoga	17.5	rural	non_industrialized	pastoralist	1486	FALSE
Escherichia_coli	1462YY_0218_030_A10	AF326777.3.gene21.p01	1462YY_0218_030_A10_prokka.faa_JALLFAIP_04481	JALLFAIP	tetracycline__tetC	tetracycline	IV	1462YY	tanzania	endesh	datoga	17.5	rural	non_industrialized	pastoralist	4481	FALSE
Escherichia_coli	1462YY_0218_030_A10	BAC79067	1462YY_0218_030_A10_prokka.faa_JALLFAIP_04501	JALLFAIP	aminoglycoside__aph(6)-I	aminoglycoside	IV	1462YY	tanzania	endesh	datoga	17.5	rural	non_industrialized	pastoralist	4501	FALSE
Escherichia_coli	1462YY_0218_030_A10	A7ZKF6	1462YY_0218_030_A10_prokka.faa_JALLFAIP_01820	JALLFAIP	multidrug__mdtG	multidrug	IV	1462YY	tanzania	endesh	datoga	17.5	rural	non_industrialized	pastoralist	1820	FALSE
Escherichia_coli	1462YY_0218_030_A10	NC_002695.1.914983.p01	1462YY_0218_030_A10_prokka.faa_JALLFAIP_03597	JALLFAIP	unclassified__histidine kinase	unclassified	IV	1462YY	tanzania	endesh	datoga	17.5	rural	non_industrialized	pastoralist	3597	FALSE
Escherichia_coli	1462YY_0218_030_A10	ZP_02775049	1462YY_0218_030_A10_prokka.faa_JALLFAIP_00956	JALLFAIP	multidrug__mdfA	multidrug	III	1462YY	tanzania	endesh	datoga	17.5	rural	non_industrialized	pastoralist	956	FALSE
Escherichia_coli	1462YY_0218_030_A10	ZP_03051054	1462YY_0218_030_A10_prokka.faa_JALLFAIP_02911	JALLFAIP	multidrug__mdtM	multidrug	III	1462YY	tanzania	endesh	datoga	17.5	rural	non_industrialized	pastoralist	2911	FALSE
Escherichia_coli	1462YY_0218_030_A10	ZP_03029343	1462YY_0218_030_A10_prokka.faa_JALLFAIP_00692	JALLFAIP	multidrug__TolC	multidrug	IV	1462YY	tanzania	endesh	datoga	17.5	rural	non_industrialized	pastoralist	692	FALSE
Escherichia_coli	1462YY_0218_030_A10	CP000034.1.gene3834.p01	1462YY_0218_030_A10_prokka.faa_JALLFAIP_03596	JALLFAIP	unclassified__transcriptional regulatory protein CpxR cpxR	unclassified	IV	1462YY	tanzania	endesh	datoga	17.5	rural	non_industrialized	pastoralist	3596	FALSE
Escherichia_coli	1462YY_0218_030_A10	P32714	1462YY_0218_030_A10_prokka.faa_JALLFAIP_03205	JALLFAIP	multidrug__mdtP	multidrug	III	1462YY	tanzania	endesh	datoga	17.5	rural	non_industrialized	pastoralist	3205	FALSE
Escherichia_coli	1462YY_0218_030_A10	AAC73966	1462YY_0218_030_A10_prokka.faa_JALLFAIP_00993	JALLFAIP	macrolide-lincosamide-streptogramin__macB	macrolide-lincosamide-streptogramin	IV	1462YY	tanzania	endesh	datoga	17.5	rural	non_industrialized	pastoralist	993	FALSE
Escherichia_coli	1462YY_0218_030_A10	NC_002695.1.916587.p01	1462YY_0218_030_A10_prokka.faa_JALLFAIP_01485	JALLFAIP	multidrug__mdtD	multidrug	IV	1462YY	tanzania	endesh	datoga	17.5	rural	non_industrialized	pastoralist	1485	FALSE
Escherichia_coli	1462YY_0218_030_A10	YP_002269113	1462YY_0218_030_A10_prokka.faa_JALLFAIP_02136	JALLFAIP	multidrug__acrA	multidrug	IV	1462YY	tanzania	endesh	datoga	17.5	rural	non_industrialized	pastoralist	2136	FALSE
Escherichia_coli	1462YY_0218_030_A10	NC_002695.1.916585.p01	1462YY_0218_030_A10_prokka.faa_JALLFAIP_01487	JALLFAIP	multidrug__mdtB	multidrug	IV	1462YY	tanzania	endesh	datoga	17.5	rural	non_industrialized	pastoralist	1487	FALSE
Escherichia_coli	1462YY_0218_030_A10	ZP_02684554	1462YY_0218_030_A10_prokka.faa_JALLFAIP_00916	JALLFAIP	multidrug__acrB	multidrug	IV	1462YY	tanzania	endesh	datoga	17.5	rural	non_industrialized	pastoralist	916	FALSE
Escherichia_coli	1462YY_0218_030_A10	ZP_03034990	1462YY_0218_030_A10_prokka.faa_JALLFAIP_02331	JALLFAIP	multidrug__mdtK	multidrug	III	1462YY	tanzania	endesh	datoga	17.5	rural	non_industrialized	pastoralist	2331	FALSE
Escherichia_coli	1462YY_0218_030_A10	CP000034.1.gene3672.p01	1462YY_0218_030_A10_prokka.faa_JALLFAIP_02035	JALLFAIP	multidrug__ompR	multidrug	IV	1462YY	tanzania	endesh	datoga	17.5	rural	non_industrialized	pastoralist	2035	FALSE
Escherichia_coli	1462YY_0218_030_A10	CP000034.1.gene4477.p01	1462YY_0218_030_A10_prokka.faa_JALLFAIP_00211	JALLFAIP	unclassified__bacterial regulatory protein LuxR	unclassified	IV	1462YY	tanzania	endesh	datoga	17.5	rural	non_industrialized	pastoralist	211	FALSE
Escherichia_coli	1462YY_0218_030_A10	YP_001007250	1462YY_0218_030_A10_prokka.faa_JALLFAIP_02121	JALLFAIP	fosmidomycin__rosB	fosmidomycin	IV	1462YY	tanzania	endesh	datoga	17.5	rural	non_industrialized	pastoralist	2121	FALSE
Escherichia_coli	1462YY_0218_030_A10	YP_001726104	1462YY_0218_030_A10_prokka.faa_JALLFAIP_02137	JALLFAIP	multidrug__acrB	multidrug	IV	1462YY	tanzania	endesh	datoga	17.5	rural	non_industrialized	pastoralist	2137	FALSE
Escherichia_coli	1462YY_0218_030_A10	NC_002695.1.916588.p01	1462YY_0218_030_A10_prokka.faa_JALLFAIP_01484	JALLFAIP	unclassified__histidine kinase	unclassified	IV	1462YY	tanzania	endesh	datoga	17.5	rural	non_industrialized	pastoralist	1484	FALSE
Escherichia_coli	1462YY_0218_030_A10	NC_002695.1.912965.p01	1462YY_0218_030_A10_prokka.faa_JALLFAIP_04400	JALLFAIP	unclassified__sdiA	unclassified	III	1462YY	tanzania	endesh	datoga	17.5	rural	non_industrialized	pastoralist	4400	FALSE
Escherichia_coli	1462YY_0218_030_A10	A7ZW03	1462YY_0218_030_A10_prokka.faa_JALLFAIP_01142	JALLFAIP	kasugamycin__kasugamycin resistance protein ksgA	kasugamycin	IV	1462YY	tanzania	endesh	datoga	17.5	rural	non_industrialized	pastoralist	1142	FALSE
Escherichia_coli	1462YY_0218_030_A10	CP000034.1.gene1340.p01	1462YY_0218_030_A10_prokka.faa_JALLFAIP_02655	JALLFAIP	unclassified__cob(I)alamin adenolsyltransferase	unclassified	IV	1462YY	tanzania	endesh	datoga	17.5	rural	non_industrialized	pastoralist	2655	FALSE
Escherichia_coli	1462YY_0218_030_A10	CP000034.1.gene2198.p01	1462YY_0218_030_A10_prokka.faa_JALLFAIP_01499	JALLFAIP	multidrug__ompF	multidrug	III	1462YY	tanzania	endesh	datoga	17.5	rural	non_industrialized	pastoralist	1499	FALSE
Escherichia_coli	1462YY_0218_030_A10	NC_002695.1.916015.p01	1462YY_0218_030_A10_prokka.faa_JALLFAIP_00915	JALLFAIP	multidrug__mexX	multidrug	IV	1462YY	tanzania	endesh	datoga	17.5	rural	non_industrialized	pastoralist	915	FALSE
Escherichia_coli	1462YY_0218_030_A10	CP000034.1.gene2328.p01	1462YY_0218_030_A10_prokka.faa_JALLFAIP_01043	JALLFAIP	multidrug__ompF	multidrug	IV	1462YY	tanzania	endesh	datoga	17.5	rural	non_industrialized	pastoralist	1043	FALSE
Escherichia_coli	1462YY_0218_030_A10	CP004022.1.gene2827.p01	1462YY_0218_030_A10_prokka.faa_JALLFAIP_02081	JALLFAIP	unclassified__cAMP-regulatory protein	unclassified	IV	1462YY	tanzania	endesh	datoga	17.5	rural	non_industrialized	pastoralist	2081	FALSE
Escherichia_coli	1462YY_0218_030_A10	A8A4L2	1462YY_0218_030_A10_prokka.faa_JALLFAIP_00712	JALLFAIP	bacitracin__bacA	bacitracin	III	1462YY	tanzania	endesh	datoga	17.5	rural	non_industrialized	pastoralist	712	FALSE
Escherichia_coli	1462YY_0218_030_A10	YP_001726873	1462YY_0218_030_A10_prokka.faa_JALLFAIP_03203	JALLFAIP	multidrug__mdtN	multidrug	III	1462YY	tanzania	endesh	datoga	17.5	rural	non_industrialized	pastoralist	3203	FALSE
Escherichia_coli	1462YY_0218_030_A10	NC_002695.1.915653.p01	1462YY_0218_030_A10_prokka.faa_JALLFAIP_00212	JALLFAIP	multidrug__emrK	multidrug	IV	1462YY	tanzania	endesh	datoga	17.5	rural	non_industrialized	pastoralist	212	FALSE
Escherichia_coli	1462YY_0218_030_A10	NC_002695.1.916584.p01	1462YY_0218_030_A10_prokka.faa_JALLFAIP_01488	JALLFAIP	multidrug__mdtA	multidrug	IV	1462YY	tanzania	endesh	datoga	17.5	rural	non_industrialized	pastoralist	1488	FALSE
Escherichia_coli	1462YY_0218_030_A10	NC_002695.1.915650.p01	1462YY_0218_030_A10_prokka.faa_JALLFAIP_00210	JALLFAIP	unclassified__histidine kinase	unclassified	IV	1462YY	tanzania	endesh	datoga	17.5	rural	non_industrialized	pastoralist	210	FALSE
Escherichia_coli	1462YY_0218_030_A10	AAC75315	1462YY_0218_030_A10_prokka.faa_JALLFAIP_00311	JALLFAIP	polymyxin__arnA	polymyxin	III	1462YY	tanzania	endesh	datoga	17.5	rural	non_industrialized	pastoralist	311	FALSE
Escherichia_coli	1462YY_0218_030_A10	YP_002038880	1462YY_0218_030_A10_prokka.faa_JALLFAIP_04482	JALLFAIP	tetracycline__tetA	tetracycline	IV	1462YY	tanzania	endesh	datoga	17.5	rural	non_industrialized	pastoralist	4482	FALSE
Escherichia_coli	1462YY_0218_030_A10	YP_002295271	1462YY_0218_030_A10_prokka.faa_JALLFAIP_01682	JALLFAIP	multidrug__mdtL	multidrug	III	1462YY	tanzania	endesh	datoga	17.5	rural	non_industrialized	pastoralist	1682	FALSE
Escherichia_coli	1462YY_0218_030_A10	A1A9W0	1462YY_0218_030_A10_prokka.faa_JALLFAIP_01832	JALLFAIP	multidrug__mdtH	multidrug	III	1462YY	tanzania	endesh	datoga	17.5	rural	non_industrialized	pastoralist	1832	FALSE
Escherichia_coli	1462YY_0218_030_A10	NC_002695.1.914736.p01	1462YY_0218_030_A10_prokka.faa_JALLFAIP_03727	JALLFAIP	multidrug__emrB	multidrug	IV	1462YY	tanzania	endesh	datoga	17.5	rural	non_industrialized	pastoralist	3727	FALSE
Escherichia_coli	1462YY_0218_030_A10	YP_001460310	1462YY_0218_030_A10_prokka.faa_JALLFAIP_04163	JALLFAIP	multidrug__mdtF	multidrug	IV	1462YY	tanzania	endesh	datoga	17.5	rural	non_industrialized	pastoralist	4163	FALSE
Clostridium_perfringens	1462YY_0218_030_A11	ZP_02863325	1462YY_0218_030_A11_prokka.faa_FLGDPHHF_01398	FLGDPHHF	tetracycline__tetA	tetracycline	IV	1462YY	tanzania	endesh	datoga	17.5	rural	non_industrialized	pastoralist	1398	FALSE
Clostridium_perfringens	1462YY_0218_030_A11	YP_698526	1462YY_0218_030_A11_prokka.faa_FLGDPHHF_00537	FLGDPHHF	bacitracin__bacA	bacitracin	IV	1462YY	tanzania	endesh	datoga	17.5	rural	non_industrialized	pastoralist	537	FALSE
Coprococcus_comes	1462YY_0218_030_A6	P72533	1462YY_0218_030_A6_prokka.faa_BEPOHBBC_02747	BEPOHBBC	tetracycline__tetO	tetracycline	III	1462YY	tanzania	endesh	datoga	17.5	rural	non_industrialized	pastoralist	2747	FALSE
Coprococcus_comes	1462YY_0218_030_A7	P72533	1462YY_0218_030_A7_prokka.faa_CLGAAPBA_01122	CLGAAPBA	tetracycline__tetO	tetracycline	III	1462YY	tanzania	endesh	datoga	17.5	rural	non_industrialized	pastoralist	1122	FALSE
Coprococcus_comes	1462YY_0218_030_A7	CAP58293	1462YY_0218_030_A7_prokka.faa_CLGAAPBA_01121	CLGAAPBA	tetracycline__tet40	tetracycline	III	1462YY	tanzania	endesh	datoga	17.5	rural	non_industrialized	pastoralist	1121	FALSE
Escherichia_coli	1462YY_0218_030_A8	NC_002695.1.916587.p01	1462YY_0218_030_A8_prokka.faa_FPMKKHPL_00376	FPMKKHPL	multidrug__mdtD	multidrug	IV	1462YY	tanzania	endesh	datoga	17.5	rural	non_industrialized	pastoralist	376	FALSE
Escherichia_coli	1462YY_0218_030_A8	CP000034.1.gene2198.p01	1462YY_0218_030_A8_prokka.faa_FPMKKHPL_00363	FPMKKHPL	multidrug__ompF	multidrug	III	1462YY	tanzania	endesh	datoga	17.5	rural	non_industrialized	pastoralist	363	FALSE
Escherichia_coli	1462YY_0218_030_A8	NC_002695.1.916585.p01	1462YY_0218_030_A8_prokka.faa_FPMKKHPL_00374	FPMKKHPL	multidrug__mdtB	multidrug	IV	1462YY	tanzania	endesh	datoga	17.5	rural	non_industrialized	pastoralist	374	FALSE
Escherichia_coli	1462YY_0218_030_A8	NC_002695.1.914737.p01	1462YY_0218_030_A8_prokka.faa_FPMKKHPL_02391	FPMKKHPL	multidrug__emrA	multidrug	IV	1462YY	tanzania	endesh	datoga	17.5	rural	non_industrialized	pastoralist	2391	FALSE
Escherichia_coli	1462YY_0218_030_A8	ACB17952	1462YY_0218_030_A8_prokka.faa_FPMKKHPL_03710	FPMKKHPL	multidrug__mdtE	multidrug	III	1462YY	tanzania	endesh	datoga	17.5	rural	non_industrialized	pastoralist	3710	FALSE
Escherichia_coli	1462YY_0218_030_A8	NC_002695.1.913113.p01	1462YY_0218_030_A8_prokka.faa_FPMKKHPL_01497	FPMKKHPL	unclassified__DNA-binding_protein_H-NS	unclassified	IV	1462YY	tanzania	endesh	datoga	17.5	rural	non_industrialized	pastoralist	1497	FALSE
Escherichia_coli	1462YY_0218_030_A8	A7ZKF6	1462YY_0218_030_A8_prokka.faa_FPMKKHPL_02524	FPMKKHPL	multidrug__mdtG	multidrug	IV	1462YY	tanzania	endesh	datoga	17.5	rural	non_industrialized	pastoralist	2524	FALSE
Escherichia_coli	1462YY_0218_030_A8	A7ZW03	1462YY_0218_030_A8_prokka.faa_FPMKKHPL_00616	FPMKKHPL	kasugamycin__kasugamycin resistance protein ksgA	kasugamycin	IV	1462YY	tanzania	endesh	datoga	17.5	rural	non_industrialized	pastoralist	616	FALSE
Escherichia_coli	1462YY_0218_030_A8	NC_002695.1.914983.p01	1462YY_0218_030_A8_prokka.faa_FPMKKHPL_03845	FPMKKHPL	unclassified__histidine kinase	unclassified	IV	1462YY	tanzania	endesh	datoga	17.5	rural	non_industrialized	pastoralist	3845	FALSE
Escherichia_coli	1462YY_0218_030_A8	CP000034.1.gene3672.p01	1462YY_0218_030_A8_prokka.faa_FPMKKHPL_01730	FPMKKHPL	multidrug__ompR	multidrug	IV	1462YY	tanzania	endesh	datoga	17.5	rural	non_industrialized	pastoralist	1730	FALSE
Escherichia_coli	1462YY_0218_030_A8	NC_002695.1.912965.p01	1462YY_0218_030_A8_prokka.faa_FPMKKHPL_02792	FPMKKHPL	unclassified__sdiA	unclassified	III	1462YY	tanzania	endesh	datoga	17.5	rural	non_industrialized	pastoralist	2792	FALSE
Escherichia_coli	1462YY_0218_030_A8	CP000034.1.gene3834.p01	1462YY_0218_030_A8_prokka.faa_FPMKKHPL_03844	FPMKKHPL	unclassified__transcriptional regulatory protein CpxR cpxR	unclassified	IV	1462YY	tanzania	endesh	datoga	17.5	rural	non_industrialized	pastoralist	3844	FALSE
Escherichia_coli	1462YY_0218_030_A8	ZP_02775049	1462YY_0218_030_A8_prokka.faa_FPMKKHPL_01953	FPMKKHPL	multidrug__mdfA	multidrug	III	1462YY	tanzania	endesh	datoga	17.5	rural	non_industrialized	pastoralist	1953	FALSE
Escherichia_coli	1462YY_0218_030_A8	YP_001726873	1462YY_0218_030_A8_prokka.faa_FPMKKHPL_03055	FPMKKHPL	multidrug__mdtN	multidrug	III	1462YY	tanzania	endesh	datoga	17.5	rural	non_industrialized	pastoralist	3055	FALSE
Escherichia_coli	1462YY_0218_030_A8	CP000034.1.gene2328.p01	1462YY_0218_030_A8_prokka.faa_FPMKKHPL_01613	FPMKKHPL	multidrug__ompF	multidrug	IV	1462YY	tanzania	endesh	datoga	17.5	rural	non_industrialized	pastoralist	1613	FALSE
Escherichia_coli	1462YY_0218_030_A8	NC_002695.1.915653.p01	1462YY_0218_030_A8_prokka.faa_FPMKKHPL_02897	FPMKKHPL	multidrug__emrK	multidrug	IV	1462YY	tanzania	endesh	datoga	17.5	rural	non_industrialized	pastoralist	2897	FALSE
Escherichia_coli	1462YY_0218_030_A8	CP000034.1.gene1340.p01	1462YY_0218_030_A8_prokka.faa_FPMKKHPL_01464	FPMKKHPL	unclassified__cob(I)alamin adenolsyltransferase	unclassified	IV	1462YY	tanzania	endesh	datoga	17.5	rural	non_industrialized	pastoralist	1464	FALSE
Escherichia_coli	1462YY_0218_030_A8	CP000034.1.gene4477.p01	1462YY_0218_030_A8_prokka.faa_FPMKKHPL_02896	FPMKKHPL	unclassified__bacterial regulatory protein LuxR	unclassified	IV	1462YY	tanzania	endesh	datoga	17.5	rural	non_industrialized	pastoralist	2896	FALSE
Escherichia_coli	1462YY_0218_030_A8	YP_002269113	1462YY_0218_030_A8_prokka.faa_FPMKKHPL_01136	FPMKKHPL	multidrug__acrA	multidrug	IV	1462YY	tanzania	endesh	datoga	17.5	rural	non_industrialized	pastoralist	1136	FALSE
Escherichia_coli	1462YY_0218_030_A8	YP_001726874	1462YY_0218_030_A8_prokka.faa_FPMKKHPL_03056	FPMKKHPL	multidrug__mdtO	multidrug	IV	1462YY	tanzania	endesh	datoga	17.5	rural	non_industrialized	pastoralist	3056	FALSE
Escherichia_coli	1462YY_0218_030_A8	ZP_03072121	1462YY_0218_030_A8_prokka.faa_FPMKKHPL_01217	FPMKKHPL	multidrug__mdtK	multidrug	IV	1462YY	tanzania	endesh	datoga	17.5	rural	non_industrialized	pastoralist	1217	FALSE
Escherichia_coli	1462YY_0218_030_A8	YP_001007250	1462YY_0218_030_A8_prokka.faa_FPMKKHPL_01151	FPMKKHPL	fosmidomycin__rosB	fosmidomycin	IV	1462YY	tanzania	endesh	datoga	17.5	rural	non_industrialized	pastoralist	1151	FALSE
Escherichia_coli	1462YY_0218_030_A8	NC_002695.1.915747.p01	1462YY_0218_030_A8_prokka.faa_FPMKKHPL_03714	FPMKKHPL	unclassified__DNA-binding transcriptional regulator gadX	unclassified	I	1462YY	tanzania	endesh	datoga	17.5	rural	non_industrialized	pastoralist	3714	FALSE
Escherichia_coli	1462YY_0218_030_A8	YP_002806354	1462YY_0218_030_A8_prokka.faa_FPMKKHPL_02089	FPMKKHPL	beta-lactam__class C beta-lactamase	beta-lactam	IV	1462YY	tanzania	endesh	datoga	17.5	rural	non_industrialized	pastoralist	2089	FALSE
Escherichia_coli	1462YY_0218_030_A8	NC_002695.1.916588.p01	1462YY_0218_030_A8_prokka.faa_FPMKKHPL_00377	FPMKKHPL	unclassified__histidine kinase	unclassified	IV	1462YY	tanzania	endesh	datoga	17.5	rural	non_industrialized	pastoralist	377	FALSE
Escherichia_coli	1462YY_0218_030_A8	NC_002695.1.915650.p01	1462YY_0218_030_A8_prokka.faa_FPMKKHPL_02895	FPMKKHPL	unclassified__histidine kinase	unclassified	IV	1462YY	tanzania	endesh	datoga	17.5	rural	non_industrialized	pastoralist	2895	FALSE
Escherichia_coli	1462YY_0218_030_A8	YP_002295271	1462YY_0218_030_A8_prokka.faa_FPMKKHPL_03815	FPMKKHPL	multidrug__mdtL	multidrug	III	1462YY	tanzania	endesh	datoga	17.5	rural	non_industrialized	pastoralist	3815	FALSE
Escherichia_coli	1462YY_0218_030_A8	AAC75315	1462YY_0218_030_A8_prokka.faa_FPMKKHPL_00916	FPMKKHPL	polymyxin__arnA	polymyxin	III	1462YY	tanzania	endesh	datoga	17.5	rural	non_industrialized	pastoralist	916	FALSE
Escherichia_coli	1462YY_0218_030_A8	A8A4L2	1462YY_0218_030_A8_prokka.faa_FPMKKHPL_00076	FPMKKHPL	bacitracin__bacA	bacitracin	III	1462YY	tanzania	endesh	datoga	17.5	rural	non_industrialized	pastoralist	76	FALSE
Escherichia_coli	1462YY_0218_030_A8	NC_002695.1.916584.p01	1462YY_0218_030_A8_prokka.faa_FPMKKHPL_00373	FPMKKHPL	multidrug__mdtA	multidrug	IV	1462YY	tanzania	endesh	datoga	17.5	rural	non_industrialized	pastoralist	373	FALSE
Escherichia_coli	1462YY_0218_030_A8	ZP_03029343	1462YY_0218_030_A8_prokka.faa_FPMKKHPL_00056	FPMKKHPL	multidrug__TolC	multidrug	IV	1462YY	tanzania	endesh	datoga	17.5	rural	non_industrialized	pastoralist	56	FALSE
Escherichia_coli	1462YY_0218_030_A8	YP_001464983	1462YY_0218_030_A8_prokka.faa_FPMKKHPL_03711	FPMKKHPL	multidrug__mdtF	multidrug	IV	1462YY	tanzania	endesh	datoga	17.5	rural	non_industrialized	pastoralist	3711	FALSE
Escherichia_coli	1462YY_0218_030_A8	ZP_03030716	1462YY_0218_030_A8_prokka.faa_FPMKKHPL_04071	FPMKKHPL	multidrug__mdtM	multidrug	III	1462YY	tanzania	endesh	datoga	17.5	rural	non_industrialized	pastoralist	4071	FALSE
Escherichia_coli	1462YY_0218_030_A8	ZP_02346647	1462YY_0218_030_A8_prokka.faa_FPMKKHPL_00279	FPMKKHPL	multidrug__acrB	multidrug	IV	1462YY	tanzania	endesh	datoga	17.5	rural	non_industrialized	pastoralist	279	FALSE
Escherichia_coli	1462YY_0218_030_A8	YP_002808057	1462YY_0218_030_A8_prokka.faa_FPMKKHPL_02686	FPMKKHPL	multidrug__emrD	multidrug	III	1462YY	tanzania	endesh	datoga	17.5	rural	non_industrialized	pastoralist	2686	FALSE
Escherichia_coli	1462YY_0218_030_A8	ZP_03029420	1462YY_0218_030_A8_prokka.faa_FPMKKHPL_02475	FPMKKHPL	macrolide-lincosamide-streptogramin__macB	macrolide-lincosamide-streptogramin	IV	1462YY	tanzania	endesh	datoga	17.5	rural	non_industrialized	pastoralist	2475	FALSE
Escherichia_coli	1462YY_0218_030_A8	A1A9W0	1462YY_0218_030_A8_prokka.faa_FPMKKHPL_02536	FPMKKHPL	multidrug__mdtH	multidrug	III	1462YY	tanzania	endesh	datoga	17.5	rural	non_industrialized	pastoralist	2536	FALSE
Escherichia_coli	1462YY_0218_030_A8	NC_002695.1.916586.p01	1462YY_0218_030_A8_prokka.faa_FPMKKHPL_00375	FPMKKHPL	multidrug__mdtC	multidrug	IV	1462YY	tanzania	endesh	datoga	17.5	rural	non_industrialized	pastoralist	375	FALSE
Escherichia_coli	1462YY_0218_030_A8	AAC75243	1462YY_0218_030_A8_prokka.faa_FPMKKHPL_00845	FPMKKHPL	multidrug__bicyclomycin-multidrug_efflux_protein_bcr	multidrug	III	1462YY	tanzania	endesh	datoga	17.5	rural	non_industrialized	pastoralist	845	FALSE
Escherichia_coli	1462YY_0218_030_A8	P32714	1462YY_0218_030_A8_prokka.faa_FPMKKHPL_03057	FPMKKHPL	multidrug__mdtP	multidrug	III	1462YY	tanzania	endesh	datoga	17.5	rural	non_industrialized	pastoralist	3057	FALSE
Escherichia_coli	1462YY_0218_030_A8	NC_002695.1.914736.p01	1462YY_0218_030_A8_prokka.faa_FPMKKHPL_02390	FPMKKHPL	multidrug__emrB	multidrug	IV	1462YY	tanzania	endesh	datoga	17.5	rural	non_industrialized	pastoralist	2390	FALSE
Escherichia_coli	1462YY_0218_030_A8	CP004022.1.gene2827.p01	1462YY_0218_030_A8_prokka.faa_FPMKKHPL_01776	FPMKKHPL	unclassified__cAMP-regulatory protein	unclassified	IV	1462YY	tanzania	endesh	datoga	17.5	rural	non_industrialized	pastoralist	1776	FALSE
Escherichia_coli	1462YY_0218_030_A8	NC_002695.1.917702.p01	1462YY_0218_030_A8_prokka.faa_FPMKKHPL_02476	FPMKKHPL	macrolide-lincosamide-streptogramin__macA	macrolide-lincosamide-streptogramin	III	1462YY	tanzania	endesh	datoga	17.5	rural	non_industrialized	pastoralist	2476	FALSE
Escherichia_coli	1462YY_0218_030_A8	NC_002695.1.916015.p01	1462YY_0218_030_A8_prokka.faa_FPMKKHPL_00278	FPMKKHPL	multidrug__mexX	multidrug	IV	1462YY	tanzania	endesh	datoga	17.5	rural	non_industrialized	pastoralist	278	FALSE
Escherichia_coli	1462YY_0218_030_A8	YP_001726104	1462YY_0218_030_A8_prokka.faa_FPMKKHPL_01135	FPMKKHPL	multidrug__acrB	multidrug	IV	1462YY	tanzania	endesh	datoga	17.5	rural	non_industrialized	pastoralist	1135	FALSE
Prevotella_sp.	1462YY_0218_030_B10	BAD46890	1462YY_0218_030_B10_prokka.faa_HKLBONBN_02596	HKLBONBN	tetracycline__tetQ	tetracycline	III	1462YY	tanzania	endesh	datoga	17.5	rural	non_industrialized	pastoralist	2596	FALSE
Prevotella_sp.	1462YY_0218_030_B10	AF118110.1.gene1.p01	1462YY_0218_030_B10_prokka.faa_HKLBONBN_02779	HKLBONBN	beta-lactam__CfxA2	beta-lactam	III	1462YY	tanzania	endesh	datoga	17.5	rural	non_industrialized	pastoralist	2779	FALSE
Prevotella_sp.	1462YY_0218_030_B10	AAA27431	1462YY_0218_030_B10_prokka.faa_HKLBONBN_02795	HKLBONBN	macrolide-lincosamide-streptogramin__ermF	macrolide-lincosamide-streptogramin	III	1462YY	tanzania	endesh	datoga	17.5	rural	non_industrialized	pastoralist	2795	FALSE
Prevotella_sp.	1462YY_0218_030_B10	AAN28721	1462YY_0218_030_B10_prokka.faa_HKLBONBN_00907	HKLBONBN	tetracycline__tet37	tetracycline	Unassessed	1462YY	tanzania	endesh	datoga	17.5	rural	non_industrialized	pastoralist	907	FALSE
Prevotella_sp.	1462YY_0218_030_B10	Q08425	1462YY_0218_030_B10_prokka.faa_HKLBONBN_02796	HKLBONBN	tetracycline__tetQ	tetracycline	III	1462YY	tanzania	endesh	datoga	17.5	rural	non_industrialized	pastoralist	2796	FALSE
Clostridium_perfringens	1462YY_0218_030_B12	ZP_02863325	1462YY_0218_030_B12_prokka.faa_BGKCMHBE_01348	BGKCMHBE	tetracycline__tetA	tetracycline	IV	1462YY	tanzania	endesh	datoga	17.5	rural	non_industrialized	pastoralist	1348	FALSE
Clostridium_perfringens	1462YY_0218_030_B12	ZP_02635322	1462YY_0218_030_B12_prokka.faa_BGKCMHBE_00678	BGKCMHBE	bacitracin__bacA	bacitracin	IV	1462YY	tanzania	endesh	datoga	17.5	rural	non_industrialized	pastoralist	678	FALSE
Prevotella_copri	1462YY_0218_030_B2	BAD46890	1462YY_0218_030_B2_prokka.faa_OGGGLLOE_03291	OGGGLLOE	tetracycline__tetQ	tetracycline	III	1462YY	tanzania	endesh	datoga	17.5	rural	non_industrialized	pastoralist	3291	FALSE
Prevotella_copri	1462YY_0218_030_B2	AAM48117	1462YY_0218_030_B2_prokka.faa_OGGGLLOE_01240	OGGGLLOE	beta-lactam__CfxA2	beta-lactam	Unassessed	1462YY	tanzania	endesh	datoga	17.5	rural	non_industrialized	pastoralist	1240	FALSE
Prevotella_copri	1462YY_0218_030_B2	AAN28721	1462YY_0218_030_B2_prokka.faa_OGGGLLOE_01468	OGGGLLOE	tetracycline__tet37	tetracycline	Unassessed	1462YY	tanzania	endesh	datoga	17.5	rural	non_industrialized	pastoralist	1468	FALSE
Prevotella_copri	1462YY_0218_030_B2	AAA27431	1462YY_0218_030_B2_prokka.faa_OGGGLLOE_02350	OGGGLLOE	macrolide-lincosamide-streptogramin__ermF	macrolide-lincosamide-streptogramin	III	1462YY	tanzania	endesh	datoga	17.5	rural	non_industrialized	pastoralist	2350	FALSE
Escherichia_coli	1462YY_0218_030_B3	YP_001726662	1462YY_0218_030_B3_prokka.faa_BDMJFGAB_04229	BDMJFGAB	multidrug__mdtM	multidrug	III	1462YY	tanzania	endesh	datoga	17.5	rural	non_industrialized	pastoralist	4229	FALSE
Escherichia_coli	1462YY_0218_030_B3	P32715	1462YY_0218_030_B3_prokka.faa_BDMJFGAB_02820	BDMJFGAB	multidrug__mdtO	multidrug	III	1462YY	tanzania	endesh	datoga	17.5	rural	non_industrialized	pastoralist	2820	FALSE
Escherichia_coli	1462YY_0218_030_B3	CP000034.1.gene2198.p01	1462YY_0218_030_B3_prokka.faa_BDMJFGAB_04554	BDMJFGAB	multidrug__ompF	multidrug	III	1462YY	tanzania	endesh	datoga	17.5	rural	non_industrialized	pastoralist	4554	FALSE
Escherichia_coli	1462YY_0218_030_B3	CP000034.1.gene3672.p01	1462YY_0218_030_B3_prokka.faa_BDMJFGAB_00962	BDMJFGAB	multidrug__ompR	multidrug	IV	1462YY	tanzania	endesh	datoga	17.5	rural	non_industrialized	pastoralist	962	FALSE
Escherichia_coli	1462YY_0218_030_B3	ZP_03003741	1462YY_0218_030_B3_prokka.faa_BDMJFGAB_00143	BDMJFGAB	macrolide-lincosamide-streptogramin__macB	macrolide-lincosamide-streptogramin	IV	1462YY	tanzania	endesh	datoga	17.5	rural	non_industrialized	pastoralist	143	FALSE
Escherichia_coli	1462YY_0218_030_B3	YP_001460310	1462YY_0218_030_B3_prokka.faa_BDMJFGAB_03642	BDMJFGAB	multidrug__mdtF	multidrug	IV	1462YY	tanzania	endesh	datoga	17.5	rural	non_industrialized	pastoralist	3642	FALSE
Escherichia_coli	1462YY_0218_030_B3	ZP_02684554	1462YY_0218_030_B3_prokka.faa_BDMJFGAB_03146	BDMJFGAB	multidrug__acrB	multidrug	IV	1462YY	tanzania	endesh	datoga	17.5	rural	non_industrialized	pastoralist	3146	FALSE
Escherichia_coli	1462YY_0218_030_B3	NC_002695.1.914736.p01	1462YY_0218_030_B3_prokka.faa_BDMJFGAB_02700	BDMJFGAB	multidrug__emrB	multidrug	IV	1462YY	tanzania	endesh	datoga	17.5	rural	non_industrialized	pastoralist	2700	FALSE
Escherichia_coli	1462YY_0218_030_B3	ZP_03029343	1462YY_0218_030_B3_prokka.faa_BDMJFGAB_00454	BDMJFGAB	multidrug__TolC	multidrug	IV	1462YY	tanzania	endesh	datoga	17.5	rural	non_industrialized	pastoralist	454	FALSE
Escherichia_coli	1462YY_0218_030_B3	YP_001007250	1462YY_0218_030_B3_prokka.faa_BDMJFGAB_03069	BDMJFGAB	fosmidomycin__rosB	fosmidomycin	IV	1462YY	tanzania	endesh	datoga	17.5	rural	non_industrialized	pastoralist	3069	FALSE
Escherichia_coli	1462YY_0218_030_B3	A7ZKF6	1462YY_0218_030_B3_prokka.faa_BDMJFGAB_02229	BDMJFGAB	multidrug__mdtG	multidrug	IV	1462YY	tanzania	endesh	datoga	17.5	rural	non_industrialized	pastoralist	2229	FALSE
Escherichia_coli	1462YY_0218_030_B3	A1A9W0	1462YY_0218_030_B3_prokka.faa_BDMJFGAB_02217	BDMJFGAB	multidrug__mdtH	multidrug	III	1462YY	tanzania	endesh	datoga	17.5	rural	non_industrialized	pastoralist	2217	FALSE
Escherichia_coli	1462YY_0218_030_B3	YP_002295271	1462YY_0218_030_B3_prokka.faa_BDMJFGAB_03389	BDMJFGAB	multidrug__mdtL	multidrug	III	1462YY	tanzania	endesh	datoga	17.5	rural	non_industrialized	pastoralist	3389	FALSE
Escherichia_coli	1462YY_0218_030_B3	CP000034.1.gene3834.p01	1462YY_0218_030_B3_prokka.faa_BDMJFGAB_01923	BDMJFGAB	unclassified__transcriptional regulatory protein CpxR cpxR	unclassified	IV	1462YY	tanzania	endesh	datoga	17.5	rural	non_industrialized	pastoralist	1923	FALSE
Escherichia_coli	1462YY_0218_030_B3	NC_002695.1.916584.p01	1462YY_0218_030_B3_prokka.faa_BDMJFGAB_03784	BDMJFGAB	multidrug__mdtA	multidrug	IV	1462YY	tanzania	endesh	datoga	17.5	rural	non_industrialized	pastoralist	3784	FALSE
Escherichia_coli	1462YY_0218_030_B3	AAC75243	1462YY_0218_030_B3_prokka.faa_BDMJFGAB_01785	BDMJFGAB	multidrug__bicyclomycin-multidrug_efflux_protein_bcr	multidrug	III	1462YY	tanzania	endesh	datoga	17.5	rural	non_industrialized	pastoralist	1785	FALSE
Escherichia_coli	1462YY_0218_030_B3	CP004022.1.gene2827.p01	1462YY_0218_030_B3_prokka.faa_BDMJFGAB_01008	BDMJFGAB	unclassified__cAMP-regulatory protein	unclassified	IV	1462YY	tanzania	endesh	datoga	17.5	rural	non_industrialized	pastoralist	1008	FALSE
Escherichia_coli	1462YY_0218_030_B3	ZP_04003442	1462YY_0218_030_B3_prokka.faa_BDMJFGAB_03328	BDMJFGAB	multidrug__emrE	multidrug	IV	1462YY	tanzania	endesh	datoga	17.5	rural	non_industrialized	pastoralist	3328	FALSE
Escherichia_coli	1462YY_0218_030_B3	NC_002695.1.915653.p01	1462YY_0218_030_B3_prokka.faa_BDMJFGAB_01163	BDMJFGAB	multidrug__emrK	multidrug	IV	1462YY	tanzania	endesh	datoga	17.5	rural	non_industrialized	pastoralist	1163	FALSE
Escherichia_coli	1462YY_0218_030_B3	NC_002695.1.915747.p01	1462YY_0218_030_B3_prokka.faa_BDMJFGAB_03640	BDMJFGAB	unclassified__DNA-binding transcriptional regulator gadX	unclassified	I	1462YY	tanzania	endesh	datoga	17.5	rural	non_industrialized	pastoralist	3640	FALSE
Escherichia_coli	1462YY_0218_030_B3	A8A4L2	1462YY_0218_030_B3_prokka.faa_BDMJFGAB_00433	BDMJFGAB	bacitracin__bacA	bacitracin	III	1462YY	tanzania	endesh	datoga	17.5	rural	non_industrialized	pastoralist	433	FALSE
Escherichia_coli	1462YY_0218_030_B3	YP_002269113	1462YY_0218_030_B3_prokka.faa_BDMJFGAB_03084	BDMJFGAB	multidrug__acrA	multidrug	IV	1462YY	tanzania	endesh	datoga	17.5	rural	non_industrialized	pastoralist	3084	FALSE
Escherichia_coli	1462YY_0218_030_B3	ZP_02775049	1462YY_0218_030_B3_prokka.faa_BDMJFGAB_00180	BDMJFGAB	multidrug__mdfA	multidrug	III	1462YY	tanzania	endesh	datoga	17.5	rural	non_industrialized	pastoralist	180	FALSE
Escherichia_coli	1462YY_0218_030_B3	NC_002695.1.916015.p01	1462YY_0218_030_B3_prokka.faa_BDMJFGAB_03145	BDMJFGAB	multidrug__mexX	multidrug	IV	1462YY	tanzania	endesh	datoga	17.5	rural	non_industrialized	pastoralist	3145	FALSE
Escherichia_coli	1462YY_0218_030_B3	A7ZW03	1462YY_0218_030_B3_prokka.faa_BDMJFGAB_00679	BDMJFGAB	kasugamycin__kasugamycin resistance protein ksgA	kasugamycin	IV	1462YY	tanzania	endesh	datoga	17.5	rural	non_industrialized	pastoralist	679	FALSE
Escherichia_coli	1462YY_0218_030_B3	YP_310429	1462YY_0218_030_B3_prokka.faa_BDMJFGAB_01492	BDMJFGAB	multidrug__mdtK	multidrug	III	1462YY	tanzania	endesh	datoga	17.5	rural	non_industrialized	pastoralist	1492	FALSE
Escherichia_coli	1462YY_0218_030_B3	ACB17952	1462YY_0218_030_B3_prokka.faa_BDMJFGAB_03643	BDMJFGAB	multidrug__mdtE	multidrug	III	1462YY	tanzania	endesh	datoga	17.5	rural	non_industrialized	pastoralist	3643	FALSE
Escherichia_coli	1462YY_0218_030_B3	NC_002695.1.913113.p01	1462YY_0218_030_B3_prokka.faa_BDMJFGAB_01292	BDMJFGAB	unclassified__DNA-binding_protein_H-NS	unclassified	IV	1462YY	tanzania	endesh	datoga	17.5	rural	non_industrialized	pastoralist	1292	FALSE
Escherichia_coli	1462YY_0218_030_B3	CP000034.1.gene2328.p01	1462YY_0218_030_B3_prokka.faa_BDMJFGAB_00093	BDMJFGAB	multidrug__ompF	multidrug	IV	1462YY	tanzania	endesh	datoga	17.5	rural	non_industrialized	pastoralist	93	FALSE
Escherichia_coli	1462YY_0218_030_B3	NC_002695.1.916585.p01	1462YY_0218_030_B3_prokka.faa_BDMJFGAB_03783	BDMJFGAB	multidrug__mdtB	multidrug	IV	1462YY	tanzania	endesh	datoga	17.5	rural	non_industrialized	pastoralist	3783	FALSE
Escherichia_coli	1462YY_0218_030_B3	YP_002808057	1462YY_0218_030_B3_prokka.faa_BDMJFGAB_04135	BDMJFGAB	multidrug__emrD	multidrug	III	1462YY	tanzania	endesh	datoga	17.5	rural	non_industrialized	pastoralist	4135	FALSE
Escherichia_coli	1462YY_0218_030_B3	NC_002695.1.912965.p01	1462YY_0218_030_B3_prokka.faa_BDMJFGAB_03308	BDMJFGAB	unclassified__sdiA	unclassified	III	1462YY	tanzania	endesh	datoga	17.5	rural	non_industrialized	pastoralist	3308	FALSE
Escherichia_coli	1462YY_0218_030_B3	NC_002695.1.914983.p01	1462YY_0218_030_B3_prokka.faa_BDMJFGAB_01922	BDMJFGAB	unclassified__histidine kinase	unclassified	IV	1462YY	tanzania	endesh	datoga	17.5	rural	non_industrialized	pastoralist	1922	FALSE
Escherichia_coli	1462YY_0218_030_B3	NC_002695.1.914737.p01	1462YY_0218_030_B3_prokka.faa_BDMJFGAB_02701	BDMJFGAB	multidrug__emrA	multidrug	IV	1462YY	tanzania	endesh	datoga	17.5	rural	non_industrialized	pastoralist	2701	FALSE
Escherichia_coli	1462YY_0218_030_B3	AAC77110	1462YY_0218_030_B3_prokka.faa_BDMJFGAB_02910	BDMJFGAB	beta-lactam__class C beta-lactamase	beta-lactam	IV	1462YY	tanzania	endesh	datoga	17.5	rural	non_industrialized	pastoralist	2910	FALSE
Escherichia_coli	1462YY_0218_030_B3	NC_002695.1.916587.p01	1462YY_0218_030_B3_prokka.faa_BDMJFGAB_03781	BDMJFGAB	multidrug__mdtD	multidrug	IV	1462YY	tanzania	endesh	datoga	17.5	rural	non_industrialized	pastoralist	3781	FALSE
Escherichia_coli	1462YY_0218_030_B3	CP000034.1.gene4477.p01	1462YY_0218_030_B3_prokka.faa_BDMJFGAB_01162	BDMJFGAB	unclassified__bacterial regulatory protein LuxR	unclassified	IV	1462YY	tanzania	endesh	datoga	17.5	rural	non_industrialized	pastoralist	1162	FALSE
Escherichia_coli	1462YY_0218_030_B3	NC_002695.1.916586.p01	1462YY_0218_030_B3_prokka.faa_BDMJFGAB_03782	BDMJFGAB	multidrug__mdtC	multidrug	IV	1462YY	tanzania	endesh	datoga	17.5	rural	non_industrialized	pastoralist	3782	FALSE
Escherichia_coli	1462YY_0218_030_B3	P32714	1462YY_0218_030_B3_prokka.faa_BDMJFGAB_02821	BDMJFGAB	multidrug__mdtP	multidrug	III	1462YY	tanzania	endesh	datoga	17.5	rural	non_industrialized	pastoralist	2821	FALSE
Escherichia_coli	1462YY_0218_030_B3	CP000034.1.gene1340.p01	1462YY_0218_030_B3_prokka.faa_BDMJFGAB_01258	BDMJFGAB	unclassified__cob(I)alamin adenolsyltransferase	unclassified	IV	1462YY	tanzania	endesh	datoga	17.5	rural	non_industrialized	pastoralist	1258	FALSE
Escherichia_coli	1462YY_0218_030_B3	NC_002695.1.915650.p01	1462YY_0218_030_B3_prokka.faa_BDMJFGAB_01161	BDMJFGAB	unclassified__histidine kinase	unclassified	IV	1462YY	tanzania	endesh	datoga	17.5	rural	non_industrialized	pastoralist	1161	FALSE
Escherichia_coli	1462YY_0218_030_B3	NC_002695.1.917702.p01	1462YY_0218_030_B3_prokka.faa_BDMJFGAB_00144	BDMJFGAB	macrolide-lincosamide-streptogramin__macA	macrolide-lincosamide-streptogramin	III	1462YY	tanzania	endesh	datoga	17.5	rural	non_industrialized	pastoralist	144	FALSE
Escherichia_coli	1462YY_0218_030_B3	AAC75315	1462YY_0218_030_B3_prokka.faa_BDMJFGAB_01712	BDMJFGAB	polymyxin__arnA	polymyxin	III	1462YY	tanzania	endesh	datoga	17.5	rural	non_industrialized	pastoralist	1712	FALSE
Escherichia_coli	1462YY_0218_030_B3	NC_002695.1.916588.p01	1462YY_0218_030_B3_prokka.faa_BDMJFGAB_03780	BDMJFGAB	unclassified__histidine kinase	unclassified	IV	1462YY	tanzania	endesh	datoga	17.5	rural	non_industrialized	pastoralist	3780	FALSE
Escherichia_coli	1462YY_0218_030_B3	YP_001726104	1462YY_0218_030_B3_prokka.faa_BDMJFGAB_03085	BDMJFGAB	multidrug__acrB	multidrug	IV	1462YY	tanzania	endesh	datoga	17.5	rural	non_industrialized	pastoralist	3085	FALSE
Escherichia_coli	1462YY_0218_030_B3	YP_001726873	1462YY_0218_030_B3_prokka.faa_BDMJFGAB_02819	BDMJFGAB	multidrug__mdtN	multidrug	III	1462YY	tanzania	endesh	datoga	17.5	rural	non_industrialized	pastoralist	2819	FALSE
Escherichia_coli	1462YY_0218_030_B4	YP_001726874	1462YY_0218_030_B4_prokka.faa_EKMDIFDP_01135	EKMDIFDP	multidrug__mdtO	multidrug	IV	1462YY	tanzania	endesh	datoga	17.5	rural	non_industrialized	pastoralist	1135	FALSE
Escherichia_coli	1462YY_0218_030_B4	A7ZP73	1462YY_0218_030_B4_prokka.faa_EKMDIFDP_00282	EKMDIFDP	polymyxin__arnA	polymyxin	IV	1462YY	tanzania	endesh	datoga	17.5	rural	non_industrialized	pastoralist	282	FALSE
Escherichia_coli	1462YY_0218_030_B4	YP_001460310	1462YY_0218_030_B4_prokka.faa_EKMDIFDP_02070	EKMDIFDP	multidrug__mdtF	multidrug	IV	1462YY	tanzania	endesh	datoga	17.5	rural	non_industrialized	pastoralist	2070	FALSE
Escherichia_coli	1462YY_0218_030_B4	ZP_03003741	1462YY_0218_030_B4_prokka.faa_EKMDIFDP_03285	EKMDIFDP	macrolide-lincosamide-streptogramin__macB	macrolide-lincosamide-streptogramin	IV	1462YY	tanzania	endesh	datoga	17.5	rural	non_industrialized	pastoralist	3285	FALSE
Escherichia_coli	1462YY_0218_030_B4	ZP_04003442	1462YY_0218_030_B4_prokka.faa_EKMDIFDP_02277	EKMDIFDP	multidrug__emrE	multidrug	IV	1462YY	tanzania	endesh	datoga	17.5	rural	non_industrialized	pastoralist	2277	FALSE
Escherichia_coli	1462YY_0218_030_B4	ACB17952	1462YY_0218_030_B4_prokka.faa_EKMDIFDP_02071	EKMDIFDP	multidrug__mdtE	multidrug	III	1462YY	tanzania	endesh	datoga	17.5	rural	non_industrialized	pastoralist	2071	FALSE
Escherichia_coli	1462YY_0218_030_B4	CP000034.1.gene2198.p01	1462YY_0218_030_B4_prokka.faa_EKMDIFDP_02864	EKMDIFDP	multidrug__ompF	multidrug	III	1462YY	tanzania	endesh	datoga	17.5	rural	non_industrialized	pastoralist	2864	FALSE
Escherichia_coli	1462YY_0218_030_B4	CP000034.1.gene4477.p01	1462YY_0218_030_B4_prokka.faa_EKMDIFDP_02251	EKMDIFDP	unclassified__bacterial regulatory protein LuxR	unclassified	IV	1462YY	tanzania	endesh	datoga	17.5	rural	non_industrialized	pastoralist	2251	FALSE
Escherichia_coli	1462YY_0218_030_B4	CP000034.1.gene1340.p01	1462YY_0218_030_B4_prokka.faa_EKMDIFDP_04061	EKMDIFDP	unclassified__cob(I)alamin adenolsyltransferase	unclassified	IV	1462YY	tanzania	endesh	datoga	17.5	rural	non_industrialized	pastoralist	4061	FALSE
Escherichia_coli	1462YY_0218_030_B4	NC_002695.1.917702.p01	1462YY_0218_030_B4_prokka.faa_EKMDIFDP_03284	EKMDIFDP	macrolide-lincosamide-streptogramin__macA	macrolide-lincosamide-streptogramin	III	1462YY	tanzania	endesh	datoga	17.5	rural	non_industrialized	pastoralist	3284	FALSE
Escherichia_coli	1462YY_0218_030_B4	ZP_02684554	1462YY_0218_030_B4_prokka.faa_EKMDIFDP_04043	EKMDIFDP	multidrug__acrB	multidrug	IV	1462YY	tanzania	endesh	datoga	17.5	rural	non_industrialized	pastoralist	4043	FALSE
Escherichia_coli	1462YY_0218_030_B4	NC_002695.1.916584.p01	1462YY_0218_030_B4_prokka.faa_EKMDIFDP_03535	EKMDIFDP	multidrug__mdtA	multidrug	IV	1462YY	tanzania	endesh	datoga	17.5	rural	non_industrialized	pastoralist	3535	FALSE
Escherichia_coli	1462YY_0218_030_B4	NC_002695.1.915650.p01	1462YY_0218_030_B4_prokka.faa_EKMDIFDP_02252	EKMDIFDP	unclassified__histidine kinase	unclassified	IV	1462YY	tanzania	endesh	datoga	17.5	rural	non_industrialized	pastoralist	2252	FALSE
Escherichia_coli	1462YY_0218_030_B4	NC_002695.1.914737.p01	1462YY_0218_030_B4_prokka.faa_EKMDIFDP_01876	EKMDIFDP	multidrug__emrA	multidrug	IV	1462YY	tanzania	endesh	datoga	17.5	rural	non_industrialized	pastoralist	1876	FALSE
Escherichia_coli	1462YY_0218_030_B4	ZP_03029343	1462YY_0218_030_B4_prokka.faa_EKMDIFDP_03197	EKMDIFDP	multidrug__TolC	multidrug	IV	1462YY	tanzania	endesh	datoga	17.5	rural	non_industrialized	pastoralist	3197	FALSE
Escherichia_coli	1462YY_0218_030_B4	YP_001457641	1462YY_0218_030_B4_prokka.faa_EKMDIFDP_02423	EKMDIFDP	multidrug__mdfA	multidrug	III	1462YY	tanzania	endesh	datoga	17.5	rural	non_industrialized	pastoralist	2423	FALSE
Escherichia_coli	1462YY_0218_030_B4	NC_002695.1.916015.p01	1462YY_0218_030_B4_prokka.faa_EKMDIFDP_04044	EKMDIFDP	multidrug__mexX	multidrug	IV	1462YY	tanzania	endesh	datoga	17.5	rural	non_industrialized	pastoralist	4044	FALSE
Escherichia_coli	1462YY_0218_030_B4	A7ZW03	1462YY_0218_030_B4_prokka.faa_EKMDIFDP_00096	EKMDIFDP	kasugamycin__kasugamycin resistance protein ksgA	kasugamycin	IV	1462YY	tanzania	endesh	datoga	17.5	rural	non_industrialized	pastoralist	96	FALSE
Escherichia_coli	1462YY_0218_030_B4	P32714	1462YY_0218_030_B4_prokka.faa_EKMDIFDP_01136	EKMDIFDP	multidrug__mdtP	multidrug	III	1462YY	tanzania	endesh	datoga	17.5	rural	non_industrialized	pastoralist	1136	FALSE
Escherichia_coli	1462YY_0218_030_B4	CP000034.1.gene3672.p01	1462YY_0218_030_B4_prokka.faa_EKMDIFDP_00768	EKMDIFDP	multidrug__ompR	multidrug	IV	1462YY	tanzania	endesh	datoga	17.5	rural	non_industrialized	pastoralist	768	FALSE
Escherichia_coli	1462YY_0218_030_B4	NC_002695.1.915747.p01	1462YY_0218_030_B4_prokka.faa_EKMDIFDP_02067	EKMDIFDP	unclassified__DNA-binding transcriptional regulator gadX	unclassified	I	1462YY	tanzania	endesh	datoga	17.5	rural	non_industrialized	pastoralist	2067	FALSE
Escherichia_coli	1462YY_0218_030_B4	YP_001726873	1462YY_0218_030_B4_prokka.faa_EKMDIFDP_01134	EKMDIFDP	multidrug__mdtN	multidrug	III	1462YY	tanzania	endesh	datoga	17.5	rural	non_industrialized	pastoralist	1134	FALSE
Escherichia_coli	1462YY_0218_030_B4	A8A0L0	1462YY_0218_030_B4_prokka.faa_EKMDIFDP_00162	EKMDIFDP	multidrug__mdtK	multidrug	IV	1462YY	tanzania	endesh	datoga	17.5	rural	non_industrialized	pastoralist	162	FALSE
Escherichia_coli	1462YY_0218_030_B4	NC_002695.1.916588.p01	1462YY_0218_030_B4_prokka.faa_EKMDIFDP_03539	EKMDIFDP	unclassified__histidine kinase	unclassified	IV	1462YY	tanzania	endesh	datoga	17.5	rural	non_industrialized	pastoralist	3539	FALSE
Escherichia_coli	1462YY_0218_030_B4	YP_002269113	1462YY_0218_030_B4_prokka.faa_EKMDIFDP_03247	EKMDIFDP	multidrug__acrA	multidrug	IV	1462YY	tanzania	endesh	datoga	17.5	rural	non_industrialized	pastoralist	3247	FALSE
Escherichia_coli	1462YY_0218_030_B4	NC_002695.1.915653.p01	1462YY_0218_030_B4_prokka.faa_EKMDIFDP_02250	EKMDIFDP	multidrug__emrK	multidrug	IV	1462YY	tanzania	endesh	datoga	17.5	rural	non_industrialized	pastoralist	2250	FALSE
Escherichia_coli	1462YY_0218_030_B4	CP000034.1.gene3834.p01	1462YY_0218_030_B4_prokka.faa_EKMDIFDP_01308	EKMDIFDP	unclassified__transcriptional regulatory protein CpxR cpxR	unclassified	IV	1462YY	tanzania	endesh	datoga	17.5	rural	non_industrialized	pastoralist	1308	FALSE
Escherichia_coli	1462YY_0218_030_B4	AAC75243	1462YY_0218_030_B4_prokka.faa_EKMDIFDP_00344	EKMDIFDP	multidrug__bicyclomycin-multidrug_efflux_protein_bcr	multidrug	III	1462YY	tanzania	endesh	datoga	17.5	rural	non_industrialized	pastoralist	344	FALSE
Escherichia_coli	1462YY_0218_030_B4	A8A4L2	1462YY_0218_030_B4_prokka.faa_EKMDIFDP_01985	EKMDIFDP	bacitracin__bacA	bacitracin	III	1462YY	tanzania	endesh	datoga	17.5	rural	non_industrialized	pastoralist	1985	FALSE
Escherichia_coli	1462YY_0218_030_B4	A7ZKF6	1462YY_0218_030_B4_prokka.faa_EKMDIFDP_00628	EKMDIFDP	multidrug__mdtG	multidrug	IV	1462YY	tanzania	endesh	datoga	17.5	rural	non_industrialized	pastoralist	628	FALSE
Escherichia_coli	1462YY_0218_030_B4	CP000034.1.gene2328.p01	1462YY_0218_030_B4_prokka.faa_EKMDIFDP_02103	EKMDIFDP	multidrug__ompF	multidrug	IV	1462YY	tanzania	endesh	datoga	17.5	rural	non_industrialized	pastoralist	2103	FALSE
Escherichia_coli	1462YY_0218_030_B4	NC_002695.1.914983.p01	1462YY_0218_030_B4_prokka.faa_EKMDIFDP_01309	EKMDIFDP	unclassified__histidine kinase	unclassified	IV	1462YY	tanzania	endesh	datoga	17.5	rural	non_industrialized	pastoralist	1309	FALSE
Escherichia_coli	1462YY_0218_030_B4	A7ZZ23	1462YY_0218_030_B4_prokka.faa_EKMDIFDP_00616	EKMDIFDP	multidrug__mdtH	multidrug	IV	1462YY	tanzania	endesh	datoga	17.5	rural	non_industrialized	pastoralist	616	FALSE
Escherichia_coli	1462YY_0218_030_B4	YP_002806550	1462YY_0218_030_B4_prokka.faa_EKMDIFDP_04148	EKMDIFDP	multidrug__mdtM	multidrug	III	1462YY	tanzania	endesh	datoga	17.5	rural	non_industrialized	pastoralist	4148	FALSE
Escherichia_coli	1462YY_0218_030_B4	NC_002695.1.916587.p01	1462YY_0218_030_B4_prokka.faa_EKMDIFDP_03538	EKMDIFDP	multidrug__mdtD	multidrug	IV	1462YY	tanzania	endesh	datoga	17.5	rural	non_industrialized	pastoralist	3538	FALSE
Escherichia_coli	1462YY_0218_030_B4	CP004022.1.gene2827.p01	1462YY_0218_030_B4_prokka.faa_EKMDIFDP_00814	EKMDIFDP	unclassified__cAMP-regulatory protein	unclassified	IV	1462YY	tanzania	endesh	datoga	17.5	rural	non_industrialized	pastoralist	814	FALSE
Escherichia_coli	1462YY_0218_030_B4	YP_001726104	1462YY_0218_030_B4_prokka.faa_EKMDIFDP_03248	EKMDIFDP	multidrug__acrB	multidrug	IV	1462YY	tanzania	endesh	datoga	17.5	rural	non_industrialized	pastoralist	3248	FALSE
Escherichia_coli	1462YY_0218_030_B4	YP_312344	1462YY_0218_030_B4_prokka.faa_EKMDIFDP_02181	EKMDIFDP	multidrug__mdtL	multidrug	III	1462YY	tanzania	endesh	datoga	17.5	rural	non_industrialized	pastoralist	2181	FALSE
Escherichia_coli	1462YY_0218_030_B4	YP_001007250	1462YY_0218_030_B4_prokka.faa_EKMDIFDP_03232	EKMDIFDP	fosmidomycin__rosB	fosmidomycin	IV	1462YY	tanzania	endesh	datoga	17.5	rural	non_industrialized	pastoralist	3232	FALSE
Escherichia_coli	1462YY_0218_030_B4	YP_002806354	1462YY_0218_030_B4_prokka.faa_EKMDIFDP_02611	EKMDIFDP	beta-lactam__class C beta-lactamase	beta-lactam	IV	1462YY	tanzania	endesh	datoga	17.5	rural	non_industrialized	pastoralist	2611	FALSE
Escherichia_coli	1462YY_0218_030_B4	NC_002695.1.916585.p01	1462YY_0218_030_B4_prokka.faa_EKMDIFDP_03536	EKMDIFDP	multidrug__mdtB	multidrug	IV	1462YY	tanzania	endesh	datoga	17.5	rural	non_industrialized	pastoralist	3536	FALSE
Escherichia_coli	1462YY_0218_030_B4	NC_002695.1.913113.p01	1462YY_0218_030_B4_prokka.faa_EKMDIFDP_01470	EKMDIFDP	unclassified__DNA-binding_protein_H-NS	unclassified	IV	1462YY	tanzania	endesh	datoga	17.5	rural	non_industrialized	pastoralist	1470	FALSE
Escherichia_coli	1462YY_0218_030_B4	NC_002695.1.914736.p01	1462YY_0218_030_B4_prokka.faa_EKMDIFDP_01875	EKMDIFDP	multidrug__emrB	multidrug	IV	1462YY	tanzania	endesh	datoga	17.5	rural	non_industrialized	pastoralist	1875	FALSE
Escherichia_coli	1462YY_0218_030_B4	YP_002808057	1462YY_0218_030_B4_prokka.faa_EKMDIFDP_02681	EKMDIFDP	multidrug__emrD	multidrug	III	1462YY	tanzania	endesh	datoga	17.5	rural	non_industrialized	pastoralist	2681	FALSE
Escherichia_coli	1462YY_0218_030_B4	NC_002695.1.916586.p01	1462YY_0218_030_B4_prokka.faa_EKMDIFDP_03537	EKMDIFDP	multidrug__mdtC	multidrug	IV	1462YY	tanzania	endesh	datoga	17.5	rural	non_industrialized	pastoralist	3537	FALSE
Escherichia_coli	1462YY_0218_030_B5	AAC75315	1462YY_0218_030_B5_prokka.faa_LLAEKEFM_01403	LLAEKEFM	polymyxin__arnA	polymyxin	III	1462YY	tanzania	endesh	datoga	17.5	rural	non_industrialized	pastoralist	1403	FALSE
Escherichia_coli	1462YY_0218_030_B5	YP_001726873	1462YY_0218_030_B5_prokka.faa_LLAEKEFM_00837	LLAEKEFM	multidrug__mdtN	multidrug	III	1462YY	tanzania	endesh	datoga	17.5	rural	non_industrialized	pastoralist	837	FALSE
Escherichia_coli	1462YY_0218_030_B5	NC_002695.1.916586.p01	1462YY_0218_030_B5_prokka.faa_LLAEKEFM_03543	LLAEKEFM	multidrug__mdtC	multidrug	IV	1462YY	tanzania	endesh	datoga	17.5	rural	non_industrialized	pastoralist	3543	FALSE
Escherichia_coli	1462YY_0218_030_B5	NC_002695.1.917702.p01	1462YY_0218_030_B5_prokka.faa_LLAEKEFM_00585	LLAEKEFM	macrolide-lincosamide-streptogramin__macA	macrolide-lincosamide-streptogramin	III	1462YY	tanzania	endesh	datoga	17.5	rural	non_industrialized	pastoralist	585	FALSE
Escherichia_coli	1462YY_0218_030_B5	CP000034.1.gene4477.p01	1462YY_0218_030_B5_prokka.faa_LLAEKEFM_03375	LLAEKEFM	unclassified__bacterial regulatory protein LuxR	unclassified	IV	1462YY	tanzania	endesh	datoga	17.5	rural	non_industrialized	pastoralist	3375	FALSE
Escherichia_coli	1462YY_0218_030_B5	ACB17952	1462YY_0218_030_B5_prokka.faa_LLAEKEFM_04095	LLAEKEFM	multidrug__mdtE	multidrug	III	1462YY	tanzania	endesh	datoga	17.5	rural	non_industrialized	pastoralist	4095	FALSE
Escherichia_coli	1462YY_0218_030_B5	NC_002695.1.916015.p01	1462YY_0218_030_B5_prokka.faa_LLAEKEFM_02538	LLAEKEFM	multidrug__mexX	multidrug	IV	1462YY	tanzania	endesh	datoga	17.5	rural	non_industrialized	pastoralist	2538	FALSE
Escherichia_coli	1462YY_0218_030_B5	YP_002394587	1462YY_0218_030_B5_prokka.faa_LLAEKEFM_04457	LLAEKEFM	tetracycline__tetB	tetracycline	IV	1462YY	tanzania	endesh	datoga	17.5	rural	non_industrialized	pastoralist	4457	FALSE
Escherichia_coli	1462YY_0218_030_B5	YP_002295271	1462YY_0218_030_B5_prokka.faa_LLAEKEFM_02186	LLAEKEFM	multidrug__mdtL	multidrug	III	1462YY	tanzania	endesh	datoga	17.5	rural	non_industrialized	pastoralist	2186	FALSE
Escherichia_coli	1462YY_0218_030_B5	A8A4L2	1462YY_0218_030_B5_prokka.faa_LLAEKEFM_01657	LLAEKEFM	bacitracin__bacA	bacitracin	III	1462YY	tanzania	endesh	datoga	17.5	rural	non_industrialized	pastoralist	1657	FALSE
Escherichia_coli	1462YY_0218_030_B5	NC_002695.1.915650.p01	1462YY_0218_030_B5_prokka.faa_LLAEKEFM_03376	LLAEKEFM	unclassified__histidine kinase	unclassified	IV	1462YY	tanzania	endesh	datoga	17.5	rural	non_industrialized	pastoralist	3376	FALSE
Escherichia_coli	1462YY_0218_030_B5	CP000034.1.gene3834.p01	1462YY_0218_030_B5_prokka.faa_LLAEKEFM_02120	LLAEKEFM	unclassified__transcriptional regulatory protein CpxR cpxR	unclassified	IV	1462YY	tanzania	endesh	datoga	17.5	rural	non_industrialized	pastoralist	2120	FALSE
Escherichia_coli	1462YY_0218_030_B5	AAC73966	1462YY_0218_030_B5_prokka.faa_LLAEKEFM_00584	LLAEKEFM	macrolide-lincosamide-streptogramin__macB	macrolide-lincosamide-streptogramin	IV	1462YY	tanzania	endesh	datoga	17.5	rural	non_industrialized	pastoralist	584	FALSE
Escherichia_coli	1462YY_0218_030_B5	P32715	1462YY_0218_030_B5_prokka.faa_LLAEKEFM_00836	LLAEKEFM	multidrug__mdtO	multidrug	III	1462YY	tanzania	endesh	datoga	17.5	rural	non_industrialized	pastoralist	836	FALSE
Escherichia_coli	1462YY_0218_030_B5	A1A9W0	1462YY_0218_030_B5_prokka.faa_LLAEKEFM_03884	LLAEKEFM	multidrug__mdtH	multidrug	III	1462YY	tanzania	endesh	datoga	17.5	rural	non_industrialized	pastoralist	3884	FALSE
Escherichia_coli	1462YY_0218_030_B5	YP_001007250	1462YY_0218_030_B5_prokka.faa_LLAEKEFM_01815	LLAEKEFM	fosmidomycin__rosB	fosmidomycin	IV	1462YY	tanzania	endesh	datoga	17.5	rural	non_industrialized	pastoralist	1815	FALSE
Escherichia_coli	1462YY_0218_030_B5	A7ZKF6	1462YY_0218_030_B5_prokka.faa_LLAEKEFM_03872	LLAEKEFM	multidrug__mdtG	multidrug	IV	1462YY	tanzania	endesh	datoga	17.5	rural	non_industrialized	pastoralist	3872	FALSE
Escherichia_coli	1462YY_0218_030_B5	YP_002269113	1462YY_0218_030_B5_prokka.faa_LLAEKEFM_01830	LLAEKEFM	multidrug__acrA	multidrug	IV	1462YY	tanzania	endesh	datoga	17.5	rural	non_industrialized	pastoralist	1830	FALSE
Escherichia_coli	1462YY_0218_030_B5	NC_002695.1.916587.p01	1462YY_0218_030_B5_prokka.faa_LLAEKEFM_03542	LLAEKEFM	multidrug__mdtD	multidrug	IV	1462YY	tanzania	endesh	datoga	17.5	rural	non_industrialized	pastoralist	3542	FALSE
Escherichia_coli	1462YY_0218_030_B5	NC_002695.1.914736.p01	1462YY_0218_030_B5_prokka.faa_LLAEKEFM_03474	LLAEKEFM	multidrug__emrB	multidrug	IV	1462YY	tanzania	endesh	datoga	17.5	rural	non_industrialized	pastoralist	3474	FALSE
Escherichia_coli	1462YY_0218_030_B5	ZP_03034990	1462YY_0218_030_B5_prokka.faa_LLAEKEFM_00096	LLAEKEFM	multidrug__mdtK	multidrug	III	1462YY	tanzania	endesh	datoga	17.5	rural	non_industrialized	pastoralist	96	FALSE
Escherichia_coli	1462YY_0218_030_B5	NC_002695.1.915653.p01	1462YY_0218_030_B5_prokka.faa_LLAEKEFM_03374	LLAEKEFM	multidrug__emrK	multidrug	IV	1462YY	tanzania	endesh	datoga	17.5	rural	non_industrialized	pastoralist	3374	FALSE
Escherichia_coli	1462YY_0218_030_B5	ZP_02346647	1462YY_0218_030_B5_prokka.faa_LLAEKEFM_02537	LLAEKEFM	multidrug__acrB	multidrug	IV	1462YY	tanzania	endesh	datoga	17.5	rural	non_industrialized	pastoralist	2537	FALSE
Escherichia_coli	1462YY_0218_030_B5	CP000034.1.gene3672.p01	1462YY_0218_030_B5_prokka.faa_LLAEKEFM_01994	LLAEKEFM	multidrug__ompR	multidrug	IV	1462YY	tanzania	endesh	datoga	17.5	rural	non_industrialized	pastoralist	1994	FALSE
Escherichia_coli	1462YY_0218_030_B5	NC_002695.1.915747.p01	1462YY_0218_030_B5_prokka.faa_LLAEKEFM_04092	LLAEKEFM	unclassified__DNA-binding transcriptional regulator gadX	unclassified	I	1462YY	tanzania	endesh	datoga	17.5	rural	non_industrialized	pastoralist	4092	FALSE
Escherichia_coli	1462YY_0218_030_B5	NC_002695.1.912965.p01	1462YY_0218_030_B5_prokka.faa_LLAEKEFM_00348	LLAEKEFM	unclassified__sdiA	unclassified	III	1462YY	tanzania	endesh	datoga	17.5	rural	non_industrialized	pastoralist	348	FALSE
Escherichia_coli	1462YY_0218_030_B5	CP000034.1.gene1340.p01	1462YY_0218_030_B5_prokka.faa_LLAEKEFM_04401	LLAEKEFM	unclassified__cob(I)alamin adenolsyltransferase	unclassified	IV	1462YY	tanzania	endesh	datoga	17.5	rural	non_industrialized	pastoralist	4401	FALSE
Escherichia_coli	1462YY_0218_030_B5	A7ZW03	1462YY_0218_030_B5_prokka.faa_LLAEKEFM_01188	LLAEKEFM	kasugamycin__kasugamycin resistance protein ksgA	kasugamycin	IV	1462YY	tanzania	endesh	datoga	17.5	rural	non_industrialized	pastoralist	1188	FALSE
Escherichia_coli	1462YY_0218_030_B5	NC_002695.1.916585.p01	1462YY_0218_030_B5_prokka.faa_LLAEKEFM_03544	LLAEKEFM	multidrug__mdtB	multidrug	IV	1462YY	tanzania	endesh	datoga	17.5	rural	non_industrialized	pastoralist	3544	FALSE
Escherichia_coli	1462YY_0218_030_B5	ZP_02775049	1462YY_0218_030_B5_prokka.faa_LLAEKEFM_00621	LLAEKEFM	multidrug__mdfA	multidrug	III	1462YY	tanzania	endesh	datoga	17.5	rural	non_industrialized	pastoralist	621	FALSE
Escherichia_coli	1462YY_0218_030_B5	ZP_03029343	1462YY_0218_030_B5_prokka.faa_LLAEKEFM_01677	LLAEKEFM	multidrug__TolC	multidrug	IV	1462YY	tanzania	endesh	datoga	17.5	rural	non_industrialized	pastoralist	1677	FALSE
Escherichia_coli	1462YY_0218_030_B5	CP004022.1.gene2827.p01	1462YY_0218_030_B5_prokka.faa_LLAEKEFM_02040	LLAEKEFM	unclassified__cAMP-regulatory protein	unclassified	IV	1462YY	tanzania	endesh	datoga	17.5	rural	non_industrialized	pastoralist	2040	FALSE
Escherichia_coli	1462YY_0218_030_B5	NC_002695.1.914983.p01	1462YY_0218_030_B5_prokka.faa_LLAEKEFM_02119	LLAEKEFM	unclassified__histidine kinase	unclassified	IV	1462YY	tanzania	endesh	datoga	17.5	rural	non_industrialized	pastoralist	2119	FALSE
Escherichia_coli	1462YY_0218_030_B5	AAC77110	1462YY_0218_030_B5_prokka.faa_LLAEKEFM_00909	LLAEKEFM	beta-lactam__class C beta-lactamase	beta-lactam	IV	1462YY	tanzania	endesh	datoga	17.5	rural	non_industrialized	pastoralist	909	FALSE
Escherichia_coli	1462YY_0218_030_B5	YP_002808057	1462YY_0218_030_B5_prokka.faa_LLAEKEFM_02222	LLAEKEFM	multidrug__emrD	multidrug	III	1462YY	tanzania	endesh	datoga	17.5	rural	non_industrialized	pastoralist	2222	FALSE
Escherichia_coli	1462YY_0218_030_B5	AF326777.3.gene21.p01	1462YY_0218_030_B5_prokka.faa_LLAEKEFM_04456	LLAEKEFM	tetracycline__tetC	tetracycline	IV	1462YY	tanzania	endesh	datoga	17.5	rural	non_industrialized	pastoralist	4456	FALSE
Escherichia_coli	1462YY_0218_030_B5	NC_002695.1.916588.p01	1462YY_0218_030_B5_prokka.faa_LLAEKEFM_03541	LLAEKEFM	unclassified__histidine kinase	unclassified	IV	1462YY	tanzania	endesh	datoga	17.5	rural	non_industrialized	pastoralist	3541	FALSE
Escherichia_coli	1462YY_0218_030_B5	NC_002695.1.914737.p01	1462YY_0218_030_B5_prokka.faa_LLAEKEFM_03475	LLAEKEFM	multidrug__emrA	multidrug	IV	1462YY	tanzania	endesh	datoga	17.5	rural	non_industrialized	pastoralist	3475	FALSE
Escherichia_coli	1462YY_0218_030_B5	YP_001460310	1462YY_0218_030_B5_prokka.faa_LLAEKEFM_04094	LLAEKEFM	multidrug__mdtF	multidrug	IV	1462YY	tanzania	endesh	datoga	17.5	rural	non_industrialized	pastoralist	4094	FALSE
Escherichia_coli	1462YY_0218_030_B5	NC_002695.1.916584.p01	1462YY_0218_030_B5_prokka.faa_LLAEKEFM_03545	LLAEKEFM	multidrug__mdtA	multidrug	IV	1462YY	tanzania	endesh	datoga	17.5	rural	non_industrialized	pastoralist	3545	FALSE
Escherichia_coli	1462YY_0218_030_B5	ZP_03030716	1462YY_0218_030_B5_prokka.faa_LLAEKEFM_04157	LLAEKEFM	multidrug__mdtM	multidrug	III	1462YY	tanzania	endesh	datoga	17.5	rural	non_industrialized	pastoralist	4157	FALSE
Escherichia_coli	1462YY_0218_030_B5	NC_002695.1.913113.p01	1462YY_0218_030_B5_prokka.faa_LLAEKEFM_02870	LLAEKEFM	unclassified__DNA-binding_protein_H-NS	unclassified	IV	1462YY	tanzania	endesh	datoga	17.5	rural	non_industrialized	pastoralist	2870	FALSE
Escherichia_coli	1462YY_0218_030_B5	YP_001726104	1462YY_0218_030_B5_prokka.faa_LLAEKEFM_01831	LLAEKEFM	multidrug__acrB	multidrug	IV	1462YY	tanzania	endesh	datoga	17.5	rural	non_industrialized	pastoralist	1831	FALSE
Escherichia_coli	1462YY_0218_030_B5	ZP_03059695	1462YY_0218_030_B5_prokka.faa_LLAEKEFM_01476	LLAEKEFM	multidrug__bicyclomycin-multidrug_efflux_protein_bcr	multidrug	III	1462YY	tanzania	endesh	datoga	17.5	rural	non_industrialized	pastoralist	1476	FALSE
Escherichia_coli	1462YY_0218_030_B5	P32714	1462YY_0218_030_B5_prokka.faa_LLAEKEFM_00835	LLAEKEFM	multidrug__mdtP	multidrug	III	1462YY	tanzania	endesh	datoga	17.5	rural	non_industrialized	pastoralist	835	FALSE
[truncated: 9,446 more rows]
