# Supplementary material for: An omics-based framework for assessing the health risk of antimicrobial resistance genes
Source: Nat Commun. 2021 Aug 6;12:4765. doi: 10.1038/s41467-021-25096-3 (PMC8346589; doi:10.1038/s41467-021-25096-3)
Supplement: Supplementary file 12 — Supplementary Data 8 [file 41467_2021_25096_MOESM12_ESM.txt]

Donor	Rank_I (%)	Rank_II (%)	Rank_III (%)	Rank_IV (%)	ARGs_unassessed (%)	Total_abu (copy per cell)	country	urbanism	lifestyle	FMT_donor	antibiotic
aa	0.0075	0.027	0.59	0.11	0.26	1	usa	urban	industrialized	TRUE	not_within_past_6months
aa	0.0056	0.016	0.62	0.064	0.3	1.8	usa	urban	industrialized	TRUE	not_within_past_6months
ab	0.0011	0.015	0.65	0.1	0.24	0.9	usa	urban	industrialized	TRUE	not_within_past_6months
ab	0.004	0.011	0.65	0.12	0.21	1.2	usa	urban	industrialized	TRUE	not_within_past_6months
ac	0.0035	0.0092	0.6	0.12	0.27	0.77	usa	urban	industrialized	TRUE	not_within_past_6months
ac	0.0063	0.011	0.64	0.13	0.21	0.9	usa	urban	industrialized	TRUE	not_within_past_6months
ad	0.013	0.018	0.48	0.1	0.38	1.7	usa	urban	industrialized	TRUE	not_within_past_6months
ad	0.014	0.019	0.49	0.09	0.39	2.2	usa	urban	industrialized	TRUE	not_within_past_6months
ae	6.00E-04	0.0049	0.59	0.23	0.17	0.97	usa	urban	industrialized	TRUE	not_within_past_6months
ae	0.0016	0.0061	0.59	0.24	0.16	1.2	usa	urban	industrialized	TRUE	not_within_past_6months
ae	9.00E-04	0.0055	0.6	0.23	0.17	1.1	usa	urban	industrialized	TRUE	not_within_past_6months
ae	0.0027	0.0065	0.57	0.27	0.15	0.84	usa	urban	industrialized	TRUE	not_within_past_6months
ae	0.0063	0.012	0.58	0.25	0.15	1.1	usa	urban	industrialized	TRUE	not_within_past_6months
ae	0.0023	0.0031	0.59	0.26	0.15	1.1	usa	urban	industrialized	TRUE	not_within_past_6months
ae	0.0017	0.01	0.6	0.23	0.15	0.98	usa	urban	industrialized	TRUE	not_within_past_6months
ae	0.00022	0.01	0.63	0.2	0.15	1.3	usa	urban	industrialized	TRUE	not_within_past_6months
ae	0.00037	0.0027	0.61	0.23	0.16	0.97	usa	urban	industrialized	TRUE	not_within_past_6months
ae	0.0039	0.016	0.6	0.22	0.16	1.2	usa	urban	industrialized	TRUE	not_within_past_6months
ae	0.00075	0.0041	0.43	0.44	0.13	1.2	usa	urban	industrialized	TRUE	not_within_past_6months
ae	0.00057	0.0045	0.56	0.29	0.15	1.1	usa	urban	industrialized	TRUE	not_within_past_6months
ae	0.0012	0.0022	0.63	0.19	0.17	1.1	usa	urban	industrialized	TRUE	not_within_past_6months
ae	0.012	0.0047	0.61	0.23	0.15	1.3	usa	urban	industrialized	TRUE	not_within_past_6months
ae	0.0019	0.0066	0.57	0.25	0.18	1	usa	urban	industrialized	TRUE	not_within_past_6months
ae	0.00047	0.0057	0.63	0.22	0.15	1.2	usa	urban	industrialized	TRUE	not_within_past_6months
ae	0	0.0028	0.6	0.25	0.15	1.1	usa	urban	industrialized	TRUE	not_within_past_6months
ae	0.0011	0.004	0.59	0.24	0.16	1.1	usa	urban	industrialized	TRUE	not_within_past_6months
ae	0.00059	0.0064	0.55	0.32	0.12	1	usa	urban	industrialized	TRUE	not_within_past_6months
ae	3.00E-04	0.0014	0.6	0.23	0.17	1.1	usa	urban	industrialized	TRUE	not_within_past_6months
ae	0.0026	0.0035	0.63	0.22	0.15	0.94	usa	urban	industrialized	TRUE	not_within_past_6months
ae	0.0028	0.0058	0.58	0.26	0.15	1.2	usa	urban	industrialized	TRUE	not_within_past_6months
ae	0.0015	0.005	0.61	0.23	0.15	1.3	usa	urban	industrialized	TRUE	not_within_past_6months
ae	0.0011	0.0035	0.64	0.22	0.14	1.2	usa	urban	industrialized	TRUE	not_within_past_6months
ae	0.00096	0.006	0.62	0.21	0.16	1.3	usa	urban	industrialized	TRUE	not_within_past_6months
ae	0.0036	0.011	0.62	0.2	0.16	1.3	usa	urban	industrialized	TRUE	not_within_past_6months
ae	0.0029	0.0057	0.62	0.22	0.15	1.3	usa	urban	industrialized	TRUE	not_within_past_6months
ae	0.0054	0.0049	0.58	0.28	0.13	1.2	usa	urban	industrialized	TRUE	not_within_past_6months
ae	0.0019	0.0072	0.61	0.23	0.16	1.3	usa	urban	industrialized	TRUE	not_within_past_6months
ae	0.0043	0.009	0.63	0.22	0.14	1.2	usa	urban	industrialized	TRUE	not_within_past_6months
ae	0.0085	0.0099	0.61	0.23	0.15	1.3	usa	urban	industrialized	TRUE	not_within_past_6months
ae	0.0034	0.0095	0.58	0.27	0.14	1.2	usa	urban	industrialized	TRUE	not_within_past_6months
ae	0.0045	0.01	0.61	0.22	0.15	1.1	usa	urban	industrialized	TRUE	not_within_past_6months
ae	0.0081	0.01	0.58	0.25	0.16	1.1	usa	urban	industrialized	TRUE	not_within_past_6months
ae	0.0039	0.0099	0.58	0.26	0.15	1.1	usa	urban	industrialized	TRUE	not_within_past_6months
ae	0.0013	0.0036	0.62	0.22	0.15	1.3	usa	urban	industrialized	TRUE	not_within_past_6months
ae	0.0021	0.004	0.61	0.22	0.16	1.3	usa	urban	industrialized	TRUE	not_within_past_6months
ae	0.0022	0.0065	0.62	0.23	0.15	1.3	usa	urban	industrialized	TRUE	not_within_past_6months
ae	0.0015	0.0045	0.63	0.21	0.15	1.3	usa	urban	industrialized	TRUE	not_within_past_6months
ae	0	0.0022	0.59	0.27	0.14	1.1	usa	urban	industrialized	TRUE	not_within_past_6months
ae	0.00037	0.0035	0.64	0.22	0.13	1.4	usa	urban	industrialized	TRUE	not_within_past_6months
ae	0.00078	0.0025	0.63	0.24	0.13	1.4	usa	urban	industrialized	TRUE	not_within_past_6months
ae	4.00E-04	0.0032	0.65	0.22	0.13	1.3	usa	urban	industrialized	TRUE	not_within_past_6months
ae	0.00027	0.0014	0.73	0.061	0.21	2.6	usa	urban	industrialized	TRUE	not_within_past_6months
ae	0.00045	0.0045	0.61	0.23	0.16	1.3	usa	urban	industrialized	TRUE	not_within_past_6months
ae	8.00E-04	0.0057	0.65	0.2	0.14	1.4	usa	urban	industrialized	TRUE	not_within_past_6months
ae	0.0028	0.01	0.61	0.21	0.16	1.1	usa	urban	industrialized	TRUE	not_within_past_6months
ae	0.0018	0.0046	0.64	0.22	0.14	1.2	usa	urban	industrialized	TRUE	not_within_past_6months
ae	0.00097	0.0061	0.61	0.24	0.14	1.2	usa	urban	industrialized	TRUE	not_within_past_6months
ae	0.0027	0.0092	0.6	0.25	0.14	1.3	usa	urban	industrialized	TRUE	not_within_past_6months
ae	0	0.0052	0.6	0.24	0.15	1.2	usa	urban	industrialized	TRUE	not_within_past_6months
ae	0.0029	0.005	0.6	0.24	0.15	1.1	usa	urban	industrialized	TRUE	not_within_past_6months
ae	0	0.0047	0.59	0.22	0.18	1.1	usa	urban	industrialized	TRUE	not_within_past_6months
ae	0.0057	0.0028	0.66	0.18	0.15	1.5	usa	urban	industrialized	TRUE	not_within_past_6months
ae	0	0.0043	0.55	0.28	0.17	0.99	usa	urban	industrialized	TRUE	not_within_past_6months
ae	0.0021	0.0047	0.58	0.25	0.16	0.98	usa	urban	industrialized	TRUE	not_within_past_6months
ae	0.00093	0.0049	0.6	0.23	0.17	1.2	usa	urban	industrialized	TRUE	not_within_past_6months
ae	0.0019	0.0076	0.59	0.24	0.16	0.98	usa	urban	industrialized	TRUE	not_within_past_6months
ae	0.0023	0.0091	0.6	0.24	0.15	1.2	usa	urban	industrialized	TRUE	not_within_past_6months
af	0.0018	0.01	0.7	0.12	0.17	0.92	usa	urban	industrialized	TRUE	not_within_past_6months
af	3.00E-04	0.0076	0.69	0.11	0.2	1.3	usa	urban	industrialized	TRUE	not_within_past_6months
ag	0.0029	0.0047	0.59	0.13	0.27	1.9	usa	urban	industrialized	TRUE	not_within_past_6months
ag	0.0018	0.0053	0.61	0.059	0.32	2.3	usa	urban	industrialized	TRUE	not_within_past_6months
ah	0.0018	0.012	0.57	0.15	0.26	0.64	usa	urban	industrialized	TRUE	not_within_past_6months
ah	0.0023	0.014	0.58	0.18	0.22	0.85	usa	urban	industrialized	TRUE	not_within_past_6months
ai	0.032	0.045	0.52	0.089	0.31	1.7	usa	urban	industrialized	TRUE	not_within_past_6months
ai	0.059	0.081	0.56	0.1	0.2	2	usa	urban	industrialized	TRUE	not_within_past_6months
aj	0.026	0.038	0.64	0.084	0.21	1.4	usa	urban	industrialized	TRUE	not_within_past_6months
aj	0.028	0.045	0.63	0.076	0.22	1.9	usa	urban	industrialized	TRUE	not_within_past_6months
ak	0.023	0.012	0.41	0.2	0.36	0.57	usa	urban	industrialized	TRUE	not_within_past_6months
ak	0.025	0.016	0.36	0.2	0.4	0.75	usa	urban	industrialized	TRUE	not_within_past_6months
al	0.0033	0.0085	0.62	0.16	0.21	0.66	usa	urban	industrialized	TRUE	not_within_past_6months
al	0.0048	0.012	0.64	0.16	0.18	0.8	usa	urban	industrialized	TRUE	not_within_past_6months
am	0.0051	0.0084	0.71	0.17	0.11	0.95	usa	urban	industrialized	TRUE	not_within_past_6months
am	0.0042	0.013	0.73	0.12	0.13	0.91	usa	urban	industrialized	TRUE	not_within_past_6months
am	0.0051	0.0059	0.69	0.16	0.14	0.83	usa	urban	industrialized	TRUE	not_within_past_6months
am	0.00048	0.0076	0.78	0.12	0.094	0.87	usa	urban	industrialized	TRUE	not_within_past_6months
am	0.00099	0.0045	0.79	0.12	0.082	1	usa	urban	industrialized	TRUE	not_within_past_6months
am	0.00098	0.0054	0.76	0.11	0.12	1	usa	urban	industrialized	TRUE	not_within_past_6months
am	0.0028	0.0059	0.77	0.11	0.11	0.99	usa	urban	industrialized	TRUE	not_within_past_6months
am	0.0023	0.0082	0.72	0.16	0.11	0.86	usa	urban	industrialized	TRUE	not_within_past_6months
am	0.012	0.0074	0.62	0.22	0.14	0.86	usa	urban	industrialized	TRUE	not_within_past_6months
am	0.0051	0.0041	0.7	0.17	0.12	0.93	usa	urban	industrialized	TRUE	not_within_past_6months
am	0.011	0.0049	0.7	0.15	0.14	1	usa	urban	industrialized	TRUE	not_within_past_6months
am	0.0045	0.0053	0.64	0.22	0.13	0.81	usa	urban	industrialized	TRUE	not_within_past_6months
am	0.0023	0.0079	0.69	0.15	0.15	0.99	usa	urban	industrialized	TRUE	not_within_past_6months
am	0.00056	0.012	0.73	0.12	0.13	0.94	usa	urban	industrialized	TRUE	not_within_past_6months
am	0.0033	0.0066	0.72	0.13	0.14	0.99	usa	urban	industrialized	TRUE	not_within_past_6months
am	0.0016	0.0076	0.76	0.096	0.13	0.99	usa	urban	industrialized	TRUE	not_within_past_6months
am	0.0023	0.0054	0.73	0.14	0.12	0.93	usa	urban	industrialized	TRUE	not_within_past_6months
am	0	0.09	0.78	0.13	0	0.68	usa	urban	industrialized	TRUE	not_within_past_6months
am	0.0045	0.0069	0.65	0.21	0.12	0.91	usa	urban	industrialized	TRUE	not_within_past_6months
am	0.0024	0.0099	0.75	0.11	0.12	1.2	usa	urban	industrialized	TRUE	not_within_past_6months
am	0.0024	0.015	0.71	0.13	0.14	0.86	usa	urban	industrialized	TRUE	not_within_past_6months
am	0.003	0.01	0.73	0.15	0.11	0.94	usa	urban	industrialized	TRUE	not_within_past_6months
am	0.0036	0.01	0.79	0.08	0.12	1.2	usa	urban	industrialized	TRUE	not_within_past_6months
am	0.0047	0.007	0.75	0.14	0.1	0.98	usa	urban	industrialized	TRUE	not_within_past_6months
am	0.0017	0.0065	0.72	0.16	0.12	0.88	usa	urban	industrialized	TRUE	not_within_past_6months
am	0.0011	0.0098	0.72	0.15	0.13	0.83	usa	urban	industrialized	TRUE	not_within_past_6months
am	0.004	0.0069	0.72	0.15	0.12	0.83	usa	urban	industrialized	TRUE	not_within_past_6months
am	0.0024	0.0032	0.74	0.15	0.11	0.87	usa	urban	industrialized	TRUE	not_within_past_6months
am	0.0066	0.0089	0.71	0.14	0.13	0.98	usa	urban	industrialized	TRUE	not_within_past_6months
am	0.0024	0.0071	0.72	0.15	0.12	0.96	usa	urban	industrialized	TRUE	not_within_past_6months
am	0.0017	0.0082	0.73	0.14	0.11	0.86	usa	urban	industrialized	TRUE	not_within_past_6months
am	0.0021	0.0079	0.71	0.16	0.12	0.85	usa	urban	industrialized	TRUE	not_within_past_6months
am	0.0021	0.0058	0.75	0.12	0.12	0.91	usa	urban	industrialized	TRUE	not_within_past_6months
am	0.0015	0.007	0.73	0.16	0.1	0.95	usa	urban	industrialized	TRUE	not_within_past_6months
am	0.0017	0.004	0.8	0.095	0.1	1.2	usa	urban	industrialized	TRUE	not_within_past_6months
am	0.0016	0.0079	0.76	0.13	0.1	0.95	usa	urban	industrialized	TRUE	not_within_past_6months
am	0.0023	0.0083	0.7	0.16	0.13	0.9	usa	urban	industrialized	TRUE	not_within_past_6months
am	0.0013	0.0094	0.73	0.14	0.12	0.85	usa	urban	industrialized	TRUE	not_within_past_6months
am	0.0058	0.0091	0.69	0.17	0.13	0.85	usa	urban	industrialized	TRUE	not_within_past_6months
am	0.0047	0.012	0.8	0.098	0.088	1.2	usa	urban	industrialized	TRUE	not_within_past_6months
am	0.012	0.021	0.52	0.29	0.15	0.66	usa	urban	industrialized	TRUE	not_within_past_6months
am	0.012	0.018	0.74	0.12	0.11	1	usa	urban	industrialized	TRUE	not_within_past_6months
am	0.016	0.027	0.72	0.12	0.11	1.1	usa	urban	industrialized	TRUE	not_within_past_6months
am	0.016	0.026	0.73	0.12	0.11	1.1	usa	urban	industrialized	TRUE	not_within_past_6months
am	0.0097	0.016	0.76	0.12	0.1	1	usa	urban	industrialized	TRUE	not_within_past_6months
am	0.0094	0.014	0.75	0.11	0.11	1	usa	urban	industrialized	TRUE	not_within_past_6months
am	0.0034	0.0062	0.73	0.15	0.1	1	usa	urban	industrialized	TRUE	not_within_past_6months
am	0.0043	0.013	0.75	0.11	0.12	1.1	usa	urban	industrialized	TRUE	not_within_past_6months
am	0.0061	0.013	0.72	0.14	0.13	0.97	usa	urban	industrialized	TRUE	not_within_past_6months
am	0.019	0.025	0.66	0.14	0.15	1	usa	urban	industrialized	TRUE	not_within_past_6months
am	0.0059	0.013	0.73	0.11	0.14	1.1	usa	urban	industrialized	TRUE	not_within_past_6months
am	0.0068	0.011	0.78	0.097	0.1	1.1	usa	urban	industrialized	TRUE	not_within_past_6months
am	0.0072	0.0079	0.76	0.12	0.1	1.1	usa	urban	industrialized	TRUE	not_within_past_6months
am	0.0065	0.0078	0.77	0.11	0.1	1	usa	urban	industrialized	TRUE	not_within_past_6months
am	0.0062	0.015	0.62	0.22	0.14	1	usa	urban	industrialized	TRUE	not_within_past_6months
am	0.0084	0.014	0.72	0.13	0.13	0.96	usa	urban	industrialized	TRUE	not_within_past_6months
am	0.0029	0.011	0.68	0.17	0.14	0.91	usa	urban	industrialized	TRUE	not_within_past_6months
am	0.0084	0.021	0.67	0.15	0.16	0.93	usa	urban	industrialized	TRUE	not_within_past_6months
am	0.0072	0.014	0.69	0.16	0.13	1	usa	urban	industrialized	TRUE	not_within_past_6months
am	0.014	0.019	0.7	0.14	0.12	1.2	usa	urban	industrialized	TRUE	not_within_past_6months
am	0.0028	0.016	0.65	0.19	0.14	0.93	usa	urban	industrialized	TRUE	not_within_past_6months
am	0.0041	0.011	0.67	0.18	0.13	0.88	usa	urban	industrialized	TRUE	not_within_past_6months
am	0.0041	0.0085	0.79	0.099	0.1	1.1	usa	urban	industrialized	TRUE	not_within_past_6months
am	0.013	0.011	0.7	0.16	0.12	1	usa	urban	industrialized	TRUE	not_within_past_6months
am	0.0056	0.01	0.74	0.16	0.085	0.96	usa	urban	industrialized	TRUE	not_within_past_6months
am	0.0036	0.0065	0.75	0.16	0.077	1	usa	urban	industrialized	TRUE	not_within_past_6months
am	0.0053	0.013	0.74	0.12	0.12	1	usa	urban	industrialized	TRUE	not_within_past_6months
am	0.0032	0.017	0.62	0.19	0.17	0.96	usa	urban	industrialized	TRUE	not_within_past_6months
am	0.0034	0.0074	0.71	0.16	0.13	1.1	usa	urban	industrialized	TRUE	not_within_past_6months
am	0.0026	0.0087	0.68	0.17	0.14	1	usa	urban	industrialized	TRUE	not_within_past_6months
am	0.0069	0.013	0.67	0.17	0.15	1.1	usa	urban	industrialized	TRUE	not_within_past_6months
am	0.0056	0.0086	0.77	0.1	0.12	1.2	usa	urban	industrialized	TRUE	not_within_past_6months
am	0.0071	0.021	0.61	0.19	0.17	0.95	usa	urban	industrialized	TRUE	not_within_past_6months
am	0.0054	0.0084	0.76	0.12	0.11	1.1	usa	urban	industrialized	TRUE	not_within_past_6months
am	0.0045	0.0095	0.77	0.11	0.11	1.1	usa	urban	industrialized	TRUE	not_within_past_6months
am	0.0022	0.016	0.66	0.17	0.16	0.9	usa	urban	industrialized	TRUE	not_within_past_6months
am	0.0024	0.013	0.66	0.17	0.16	0.84	usa	urban	industrialized	TRUE	not_within_past_6months
am	0.0068	0.014	0.75	0.12	0.1	1.1	usa	urban	industrialized	TRUE	not_within_past_6months
am	0.0043	0.0098	0.69	0.18	0.11	0.97	usa	urban	industrialized	TRUE	not_within_past_6months
am	0.0036	0.011	0.6	0.25	0.13	0.94	usa	urban	industrialized	TRUE	not_within_past_6months
am	0.0084	0.0041	0.68	0.22	0.09	1.2	usa	urban	industrialized	TRUE	not_within_past_6months
am	0.014	0.0082	0.58	0.26	0.14	0.96	usa	urban	industrialized	TRUE	not_within_past_6months
am	0.006	0.0091	0.59	0.24	0.15	0.94	usa	urban	industrialized	TRUE	not_within_past_6months
am	0.0029	0.011	0.68	0.17	0.14	0.99	usa	urban	industrialized	TRUE	not_within_past_6months
am	0.0047	0.014	0.68	0.16	0.14	0.96	usa	urban	industrialized	TRUE	not_within_past_6months
am	0.006	0.022	0.75	0.11	0.12	1.1	usa	urban	industrialized	TRUE	not_within_past_6months
am	0.01	0.023	0.68	0.16	0.12	1	usa	urban	industrialized	TRUE	not_within_past_6months
am	0.011	0.01	0.71	0.13	0.13	1	usa	urban	industrialized	TRUE	not_within_past_6months
am	0.0068	0.011	0.74	0.11	0.13	1	usa	urban	industrialized	TRUE	not_within_past_6months
am	0.0032	0.0063	0.71	0.16	0.12	1.1	usa	urban	industrialized	TRUE	not_within_past_6months
am	0.0023	0.0094	0.69	0.15	0.15	0.98	usa	urban	industrialized	TRUE	not_within_past_6months
am	0.0044	0.012	0.66	0.16	0.16	1.1	usa	urban	industrialized	TRUE	not_within_past_6months
am	0.005	0.015	0.66	0.18	0.14	0.89	usa	urban	industrialized	TRUE	not_within_past_6months
am	0.0084	0.0041	0.72	0.15	0.12	0.75	usa	urban	industrialized	TRUE	not_within_past_6months
am	0.0037	0.012	0.67	0.18	0.14	0.89	usa	urban	industrialized	TRUE	not_within_past_6months
am	0.005	0.016	0.71	0.16	0.11	0.93	usa	urban	industrialized	TRUE	not_within_past_6months
am	0.0041	0.0079	0.79	0.099	0.1	1.1	usa	urban	industrialized	TRUE	not_within_past_6months
am	0.0059	0.0092	0.76	0.11	0.11	1.1	usa	urban	industrialized	TRUE	not_within_past_6months
am	0.0061	0.0094	0.74	0.13	0.11	1.1	usa	urban	industrialized	TRUE	not_within_past_6months
am	0.008	0.013	0.74	0.12	0.11	1	usa	urban	industrialized	TRUE	not_within_past_6months
am	0.0048	0.01	0.74	0.13	0.11	1.1	usa	urban	industrialized	TRUE	not_within_past_6months
am	0.0042	0.0094	0.7	0.15	0.13	1.1	usa	urban	industrialized	TRUE	not_within_past_6months
am	0.0035	0.0069	0.78	0.1	0.1	1.2	usa	urban	industrialized	TRUE	not_within_past_6months
am	0.0022	0.0082	0.8	0.098	0.092	1.2	usa	urban	industrialized	TRUE	not_within_past_6months
am	0.0053	0.011	0.74	0.14	0.1	1.2	usa	urban	industrialized	TRUE	not_within_past_6months
am	0.00066	0.0051	0.71	0.16	0.13	0.81	usa	urban	industrialized	TRUE	not_within_past_6months
am	0.0014	0.0064	0.78	0.11	0.098	1	usa	urban	industrialized	TRUE	not_within_past_6months
am	0.0039	0.011	0.73	0.15	0.11	0.96	usa	urban	industrialized	TRUE	not_within_past_6months
am	0.0068	0.0079	0.7	0.18	0.11	1.2	usa	urban	industrialized	TRUE	not_within_past_6months
am	0.0027	0.0055	0.63	0.26	0.1	1	usa	urban	industrialized	TRUE	not_within_past_6months
am	0.0074	0.013	0.67	0.17	0.14	0.76	usa	urban	industrialized	TRUE	not_within_past_6months
am	0.0021	0.0088	0.73	0.15	0.11	0.94	usa	urban	industrialized	TRUE	not_within_past_6months
am	0.0022	0.0039	0.78	0.1	0.11	1.1	usa	urban	industrialized	TRUE	not_within_past_6months
am	0.0038	0.0042	0.74	0.12	0.13	0.96	usa	urban	industrialized	TRUE	not_within_past_6months
am	0.00082	0.0085	0.72	0.14	0.13	0.96	usa	urban	industrialized	TRUE	not_within_past_6months
am	0.0015	0.014	0.68	0.18	0.12	0.8	usa	urban	industrialized	TRUE	not_within_past_6months
am	0.0013	0.0073	0.74	0.12	0.13	0.97	usa	urban	industrialized	TRUE	not_within_past_6months
am	0.0014	0.011	0.73	0.12	0.13	0.81	usa	urban	industrialized	TRUE	not_within_past_6months
am	0.0015	0.0056	0.73	0.15	0.12	0.91	usa	urban	industrialized	TRUE	not_within_past_6months
am	0.0039	0.0045	0.74	0.14	0.1	0.97	usa	urban	industrialized	TRUE	not_within_past_6months
am	0.0034	0.0024	0.74	0.13	0.12	1	usa	urban	industrialized	TRUE	not_within_past_6months
am	0.00027	0.0023	0.78	0.11	0.11	1	usa	urban	industrialized	TRUE	not_within_past_6months
am	0.0023	0.0042	0.75	0.12	0.12	0.92	usa	urban	industrialized	TRUE	not_within_past_6months
am	0.019	0.0037	0.4	0.5	0.075	2.6	usa	urban	industrialized	TRUE	not_within_past_6months
am	0.0049	0.0027	0.66	0.23	0.11	1.5	usa	urban	industrialized	TRUE	not_within_past_6months
am	0.0096	0.005	0.59	0.3	0.1	1.3	usa	urban	industrialized	TRUE	not_within_past_6months
am	0.011	0.0053	0.59	0.26	0.14	0.96	usa	urban	industrialized	TRUE	not_within_past_6months
am	0.0021	0.0061	0.71	0.15	0.13	0.88	usa	urban	industrialized	TRUE	not_within_past_6months
am	0.0017	0.0042	0.77	0.12	0.099	0.93	usa	urban	industrialized	TRUE	not_within_past_6months
am	0.004	0.0043	0.77	0.12	0.11	1.1	usa	urban	industrialized	TRUE	not_within_past_6months
am	0.0017	0.0024	0.8	0.085	0.11	1.2	usa	urban	industrialized	TRUE	not_within_past_6months
am	0.0033	0.0052	0.79	0.096	0.1	1.1	usa	urban	industrialized	TRUE	not_within_past_6months
am	0.0054	0.011	0.8	0.092	0.087	1.3	usa	urban	industrialized	TRUE	not_within_past_6months
am	0.0022	0.0063	0.79	0.084	0.12	1.2	usa	urban	industrialized	TRUE	not_within_past_6months
am	0.0018	0.006	0.78	0.11	0.11	1.1	usa	urban	industrialized	TRUE	not_within_past_6months
am	0.0025	0.0055	0.76	0.11	0.12	1.2	usa	urban	industrialized	TRUE	not_within_past_6months
am	0.00061	0.0059	0.77	0.11	0.11	1.1	usa	urban	industrialized	TRUE	not_within_past_6months
am	0.0036	0.0072	0.78	0.095	0.12	1.2	usa	urban	industrialized	TRUE	not_within_past_6months
am	0.0051	0.0061	0.78	0.1	0.11	1	usa	urban	industrialized	TRUE	not_within_past_6months
am	0.0028	0.0061	0.79	0.087	0.11	1.2	usa	urban	industrialized	TRUE	not_within_past_6months
am	0.0019	0.0037	0.78	0.11	0.1	1.1	usa	urban	industrialized	TRUE	not_within_past_6months
am	0.0088	0.0066	0.74	0.12	0.12	1.2	usa	urban	industrialized	TRUE	not_within_past_6months
am	0.0018	0.0042	0.8	0.1	0.091	1.1	usa	urban	industrialized	TRUE	not_within_past_6months
am	0.0011	0.0085	0.76	0.11	0.11	1	usa	urban	industrialized	TRUE	not_within_past_6months
am	0.0034	0.009	0.78	0.1	0.11	1.2	usa	urban	industrialized	TRUE	not_within_past_6months
am	0.007	0.013	0.75	0.11	0.12	1.1	usa	urban	industrialized	TRUE	not_within_past_6months
am	0.0051	0.0055	0.78	0.11	0.1	1.1	usa	urban	industrialized	TRUE	not_within_past_6months
am	0.0064	0.0094	0.71	0.14	0.13	1.1	usa	urban	industrialized	TRUE	not_within_past_6months
am	0.0084	0.0056	0.68	0.2	0.11	1.2	usa	urban	industrialized	TRUE	not_within_past_6months
am	0.006	0.011	0.75	0.12	0.12	1.2	usa	urban	industrialized	TRUE	not_within_past_6months
am	0.0057	0.011	0.71	0.16	0.1	1.2	usa	urban	industrialized	TRUE	not_within_past_6months
am	0.0054	0.0063	0.75	0.12	0.12	1.2	usa	urban	industrialized	TRUE	not_within_past_6months
am	0.0034	0.01	0.73	0.13	0.13	1.1	usa	urban	industrialized	TRUE	not_within_past_6months
am	0.005	0.01	0.71	0.14	0.13	1.1	usa	urban	industrialized	TRUE	not_within_past_6months
am	0.0033	0.0059	0.77	0.11	0.11	1.2	usa	urban	industrialized	TRUE	not_within_past_6months
am	0.0037	0.0066	0.75	0.12	0.12	1.1	usa	urban	industrialized	TRUE	not_within_past_6months
am	0.0035	0.007	0.77	0.11	0.11	1.1	usa	urban	industrialized	TRUE	not_within_past_6months
am	0.0029	0.013	0.77	0.11	0.1	1.1	usa	urban	industrialized	TRUE	not_within_past_6months
am	0.0036	0.0072	0.7	0.16	0.13	1	usa	urban	industrialized	TRUE	not_within_past_6months
am	0.004	0.0088	0.76	0.11	0.11	1.2	usa	urban	industrialized	TRUE	not_within_past_6months
am	0.0086	0.019	0.69	0.16	0.13	1.1	usa	urban	industrialized	TRUE	not_within_past_6months
am	0.0053	0.0062	0.75	0.14	0.1	1.2	usa	urban	industrialized	TRUE	not_within_past_6months
am	0.0038	0.012	0.8	0.095	0.09	1.2	usa	urban	industrialized	TRUE	not_within_past_6months
am	0.0076	0.0084	0.79	0.099	0.096	1.2	usa	urban	industrialized	TRUE	not_within_past_6months
am	0.0037	0.0061	0.8	0.098	0.094	1.3	usa	urban	industrialized	TRUE	not_within_past_6months
am	0.0039	0.0082	0.74	0.14	0.11	1.1	usa	urban	industrialized	TRUE	not_within_past_6months
am	0.0046	0.0075	0.76	0.12	0.11	1.2	usa	urban	industrialized	TRUE	not_within_past_6months
am	0.0056	0.011	0.72	0.13	0.14	1.2	usa	urban	industrialized	TRUE	not_within_past_6months
am	0.00054	0.0041	0.78	0.11	0.11	1.2	usa	urban	industrialized	TRUE	not_within_past_6months
am	0.0048	0.0095	0.75	0.12	0.12	1.1	usa	urban	industrialized	TRUE	not_within_past_6months
am	0.0069	0.01	0.79	0.088	0.11	1.2	usa	urban	industrialized	TRUE	not_within_past_6months
am	0.003	0.0086	0.79	0.093	0.1	1.2	usa	urban	industrialized	TRUE	not_within_past_6months
am	0.0035	0.0076	0.77	0.1	0.12	1.1	usa	urban	industrialized	TRUE	not_within_past_6months
am	0.0068	0.0094	0.76	0.11	0.11	1.1	usa	urban	industrialized	TRUE	not_within_past_6months
am	0.008	0.016	0.75	0.12	0.11	1.2	usa	urban	industrialized	TRUE	not_within_past_6months
am	0.0037	0.014	0.69	0.2	0.095	1.4	usa	urban	industrialized	TRUE	not_within_past_6months
am	0.0096	0.011	0.7	0.19	0.097	1.1	usa	urban	industrialized	TRUE	not_within_past_6months
am	0.0085	0.016	0.76	0.13	0.086	0.94	usa	urban	industrialized	TRUE	not_within_past_6months
am	0.0048	0.0098	0.79	0.093	0.11	1.2	usa	urban	industrialized	TRUE	not_within_past_6months
am	0.0061	0.0099	0.77	0.11	0.11	1.1	usa	urban	industrialized	TRUE	not_within_past_6months
am	0.0013	0.01	0.71	0.13	0.15	1.1	usa	urban	industrialized	TRUE	not_within_past_6months
am	0.0026	0.011	0.73	0.13	0.13	1.1	usa	urban	industrialized	TRUE	not_within_past_6months
am	0.004	0.011	0.76	0.12	0.11	1.1	usa	urban	industrialized	TRUE	not_within_past_6months
am	0.0058	0.013	0.7	0.16	0.12	1	usa	urban	industrialized	TRUE	not_within_past_6months
am	0.0025	0.007	0.78	0.1	0.11	1.1	usa	urban	industrialized	TRUE	not_within_past_6months
am	0.0037	0.009	0.76	0.12	0.11	1.2	usa	urban	industrialized	TRUE	not_within_past_6months
am	0.0049	0.0074	0.77	0.11	0.11	1.1	usa	urban	industrialized	TRUE	not_within_past_6months
am	0.0032	0.0073	0.8	0.088	0.098	1.3	usa	urban	industrialized	TRUE	not_within_past_6months
am	0.0036	0.014	0.66	0.21	0.11	0.96	usa	urban	industrialized	TRUE	not_within_past_6months
am	0.0058	0.015	0.75	0.13	0.098	1.1	usa	urban	industrialized	TRUE	not_within_past_6months
am	0.0011	0.0057	0.77	0.1	0.13	1.2	usa	urban	industrialized	TRUE	not_within_past_6months
am	0.0024	0.0058	0.82	0.084	0.093	1.2	usa	urban	industrialized	TRUE	not_within_past_6months
am	0.005	0.0062	0.75	0.13	0.1	1.3	usa	urban	industrialized	TRUE	not_within_past_6months
am	0.002	0.0033	0.78	0.12	0.095	1.2	usa	urban	industrialized	TRUE	not_within_past_6months
am	0.0039	0.0084	0.75	0.14	0.099	1.1	usa	urban	industrialized	TRUE	not_within_past_6months
am	0.0027	0.0033	0.76	0.11	0.12	1.2	usa	urban	industrialized	TRUE	not_within_past_6months
am	0.0039	0.0058	0.8	0.099	0.096	1.3	usa	urban	industrialized	TRUE	not_within_past_6months
am	0.0066	0.0069	0.76	0.12	0.1	1.2	usa	urban	industrialized	TRUE	not_within_past_6months
am	0.0047	0.0091	0.79	0.1	0.096	1.2	usa	urban	industrialized	TRUE	not_within_past_6months
am	0.0074	0.015	0.77	0.1	0.11	1.1	usa	urban	industrialized	TRUE	not_within_past_6months
am	0.0053	0.01	0.77	0.11	0.097	1.2	usa	urban	industrialized	TRUE	not_within_past_6months
am	0.0025	0.0027	0.8	0.11	0.091	1.1	usa	urban	industrialized	TRUE	not_within_past_6months
am	0.0032	0.0068	0.76	0.12	0.11	1.1	usa	urban	industrialized	TRUE	not_within_past_6months
am	0.0041	0.0068	0.76	0.11	0.11	1.2	usa	urban	industrialized	TRUE	not_within_past_6months
am	0.0042	0.0077	0.76	0.12	0.1	1.1	usa	urban	industrialized	TRUE	not_within_past_6months
am	0.0083	0.015	0.72	0.15	0.11	1.1	usa	urban	industrialized	TRUE	not_within_past_6months
an	0.0014	0.0072	0.7	0.17	0.13	0.97	usa	urban	industrialized	TRUE	not_within_past_6months
an	0.0099	0.012	0.65	0.21	0.12	1.1	usa	urban	industrialized	TRUE	not_within_past_6months
an	0.0089	0.021	0.61	0.24	0.12	1.1	usa	urban	industrialized	TRUE	not_within_past_6months
an	0.0077	0.012	0.63	0.24	0.11	1	usa	urban	industrialized	TRUE	not_within_past_6months
an	0.0053	0.0065	0.65	0.23	0.11	1.1	usa	urban	industrialized	TRUE	not_within_past_6months
an	0.0033	0.012	0.62	0.23	0.14	1.1	usa	urban	industrialized	TRUE	not_within_past_6months
an	0.012	0.029	0.62	0.23	0.11	0.99	usa	urban	industrialized	TRUE	not_within_past_6months
an	0.0015	0.0065	0.59	0.28	0.12	0.96	usa	urban	industrialized	TRUE	not_within_past_6months
an	0.006	0.013	0.67	0.19	0.12	1.2	usa	urban	industrialized	TRUE	not_within_past_6months
an	0.016	0.0095	0.64	0.23	0.1	1	usa	urban	industrialized	TRUE	not_within_past_6months
an	0.005	0.008	0.66	0.21	0.12	1.2	usa	urban	industrialized	TRUE	not_within_past_6months
an	0.023	0.032	0.45	0.38	0.12	0.95	usa	urban	industrialized	TRUE	not_within_past_6months
an	0.0047	0.0086	0.63	0.23	0.12	1.1	usa	urban	industrialized	TRUE	not_within_past_6months
an	0.017	0.022	0.6	0.25	0.12	1.1	usa	urban	industrialized	TRUE	not_within_past_6months
an	0.0044	0.0065	0.7	0.17	0.12	1.2	usa	urban	industrialized	TRUE	not_within_past_6months
an	0.0043	0.0083	0.69	0.17	0.12	1.2	usa	urban	industrialized	TRUE	not_within_past_6months
an	0.005	0.012	0.69	0.18	0.12	1.3	usa	urban	industrialized	TRUE	not_within_past_6months
an	0.0059	0.009	0.67	0.19	0.12	1.2	usa	urban	industrialized	TRUE	not_within_past_6months
an	0.0081	0.012	0.67	0.19	0.12	1.1	usa	urban	industrialized	TRUE	not_within_past_6months
an	0.015	0.021	0.39	0.43	0.15	0.99	usa	urban	industrialized	TRUE	not_within_past_6months
an	0.0087	0.016	0.65	0.22	0.11	1.1	usa	urban	industrialized	TRUE	not_within_past_6months
an	0.021	0.028	0.55	0.29	0.12	1	usa	urban	industrialized	TRUE	not_within_past_6months
an	0.0023	0.0061	0.69	0.18	0.12	1.3	usa	urban	industrialized	TRUE	not_within_past_6months
an	0.0031	0.0079	0.7	0.18	0.11	1.3	usa	urban	industrialized	TRUE	not_within_past_6months
an	0.0086	0.016	0.67	0.18	0.12	1.2	usa	urban	industrialized	TRUE	not_within_past_6months
an	0.0044	0.019	0.63	0.21	0.14	1	usa	urban	industrialized	TRUE	not_within_past_6months
an	0.0069	0.01	0.66	0.22	0.11	1.2	usa	urban	industrialized	TRUE	not_within_past_6months
an	0.0028	0.0057	0.74	0.15	0.1	1.4	usa	urban	industrialized	TRUE	not_within_past_6months
an	0.0064	0.0041	0.71	0.17	0.11	1.3	usa	urban	industrialized	TRUE	not_within_past_6months
an	0.0036	0.0029	0.72	0.16	0.11	1.2	usa	urban	industrialized	TRUE	not_within_past_6months
an	0.0096	0.01	0.64	0.2	0.13	1.3	usa	urban	industrialized	TRUE	not_within_past_6months
an	0.0086	0.013	0.66	0.22	0.093	1	usa	urban	industrialized	TRUE	not_within_past_6months
an	0.002	0.0038	0.72	0.18	0.091	1.1	usa	urban	industrialized	TRUE	not_within_past_6months
an	0.0021	0.0048	0.73	0.18	0.088	1.2	usa	urban	industrialized	TRUE	not_within_past_6months
an	0.0025	0.0075	0.69	0.19	0.11	1.4	usa	urban	industrialized	TRUE	not_within_past_6months
an	0.0032	0.0061	0.69	0.2	0.1	1.3	usa	urban	industrialized	TRUE	not_within_past_6months
an	0.0036	0.0094	0.67	0.21	0.1	1.1	usa	urban	industrialized	TRUE	not_within_past_6months
an	0.0057	0.012	0.65	0.21	0.12	1.3	usa	urban	industrialized	TRUE	not_within_past_6months
an	0.0028	0.0047	0.71	0.17	0.11	1.3	usa	urban	industrialized	TRUE	not_within_past_6months
an	0.0053	0.0069	0.67	0.2	0.12	1.2	usa	urban	industrialized	TRUE	not_within_past_6months
an	0.007	0.011	0.67	0.2	0.1	1.2	usa	urban	industrialized	TRUE	not_within_past_6months
an	0.0021	0.0098	0.68	0.2	0.11	1.1	usa	urban	industrialized	TRUE	not_within_past_6months
an	0.0026	0.0097	0.66	0.19	0.13	1.1	usa	urban	industrialized	TRUE	not_within_past_6months
an	0.0021	0.0049	0.72	0.17	0.11	1.2	usa	urban	industrialized	TRUE	not_within_past_6months
an	0.0044	0.0043	0.73	0.15	0.11	1.5	usa	urban	industrialized	TRUE	not_within_past_6months
an	0.0025	0.0074	0.7	0.18	0.12	1.5	usa	urban	industrialized	TRUE	not_within_past_6months
an	0.006	0.0056	0.67	0.19	0.12	1.3	usa	urban	industrialized	TRUE	not_within_past_6months
an	0.0064	0.0095	0.68	0.18	0.12	1.3	usa	urban	industrialized	TRUE	not_within_past_6months
an	0.0054	0.0058	0.72	0.16	0.11	1.3	usa	urban	industrialized	TRUE	not_within_past_6months
an	0.0099	0.0097	0.7	0.18	0.11	1.3	usa	urban	industrialized	TRUE	not_within_past_6months
an	0.0062	0.01	0.69	0.17	0.12	1.4	usa	urban	industrialized	TRUE	not_within_past_6months
an	0.0048	0.0061	0.69	0.18	0.11	1.3	usa	urban	industrialized	TRUE	not_within_past_6months
an	0.013	0.014	0.64	0.21	0.12	1.2	usa	urban	industrialized	TRUE	not_within_past_6months
an	0.0062	0.0065	0.67	0.19	0.12	1.5	usa	urban	industrialized	TRUE	not_within_past_6months
an	0.0049	0.0099	0.69	0.2	0.097	1.1	usa	urban	industrialized	TRUE	not_within_past_6months
an	0.0094	0.026	0.6	0.23	0.13	1.1	usa	urban	industrialized	TRUE	not_within_past_6months
an	0.017	0.018	0.61	0.26	0.099	0.96	usa	urban	industrialized	TRUE	not_within_past_6months
an	0.0018	0.0043	0.74	0.16	0.099	1.3	usa	urban	industrialized	TRUE	not_within_past_6months
an	0.0042	0.0059	0.69	0.19	0.11	1.4	usa	urban	industrialized	TRUE	not_within_past_6months
an	0.0033	0.0087	0.67	0.19	0.12	1.2	usa	urban	industrialized	TRUE	not_within_past_6months
an	0.0037	0.0079	0.69	0.18	0.11	1.2	usa	urban	industrialized	TRUE	not_within_past_6months
an	0.09	0	0.64	0.19	0.083	1.1	usa	urban	industrialized	TRUE	not_within_past_6months
an	0.012	0.016	0.66	0.2	0.11	1.2	usa	urban	industrialized	TRUE	not_within_past_6months
ao	0.0033	0.0085	0.68	0.2	0.11	1.5	usa	urban	industrialized	TRUE	not_within_past_6months
ao	0.0084	0.025	0.59	0.26	0.11	1.3	usa	urban	industrialized	TRUE	not_within_past_6months
ao	0.00053	0.0027	0.79	0.087	0.12	2	usa	urban	industrialized	TRUE	not_within_past_6months
ao	0.0044	0.014	0.37	0.5	0.11	1.4	usa	urban	industrialized	TRUE	not_within_past_6months
ao	0.0087	0.016	0.65	0.19	0.13	1.5	usa	urban	industrialized	TRUE	not_within_past_6months
ao	0.0035	0.011	0.74	0.12	0.13	1.6	usa	urban	industrialized	TRUE	not_within_past_6months
ao	0.0037	0.0091	0.74	0.12	0.13	1.7	usa	urban	industrialized	TRUE	not_within_past_6months
ao	0.006	0.025	0.55	0.25	0.17	0.96	usa	urban	industrialized	TRUE	not_within_past_6months
ao	0.0056	0.012	0.72	0.13	0.13	1.7	usa	urban	industrialized	TRUE	not_within_past_6months
ao	0.0013	0.0089	0.68	0.17	0.15	1.7	usa	urban	industrialized	TRUE	not_within_past_6months
ao	0.01	0.025	0.64	0.16	0.16	1.7	usa	urban	industrialized	TRUE	not_within_past_6months
ao	0.015	0.025	0.66	0.16	0.14	1.4	usa	urban	industrialized	TRUE	not_within_past_6months
ao	0.016	0.016	0.72	0.13	0.12	1.5	usa	urban	industrialized	TRUE	not_within_past_6months
ao	0.0044	0.009	0.67	0.18	0.14	1.4	usa	urban	industrialized	TRUE	not_within_past_6months
ao	0.0028	0.0075	0.61	0.24	0.14	1.5	usa	urban	industrialized	TRUE	not_within_past_6months
ao	0.0056	0.0063	0.67	0.17	0.14	1.9	usa	urban	industrialized	TRUE	not_within_past_6months
ao	0.0048	0.0061	0.66	0.19	0.14	1.8	usa	urban	industrialized	TRUE	not_within_past_6months
ao	0.0019	0.013	0.68	0.14	0.17	1.4	usa	urban	industrialized	TRUE	not_within_past_6months
ao	0.0023	0.0047	0.71	0.15	0.13	1.8	usa	urban	industrialized	TRUE	not_within_past_6months
ao	0.0047	0.0061	0.72	0.13	0.14	1.7	usa	urban	industrialized	TRUE	not_within_past_6months
ao	0.0014	0.005	0.79	0.091	0.11	1.8	usa	urban	industrialized	TRUE	not_within_past_6months
ao	0.002	0.011	0.72	0.16	0.11	1.4	usa	urban	industrialized	TRUE	not_within_past_6months
ao	0.00068	0.0045	0.74	0.13	0.13	1.9	usa	urban	industrialized	TRUE	not_within_past_6months
ao	0.0037	0.013	0.73	0.13	0.13	1.5	usa	urban	industrialized	TRUE	not_within_past_6months
ao	0.0084	0.019	0.66	0.18	0.13	1.6	usa	urban	industrialized	TRUE	not_within_past_6months
ao	0.0032	0.0084	0.7	0.14	0.15	1.6	usa	urban	industrialized	TRUE	not_within_past_6months
ao	0.0066	0.0061	0.67	0.2	0.12	1.6	usa	urban	industrialized	TRUE	not_within_past_6months
ao	0.0053	0.006	0.69	0.17	0.12	1.6	usa	urban	industrialized	TRUE	not_within_past_6months
ao	0.0083	0.011	0.61	0.26	0.11	1.2	usa	urban	industrialized	TRUE	not_within_past_6months
ao	0.0064	0.013	0.66	0.19	0.14	1.3	usa	urban	industrialized	TRUE	not_within_past_6months
ao	0.0052	0.0099	0.71	0.13	0.15	1.6	usa	urban	industrialized	TRUE	not_within_past_6months
ao	0.0013	0.0069	0.73	0.15	0.12	1.7	usa	urban	industrialized	TRUE	not_within_past_6months
ao	0.002	0.011	0.68	0.16	0.15	1.6	usa	urban	industrialized	TRUE	not_within_past_6months
ao	0.003	0.012	0.66	0.18	0.14	1.6	usa	urban	industrialized	TRUE	not_within_past_6months
ao	0.0041	0.033	0.51	0.31	0.14	0.9	usa	urban	industrialized	TRUE	not_within_past_6months
ao	0.0036	0.0073	0.66	0.18	0.15	1.5	usa	urban	industrialized	TRUE	not_within_past_6months
ao	0.00065	0.0049	0.74	0.12	0.14	1.6	usa	urban	industrialized	TRUE	not_within_past_6months
ao	0.00096	0.0061	0.73	0.11	0.15	1.7	usa	urban	industrialized	TRUE	not_within_past_6months
ao	0.01	0.014	0.61	0.23	0.14	1.7	usa	urban	industrialized	TRUE	not_within_past_6months
ao	0.0032	0.011	0.64	0.21	0.14	1.6	usa	urban	industrialized	TRUE	not_within_past_6months
ao	0.012	0.017	0.61	0.21	0.14	1.3	usa	urban	industrialized	TRUE	not_within_past_6months
ao	0.0021	0.012	0.7	0.15	0.13	1.4	usa	urban	industrialized	TRUE	not_within_past_6months
ao	0.0093	0.011	0.72	0.12	0.13	1.7	usa	urban	industrialized	TRUE	not_within_past_6months
ao	0.0019	0.0053	0.73	0.13	0.13	1.6	usa	urban	industrialized	TRUE	not_within_past_6months
ao	0.0073	0.0053	0.72	0.16	0.11	1.6	usa	urban	industrialized	TRUE	not_within_past_6months
ao	0.011	0.011	0.53	0.33	0.12	1.2	usa	urban	industrialized	TRUE	not_within_past_6months
ao	0.0046	0.019	0.55	0.28	0.14	1.4	usa	urban	industrialized	TRUE	not_within_past_6months
ao	0.0029	0.0036	0.7	0.18	0.11	1.7	usa	urban	industrialized	TRUE	not_within_past_6months
ao	0.0019	0.0077	0.71	0.15	0.13	1.6	usa	urban	industrialized	TRUE	not_within_past_6months
ao	0.00051	0.0054	0.73	0.11	0.15	1.6	usa	urban	industrialized	TRUE	not_within_past_6months
ao	0.0019	0.0067	0.66	0.18	0.15	1.4	usa	urban	industrialized	TRUE	not_within_past_6months
ao	0.0016	0.011	0.68	0.17	0.14	1.4	usa	urban	industrialized	TRUE	not_within_past_6months
ao	0.0056	0.014	0.67	0.16	0.14	1.4	usa	urban	industrialized	TRUE	not_within_past_6months
ao	0.0015	0.0092	0.69	0.15	0.15	1.5	usa	urban	industrialized	TRUE	not_within_past_6months
ao	0.0018	0.007	0.71	0.14	0.14	1.5	usa	urban	industrialized	TRUE	not_within_past_6months
ao	0.0061	0.013	0.66	0.18	0.14	1.4	usa	urban	industrialized	TRUE	not_within_past_6months
ao	0.0031	0.0097	0.61	0.21	0.16	1.1	usa	urban	industrialized	TRUE	not_within_past_6months
ao	0.013	0.019	0.66	0.17	0.14	1.2	usa	urban	industrialized	TRUE	not_within_past_6months
ao	0.0098	0.013	0.72	0.13	0.13	1.6	usa	urban	industrialized	TRUE	not_within_past_6months
ao	0.0057	0.021	0.49	0.33	0.15	1.2	usa	urban	industrialized	TRUE	not_within_past_6months
ao	0.0031	0.01	0.68	0.16	0.15	1.5	usa	urban	industrialized	TRUE	not_within_past_6months
ao	0.0018	0.01	0.65	0.17	0.17	1.4	usa	urban	industrialized	TRUE	not_within_past_6months
ao	0.0055	0.012	0.67	0.17	0.14	1.4	usa	urban	industrialized	TRUE	not_within_past_6months
ao	0.029	0.016	0.41	0.45	0.094	1.4	usa	urban	industrialized	TRUE	not_within_past_6months
ao	0.01	0.016	0.48	0.33	0.16	1.3	usa	urban	industrialized	TRUE	not_within_past_6months
ao	0.011	0.0056	0.42	0.45	0.12	1.6	usa	urban	industrialized	TRUE	not_within_past_6months
ao	0.0073	0.0053	0.65	0.23	0.11	2	usa	urban	industrialized	TRUE	not_within_past_6months
ao	0.0045	0.005	0.65	0.21	0.13	1.9	usa	urban	industrialized	TRUE	not_within_past_6months
ao	0.0017	0.0094	0.67	0.19	0.13	1.5	usa	urban	industrialized	TRUE	not_within_past_6months
ao	0.0053	0.0067	0.63	0.22	0.15	1.6	usa	urban	industrialized	TRUE	not_within_past_6months
ao	0.0015	0.0056	0.72	0.14	0.14	1.8	usa	urban	industrialized	TRUE	not_within_past_6months
ao	0.0011	0.013	0.65	0.2	0.14	1.6	usa	urban	industrialized	TRUE	not_within_past_6months
ao	0.0023	0.017	0.62	0.2	0.16	1.3	usa	urban	industrialized	TRUE	not_within_past_6months
ao	0.0012	0.011	0.62	0.21	0.15	1.1	usa	urban	industrialized	TRUE	not_within_past_6months
ap	0.0044	0.0058	0.7	0.092	0.2	1.3	usa	urban	industrialized	TRUE	not_within_past_6months
ap	0.0024	0.0048	0.7	0.074	0.21	1.4	usa	urban	industrialized	TRUE	not_within_past_6months
aq	0.0028	0.0044	0.51	0.13	0.35	1.2	usa	urban	industrialized	TRUE	not_within_past_6months
aq	0.0049	0.0066	0.51	0.14	0.34	1.8	usa	urban	industrialized	TRUE	not_within_past_6months
ar	0.013	0.022	0.62	0.11	0.23	1.7	usa	urban	industrialized	TRUE	not_within_past_6months
ar	0.013	0.024	0.6	0.11	0.25	2.1	usa	urban	industrialized	TRUE	not_within_past_6months
as	0.015	0.018	0.65	0.14	0.18	1.2	usa	urban	industrialized	TRUE	not_within_past_6months
as	0.013	0.012	0.6	0.23	0.14	1.5	usa	urban	industrialized	TRUE	not_within_past_6months
at	0.0058	0.01	0.8	0.053	0.14	3.6	usa	urban	industrialized	TRUE	not_within_past_6months
at	0.0026	0.007	0.83	0.04	0.13	5.1	usa	urban	industrialized	TRUE	not_within_past_6months
au	0.0026	0.0056	0.6	0.21	0.18	1.1	usa	urban	industrialized	TRUE	not_within_past_6months
au	0.0094	0.013	0.46	0.25	0.26	0.87	usa	urban	industrialized	TRUE	not_within_past_6months
av	0.0051	0.0062	0.65	0.19	0.15	0.55	usa	urban	industrialized	TRUE	not_within_past_6months
av	0.0059	0.019	0.62	0.19	0.16	0.84	usa	urban	industrialized	TRUE	not_within_past_6months
aw	0.0066	0.013	0.63	0.16	0.19	1.4	usa	urban	industrialized	TRUE	not_within_past_6months
aw	0.0061	0.013	0.66	0.073	0.25	2	usa	urban	industrialized	TRUE	not_within_past_6months
ax	0.0066	0.027	0.48	0.28	0.21	0.69	usa	urban	industrialized	TRUE	not_within_past_6months
ax	0.0092	0.033	0.5	0.23	0.22	0.87	usa	urban	industrialized	TRUE	not_within_past_6months
ay	0.0032	0.013	0.64	0.18	0.17	1.6	usa	urban	industrialized	TRUE	not_within_past_6months
ay	0.0018	0.01	0.65	0.17	0.17	1.9	usa	urban	industrialized	TRUE	not_within_past_6months
az	0.067	0.098	0.52	0.2	0.12	1.5	usa	urban	industrialized	TRUE	not_within_past_6months
az	0.089	0.12	0.54	0.15	0.11	0.94	usa	urban	industrialized	TRUE	not_within_past_6months
ba	0.0043	0.0089	0.65	0.073	0.27	1.5	usa	urban	industrialized	TRUE	not_within_past_6months
ba	0.003	0.011	0.64	0.077	0.27	1.9	usa	urban	industrialized	TRUE	not_within_past_6months
bd	0.011	0.032	0.72	0.11	0.13	1.3	usa	urban	industrialized	TRUE	not_within_past_6months
be	0.0028	0.0089	0.59	0.21	0.18	1.5	usa	urban	industrialized	TRUE	not_within_past_6months
be	0.0029	0.0085	0.64	0.19	0.16	1.5	usa	urban	industrialized	TRUE	not_within_past_6months
bf	0.0018	0.0062	0.66	0.12	0.21	0.97	usa	urban	industrialized	TRUE	not_within_past_6months
bf	0.0028	0.012	0.6	0.15	0.24	1.2	usa	urban	industrialized	TRUE	not_within_past_6months
bh	0.0037	0.011	0.66	0.095	0.23	1	usa	urban	industrialized	TRUE	not_within_past_6months
bi	0.0059	0.014	0.58	0.091	0.31	1.7	usa	urban	industrialized	TRUE	not_within_past_6months
bi	0.0065	0.016	0.57	0.086	0.33	2.3	usa	urban	industrialized	TRUE	not_within_past_6months
bk	0.00064	0.0027	0.57	0.085	0.34	1.7	usa	urban	industrialized	TRUE	not_within_past_6months
bk	0.00047	0.011	0.6	0.098	0.29	1.8	usa	urban	industrialized	TRUE	not_within_past_6months
bl	0.0018	0.0036	0.64	0.17	0.18	1.3	usa	urban	industrialized	TRUE	not_within_past_6months
bl	0.0042	0.0095	0.62	0.2	0.17	1.6	usa	urban	industrialized	TRUE	not_within_past_6months
bm	0.0027	0.016	0.36	0.13	0.49	0.9	usa	urban	industrialized	TRUE	not_within_past_6months
bm	0.0093	0.011	0.42	0.19	0.37	1.2	usa	urban	industrialized	TRUE	not_within_past_6months
bn	0.0019	0.0086	0.74	0.14	0.12	0.71	usa	urban	industrialized	TRUE	not_within_past_6months
bn	0.0074	0.015	0.69	0.15	0.14	0.89	usa	urban	industrialized	TRUE	not_within_past_6months
bo	0.0021	0.015	0.62	0.073	0.29	1.8	usa	urban	industrialized	TRUE	not_within_past_6months
bo	0.0042	0.011	0.6	0.082	0.3	1.8	usa	urban	industrialized	TRUE	not_within_past_6months
bp	0.00078	0.0035	0.26	0.15	0.59	0.68	usa	urban	industrialized	TRUE	not_within_past_6months
bp	0.00079	0.0018	0.29	0.14	0.56	0.94	usa	urban	industrialized	TRUE	not_within_past_6months
bq	0.012	0.0076	0.51	0.24	0.23	1	usa	urban	industrialized	TRUE	not_within_past_6months
bq	0.0089	0.0046	0.57	0.2	0.22	1.7	usa	urban	industrialized	TRUE	not_within_past_6months
br	0.0056	0.039	0.6	0.11	0.24	1.1	usa	urban	industrialized	TRUE	not_within_past_6months
br	0.0057	0.034	0.6	0.11	0.25	1.7	usa	urban	industrialized	TRUE	not_within_past_6months
bs	0.0039	0.0084	0.42	0.13	0.43	1.1	usa	urban	industrialized	TRUE	not_within_past_6months
bs	0.0011	0.0055	0.37	0.13	0.49	1.3	usa	urban	industrialized	TRUE	not_within_past_6months
bt	0.0057	0.013	0.7	0.15	0.14	0.77	usa	urban	industrialized	TRUE	not_within_past_6months
bt	0.0029	0.015	0.67	0.14	0.17	1	usa	urban	industrialized	TRUE	not_within_past_6months
bu	0.00094	0.0022	0.38	0.095	0.52	1.4	usa	urban	industrialized	TRUE	not_within_past_6months
bu	0.0013	0.0022	0.37	0.13	0.5	1.3	usa	urban	industrialized	TRUE	not_within_past_6months
bv	0.0087	0.02	0.76	0.1	0.11	1	usa	urban	industrialized	TRUE	not_within_past_6months
bv	0.0051	0.03	0.65	0.11	0.21	1.4	usa	urban	industrialized	TRUE	not_within_past_6months
bw	0.032	0.042	0.66	0.071	0.19	1.8	usa	urban	industrialized	TRUE	not_within_past_6months
bw	0.023	0.048	0.66	0.073	0.2	2.7	usa	urban	industrialized	TRUE	not_within_past_6months
bx	0.029	0.029	0.56	0.063	0.32	1.6	usa	urban	industrialized	TRUE	not_within_past_6months
bx	0.024	0.04	0.57	0.077	0.29	1.9	usa	urban	industrialized	TRUE	not_within_past_6months
by	0.019	0.022	0.66	0.17	0.13	2	usa	urban	industrialized	TRUE	not_within_past_6months
by	0.019	0.027	0.68	0.16	0.12	1.7	usa	urban	industrialized	TRUE	not_within_past_6months
bz	0.00015	0.00086	0.47	0.087	0.44	4.2	usa	urban	industrialized	TRUE	not_within_past_6months
bz	2.00E-04	0.00039	0.45	0.11	0.44	8.1	usa	urban	industrialized	TRUE	not_within_past_6months
ca	0.02	0.029	0.53	0.22	0.2	1.7	usa	urban	industrialized	TRUE	not_within_past_6months
ca	0.032	0.042	0.52	0.18	0.23	2.1	usa	urban	industrialized	TRUE	not_within_past_6months
cb	0.004	0.021	0.59	0.17	0.21	1.3	usa	urban	industrialized	TRUE	not_within_past_6months
cb	0.003	0.015	0.59	0.18	0.21	1.8	usa	urban	industrialized	TRUE	not_within_past_6months
cc	0.013	0.0096	0.6	0.13	0.25	1.2	usa	urban	industrialized	TRUE	not_within_past_6months
cc	0.011	0.011	0.62	0.12	0.24	1.6	usa	urban	industrialized	TRUE	not_within_past_6months
cd	0.025	0.036	0.59	0.17	0.17	1.5	usa	urban	industrialized	TRUE	not_within_past_6months
cd	0.014	0.026	0.54	0.22	0.2	1.7	usa	urban	industrialized	TRUE	not_within_past_6months
ce	0.0041	0.031	0.67	0.18	0.11	0.49	usa	urban	industrialized	TRUE	not_within_past_6months
ce	0.0031	0.028	0.61	0.25	0.11	0.62	usa	urban	industrialized	TRUE	not_within_past_6months
cf	0.0078	0.024	0.64	0.099	0.23	1	usa	urban	industrialized	TRUE	not_within_past_6months
cf	0.011	0.042	0.58	0.15	0.21	1.1	usa	urban	industrialized	TRUE	not_within_past_6months
cg	0.0034	0.024	0.61	0.15	0.21	0.87	usa	urban	industrialized	TRUE	not_within_past_6months
cg	0.0021	0.02	0.6	0.14	0.24	1.1	usa	urban	industrialized	TRUE	not_within_past_6months
ch	0.0014	0.015	0.51	0.11	0.37	0.91	usa	urban	industrialized	TRUE	not_within_past_6months
ch	0.00059	0.0091	0.53	0.13	0.34	1.2	usa	urban	industrialized	TRUE	not_within_past_6months
ci	0.032	0.0017	0.5	0.09	0.37	2.2	usa	urban	industrialized	TRUE	not_within_past_6months
ci	0.041	0.0024	0.45	0.076	0.43	2.3	usa	urban	industrialized	TRUE	not_within_past_6months
cj	0.0061	0.023	0.63	0.21	0.13	0.75	usa	urban	industrialized	TRUE	not_within_past_6months
cj	0.016	0.034	0.63	0.17	0.14	1.2	usa	urban	industrialized	TRUE	not_within_past_6months
ck	0.012	0.045	0.46	0.28	0.2	0.71	usa	urban	industrialized	TRUE	not_within_past_6months
ck	0.0063	0.02	0.59	0.19	0.19	0.91	usa	urban	industrialized	TRUE	not_within_past_6months
cm	0.00083	0.0029	0.34	0.16	0.5	0.99	usa	urban	industrialized	TRUE	not_within_past_6months
cm	0.00048	0.0055	0.41	0.15	0.44	1.4	usa	urban	industrialized	TRUE	not_within_past_6months
cn	0.043	0.048	0.61	0.071	0.22	1.4	usa	urban	industrialized	TRUE	not_within_past_6months
cn	0.038	0.04	0.62	0.07	0.23	2	usa	urban	industrialized	TRUE	not_within_past_6months
cp	0.0093	0.019	0.57	0.13	0.27	0.83	usa	urban	industrialized	TRUE	not_within_past_6months
cp	0.0085	0.02	0.57	0.1	0.3	1.3	usa	urban	industrialized	TRUE	not_within_past_6months
cq	0.0028	0.025	0.53	0.25	0.2	1.2	usa	urban	industrialized	TRUE	not_within_past_6months
cq	0.00071	0.0071	0.6	0.22	0.18	2.4	usa	urban	industrialized	TRUE	not_within_past_6months
cr	0.008	0.047	0.47	0.096	0.38	1.3	usa	urban	industrialized	TRUE	not_within_past_6months
cr	0.013	0.073	0.45	0.11	0.35	1.6	usa	urban	industrialized	TRUE	not_within_past_6months
cs	0.0035	0.011	0.76	0.13	0.095	0.68	usa	urban	industrialized	TRUE	not_within_past_6months
cs	0.0014	0.0043	0.77	0.11	0.11	1.1	usa	urban	industrialized	TRUE	not_within_past_6months
cs	0	0.0022	0.78	0.13	0.084	0.79	usa	urban	industrialized	TRUE	not_within_past_6months
ct	0.015	0.014	0.76	0.092	0.12	1.3	usa	urban	industrialized	TRUE	not_within_past_6months
ct	0.011	0.015	0.76	0.086	0.13	1.8	usa	urban	industrialized	TRUE	not_within_past_6months
cu	0.0033	0.007	0.57	0.15	0.28	1.1	usa	urban	industrialized	TRUE	not_within_past_6months
cu	0.0012	0.0052	0.6	0.095	0.3	2.1	usa	urban	industrialized	TRUE	not_within_past_6months
cv	0.0015	0.0068	0.61	0.13	0.26	1.6	usa	urban	industrialized	TRUE	not_within_past_6months
cv	0.0049	0.014	0.56	0.16	0.26	1.8	usa	urban	industrialized	TRUE	not_within_past_6months
cw	0.0025	0.017	0.73	0.089	0.17	1.2	usa	urban	industrialized	TRUE	not_within_past_6months
cw	0.004	0.014	0.76	0.066	0.16	1.8	usa	urban	industrialized	TRUE	not_within_past_6months
cw	0.0089	0.017	0.73	0.09	0.15	1.5	usa	urban	industrialized	TRUE	not_within_past_6months
cx	0.0062	0.029	0.59	0.16	0.21	1.1	usa	urban	industrialized	TRUE	not_within_past_6months
cx	0.0058	0.0099	0.63	0.1	0.25	2.2	usa	urban	industrialized	TRUE	not_within_past_6months
cy	0.015	0.017	0.61	0.13	0.22	1.1	usa	urban	industrialized	TRUE	not_within_past_6months
cy	0.015	0.035	0.61	0.14	0.2	1.3	usa	urban	industrialized	TRUE	not_within_past_6months
cy	0.0087	0.026	0.57	0.18	0.21	1.4	usa	urban	industrialized	TRUE	not_within_past_6months
cz	0.0014	0.01	0.41	0.15	0.43	0.91	usa	urban	industrialized	TRUE	not_within_past_6months
cz	0.0021	0.014	0.44	0.16	0.39	1.1	usa	urban	industrialized	TRUE	not_within_past_6months
da	0.0053	0.018	0.58	0.14	0.26	1.2	usa	urban	industrialized	TRUE	not_within_past_6months
da	0.0027	0.004	0.28	0.52	0.19	3	usa	urban	industrialized	TRUE	not_within_past_6months
db	0.00097	0.0084	0.61	0.14	0.24	1.2	usa	urban	industrialized	TRUE	not_within_past_6months
db	0.00093	0.0044	0.59	0.12	0.28	1.8	usa	urban	industrialized	TRUE	not_within_past_6months
dc	0.018	0.027	0.57	0.19	0.19	1	usa	urban	industrialized	TRUE	not_within_past_6months
dc	0.0067	0.015	0.59	0.19	0.2	1.6	usa	urban	industrialized	TRUE	not_within_past_6months
dd	0.0059	0.016	0.51	0.15	0.32	1.5	usa	urban	industrialized	TRUE	not_within_past_6months
dd	0.0037	0.022	0.67	0.078	0.22	1.6	usa	urban	industrialized	TRUE	not_within_past_6months
de	0.048	0.062	0.48	0.14	0.28	1.4	usa	urban	industrialized	TRUE	not_within_past_6months
de	0.044	0.061	0.47	0.15	0.28	1.7	usa	urban	industrialized	TRUE	not_within_past_6months
df	0.0052	0.0057	0.71	0.11	0.17	1.2	usa	urban	industrialized	TRUE	not_within_past_6months
df	0.016	0.022	0.66	0.15	0.15	1.5	usa	urban	industrialized	TRUE	not_within_past_6months
dg	0.0043	0.11	0.58	0.13	0.18	0.77	usa	urban	industrialized	TRUE	not_within_past_6months
dg	0.0046	0.1	0.49	0.15	0.25	0.97	usa	urban	industrialized	TRUE	not_within_past_6months
dh	0.014	0.027	0.6	0.22	0.14	0.58	usa	urban	industrialized	TRUE	not_within_past_6months
dh	0.027	0.063	0.58	0.18	0.15	0.96	usa	urban	industrialized	TRUE	not_within_past_6months
di	0.0082	0.03	0.73	0.084	0.14	1.3	usa	urban	industrialized	TRUE	not_within_past_6months
di	0.0062	0.036	0.72	0.093	0.15	1.9	usa	urban	industrialized	TRUE	not_within_past_6months
dj	0.0098	0.0093	0.49	0.16	0.33	1.6	usa	urban	industrialized	TRUE	not_within_past_6months
dj	0.0083	0.0051	0.51	0.09	0.39	3	usa	urban	industrialized	TRUE	not_within_past_6months
dk	0.0096	0.021	0.55	0.17	0.25	1.5	usa	urban	industrialized	TRUE	not_within_past_6months
dk	0.0027	0.008	0.55	0.14	0.3	2.3	usa	urban	industrialized	TRUE	not_within_past_6months
dl	0.019	0.029	0.58	0.15	0.22	0.77	usa	urban	industrialized	TRUE	not_within_past_6months
dl	0.016	0.024	0.61	0.15	0.2	1.1	usa	urban	industrialized	TRUE	not_within_past_6months
