# Supplementary material for: An omics-based framework for assessing the health risk of antimicrobial resistance genes
Source: Nat Commun. 2021 Aug 6;12:4765. doi: 10.1038/s41467-021-25096-3 (PMC8346589; doi:10.1038/s41467-021-25096-3)
Supplement: Supplementary file 13 — Supplementary Data 9 [file 41467_2021_25096_MOESM13_ESM.txt]

risk	ARG	genome	taxon
IV	NC_002745.1124086.p01	g_4944	Staphylococcus;Staphylococcus aureus
IV	AE015929.1.gene1106.p01	g_5217	Staphylococcus;Staphylococcus capitis
IV	NC_002745.1124086.p01	g_5011	Staphylococcus;Staphylococcus aureus
IV	NC_002745.1124086.p01	g_4864	Staphylococcus;Staphylococcus aureus
IV	NC_011586.7045443.p01	g_346	Acinetobacter;Acinetobacter baumannii
IV	NC_002516.2.877852.p01	g_4051	Pseudomonas;Pseudomonas aeruginosa
IV	NC_011586.7045443.p01	g_310	Acinetobacter;Acinetobacter baumannii
IV	AE015929.1.gene1106.p01	g_5350	Staphylococcus;Staphylococcus capitis
IV	Q81T84	g_996	Bacillus;Bacillus cereus
IV	YP_001477377	g_4445	Serratia;Serratia marcescens
Unassessed	NC_009085.4918693.p01	g_308	Acinetobacter;Acinetobacter baumannii
IV	NC_011586.7045443.p01	g_235	Acinetobacter;Acinetobacter baumannii
IV	ZP_03612802	g_5360	Staphylococcus;Staphylococcus capitis
IV	AE015929.1.gene1106.p01	g_5150	Staphylococcus;Staphylococcus capitis
IV	NP_863621	g_5195	Staphylococcus;Staphylococcus capitis
IV	ZP_03612802	g_5196	Staphylococcus;Staphylococcus capitis
IV	AAD51344	g_7308	Stenotrophomonas;Stenotrophomonas maltophilia
IV	AE015929.1.gene1106.p01	g_5376	Staphylococcus;Staphylococcus capitis
IV	NC_011586.7045443.p01	g_439	Acinetobacter;Acinetobacter nosocomialis
IV	NC_011586.7045443.p01	g_479	Acinetobacter;Acinetobacter pittii
IV	M94066.1.gene1.p01	g_4455	Serratia;Serratia marcescens
IV	CAL18627	g_3186	Enterobacter;Enterobacter hormaechei
IV	NC_002745.1124086.p01	g_5108	Staphylococcus;Staphylococcus aureus
IV	NC_002745.1124086.p01	g_5086	Staphylococcus;Staphylococcus aureus
IV	AE015929.1.gene1106.p01	g_5396	Staphylococcus;Staphylococcus capitis
Unassessed	AY307100.1.gene1.p1	g_256	Acinetobacter;Acinetobacter baumannii
IV	AE015929.1.gene1106.p01	g_5236	Staphylococcus;Staphylococcus capitis
IV	AE015929.1.gene1106.p01	g_5636	Staphylococcus;Staphylococcus epidermidis
IV	AE015929.1.gene1106.p01	g_5165	Staphylococcus;Staphylococcus capitis
Unassessed	NC_009085.4918693.p01	g_371	Acinetobacter;Acinetobacter calcoaceticus
IV	NC_002951.3238224.p01	g_4899	Staphylococcus;Staphylococcus aureus
IV	Q81T84	g_959	Bacillus;Bacillus cereus
IV	AE015929.1.gene1106.p01	g_5618	Staphylococcus;Staphylococcus epidermidis
IV	NP_878015	g_3543	Enterococcus;Enterococcus faecium
IV	NC_002745.1124086.p01	g_4749	Staphylococcus;Staphylococcus aureus
IV	CP001918.1.gene1661.p01	g_3186	Enterobacter;Enterobacter hormaechei
IV	A0KQI1	g_578	Aeromonas;Aeromonas hydrophila
IV	NC_002745.1124086.p01	g_4885	Staphylococcus;Staphylococcus aureus
IV	AE015929.1.gene1106.p01	g_5367	Staphylococcus;Staphylococcus capitis
IV	NC_002745.1124086.p01	g_5074	Staphylococcus;Staphylococcus aureus
IV	AE015929.1.gene1106.p01	g_5340	Staphylococcus;Staphylococcus capitis
IV	NC_011586.7045443.p01	g_330	Acinetobacter;Acinetobacter baumannii
IV	AE015929.1.gene1106.p01	g_5184	Staphylococcus;Staphylococcus capitis
IV	AE015929.1.gene1106.p01	g_5347	Staphylococcus;Staphylococcus capitis
IV	NP_878015	g_3533	Enterococcus;Enterococcus faecium
IV	NC_002745.1124086.p01	g_4981	Staphylococcus;Staphylococcus aureus
IV	NP_764009	g_5859	Staphylococcus;Staphylococcus epidermidis
IV	NC_011586.7045443.p01	g_233	Acinetobacter;Acinetobacter baumannii
IV	NC_002745.1124086.p01	g_5077	Staphylococcus;Staphylococcus aureus
IV	ZP_00742443	g_1935	Bacillus;Bacillus thuringiensis
IV	AE015929.1.gene1106.p01	g_5830	Staphylococcus;Staphylococcus epidermidis
IV	NP_863621	g_5280	Staphylococcus;Staphylococcus capitis
IV	NC_002745.1124086.p01	g_4825	Staphylococcus;Staphylococcus aureus
IV	A4VLM0	g_4297	Pseudomonas;Pseudomonas stutzeri
IV	NP_764009	g_5888	Staphylococcus;Staphylococcus epidermidis
IV	NC_010410.6003348.p01	g_337	Acinetobacter;Acinetobacter baumannii
IV	AE015929.1.gene1106.p01	g_5625	Staphylococcus;Staphylococcus epidermidis
IV	NC_010410.6003348.p01	g_295	Acinetobacter;Acinetobacter baumannii
IV	NC_002745.1124086.p01	g_5022	Staphylococcus;Staphylococcus aureus
IV	ZP_04060511	g_6929	Staphylococcus;Staphylococcus hominis
IV	AE015929.1.gene1106.p01	g_5157	Staphylococcus;Staphylococcus capitis
IV	YP_001480516	g_4546	Serratia;Serratia sp.
IV	NC_010410.6003262.p01	g_347	Acinetobacter;Acinetobacter baumannii
IV	NC_010410.6003348.p01	g_296	Acinetobacter;Acinetobacter baumannii
IV	NC_002745.1124086.p01	g_4939	Staphylococcus;Staphylococcus aureus
IV	AE015929.1.gene1106.p01	g_5564	Staphylococcus;Staphylococcus epidermidis
Unassessed	Q45726	g_2073	Bacillus;Bacillus thuringiensis
IV	YP_001480516	g_4517	Serratia;Serratia sp.
IV	ZP_03986393	g_4918	Staphylococcus;Staphylococcus aureus
IV	NC_002745.1124086.p01	g_4966	Staphylococcus;Staphylococcus aureus
IV	YP_002529178	g_1142	Bacillus;Bacillus cereus
IV	YP_002529178	g_1141	Bacillus;Bacillus cereus
IV	NC_010410.6003348.p01	g_203	Acinetobacter;Acinetobacter baumannii
IV	NC_002745.1124086.p01	g_4804	Staphylococcus;Staphylococcus aureus
IV	ZP_03612802	g_5315	Staphylococcus;Staphylococcus capitis
IV	AE015929.1.gene1106.p01	g_5600	Staphylococcus;Staphylococcus epidermidis
IV	ZP_03986393	g_4874	Staphylococcus;Staphylococcus aureus
IV	EU815939.1.gene1.p1	g_256	Acinetobacter;Acinetobacter baumannii
IV	NC_002745.1124086.p01	g_5040	Staphylococcus;Staphylococcus aureus
IV	NC_002745.1124086.p01	g_4922	Staphylococcus;Staphylococcus aureus
IV	NC_002745.1124086.p01	g_4904	Staphylococcus;Staphylococcus aureus
IV	AE015929.1.gene1106.p01	g_5278	Staphylococcus;Staphylococcus capitis
IV	NC_011586.7045443.p01	g_261	Acinetobacter;Acinetobacter baumannii
IV	ZP_00742443	g_1875	Bacillus;Bacillus thuringiensis
IV	AE015929.1.gene1106.p01	g_5230	Staphylococcus;Staphylococcus capitis
IV	AE015929.1.gene1106.p01	g_5149	Staphylococcus;Staphylococcus capitis
IV	NC_002745.1124086.p01	g_4863	Staphylococcus;Staphylococcus aureus
IV	ZP_03612802	g_5354	Staphylococcus;Staphylococcus capitis
IV	AE015929.1.gene1106.p01	g_5160	Staphylococcus;Staphylococcus capitis
IV	NC_002745.1124086.p01	g_4792	Staphylococcus;Staphylococcus aureus
I	AM941159.1.gene1.p01	g_256	Acinetobacter;Acinetobacter baumannii
IV	NC_002516.2.877851.p01	g_4032	Pseudomonas;Pseudomonas aeruginosa
IV	YP_001480516	g_4407	Serratia;Serratia marcescens
IV	NC_002516.2.881078.p01	g_4051	Pseudomonas;Pseudomonas aeruginosa
IV	NC_002745.1124086.p01	g_4886	Staphylococcus;Staphylococcus aureus
IV	NC_011586.7045443.p01	g_288	Acinetobacter;Acinetobacter baumannii
IV	NC_002745.1124086.p01	g_4989	Staphylococcus;Staphylococcus aureus
IV	AY306130.1.gene1.p01	g_4082	Pseudomonas;Pseudomonas aeruginosa
IV	NC_002745.1124086.p01	g_4891	Staphylococcus;Staphylococcus aureus
IV	AE015929.1.gene1106.p01	g_5299	Staphylococcus;Staphylococcus capitis
IV	AE015929.1.gene1106.p01	g_5509	Staphylococcus;Staphylococcus epidermidis
IV	NC_002745.1124086.p01	g_4790	Staphylococcus;Staphylococcus aureus
IV	ZP_03612802	g_5416	Staphylococcus;Staphylococcus capitis
IV	NC_002745.1124086.p01	g_4995	Staphylococcus;Staphylococcus aureus
IV	ZP_03986393	g_5036	Staphylococcus;Staphylococcus aureus
Unassessed	ABV60283	g_3673	Klebsiella;Klebsiella pneumoniae
IV	NC_002745.1124086.p01	g_4756	Staphylococcus;Staphylococcus aureus
IV	NC_002745.1124086.p01	g_4842	Staphylococcus;Staphylococcus aureus
IV	NC_002745.1124086.p01	g_5098	Staphylococcus;Staphylococcus aureus
IV	NC_002745.1124086.p01	g_4783	Staphylococcus;Staphylococcus aureus
IV	AE015929.1.gene1106.p01	g_5331	Staphylococcus;Staphylococcus capitis
IV	NC_011586.7045443.p01	g_193	Acinetobacter;Acinetobacter baumannii
IV	ZP_03612802	g_5275	Staphylococcus;Staphylococcus capitis
IV	YP_002529178	g_1010	Bacillus;Bacillus cereus
IV	ZP_04060511	g_6689	Staphylococcus;Staphylococcus hominis
IV	AE015929.1.gene1106.p01	g_5224	Staphylococcus;Staphylococcus capitis
IV	NC_011586.7045443.p01	g_284	Acinetobacter;Acinetobacter baumannii
IV	NC_002745.1124086.p01	g_4676	Staphylococcus;Staphylococcus aureus
IV	NC_010410.6003348.p01	g_307	Acinetobacter;Acinetobacter baumannii
IV	AE015929.1.gene1106.p01	g_5281	Staphylococcus;Staphylococcus capitis
IV	AE015929.1.gene1106.p01	g_5218	Staphylococcus;Staphylococcus capitis
IV	YP_002529178	g_1185	Bacillus;Bacillus cereus
IV	NC_011586.7045443.p01	g_285	Acinetobacter;Acinetobacter baumannii
IV	YP_001477377	g_4523	Serratia;Serratia sp.
IV	AE015929.1.gene1106.p01	g_5365	Staphylococcus;Staphylococcus capitis
IV	NC_002745.1124086.p01	g_5066	Staphylococcus;Staphylococcus aureus
IV	NC_002745.1124086.p01	g_4709	Staphylococcus;Staphylococcus aureus
IV	NC_010410.6003348.p01	g_221	Acinetobacter;Acinetobacter baumannii
IV	CP000308.1.gene1582.p01	g_4423	Serratia;Serratia marcescens
IV	AE015929.1.gene1106.p01	g_5368	Staphylococcus;Staphylococcus capitis
IV	NC_011586.7045443.p01	g_341	Acinetobacter;Acinetobacter baumannii
IV	YP_002529178	g_1053	Bacillus;Bacillus cereus
IV	YP_040163	g_5134	Staphylococcus;Staphylococcus aureus
IV	NC_002745.1124086.p01	g_4830	Staphylococcus;Staphylococcus aureus
IV	NC_002745.1124086.p01	g_4942	Staphylococcus;Staphylococcus aureus
IV	NC_002745.1124086.p01	g_5000	Staphylococcus;Staphylococcus aureus
IV	NC_002745.1124086.p01	g_4973	Staphylococcus;Staphylococcus aureus
IV	NC_010410.6003262.p01	g_292	Acinetobacter;Acinetobacter baumannii
IV	NC_002516.2.881078.p01	g_4082	Pseudomonas;Pseudomonas aeruginosa
IV	NC_002745.1124086.p01	g_4675	Staphylococcus;Staphylococcus aureus
IV	YP_002529178	g_982	Bacillus;Bacillus cereus
IV	AE015929.1.gene1106.p01	g_5378	Staphylococcus;Staphylococcus capitis
IV	AE015929.1.gene1106.p01	g_5674	Staphylococcus;Staphylococcus epidermidis
IV	AE015929.1.gene1106.p01	g_5317	Staphylococcus;Staphylococcus capitis
IV	NC_011586.7045443.p01	g_245	Acinetobacter;Acinetobacter baumannii
IV	YP_001480516	g_4524	Serratia;Serratia sp.
IV	NP_863621	g_6369	Staphylococcus;Staphylococcus haemolyticus
IV	Q81T84	g_2062	Bacillus;Bacillus thuringiensis
IV	AE015929.1.gene1106.p01	g_5283	Staphylococcus;Staphylococcus capitis
IV	AE015929.1.gene1106.p01	g_5214	Staphylococcus;Staphylococcus capitis
IV	NC_011586.7045443.p01	g_323	Acinetobacter;Acinetobacter baumannii
IV	NC_002745.1124086.p01	g_5099	Staphylococcus;Staphylococcus aureus
IV	AE015929.1.gene1106.p01	g_5325	Staphylococcus;Staphylococcus capitis
IV	NC_002745.1124086.p01	g_4907	Staphylococcus;Staphylococcus aureus
IV	NC_011586.7045443.p01	g_438	Acinetobacter;Acinetobacter nosocomialis
IV	YP_002529178	g_1173	Bacillus;Bacillus cereus
IV	NC_011586.7045443.p01	g_480	Acinetobacter;Acinetobacter pittii
IV	NC_002745.1124086.p01	g_4873	Staphylococcus;Staphylococcus aureus
IV	AE015929.1.gene1106.p01	g_5151	Staphylococcus;Staphylococcus capitis
IV	AB104852.1.gene4.p01	g_3722	Klebsiella;Klebsiella pneumoniae
IV	YP_001480516	g_4544	Serratia;Serratia sp.
IV	NC_002745.1124086.p01	g_4883	Staphylococcus;Staphylococcus aureus
IV	BAC24097	g_4031	Pseudomonas;Pseudomonas aeruginosa
IV	NC_002745.1124086.p01	g_5018	Staphylococcus;Staphylococcus aureus
IV	AE015929.1.gene1106.p01	g_5197	Staphylococcus;Staphylococcus capitis
IV	NP_764009	g_5701	Staphylococcus;Staphylococcus epidermidis
IV	NP_764009	g_5918	Staphylococcus;Staphylococcus epidermidis
IV	NP_764009	g_5877	Staphylococcus;Staphylococcus epidermidis
IV	NC_011586.7045443.p01	g_329	Acinetobacter;Acinetobacter baumannii
IV	NC_002745.1124086.p01	g_4813	Staphylococcus;Staphylococcus aureus
IV	NC_011586.7045443.p01	g_219	Acinetobacter;Acinetobacter baumannii
IV	AE015929.1.gene1106.p01	g_5630	Staphylococcus;Staphylococcus epidermidis
IV	NC_002745.1124086.p01	g_4742	Staphylococcus;Staphylococcus aureus
IV	AE015929.1.gene1106.p01	g_5611	Staphylococcus;Staphylococcus epidermidis
Unassessed	NC_009085.4918693.p01	g_226	Acinetobacter;Acinetobacter baumannii
IV	AE015929.1.gene1106.p01	g_5334	Staphylococcus;Staphylococcus capitis
IV	NP_863621	g_5849	Staphylococcus;Staphylococcus epidermidis
IV	AE015929.1.gene1106.p01	g_5285	Staphylococcus;Staphylococcus capitis
IV	NC_002516.2.881070.p01	g_4030	Pseudomonas;Pseudomonas aeruginosa
IV	YP_002529178	g_1215	Bacillus;Bacillus cereus
IV	NC_010410.6003348.p01	g_218	Acinetobacter;Acinetobacter baumannii
IV	NC_011586.7045443.p01	g_194	Acinetobacter;Acinetobacter baumannii
IV	NC_002745.1124086.p01	g_4992	Staphylococcus;Staphylococcus aureus
IV	AE015929.1.gene1106.p01	g_5179	Staphylococcus;Staphylococcus capitis
IV	NC_002745.1124086.p01	g_4862	Staphylococcus;Staphylococcus aureus
IV	NC_002745.1124086.p01	g_5034	Staphylococcus;Staphylococcus aureus
IV	NC_002745.1124086.p01	g_4686	Staphylococcus;Staphylococcus aureus
IV	NP_878015	g_3484	Enterococcus;Enterococcus faecium
IV	A4VLM0	g_4298	Pseudomonas;Pseudomonas stutzeri
IV	AE015929.1.gene1106.p01	g_5646	Staphylococcus;Staphylococcus epidermidis
IV	NP_863621	g_6979	Staphylococcus;Staphylococcus hominis
IV	NP_878015	g_3457	Enterococcus;Enterococcus faecium
IV	NC_011586.7045443.p01	g_321	Acinetobacter;Acinetobacter baumannii
IV	NC_011586.7045443.p01	g_265	Acinetobacter;Acinetobacter baumannii
IV	NC_002745.1124086.p01	g_4746	Staphylococcus;Staphylococcus aureus
IV	NC_002745.1124086.p01	g_4780	Staphylococcus;Staphylococcus aureus
IV	NP_863621	g_5149	Staphylococcus;Staphylococcus capitis
IV	NC_010410.6003348.p01	g_328	Acinetobacter;Acinetobacter baumannii
IV	NC_010410.6003262.p01	g_302	Acinetobacter;Acinetobacter baumannii
IV	YP_254125	g_6552	Staphylococcus;Staphylococcus haemolyticus
IV	NC_002745.1124086.p01	g_4983	Staphylococcus;Staphylococcus aureus
IV	YP_793056	g_4038	Pseudomonas;Pseudomonas aeruginosa
IV	NC_002745.1124086.p01	g_4778	Staphylococcus;Staphylococcus aureus
IV	AE015929.1.gene1106.p01	g_5207	Staphylococcus;Staphylococcus capitis
IV	YP_001480516	g_4525	Serratia;Serratia sp.
IV	NC_002745.1124086.p01	g_4671	Staphylococcus;Staphylococcus aureus
IV	NC_002745.1124086.p01	g_5083	Staphylococcus;Staphylococcus aureus
IV	NC_011586.7045443.p01	g_287	Acinetobacter;Acinetobacter baumannii
IV	ZP_03612802	g_5190	Staphylococcus;Staphylococcus capitis
IV	NC_011586.7045443.p01	g_202	Acinetobacter;Acinetobacter baumannii
IV	AE015929.1.gene1106.p01	g_5627	Staphylococcus;Staphylococcus epidermidis
IV	NC_002745.1124086.p01	g_4847	Staphylococcus;Staphylococcus aureus
IV	YP_001480516	g_4456	Serratia;Serratia marcescens
IV	ZP_03612802	g_5333	Staphylococcus;Staphylococcus capitis
IV	M94066.1.gene1.p01	g_4462	Serratia;Serratia marcescens
IV	AE015929.1.gene1106.p01	g_5663	Staphylococcus;Staphylococcus epidermidis
IV	NC_002745.1124086.p01	g_4861	Staphylococcus;Staphylococcus aureus
IV	NC_002745.1124086.p01	g_4696	Staphylococcus;Staphylococcus aureus
IV	NC_002745.1124086.p01	g_4949	Staphylococcus;Staphylococcus aureus
I	JQ861959.1.gene5.p01	g_3521	Enterococcus;Enterococcus faecium
IV	AE015929.1.gene1106.p01	g_5233	Staphylococcus;Staphylococcus capitis
IV	NC_002745.1124086.p01	g_4730	Staphylococcus;Staphylococcus aureus
IV	NC_002745.1124086.p01	g_4760	Staphylococcus;Staphylococcus aureus
IV	NC_002745.1124086.p01	g_5048	Staphylococcus;Staphylococcus aureus
IV	AE015929.1.gene1106.p01	g_5288	Staphylococcus;Staphylococcus capitis
IV	ZP_03986393	g_4891	Staphylococcus;Staphylococcus aureus
IV	NC_002745.1124086.p01	g_4837	Staphylococcus;Staphylococcus aureus
IV	NC_011586.7045443.p01	g_209	Acinetobacter;Acinetobacter baumannii
IV	NC_002745.1124086.p01	g_4797	Staphylococcus;Staphylococcus aureus
IV	NC_002745.1124086.p01	g_5005	Staphylococcus;Staphylococcus aureus
IV	NC_002745.1124086.p01	g_4814	Staphylococcus;Staphylococcus aureus
IV	CP001918.1.gene1661.p01	g_3646	Klebsiella;Klebsiella aerogenes
IV	AE015929.1.gene1106.p01	g_5321	Staphylococcus;Staphylococcus capitis
IV	ZP_03986393	g_4868	Staphylococcus;Staphylococcus aureus
IV	NC_011586.7045443.p01	g_248	Acinetobacter;Acinetobacter baumannii
IV	NC_010410.6003348.p01	g_286	Acinetobacter;Acinetobacter baumannii
IV	AE015929.1.gene1106.p01	g_5257	Staphylococcus;Staphylococcus capitis
IV	NC_002745.1124086.p01	g_5112	Staphylococcus;Staphylococcus aureus
IV	NC_011586.7045443.p01	g_236	Acinetobacter;Acinetobacter baumannii
Unassessed	FJ919776.1.gene1.p01	g_256	Acinetobacter;Acinetobacter baumannii
IV	YP_002529178	g_1035	Bacillus;Bacillus cereus
IV	AE015929.1.gene1106.p01	g_5348	Staphylococcus;Staphylococcus capitis
IV	NC_011586.7045443.p01	g_270	Acinetobacter;Acinetobacter baumannii
IV	NC_002745.1124086.p01	g_4817	Staphylococcus;Staphylococcus aureus
IV	ZP_03612802	g_5346	Staphylococcus;Staphylococcus capitis
IV	ZP_03986393	g_4982	Staphylococcus;Staphylococcus aureus
IV	NC_002745.1124086.p01	g_4833	Staphylococcus;Staphylococcus aureus
IV	NC_011586.7045443.p01	g_211	Acinetobacter;Acinetobacter baumannii
IV	YP_040163	g_4634	Staphylococcus;Staphylococcus argenteus
IV	NC_002745.1124086.p01	g_4794	Staphylococcus;Staphylococcus aureus
Unassessed	NC_009085.4918693.p01	g_225	Acinetobacter;Acinetobacter baumannii
IV	NC_002951.3238224.p01	g_4667	Staphylococcus;Staphylococcus argenteus
IV	AE015929.1.gene1106.p01	g_5415	Staphylococcus;Staphylococcus capitis
III	AAK58490	g_3616	Enterococcus;Enterococcus sp.
IV	CAL26907	g_256	Acinetobacter;Acinetobacter baumannii
IV	NC_002745.1124086.p01	g_4929	Staphylococcus;Staphylococcus aureus
IV	NC_002745.1124086.p01	g_4688	Staphylococcus;Staphylococcus aureus
IV	NC_002745.1124086.p01	g_4962	Staphylococcus;Staphylococcus aureus
IV	ZP_03612802	g_5343	Staphylococcus;Staphylococcus capitis
IV	YP_002529178	g_2090	Bacillus;Bacillus thuringiensis
IV	AAD51344	g_7306	Stenotrophomonas;Stenotrophomonas maltophilia
IV	NP_863621	g_5396	Staphylococcus;Staphylococcus capitis
IV	BAC24097	g_4222	Pseudomonas;Pseudomonas sp.
Unassessed	AF516719.1.gene1.p1	g_256	Acinetobacter;Acinetobacter baumannii
IV	NP_878015	g_3498	Enterococcus;Enterococcus faecium
Unassessed	NC_009085.4918693.p01	g_185	Acinetobacter;Acinetobacter baumannii
IV	NC_002745.1124086.p01	g_5087	Staphylococcus;Staphylococcus aureus
IV	AE015929.1.gene1106.p01	g_5344	Staphylococcus;Staphylococcus capitis
IV	NC_011586.7045443.p01	g_260	Acinetobacter;Acinetobacter baumannii
IV	ZP_00742443	g_1077	Bacillus;Bacillus cereus
IV	AE015929.1.gene1106.p01	g_5271	Staphylococcus;Staphylococcus capitis
IV	A0KQI1	g_579	Aeromonas;Aeromonas hydrophila
I	JQ861959.1.gene5.p01	g_6988	Staphylococcus;Staphylococcus hominis
IV	NC_011586.7045443.p01	g_249	Acinetobacter;Acinetobacter baumannii
IV	NP_878015	g_3458	Enterococcus;Enterococcus faecium
IV	NC_002745.1124086.p01	g_4707	Staphylococcus;Staphylococcus aureus
I	JQ861959.1.gene5.p01	g_6704	Staphylococcus;Staphylococcus hominis
Unassessed	1XAT	g_4082	Pseudomonas;Pseudomonas aeruginosa
IV	NC_002745.1124086.p01	g_5062	Staphylococcus;Staphylococcus aureus
IV	A0KQI1	g_577	Aeromonas;Aeromonas hydrophila
IV	AE015929.1.gene1106.p01	g_5676	Staphylococcus;Staphylococcus epidermidis
IV	AE015929.1.gene1106.p01	g_5642	Staphylococcus;Staphylococcus epidermidis
IV	NC_010410.6003348.p01	g_230	Acinetobacter;Acinetobacter baumannii
IV	AE015929.1.gene1106.p01	g_5276	Staphylococcus;Staphylococcus capitis
IV	AE015929.1.gene1106.p01	g_5310	Staphylococcus;Staphylococcus capitis
IV	NC_011586.7045443.p01	g_362	Acinetobacter;Acinetobacter calcoaceticus
IV	ZP_03612802	g_5287	Staphylococcus;Staphylococcus capitis
IV	NC_011586.7045443.p01	g_264	Acinetobacter;Acinetobacter baumannii
IV	YP_001480516	g_4391	Serratia;Serratia marcescens
IV	Q81T84	g_995	Bacillus;Bacillus cereus
IV	NC_010410.6003348.p01	g_297	Acinetobacter;Acinetobacter baumannii
IV	YP_002529178	g_1100	Bacillus;Bacillus cereus
IV	NC_011586.7045443.p01	g_293	Acinetobacter;Acinetobacter baumannii
IV	YP_002529178	g_1170	Bacillus;Bacillus cereus
IV	NC_010410.6003262.p01	g_238	Acinetobacter;Acinetobacter baumannii
IV	NC_002745.1124086.p01	g_4687	Staphylococcus;Staphylococcus aureus
IV	NC_002745.1124086.p01	g_4796	Staphylococcus;Staphylococcus aureus
IV	AE015929.1.gene1106.p01	g_5166	Staphylococcus;Staphylococcus capitis
IV	YP_040163	g_4667	Staphylococcus;Staphylococcus argenteus
IV	NC_002745.1124086.p01	g_4745	Staphylococcus;Staphylococcus aureus
IV	YP_002529178	g_1174	Bacillus;Bacillus cereus
IV	NC_002745.1124086.p01	g_4735	Staphylococcus;Staphylococcus aureus
IV	ZP_03612802	g_5332	Staphylococcus;Staphylococcus capitis
IV	AE015929.1.gene1106.p01	g_5359	Staphylococcus;Staphylococcus capitis
IV	NC_011586.7045443.p01	g_192	Acinetobacter;Acinetobacter baumannii
IV	NP_863621	g_5385	Staphylococcus;Staphylococcus capitis
IV	CP000308.1.gene1582.p01	g_4460	Serratia;Serratia marcescens
IV	NC_002516.2.881078.p01	g_4089	Pseudomonas;Pseudomonas aeruginosa
IV	NC_011586.7045443.p01	g_348	Acinetobacter;Acinetobacter baumannii
IV	YP_001973746	g_7304	Stenotrophomonas;Stenotrophomonas maltophilia
I	JQ861959.1.gene5.p01	g_3424	Enterococcus;Enterococcus faecalis
IV	NC_002745.1124086.p01	g_5037	Staphylococcus;Staphylococcus aureus
IV	NC_002745.1124086.p01	g_4835	Staphylococcus;Staphylococcus aureus
IV	AE015929.1.gene1106.p01	g_5244	Staphylococcus;Staphylococcus capitis
IV	NP_764009	g_5729	Staphylococcus;Staphylococcus epidermidis
Unassessed	1XAT	g_4031	Pseudomonas;Pseudomonas aeruginosa
IV	ZP_03986393	g_4887	Staphylococcus;Staphylococcus aureus
Unassessed	NC_009085.4918693.p01	g_232	Acinetobacter;Acinetobacter baumannii
Unassessed	AF427130.1.gene1.p01	g_3698	Klebsiella;Klebsiella pneumoniae
IV	AE015929.1.gene1106.p01	g_5664	Staphylococcus;Staphylococcus epidermidis
IV	NC_002745.1124086.p01	g_4809	Staphylococcus;Staphylococcus aureus
IV	NC_011586.7045443.p01	g_246	Acinetobacter;Acinetobacter baumannii
IV	YP_002529178	g_1197	Bacillus;Bacillus cereus
IV	NC_011586.7045443.p01	g_440	Acinetobacter;Acinetobacter nosocomialis
IV	NC_011586.7045443.p01	g_504	Acinetobacter;Acinetobacter pittii
Unassessed	NC_009085.4918693.p01	g_256	Acinetobacter;Acinetobacter baumannii
IV	NC_011586.7045443.p01	g_291	Acinetobacter;Acinetobacter baumannii
IV	NC_011586.7045443.p01	g_223	Acinetobacter;Acinetobacter baumannii
IV	P04190	g_1997	Bacillus;Bacillus thuringiensis
IV	NP_863621	g_6980	Staphylococcus;Staphylococcus hominis
IV	NC_011586.7045443.p01	g_201	Acinetobacter;Acinetobacter baumannii
IV	AE015929.1.gene1106.p01	g_5400	Staphylococcus;Staphylococcus capitis
IV	A4VLM0	g_4278	Pseudomonas;Pseudomonas stutzeri
IV	AE015929.1.gene1106.p01	g_5249	Staphylococcus;Staphylococcus capitis
IV	AE015929.1.gene1106.p01	g_5215	Staphylococcus;Staphylococcus capitis
IV	NC_011586.7045443.p01	g_344	Acinetobacter;Acinetobacter baumannii
IV	NC_002745.1124086.p01	g_4732	Staphylococcus;Staphylococcus aureus
IV	NC_002745.1124086.p01	g_5060	Staphylococcus;Staphylococcus aureus
IV	ZP_03986393	g_5063	Staphylococcus;Staphylococcus aureus
IV	NC_011586.7045443.p01	g_266	Acinetobacter;Acinetobacter baumannii
IV	NC_011586.7045443.p01	g_454	Acinetobacter;Acinetobacter nosocomialis
IV	ZP_04060511	g_6857	Staphylococcus;Staphylococcus hominis
III	BAH65866	g_3681	Klebsiella;Klebsiella pneumoniae
IV	ZP_03612802	g_5417	Staphylococcus;Staphylococcus capitis
IV	YP_001972437	g_7305	Stenotrophomonas;Stenotrophomonas maltophilia
IV	NC_011586.7045443.p01	g_315	Acinetobacter;Acinetobacter baumannii
IV	NC_002745.1124086.p01	g_4776	Staphylococcus;Staphylococcus aureus
IV	AE015929.1.gene1106.p01	g_5323	Staphylococcus;Staphylococcus capitis
IV	NC_010410.6003262.p01	g_326	Acinetobacter;Acinetobacter baumannii
IV	P49857	g_1828	Bacillus;Bacillus subtilis
Unassessed	NC_009085.4918693.p01	g_311	Acinetobacter;Acinetobacter baumannii
IV	Q81T84	g_1042	Bacillus;Bacillus cereus
IV	NC_002745.1124086.p01	g_4810	Staphylococcus;Staphylococcus aureus
IV	NC_002745.1124086.p01	g_4752	Staphylococcus;Staphylococcus aureus
IV	NC_011586.7045443.p01	g_505	Acinetobacter;Acinetobacter pittii
IV	NP_764009	g_5736	Staphylococcus;Staphylococcus epidermidis
IV	AE015929.1.gene1106.p01	g_5186	Staphylococcus;Staphylococcus capitis
IV	YP_002529178	g_1164	Bacillus;Bacillus cereus
IV	BAH65231	g_3735	Klebsiella;Klebsiella pneumoniae
IV	AE015929.1.gene1106.p01	g_5395	Staphylococcus;Staphylococcus capitis
IV	AE015929.1.gene1106.p01	g_5155	Staphylococcus;Staphylococcus capitis
IV	AE015929.1.gene1106.p01	g_5358	Staphylococcus;Staphylococcus capitis
IV	AE015929.1.gene1106.p01	g_5692	Staphylococcus;Staphylococcus epidermidis
IV	AE015929.1.gene1106.p01	g_5273	Staphylococcus;Staphylococcus capitis
IV	NP_878015	g_3508	Enterococcus;Enterococcus faecium
IV	NC_002745.1124086.p01	g_4697	Staphylococcus;Staphylococcus aureus
Unassessed	AB700703.1.gene1.p01	g_256	Acinetobacter;Acinetobacter baumannii
IV	AE015929.1.gene1106.p01	g_5308	Staphylococcus;Staphylococcus capitis
IV	AE015929.1.gene1106.p01	g_5652	Staphylococcus;Staphylococcus epidermidis
IV	NC_011586.7045443.p01	g_279	Acinetobacter;Acinetobacter baumannii
IV	AE015929.1.gene1106.p01	g_5410	Staphylococcus;Staphylococcus capitis
IV	ZP_03612802	g_5342	Staphylococcus;Staphylococcus capitis
Unassessed	AF427130.1.gene1.p01	g_256	Acinetobacter;Acinetobacter baumannii
IV	YP_002368151	g_1130	Bacillus;Bacillus cereus
IV	AE015929.1.gene1106.p01	g_5286	Staphylococcus;Staphylococcus capitis
IV	AE015929.1.gene1106.p01	g_5381	Staphylococcus;Staphylococcus capitis
I	JQ861959.1.gene5.p01	g_3376	Enterococcus;Enterococcus faecalis
IV	ZP_03986393	g_4896	Staphylococcus;Staphylococcus aureus
IV	Q9I2E5	g_4046	Pseudomonas;Pseudomonas aeruginosa
I	AY463797.7.gene32.p01	g_3152	Enterobacter;Enterobacter cloacae
IV	NC_011586.7045443.p01	g_305	Acinetobacter;Acinetobacter baumannii
IV	CP000308.1.gene1582.p01	g_4416	Serratia;Serratia marcescens
IV	ZP_03612802	g_5336	Staphylococcus;Staphylococcus capitis
IV	NC_011586.7045443.p01	g_281	Acinetobacter;Acinetobacter baumannii
IV	ZP_03612802	g_5384	Staphylococcus;Staphylococcus capitis
Unassessed	NC_009085.4918693.p01	g_220	Acinetobacter;Acinetobacter baumannii
IV	YP_254125	g_6476	Staphylococcus;Staphylococcus haemolyticus
IV	AE015929.1.gene1106.p01	g_5617	Staphylococcus;Staphylococcus epidermidis
IV	NC_011586.7045443.p01	g_280	Acinetobacter;Acinetobacter baumannii
IV	AE015929.1.gene1106.p01	g_5295	Staphylococcus;Staphylococcus capitis
IV	NP_863621	g_6164	Staphylococcus;Staphylococcus haemolyticus
IV	NC_002745.1124086.p01	g_5035	Staphylococcus;Staphylococcus aureus
Unassessed	NC_009085.4918693.p01	g_227	Acinetobacter;Acinetobacter baumannii
IV	AE015929.1.gene1106.p01	g_5243	Staphylococcus;Staphylococcus capitis
IV	NC_002745.1124086.p01	g_4824	Staphylococcus;Staphylococcus aureus
IV	NP_878015	g_3557	Enterococcus;Enterococcus faecium
IV	NC_002745.1124086.p01	g_4941	Staphylococcus;Staphylococcus aureus
IV	NC_002745.1124086.p01	g_4715	Staphylococcus;Staphylococcus aureus
I	JQ861959.1.gene5.p01	g_3377	Enterococcus;Enterococcus faecalis
IV	NC_002745.1124086.p01	g_4777	Staphylococcus;Staphylococcus aureus
IV	NC_010410.6003262.p01	g_314	Acinetobacter;Acinetobacter baumannii
IV	NC_011586.7045443.p01	g_304	Acinetobacter;Acinetobacter baumannii
IV	YP_001480516	g_4453	Serratia;Serratia marcescens
IV	NC_011586.7045443.p01	g_289	Acinetobacter;Acinetobacter baumannii
IV	AE015929.1.gene1106.p01	g_5190	Staphylococcus;Staphylococcus capitis
IV	NC_002745.1124086.p01	g_4803	Staphylococcus;Staphylococcus aureus
IV	A4VLM0	g_4312	Pseudomonas;Pseudomonas stutzeri
IV	NC_011586.7045443.p01	g_187	Acinetobacter;Acinetobacter baumannii
IV	NC_002745.1124086.p01	g_4784	Staphylococcus;Staphylococcus aureus
IV	YP_002529178	g_1145	Bacillus;Bacillus cereus
IV	AE015929.1.gene1106.p01	g_5302	Staphylococcus;Staphylococcus capitis
IV	NC_002745.1124086.p01	g_4731	Staphylococcus;Staphylococcus aureus
IV	NC_002745.1124086.p01	g_5007	Staphylococcus;Staphylococcus aureus
IV	NC_002745.1124086.p01	g_5056	Staphylococcus;Staphylococcus aureus
IV	NC_011586.7045443.p01	g_303	Acinetobacter;Acinetobacter baumannii
IV	YP_001480516	g_4537	Serratia;Serratia sp.
IV	AE015929.1.gene1106.p01	g_5158	Staphylococcus;Staphylococcus capitis
IV	NC_002745.1124086.p01	g_4679	Staphylococcus;Staphylococcus aureus
IV	HQ451074.1.gene4.p01	g_256	Acinetobacter;Acinetobacter baumannii
IV	NC_002745.1124086.p01	g_4750	Staphylococcus;Staphylococcus aureus
IV	NC_002745.1124086.p01	g_4807	Staphylococcus;Staphylococcus aureus
IV	NP_878015	g_3473	Enterococcus;Enterococcus faecium
IV	NC_002745.1124086.p01	g_5128	Staphylococcus;Staphylococcus aureus
IV	NP_863621	g_7241	Staphylococcus;Staphylococcus warneri
IV	A4VLM0	g_4301	Pseudomonas;Pseudomonas stutzeri
IV	ABX79421	g_3616	Enterococcus;Enterococcus sp.
IV	YP_001477377	g_4406	Serratia;Serratia marcescens
IV	NC_002951.3238224.p01	g_5084	Staphylococcus;Staphylococcus aureus
IV	NC_002745.1124086.p01	g_4931	Staphylococcus;Staphylococcus aureus
IV	NC_011586.7045443.p01	g_361	Acinetobacter;Acinetobacter calcoaceticus
IV	YP_002529178	g_940	Bacillus;Bacillus cereus
IV	NC_011586.7045443.p01	g_257	Acinetobacter;Acinetobacter baumannii
IV	NC_011586.7045443.p01	g_306	Acinetobacter;Acinetobacter baumannii
IV	AE015929.1.gene1106.p01	g_5245	Staphylococcus;Staphylococcus capitis
IV	YP_002529178	g_1199	Bacillus;Bacillus cereus
III	YP_002750791	g_1220	Bacillus;Bacillus cereus
IV	NC_002745.1124086.p01	g_4938	Staphylococcus;Staphylococcus aureus
IV	AE015929.1.gene1106.p01	g_5387	Staphylococcus;Staphylococcus capitis
IV	NP_863621	g_6544	Staphylococcus;Staphylococcus haemolyticus
IV	NC_002745.1124086.p01	g_5129	Staphylococcus;Staphylococcus aureus
IV	AE015929.1.gene1106.p01	g_5656	Staphylococcus;Staphylococcus epidermidis
IV	NC_002745.1124086.p01	g_5046	Staphylococcus;Staphylococcus aureus
IV	Q81T84	g_1163	Bacillus;Bacillus cereus
IV	NC_002745.1124086.p01	g_4739	Staphylococcus;Staphylococcus aureus
IV	NC_002745.1124086.p01	g_4993	Staphylococcus;Staphylococcus aureus
IV	AE015929.1.gene1106.p01	g_5602	Staphylococcus;Staphylococcus epidermidis
IV	NC_002745.1124086.p01	g_4936	Staphylococcus;Staphylococcus aureus
IV	ZP_03612802	g_5148	Staphylococcus;Staphylococcus capitis
IV	ZP_03986393	g_5075	Staphylococcus;Staphylococcus aureus
IV	NC_002745.1124086.p01	g_5043	Staphylococcus;Staphylococcus aureus
IV	NC_002745.1124086.p01	g_4781	Staphylococcus;Staphylococcus aureus
IV	NC_002745.1124086.p01	g_4872	Staphylococcus;Staphylococcus aureus
Unassessed	NC_009085.4918693.p01	g_253	Acinetobacter;Acinetobacter baumannii
IV	NC_002745.1124086.p01	g_4913	Staphylococcus;Staphylococcus aureus
IV	B7LQD5	g_3171	Enterobacter;Enterobacter cloacae
IV	ZP_03612802	g_5412	Staphylococcus;Staphylococcus capitis
IV	YP_002085096	g_4049	Pseudomonas;Pseudomonas aeruginosa
IV	NC_002745.1124086.p01	g_4738	Staphylococcus;Staphylococcus aureus
IV	NC_011586.7045443.p01	g_224	Acinetobacter;Acinetobacter baumannii
IV	NC_010410.6003348.p01	g_208	Acinetobacter;Acinetobacter baumannii
IV	YP_001480516	g_4458	Serratia;Serratia marcescens
IV	AE015929.1.gene1106.p01	g_5152	Staphylococcus;Staphylococcus capitis
IV	NC_002745.1124086.p01	g_4755	Staphylococcus;Staphylococcus aureus
IV	NC_011586.7045443.p01	g_234	Acinetobacter;Acinetobacter baumannii
IV	NC_002745.1124086.p01	g_5016	Staphylococcus;Staphylococcus aureus
IV	YP_001480516	g_4390	Serratia;Serratia marcescens
III	AF036933.1.gene1.p01	g_4038	Pseudomonas;Pseudomonas aeruginosa
IV	NC_002745.1124086.p01	g_4740	Staphylococcus;Staphylococcus aureus
IV	Q81T84	g_1092	Bacillus;Bacillus cereus
IV	NC_002951.3238224.p01	g_5061	Staphylococcus;Staphylococcus aureus
IV	NC_010410.6003348.p01	g_282	Acinetobacter;Acinetobacter baumannii
IV	NC_002745.1124086.p01	g_5111	Staphylococcus;Staphylococcus aureus
IV	NC_011586.7045443.p01	g_273	Acinetobacter;Acinetobacter baumannii
IV	NC_011586.7045443.p01	g_320	Acinetobacter;Acinetobacter baumannii
IV	YP_002529178	g_1046	Bacillus;Bacillus cereus
IV	NC_002745.1124086.p01	g_5071	Staphylococcus;Staphylococcus aureus
IV	NC_010410.6003348.p01	g_325	Acinetobacter;Acinetobacter baumannii
IV	A4VLM0	g_4299	Pseudomonas;Pseudomonas stutzeri
IV	NC_011586.7045443.p01	g_188	Acinetobacter;Acinetobacter baumannii
IV	YP_001480516	g_4435	Serratia;Serratia marcescens
IV	NC_002745.1124086.p01	g_5054	Staphylococcus;Staphylococcus aureus
Unassessed	NC_009085.4918693.p01	g_298	Acinetobacter;Acinetobacter baumannii
IV	YP_002529178	g_986	Bacillus;Bacillus cereus
IV	NP_863621	g_6052	Staphylococcus;Staphylococcus haemolyticus
IV	AE015929.1.gene1106.p01	g_5270	Staphylococcus;Staphylococcus capitis
IV	AE015929.1.gene1106.p01	g_5307	Staphylococcus;Staphylococcus capitis
IV	NC_002745.1124086.p01	g_4770	Staphylococcus;Staphylococcus aureus
IV	NC_002745.1124086.p01	g_4836	Staphylococcus;Staphylococcus aureus
IV	AE015929.1.gene1106.p01	g_5269	Staphylococcus;Staphylococcus capitis
IV	CP001918.1.gene5135.p01	g_3708	Klebsiella;Klebsiella pneumoniae
IV	NC_002745.1124086.p01	g_4859	Staphylococcus;Staphylococcus aureus
IV	NC_002745.1124086.p01	g_4921	Staphylococcus;Staphylococcus aureus
IV	A4VLM0	g_4274	Pseudomonas;Pseudomonas stutzeri
IV	NC_002745.1124086.p01	g_4698	Staphylococcus;Staphylococcus aureus
Unassessed	NC_009085.4918693.p01	g_195	Acinetobacter;Acinetobacter baumannii
IV	NC_011586.7045443.p01	g_258	Acinetobacter;Acinetobacter baumannii
IV	NC_002745.1124086.p01	g_4943	Staphylococcus;Staphylococcus aureus
I	JQ861959.1.gene5.p01	g_6753	Staphylococcus;Staphylococcus hominis
IV	AE015929.1.gene1106.p01	g_5164	Staphylococcus;Staphylococcus capitis
IV	YP_002529178	g_1055	Bacillus;Bacillus cereus
IV	NC_002745.1124086.p01	g_5057	Staphylococcus;Staphylococcus aureus
IV	A4VLM0	g_4275	Pseudomonas;Pseudomonas stutzeri
IV	NP_863621	g_6624	Staphylococcus;Staphylococcus haemolyticus
IV	NC_002745.1124086.p01	g_4786	Staphylococcus;Staphylococcus aureus
IV	YP_002529178	g_1175	Bacillus;Bacillus cereus
IV	NC_002745.1124086.p01	g_4930	Staphylococcus;Staphylococcus aureus
IV	NC_002745.1124086.p01	g_4699	Staphylococcus;Staphylococcus aureus
IV	YP_001345920	g_4040	Pseudomonas;Pseudomonas aeruginosa
I	JQ861959.1.gene5.p01	g_3469	Enterococcus;Enterococcus faecium
IV	NC_002745.1124086.p01	g_5025	Staphylococcus;Staphylococcus aureus
IV	YP_002529178	g_1078	Bacillus;Bacillus cereus
IV	NC_002745.1124086.p01	g_4948	Staphylococcus;Staphylococcus aureus
IV	CAG34256	g_7317	Stenotrophomonas;Stenotrophomonas maltophilia
IV	NC_011586.7045443.p01	g_252	Acinetobacter;Acinetobacter baumannii
IV	AE015929.1.gene1106.p01	g_5391	Staphylococcus;Staphylococcus capitis
IV	NP_863621	g_6981	Staphylococcus;Staphylococcus hominis
IV	NC_011586.7045443.p01	g_207	Acinetobacter;Acinetobacter baumannii
Unassessed	AJ584652.2.gene10.p01	g_3149	Enterobacter;Enterobacter cloacae
IV	ZP_03986393	g_4898	Staphylococcus;Staphylococcus aureus
IV	AE015929.1.gene1106.p01	g_5223	Staphylococcus;Staphylococcus capitis
IV	CP000308.1.gene1582.p01	g_4399	Serratia;Serratia marcescens
IV	AE015929.1.gene1106.p01	g_5672	Staphylococcus;Staphylococcus epidermidis
IV	NC_002745.1124086.p01	g_4898	Staphylococcus;Staphylococcus aureus
IV	NC_010410.6003348.p01	g_216	Acinetobacter;Acinetobacter baumannii
Unassessed	NC_009085.4918693.p01	g_343	Acinetobacter;Acinetobacter baumannii
IV	NC_002745.1124086.p01	g_4958	Staphylococcus;Staphylococcus aureus
IV	NC_002745.1124086.p01	g_4994	Staphylococcus;Staphylococcus aureus
IV	AE015929.1.gene1106.p01	g_5205	Staphylococcus;Staphylococcus capitis
IV	NC_011586.7045443.p01	g_290	Acinetobacter;Acinetobacter baumannii
IV	YP_001480516	g_4539	Serratia;Serratia sp.
IV	NC_002951.3238224.p01	g_4990	Staphylococcus;Staphylococcus aureus
IV	NC_002745.1124086.p01	g_4908	Staphylococcus;Staphylococcus aureus
IV	NC_002745.1124086.p01	g_4916	Staphylococcus;Staphylococcus aureus
IV	CP000308.1.gene1582.p01	g_4470	Serratia;Serratia marcescens
IV	NC_002745.1124086.p01	g_4950	Staphylococcus;Staphylococcus aureus
IV	NC_002745.1124086.p01	g_4806	Staphylococcus;Staphylococcus aureus
IV	NC_002745.1124086.p01	g_4831	Staphylococcus;Staphylococcus aureus
IV	ZP_04060511	g_6850	Staphylococcus;Staphylococcus hominis
Unassessed	AJ584652.2.gene10.p01	g_3155	Enterobacter;Enterobacter cloacae
IV	YP_080399	g_1348	Bacillus;Bacillus licheniformis
Unassessed	NC_009085.4918693.p01	g_242	Acinetobacter;Acinetobacter baumannii
IV	ZP_03986393	g_4915	Staphylococcus;Staphylococcus aureus
IV	ZP_03612802	g_5299	Staphylococcus;Staphylococcus capitis
IV	NC_002745.1124086.p01	g_4801	Staphylococcus;Staphylococcus aureus
IV	NC_002745.1124086.p01	g_4788	Staphylococcus;Staphylococcus aureus
IV	NC_002745.1124086.p01	g_5115	Staphylococcus;Staphylococcus aureus
IV	YP_002529178	g_1024	Bacillus;Bacillus cereus
IV	YP_002236533	g_3746	Klebsiella;Klebsiella quasipneumoniae
IV	NC_011586.7045443.p01	g_243	Acinetobacter;Acinetobacter baumannii
IV	NP_863621	g_6968	Staphylococcus;Staphylococcus hominis
IV	YP_002529178	g_1061	Bacillus;Bacillus cereus
IV	AE015929.1.gene1106.p01	g_5202	Staphylococcus;Staphylococcus capitis
IV	YP_001480516	g_4515	Serratia;Serratia sp.
IV	NP_878015	g_3542	Enterococcus;Enterococcus faecium
IV	NC_002745.1124086.p01	g_4866	Staphylococcus;Staphylococcus aureus
IV	AE015929.1.gene1106.p01	g_5301	Staphylococcus;Staphylococcus capitis
IV	NC_011586.7045443.p01	g_332	Acinetobacter;Acinetobacter baumannii
I	JQ861959.1.gene5.p01	g_3380	Enterococcus;Enterococcus faecalis
IV	YP_001480516	g_4543	Serratia;Serratia sp.
Unassessed	AJ584652.2.gene10.p01	g_3148	Enterobacter;Enterobacter cloacae
