# Supplementary material for: An omics-based framework for assessing the health risk of antimicrobial resistance genes
Source: Nat Commun. 2021 Aug 6;12:4765. doi: 10.1038/s41467-021-25096-3 (PMC8346589; doi:10.1038/s41467-021-25096-3)
Supplement: Supplementary file 14 — Supplementary Data 10 [file 41467_2021_25096_MOESM14_ESM.txt]

risk	ARG	genome	taxon
IV	NP_863621	p_226	Staphylococcus epidermidis isolate BPH0662 genome assembly, plasmid: 2
IV	NP_863621	p_405	Staphylococcus haemolyticus strain SGAir0252 plasmid pSGAir0252, complete sequence
IV	NP_863621	p_1395	Staphylococcus lugdunensis strain Tlug15G-4 plasmid pT15G-1, complete sequence
IV	NP_863621	p_1608	Staphylococcus lugdunensis strain Tlug8G-4 plasmid pT8G, complete sequence
IV	NP_863621	p_1182	Staphylococcus epidermidis strain DAR1907 plasmid unnamed2, complete sequence
IV	AY162283.2.gene7.p01	p_315	Uncultured bacterium plasmid pRSB105, complete sequence
IV	NP_863621	p_1146	Staphylococcus epidermidis plasmid SAP016A, complete sequence
IV	NP_863621	p_559	Staphylococcus epidermidis strain DAR1907 plasmid unnamed2, complete sequence
Unassessed	ABV60283	p_3214	Escherichia coli strain 713 genome assembly, plasmid: RCS36 pI-II
I	AY463797.7.gene32.p01	p_4261	Klebsiella pneumoniae strain Klebsiella pneumoniae KLPN57 genome assembly, plasmid: I
IV	NP_863621	p_744	Staphylococcus epidermidis plasmid SAP016A, complete sequence
IV	NP_863621	p_2550	Staphylococcus haemolyticus strain SGAir0252 plasmid pSGAir0252, complete sequence
IV	AY162283.2.gene7.p01	p_5069	Klebsiella pneumoniae subsp. pneumoniae KPNIH27 plasmid pKPN-262, complete sequence
I	JQ861959.1.gene5.p01	p_709	Enterococcus faecium strain VRE001 plasmid unnamed2, complete sequence
IV	NP_863621	p_3476	Staphylococcus epidermidis strain DAR1907 plasmid unnamed2, complete sequence
I	AY463797.7.gene32.p01	p_5933	Acinetobacter sp. ACNIH1 plasmid pACI-df08, complete sequence
IV	NP_863621	p_2080	Staphylococcus epidermidis strain DAR1907 plasmid unnamed2, complete sequence
IV	NP_878015	p_3414	Enterococcus faecium DO plasmid 3, complete sequence
I	JQ861959.1.gene5.p01	p_4812	Enterococcus faecium strain VRE001 plasmid unnamed2, complete sequence
IV	NP_863621	p_4505	Staphylococcus epidermidis isolate BPH0662 genome assembly, plasmid: 2
IV	NP_863621	p_114	Staphylococcus epidermidis strain DAR1907 plasmid unnamed2, complete sequence
IV	ZP_04064024	p_1713	Bacillus thuringiensis serovar israelensis strain AM65-52 plasmid pAM65-52-1-360K, complete sequence
I	AY259086.1.gene4.p01	p_2806	Klebsiella pneumoniae plasmid pKPS30, complete sequence
IV	NP_863621	p_4605	Staphylococcus epidermidis strain DAR1907 plasmid unnamed2, complete sequence
IV	NP_863621	p_5362	Staphylococcus lugdunensis strain Tlug8G-4 plasmid pT8G, complete sequence
IV	NP_863621	p_2870	Staphylococcus epidermidis strain DAR1907 plasmid unnamed2, complete sequence
IV	NP_863621	p_4148	Staphylococcus lugdunensis strain Tlug8G-4 plasmid pT8G, complete sequence
I	JQ861959.1.gene5.p01	p_3587	Enterococcus faecium strain ISMMS VRE 8 plasmid ISMMS VRE8 p2, complete sequence
I	JQ861959.1.gene5.p01	p_3301	Enterococcus faecalis plasmid pKUB3006-1 KUB3006 DNA, complete genome
Unassessed	AY259086.1.gene5.p01	p_1345	Klebsiella pneumoniae plasmid pKPS30, complete sequence
IV	ZP_04064024	p_3902	Bacillus thuringiensis serovar israelensis strain AM65-52 plasmid pAM65-52-1-360K, complete sequence
IV	NP_863621	p_5246	Staphylococcus lugdunensis strain Tlug8G-4 plasmid pT8G, complete sequence
I	JQ861959.1.gene5.p01	p_465	Enterococcus sp. FDAARGOS 375 plasmid unnamed1, complete sequence
IV	NP_863621	p_4935	Staphylococcus lugdunensis strain Tlug8G-4 plasmid pT8G, complete sequence
IV	NP_863621	p_6423	Staphylococcus haemolyticus strain SGAir0252 plasmid pSGAir0252, complete sequence
I	DQ449578.gene.p01	p_4449	Enterobacter hormaechei subsp. steigerwaltii strain 34998 plasmid p34998-210.894kb, complete sequence
IV	AY162283.2.gene7.p01	p_3329	Klebsiella pneumoniae strain KPNIH48 plasmid pKPN-10f7, complete sequence
I	JQ861959.1.gene5.p01	p_5903	Enterococcus sp. FDAARGOS 375 plasmid unnamed1, complete sequence
I	JQ861959.1.gene5.p01	p_2046	Enterococcus sp. FDAARGOS 375 plasmid unnamed1, complete sequence
I	JQ861959.1.gene5.p01	p_4911	Enterococcus faecalis strain CLB21560 plasmid pB, complete sequence
IV	NP_863621	p_6194	Staphylococcus lugdunensis strain Tlug8G-4 plasmid pT8G, complete sequence
IV	NP_863621	p_4380	Staphylococcus lugdunensis strain Tlug8G-4 plasmid pT8G, complete sequence
I	JQ861959.1.gene5.p01	p_804	Enterococcus faecalis strain CLB21560 plasmid pB, complete sequence
I	JQ861959.1.gene5.p01	p_1092	Enterococcus faecalis strain CLB21560 plasmid pB, complete sequence
I	NC_010686.6295746.p01	p_1058	Staphylococcus aureus strain SVH7513 plasmid pSVH7513b, complete sequence
I	CAJ75672	p_5177	Staphylococcus lugdunensis strain Tlug20G-4 plasmid pT20G, complete sequence
IV	NP_863621	p_5845	Staphylococcus lugdunensis strain Tlug8G-4 plasmid pT8G, complete sequence
IV	AB104852.1.gene4.p01	p_1863	Klebsiella pneumoniae subsp. pneumoniae MGH 78578 plasmid pKPN4, complete sequence
IV	NP_863621	p_3593	Staphylococcus lugdunensis strain Tlug8G-4 plasmid pT8G, complete sequence
I	JQ861959.1.gene5.p01	p_361	Enterococcus faecium strain ISMMS VRE 8 plasmid ISMMS VRE8 p2, complete sequence
IV	AB104852.1.gene4.p01	p_5310	Escherichia coli strain 713 genome assembly, plasmid: RCS36 pI-II
IV	NP_863621	p_4644	Staphylococcus lugdunensis strain Tlug8G-4 plasmid pT8G, complete sequence
IV	NP_878015	p_4302	Enterococcus faecium DO plasmid 3, complete sequence
Unassessed	AY259086.1.gene5.p01	p_1578	Enterobacter cloacae strain AR 0093 plasmid unnamed2, complete sequence
IV	NP_863621	p_4526	Staphylococcus epidermidis strain DAR1907 plasmid unnamed2, complete sequence
IV	NP_863621	p_3293	Staphylococcus haemolyticus strain SGAir0252 plasmid pSGAir0252, complete sequence
IV	NP_863621	p_5109	Staphylococcus epidermidis strain DAR1907 plasmid unnamed2, complete sequence
IV	AJ704863.gene21.p01	p_3454	Acinetobacter lwoffii strain ED23-35 plasmid pALWED1.1, complete sequence
IV	NP_863621	p_2740	Staphylococcus haemolyticus strain SGAir0252 plasmid pSGAir0252, complete sequence
I	JQ861959.1.gene5.p01	p_5119	Enterococcus faecium DO plasmid 3, complete sequence
IV	AY162283.2.gene7.p01	p_4075	Klebsiella pneumoniae strain CAV1193 plasmid pCAV1193-258, complete sequence
I	JQ861959.1.gene5.p01	p_373	Enterococcus faecium DO plasmid 3, complete sequence
IV	NP_863621	p_379	Staphylococcus arlettae strain SA-01 plasmid pSA-01, complete sequence
IV	NP_863621	p_647	Staphylococcus lugdunensis strain Tlug8G-4 plasmid pT8G, complete sequence
IV	AJ704863.gene21.p01	p_2516	Pseudomonas aeruginosa plasmid Rms149
IV	NP_863621	p_3592	Staphylococcus lugdunensis strain Tlug8G-4 plasmid pT8G, complete sequence
IV	NP_878015	p_113	Enterococcus faecium DO plasmid 3, complete sequence
IV	NP_863621	p_3133	Staphylococcus epidermidis isolate BPH0662 genome assembly, plasmid: 2
IV	AB104852.1.gene4.p01	p_5805	Klebsiella pneumoniae strain CAV1042 plasmid pCAV1042-183, complete sequence
IV	CP001485.1.gene2821.p01	p_3082	Klebsiella pneumoniae strain RJ119 plasmid pRJ119-NDM1, complete sequence
IV	NP_878015	p_6354	Enterococcus faecium strain SC4 plasmid p2, complete sequence
I	JQ861959.1.gene5.p01	p_6399	Enterococcus faecium strain CFSAN059070 plasmid unnamed2, complete sequence
IV	CP001485.1.gene2821.p01	p_2113	Aeromonas salmonicida strain S121 plasmid pS121-1a, complete sequence
IV	NP_863621	p_976	Staphylococcus lugdunensis strain Tlug8G-4 plasmid pT8G, complete sequence
IV	NP_863621	p_587	Staphylococcus lugdunensis strain Tlug8G-4 plasmid pT8G, complete sequence
Unassessed	ABV60283	p_3017	Klebsiella pneumoniae strain KPNIH48 plasmid pKPN-10f7, complete sequence
I	AY259086.1.gene4.p01	p_84	Klebsiella pneumoniae plasmid pOXAAPSS2, complete sequence
IV	NP_863621	p_2527	Staphylococcus epidermidis strain DAR1907 plasmid unnamed2, complete sequence
IV	NP_863621	p_1141	Staphylococcus haemolyticus strain SGAir0252 plasmid pSGAir0252, complete sequence
I	JQ861959.1.gene5.p01	p_6014	Enterococcus faecium strain ISMMS VRE 8 plasmid ISMMS VRE8 p2, complete sequence
IV	NP_863621	p_2012	Staphylococcus lugdunensis strain Tlug8G-4 plasmid pT8G, complete sequence
IV	NP_863621	p_586	Staphylococcus haemolyticus strain SGAir0252 plasmid pSGAir0252, complete sequence
IV	AF534183.gene.p01	p_2113	Aeromonas salmonicida strain S121 plasmid pS121-1a, complete sequence
IV	NP_863621	p_1806	Staphylococcus epidermidis plasmid SAP016A, complete sequence
I	JQ861959.1.gene5.p01	p_2155	Enterococcus faecium strain E1 plasmid pE1 230, complete sequence
IV	AB104852.1.gene4.p01	p_2616	Escherichia coli strain 713 genome assembly, plasmid: RCS36 pI-II
IV	ZP_04064024	p_5969	Bacillus thuringiensis serovar israelensis strain AM65-52 plasmid pAM65-52-1-360K, complete sequence
Unassessed	NP_783299	p_5794	Staphylococcus aureus strain ST2594 isolate 004 plasmid unnamed9
IV	NP_863621	p_2214	Staphylococcus epidermidis strain DAR1907 plasmid unnamed2, complete sequence
IV	NP_863621	p_3297	Staphylococcus epidermidis strain DAR1907 plasmid unnamed2, complete sequence
IV	AF024602.1.gene6.p01	p_4261	Klebsiella pneumoniae strain Klebsiella pneumoniae KLPN57 genome assembly, plasmid: I
IV	AB104852.1.gene4.p01	p_3331	Salmonella enterica subsp. enterica serovar Concord strain CFSAN018747 plasmid pGMI14-002 1, complete sequence
IV	NP_863621	p_1168	Staphylococcus epidermidis strain DAR1907 plasmid unnamed2, complete sequence
IV	AB104852.1.gene4.p01	p_672	Klebsiella pneumoniae strain CAV1042 plasmid pCAV1042-183, complete sequence
IV	NP_863621	p_2301	Staphylococcus epidermidis plasmid SAP016A, complete sequence
IV	NP_863621	p_139	Staphylococcus lugdunensis strain Tlug8G-4 plasmid pT8G, complete sequence
IV	NP_878015	p_3626	Enterococcus faecium DO plasmid 3, complete sequence
I	JQ861959.1.gene5.p01	p_5051	Enterococcus faecium strain 6E6 plasmid unnamed1, complete sequence
IV	AY162283.2.gene7.p01	p_3284	Pseudomonas aeruginosa plasmid Rms149
IV	NP_863621	p_3769	Staphylococcus epidermidis strain DAR1907 plasmid unnamed2, complete sequence
I	AY259086.1.gene4.p01	p_3212	Klebsiella pneumoniae plasmid pOXAAPSS2, complete sequence
IV	AY162283.2.gene7.p01	p_900	Klebsiella pneumoniae strain KPNIH48 plasmid pKPN-10f7, complete sequence
I	JQ861959.1.gene5.p01	p_3982	Enterococcus faecium plasmid pXD5, complete sequence
I	JQ861959.1.gene5.p01	p_5352	Enterococcus faecium DO plasmid 3, complete sequence
IV	NP_863621	p_1667	Staphylococcus epidermidis plasmid SAP016A, complete sequence
IV	NP_863621	p_4227	Staphylococcus epidermidis strain DAR1907 plasmid unnamed2, complete sequence
I	JQ861959.1.gene5.p01	p_6147	Enterococcus faecalis strain CLB21560 plasmid pB, complete sequence
IV	NP_863621	p_3899	Staphylococcus lugdunensis strain Tlug8G-4 plasmid pT8G, complete sequence
I	JQ861959.1.gene5.p01	p_1477	Enterococcus faecium strain ISMMS VRE 8 plasmid ISMMS VRE8 p2, complete sequence
IV	NP_863621	p_5848	Staphylococcus epidermidis strain DAR1907 plasmid unnamed2, complete sequence
IV	NP_863621	p_6422	Staphylococcus epidermidis strain DAR1907 plasmid unnamed2, complete sequence
IV	ACH85850	p_4261	Klebsiella pneumoniae strain Klebsiella pneumoniae KLPN57 genome assembly, plasmid: I
