# Supplementary material for: An omics-based framework for assessing the health risk of antimicrobial resistance genes
Source: Nat Commun. 2021 Aug 6;12:4765. doi: 10.1038/s41467-021-25096-3 (PMC8346589; doi:10.1038/s41467-021-25096-3)
Supplement: Supplementary file 15 — Supplementary Data 11 [file 41467_2021_25096_MOESM15_ESM.txt]

metagenome	ARG	ARGrisk	copypercell
WEE212	YP_254125	IV	0.10074762764136587
MEE057	YP_536864	IV	0.11694268708009561
WEE096	CAW29378	IV	0.00622142477701878
WEE116	NC_002516.2.882884.p01	IV	0.013322965374620492
WEE088	NC_008702.1.4607594.p01	IV	0.00936110556990538
WEE272	ZP_03986195	I	0.0100104912268828
WEE284	U19459.gene.p01	Unassessed	0.025401887350701674
WEE104	CAO91607	III	0.0030047152880733037
WEE184	V01499.1.gene1.p1	IV	0.011613232591067127
WEE264	BAH63712	IV	0.022410161978031532
WEE316	CP001918.1.gene3439.p01	IV	0.019464048729888172
WEE040	CP004022.1.gene1674.p01	IV	0.013732467903171355
WEE176	NC_011586.7045445.p01	IV	0.02715017231148808
MEE057	YP_002146111	IV	0.009233668102927138
WEE348	Q8Y1I9	IV	0.002927783130047051
MEM023	CAG34250	IV	0.0004847749718713271
WEE388	ZP_04577926	IV	0.02411535366459842
WEE064	AAK38457	IV	0.012256931329511113
MEE053	ZP_03823622	IV	0.004172941020881624
MEE037	ABR13271	IV	0.002880267325328203
WEE248	Q8Y1I9	IV	0.026943154950196304
WEE316	CAW29378	IV	0.02909013461248364
WEE120	CP000647.1.gene3015.p01	IV	0.08835878995444833
WEE204	X65254.1.gene1.p01	Unassessed	0.0729804891474119
WEE048	ZP_04060511	IV	0.031593882462000206
WEE156	CP001918.1.gene5135.p01	IV	0.22530072584123562
WEE236	AM180355.1.gene2260.p01	I	0.0761824657399057
WEE196	AF101781.1.gene1.p01	IV	0.05453954176753249
WEE212	CAW28031	IV	0.04442054491460223
WEE080	YP_001668663	IV	0.003572284946958043
WEE128	CAR60300	IV	0.0009354833403329736
WEE200	YP_001455939	IV	0.014269727090813962
WEE376	AF001493.1.orf0.gene.p01	IV	0.009662286541562367
MEM003	NC_009487.5169637.p01	IV	0.06586920902429753
WEE304	NC_002695.1.914983.p01	IV	0.003360474878775294
WEE084	YP_001373621	IV	0.015650738459134072
WEE028	M29695.1.gene2.p01	IV	0.003546908561884559
WEE128	BAC00986	IV	0.006095167850989375
WEE072	AAF24091	IV	0.0175499213674135
WEE176	NC_002516.2.880450.p01	IV	0.018312607776988496
WEE140	YP_260346	IV	0.018988325636001203
WEE168	ABB70049	I	0.04489341633057462
WEE196	CP001918.1.gene3443.p01	IV	0.03766798728224121
WEE128	NC_002516.2.880417.p01	IV	0.016698769174852735
WEE208	NC_002695.1.912777.p01	IV	0.01117757866068179
WEE364	YP_001572361	IV	0.020303088133099
WEE332	BAH62608	IV	0.051609499477094783
WEE096	YP_606823	IV	0.0024585098540363757
MEM019	NP_348076	IV	0.003159809649356011
MEE008	YP_002382193	IV	0.0033460870498101597
MEE061	YP_454364	IV	0.0019240161302591335
WEE136	YP_001007250	IV	0.009000146838518977
WEE376	YP_002552549	IV	0.009474212837590349
MEE012	YP_001438541	IV	0.009539188282547417
WEE344	AAF24091	IV	0.4049513836780541
WEE284	NC_002745.1124031.p01	IV	0.0211561433220844
WEE208	CAG34256	IV	0.029506617611929114
WEE072	B6IBA3	III	0.03296918882835431
WEE120	CP001138.1.gene1162.p01	IV	0.008615593923536237
WEE172	NC_011595.7058890.p01	IV	0.01724606433122821
WEE160	AM849805.1.gene1.p01	IV	0.03924747444930448
WEE152	Q7W866	IV	0.00406935330601799
WEE184	CP001918.1.gene3443.p01	IV	0.12283003607025887
MEE045	BAA36484	IV	0.027307874171211156
WEE028	AAB58161	Unassessed	0.028560998641560528
WEE248	NC_002758.1122377.p01	IV	0.020600998909780538
MEE041	YP_350221	IV	0.004361460986497345
MEE032	NC_002695.1.915747.p01	I	0.014924621271546845
WEE168	ABQ41442	Unassessed	0.01224710666414886
WEE348	NP_764009	IV	0.0030505102461664806
MEE020	M14730.gene.p01	Unassessed	0.0015012819721190295
MEM011	AF090141.1.gene1.p1	IV	0.0014296177030416264
WEE292	CAG74079	IV	0.0021856470265541133
WEE268	YP_001460310	IV	0.011822366815840698
WEE164	HQ451074.1.gene4.p01	IV	0.02923844593234023
WEE108	AAC95456	IV	0.00920082939362392
WEE296	NC_002516.2.882884.p01	IV	0.009601722545264063
WEE088	YP_001444376	IV	0.042838957692787345
WEE140	CP000647.1.gene3710.p01	IV	0.01986127371229038
WEE232	CAW25151	IV	0.021213608442656386
MEE037	NC_011586.7045444.p01	IV	0.012955147079974352
WEE068	AJ866284.2.gene1.p01	III	0.0098340923571561
WEE120	NC_002695.1.916015.p01	IV	0.015461278351564437
WEE048	ACI02010	III	0.02968579872316216
WEE380	X75761.gene.p01	Unassessed	0.09050951766167063
WEE100	YP_002735988	III	0.012130194681653215
WEE152	ZP_03049119	IV	0.004171087138668439
WEE152	YP_001478113	IV	0.0029431028472356384
WEE100	CP000647.1.gene911.p01	IV	0.0035287497983590627
WEE032	AAL77081	IV	0.007509544911370016
WEE196	YP_608682	IV	0.003517064551504848
MEE020	AAK38457	IV	0.0015383174884740281
WEE352	YP_001007833	IV	0.009186149005293834
WEE040	CAW25151	IV	0.07176448987022456
MEM003	BAC00986	IV	0.08162329006106935
WEE264	NC_011586.7046390.p01	Unassessed	0.009895114998995565
WEE164	ZP_03224561	IV	0.0023611107064824264
WEE364	ABV82120	III	0.007818284499508322
WEE192	YP_302125	IV	0.2769104636384711
WEE292	ABQ96639	I	0.004018159680019768
WEE204	YP_001452184	IV	0.006419073508218138
MEE012	YP_608682	IV	0.0008584181505477452
WEE304	NC_002745.1122813.p01	III	0.0026251914864962554
WEE140	AAL12234	I	0.016100375247208795
WEE025	NC_010558.1.6276115.p01	IV	0.07488475492839539
WEE032	YP_621023	IV	0.001794824309600864
WEE372	YP_001453760	IV	0.007872756693919108
WEE192	EU408347.1.gene6.p01	Unassessed	0.005061617143140394
MEE032	ZP_03614478	I	0.014405835234320999
MEM011	YP_001668663	IV	0.0012114187357189694
WEE156	NC_002516.2.882885.p01	IV	0.041766554048957856
WEE204	CP001138.1.gene2905.p01	IV	0.006205104391277532
WEE332	CP000647.1.gene443.p01	IV	0.015438528708081309
MEE041	GU565967.1.gene31.p01	I	0.057610554395960176
WEE156	YP_001401994	IV	0.005517618292575605
MEE032	CP001918.1.gene2608.p01	IV	0.004940972196128553
WEE208	CP001138.1.gene4273.p01	IV	0.010400266812792843
MEE065	AAS61092	IV	0.007655735286271967
WEE072	YP_002045964	IV	0.011942943776278001
MEE057	CAC81326	Unassessed	0.10017239472220568
WEE284	CP001918.1.gene1661.p01	IV	0.0216194165335169
WEE176	NP_783299	Unassessed	0.031661985408811884
WEE076	NC_002516.2.880346.p01	IV	0.09404165432287898
WEE308	GU565967.1.gene31.p01	I	0.12082484420127451
WEE336	CP001918.1.gene3440.p01	IV	0.04867194010752995
WEE184	ZP_03049119	IV	0.005818346833504338
WEE160	NC_011595.7058613.p01	IV	0.011087569025806722
WEE296	AAZ98840	Unassessed	0.016743890546913685
WEE080	YP_001691306	Unassessed	0.0027274728391603565
WEE164	M57437.gene.p01	Unassessed	0.0006308829315263816
WEE152	YP_838977	IV	0.16354121109199554
WEE284	NC_002951.3237855.p01	IV	0.07448916263475602
WEE352	NC_002695.1.916015.p01	IV	0.0026365440651557625
WEE132	NP_765163	IV	0.009182992778753493
WEE080	ZP_03585936	IV	0.0009459351937467845
WEE284	AY463797.7.gene32.p01	I	0.08458767571986656
WEE052	ABR13271	IV	0.011727560108253175
WEE364	NC_002516.2.882884.p01	IV	0.004632945938011159
WEE264	YP_298289	IV	0.016551828725592584
WEE368	NC_011586.7046576.p01	IV	0.02634985659801472
MEE061	CP002695.1.gene992.p01	IV	0.006900358459025489
WEE116	ZP_04615639	IV	0.01523943814372713
WEE220	YP_298289	IV	0.0016208766929899391
WEE240	ABR13271	IV	0.0030299741605678884
WEE096	NP_756938	III	0.0036232557761381574
WEE136	AF024666.2.gene7.p01	Unassessed	0.010645131659844926
WEE052	CP001918.1.gene2749.p01	IV	0.03389332551703647
WEE384	X65254.1.gene1.p01	Unassessed	0.012242304616684395
WEE088	CP000647.1.gene2530.p01	IV	0.01877251885887185
WEE084	ABG77965	IV	0.008737462872307962
WEE044	YP_001569069	IV	0.003587405074470148
WEE100	ZP_04677702	IV	0.004514366121349008
MEM015	ZP_03577554	IV	0.0006639107183384731
WEE176	NC_002516.2.880212.p01	IV	0.040667875856670394
WEE036	CP000647.1.gene2517.p01	IV	0.042545500705714015
WEE072	ZP_04433866	IV	0.019860586775876887
MEE012	AAK62562	Unassessed	0.006708537846530629
WEE328	M36726.gene.p01	Unassessed	0.40615180575210086
WEE100	CP004022.1.gene2827.p01	IV	0.05500493690150845
WEE156	CAW25151	IV	0.16939327560677497
MEE045	CP000647.1.gene2517.p01	IV	0.006925642187209501
WEE116	YP_002042472	III	0.00518277993694028
WEE256	L12710.gene.p01	IV	0.2210161900635442
WEE032	CP004022.1.gene1674.p01	IV	0.03013478823128034
MEE028	CP000034.1.gene1340.p01	IV	0.04670798763320431
WEE108	NC_002695.1.916588.p01	IV	0.010746540074312545
WEE120	ACK77685	IV	0.005321220396909958
WEE196	CP001918.1.gene5135.p01	IV	0.039344837798341
MEE061	NC_002695.1.916585.p01	IV	0.019606745065552912
MEE073	U59183.1.gene2.p01	IV	0.06225403139314809
WEE076	AY524276.3.gene1.p3	IV	0.009252071834263484
MEE004	NC_011586.7046390.p01	Unassessed	0.045701855967122514
WEE124	BAD60925	IV	0.013783278769180762
WEE144	NC_002745.1124031.p01	IV	0.07752396771599193
WEE336	NC_002516.2.877855.p01	IV	0.03833486620416217
WEE140	T44117	IV	0.0024869888105245592
WEE188	NC_012469.1.7687230.p01	III	0.025265351721389752
WEE080	NC_010400.5984909.p01	IV	0.017555662587367456
WEE136	AAQ92181	IV	0.010523240839312348
WEE072	NC_011586.7046328.p01	IV	0.020468430330087262
WEE300	AAA65958	I	0.03962178647379552
WEE256	YP_997055	IV	0.02758180367924168
WEE072	ZP_03573945	IV	0.0017223273084771284
WEE364	CP001918.1.gene5135.p01	IV	0.08254382316721157
WEE256	NC_002695.1.916584.p01	IV	0.019385516429669902
WEE072	ZP_03923764	II	0.014409329876555133
WEE176	AAW21254	I	0.27563081182058624
WEE372	ACQ53948	IV	0.06178249139184406
WEE160	ZP_03903435	IV	0.008098685203824733
WEE352	ZP_04661876	IV	0.011795245863216335
MEE053	AAL12234	I	0.00603388004936213
WEE132	FJ854362.1.gene2.p01	I	0.002997004611881221
WEE100	ABR13271	IV	0.0011734950101471076
WEE328	ZP_03984253	III	0.003297447532588234
MEE016	KJ363320.1.gene3.p01	IV	0.0016562008775355744
WEE220	CP001918.1.gene3440.p01	IV	0.022483565498915628
MEE037	ZP_04081918	IV	0.004026304064217629
MEE065	YP_260346	IV	0.08093617899822385
WEE104	NC_011586.7045445.p01	IV	0.02463209680305361
WEE184	YP_001691306	Unassessed	0.01721787962414735
WEE292	NC_011595.7060598.p01	IV	0.007274066846214648
WEE168	AY232670.1.gene3.p01	Unassessed	0.01554030028994937
WEE364	GQ244501.1.gene1.p01	Unassessed	0.0048129901687724635
WEE320	NC_010400.5987140.p01	IV	0.014816354750279743
WEE120	AAK62562	Unassessed	0.1549857529495637
WEE028	YP_793057	IV	0.00180765000107124
WEE336	BAA34300	Unassessed	0.0012922557860014848
WEE300	BAH62608	IV	0.023587654379107016
MEE004	CP001138.1.gene2235.p01	IV	0.06680820348732346
WEE072	YP_002735988	III	0.014452009595943423
WEE244	CP000647.1.gene443.p01	IV	0.011274798848724444
MEE016	AF313472.2.gene15.p01	IV	0.01288540233292926
WEE348	NP_348076	IV	0.018214308018451742
WEE116	NC_002695.1.914737.p01	IV	0.007255891911716392
MEE065	YP_002932544	IV	0.0007030939490046806
WEE080	CAG34266	Unassessed	0.002406285972408446
MEE012	CAO91614	III	0.0023614053219787813
WEE256	CP001918.1.gene3440.p01	IV	0.023206699956672138
WEE364	CP004022.1.gene1136.p01	IV	0.006244854743982272
WEE272	ZP_03224561	IV	0.15311852916351196
WEE232	BAH65231	IV	0.02198556825267559
WEE088	YP_001345921	IV	0.0012614148154281547
MEE032	YP_001187672	IV	0.005772772501252065
WEE156	NC_002516.2.880450.p01	IV	0.06393669246845873
WEE276	CP000034.1.gene1340.p01	IV	0.10065290053119705
WEE140	ZP_04668102	III	0.01317303429317083
WEE220	CP000647.1.gene3518.p01	IV	0.006783016595664419
WEE152	AAP46576	Unassessed	0.0023691200615500604
WEE240	YP_002434803	IV	0.028958168140873982
WEE056	U56415.1.orf0.gene.p01	IV	0.0018296344265893265
MEM023	CAC86407	Unassessed	0.002103714122538018
WEE100	NC_002758.1121879.p01	IV	0.06541026344538249
WEE376	CAG34257	IV	0.021619366136745793
WEE236	CP000647.1.gene4257.p01	IV	0.012441676636641688
WEE316	AF002716.gene.p01	IV	0.025631669109317756
WEE116	WP_049589868.1_1	I	0.0026153399681787368
WEE160	DQ823382.1.gene1.p01	IV	0.03119175309271488
WEE196	JQ861959.1.gene5.p01	I	0.022288185062789546
WEE228	YP_001477377	IV	0.012538716755257539
MEE012	NC_002695.1.914736.p01	IV	0.0017120747629166709
WEE320	NC_011586.7045443.p01	IV	0.19702283106057614
WEE248	NC_010410.6003262.p01	IV	0.03272485894596103
WEE252	NC_011595.7057907.p01	IV	0.04633791543492496
WEE152	YP_621023	IV	0.004545926709447438
WEE268	Q49184	IV	0.008664165645248623
WEE192	NC_002952.2859362.p01	IV	0.10264488718182378
MEE008	CP004022.1.gene1673.p01	IV	0.02676275290228339
WEE120	YP_002848923	IV	0.0051436381633052156
WEE136	Z21523.gene.p01	III	0.002138747913393501
WEE088	AF170880.4.gene1.p01	IV	0.003835770087180742
WEE336	YP_002114436	IV	0.006731469889262695
WEE180	CP001918.1.gene3442.p01	IV	0.0013219475368689637
MEE012	AF024666.2.gene7.p01	Unassessed	0.003320387418989907
WEE124	ZP_04528247	IV	0.009705262318823349
WEE032	AF036933.1.gene1.p01	III	0.008855595414351434
WEE328	YP_606823	IV	0.0044790254857726705
MEE020	ZP_04668102	III	0.0006124478630547553
WEE184	DQ139328.1.gene1.p1	Unassessed	0.015118539016192374
MEE073	ABQ41442	Unassessed	0.004797517363093782
MEE004	CP000647.1.gene3710.p01	IV	0.014212435650957768
WEE096	YP_001346277	IV	0.002490988346094983
WEE132	ACQ53948	IV	0.12674496232450777
WEE140	CP000647.1.gene4115.p01	IV	0.00895399458917878
WEE128	P39386	III	0.00376116455195198
MEE045	YP_002886367	IV	0.03081739839090832
WEE272	AAF14523	IV	0.06703037698077312
WEE316	P72533	III	0.004873627225011123
WEE116	EEQ96502	IV	0.0043455126621151615
WEE140	CP004022.1.gene2827.p01	IV	0.05259785165115755
WEE176	YP_002029850	IV	0.0060081846010552895
WEE352	ZP_02357857	IV	0.012878790429193756
WEE124	NC_010686.6295746.p01	I	0.011097410602261125
WEE364	CP000034.1.gene1340.p01	IV	0.012744601518331167
MEE012	CAI57695	IV	0.016408143522724596
MEE073	NC_002516.2.882884.p01	IV	0.022233478504898128
WEE128	YP_002735988	III	0.0037477389626801834
WEE104	YP_668451	III	0.005959720043074145
WEE052	ZP_03917780	II	0.011712971834774752
WEE184	CP001918.1.gene4501.p01	IV	0.003728919315964115
WEE176	BAH61691	IV	0.08649144865255416
WEE380	AE016830.1.gene1357.p01	IV	0.030283687670445772
WEE284	AAK58490	III	0.013226807308225012
WEE032	YP_002735988	III	0.073857831398376
WEE052	CP004022.1.gene1427.p01	IV	0.028100610558439102
WEE028	CP004022.1.gene546.p01	IV	0.006318101587902616
WEE132	ABA02367	IV	0.029696846741623845
WEE032	YP_040163	IV	0.0064514990647508725
WEE336	CP000647.1.gene3709.p01	IV	0.010576486351155451
WEE232	YP_348389	IV	0.021729856520668073
WEE080	NC_011595.7058144.p01	IV	0.007809837406611432
WEE368	CAY51926	IV	0.006235481502974573
WEE116	P14677	III	0.005659595691138786
WEE148	CP001918.1.gene1661.p01	IV	0.008089587237672816
WEE120	ZP_02775049	III	0.00901676348538604
MEE065	YP_002382193	IV	0.0010126867578256716
WEE172	NC_002695.1.916587.p01	IV	0.0257043251815758
WEE124	ZP_04060517	IV	0.006996817020547066
MEE037	NC_007792.3912746.p01	IV	0.23549052161169934
MEE037	NC_005011.2598316.p01	I	0.01611309692318838
MEE024	ZP_02465589	IV	0.0002697881681146638
WEE072	NC_002952.2859362.p01	IV	0.01614982257623205
WEE124	YP_536864	IV	0.16410716284555843
MEE041	ZP_04621517	IV	0.00401315775763819
MEE037	NC_002695.1.917702.p01	III	0.0038605310330022007
WEE308	AAF24091	IV	0.05901243085803813
WEE364	B7LQA4	IV	0.005465956012238312
WEE268	YP_002445444	III	0.014537305598450755
MEE016	ACI02996	Unassessed	0.0014386280349821996
MEE020	CP001918.1.gene2796.p01	IV	0.0010548630309757106
WEE296	GQ149347.1.gene3.p1	IV	0.07022747481453467
WEE176	P14677	III	0.004243345680849657
WEE228	L09756.gene.p01	IV	0.0055064723347971875
WEE116	YP_001453760	IV	0.015152069459301136
WEE200	ZP_04528247	IV	0.008712381074526146
WEE128	DQ464881.1.gene2.p01	IV	0.01138064550775138
WEE332	YP_002800512	IV	0.010204716547505023
WEE132	KF478993.1.gene3.p01	IV	0.009341163087023025
MEE061	NP_958729	Unassessed	0.003178547023970419
WEE384	NC_002695.1.912781.p01	IV	0.002180785868566359
MEE028	NP_348076	IV	0.0018681227313735841
WEE032	NC_002695.1.915420.p01	III	0.0038788971649638517
MEE053	AAR37061	III	0.015269898421950102
WEE156	NC_010686.6295746.p01	I	0.03231772706739035
WEE120	YP_002848372	IV	0.001971155902429644
WEE104	YP_001477377	IV	0.007747217553618214
WEE160	EU408347.1.gene6.p01	Unassessed	0.0025302401110174314
WEE084	ACK77685	IV	0.009497967232833271
MEE016	AF162771.1.gene2.p01	IV	0.2624447048590464
WEE232	DQ303918.1.gene1.p01	IV	0.030161106195881585
WEE252	ZP_03075977	IV	0.01672542378109427
WEE080	CAY51926	IV	0.002263054664526991
WEE096	CAA70208	IV	0.005252514360925692
WEE164	A4VLM0	IV	0.00258353417883222
WEE360	YP_001797193	IV	0.022726268891116622
WEE316	CP000647.1.gene4257.p01	IV	0.020135222824022244
WEE088	NC_005011.2598316.p01	I	0.018782062589862633
WEE236	NC_002516.2.880183.p01	IV	0.013615419715570148
WEE128	ZP_04556181	III	0.0053544356468760825
WEE352	NP_840140	IV	0.00471925786810425
WEE104	YP_852164	III	0.005822635717179319
WEE184	NC_010400.5984250.p01	IV	0.042609904120364646
WEE208	YP_002850060	IV	0.0066572602007813515
WEE108	ZP_04631862	IV	0.0034161495273356147
WEE196	NC_002695.1.916586.p01	IV	0.03737914369905332
WEE204	CP000647.1.gene4256.p01	IV	0.033758076133071704
MEE061	AF001493.1.orf0.gene.p01	IV	0.009486740348465557
WEE232	YP_001437159	IV	0.027419187450801442
MEE032	YP_002042472	III	0.007565298087845183
WEE044	NP_940746	IV	0.007553761389201228
WEE256	XP_001914640	Unassessed	0.06359675350445065
WEE108	NC_002758.1121879.p01	IV	0.1969538975263001
WEE368	NP_744962	IV	0.0026053797439911063
MEE032	NP_840140	IV	0.00574962654676234
MEE037	Q6D159	IV	0.0028309950451530204
WEE244	ZP_04405450	IV	0.03404507566919358
MEE053	U58210.1.gene4.p01	III	0.003578159436090486
WEE052	AF336095.1.gene1.p01	Unassessed	0.16765479365423192
WEE296	AAF17267	IV	0.004532013041364637
MEE037	YP_001460310	IV	0.0014851121548343715
WEE025	ZP_02775049	III	0.0024555705545625576
WEE124	NP_756938	III	0.007176698083625004
WEE168	CP004022.1.gene1549.p01	IV	0.01579095029462597
MEE061	ABG36700	Unassessed	0.0010608277683715516
WEE096	AAQ92181	IV	0.0020752474042241686
WEE168	NC_002516.2.881078.p01	IV	0.004488383804674049
WEE228	GQ149347.1.gene4.p1	IV	0.03702428776159088
WEE324	ZP_03225116	Unassessed	0.04292345427350031
WEE180	YP_001846483	IV	0.0019243523941622435
WEE140	NC_012469.1.7687230.p01	III	0.00859493716204379
WEE272	DQ018711.1.gene2.p01	Unassessed	0.004760143379793497
WEE236	ZP_03573944	IV	0.007007393347458773
WEE364	YP_001007250	IV	0.05875454056989618
MEE028	CP001138.1.gene4042.p01	IV	0.004774583013562082
MEE045	BAH62779	IV	0.0028159680308374262
WEE372	YP_001346277	IV	0.0046573000108209505
WEE280	YP_002045964	IV	0.021900428808848047
WEE292	AAK69027	IV	0.3219350136927712
WEE220	M16217.gene.p01	I	0.10607783529286242
WEE040	NC_002695.1.916586.p01	IV	0.08566250812133745
MEE053	KC539823.1.gene1.p01	IV	0.007287817420539915
WEE120	YP_001438541	IV	0.003002202182151168
WEE084	ZP_04612557	Unassessed	0.006943655937837819
WEE068	HE999704.1.gene1528.p01	IV	0.022249996572090643
WEE180	YP_001186705	IV	0.000980151956908596
WEE360	AAL77081	IV	0.0047486247485566515
WEE072	CP000034.1.gene4478.p01	I	0.006138219129459841
WEE100	CP000034.1.gene2198.p01	III	0.0021218252434217376
MEE008	YP_001350571	IV	0.007374527986974248
WEE176	YP_001477378	IV	0.006321526419508269
MEE024	CAY49157	IV	0.013362841706704421
MEE012	AF336095.1.gene1.p01	Unassessed	0.0023375527429688944
MEE020	YP_001844878	IV	0.002452243269085173
WEE356	AF162771.1.gene2.p01	IV	3.2278468791223105
WEE232	AAG07763	IV	0.015186494948602044
WEE052	YP_001436507	IV	0.010462413939633387
WEE108	ZP_03986393	IV	0.00305337258637962
WEE232	NC_002695.1.912781.p01	IV	0.016091314029438166
MEE057	YP_001605796	IV	0.013221972766196407
WEE064	NC_002695.1.916585.p01	IV	0.03983431254752361
WEE172	CP000034.1.gene1340.p01	IV	0.07487159654002598
WEE208	NC_002516.2.880346.p01	IV	0.011226909924013736
MEM007	ZP_03224561	IV	0.03243909606242373
MEE028	ZP_03917649	III	0.4637425831335639
WEE312	YP_001007250	IV	0.003093568753255497
MEE008	CAC81326	Unassessed	0.053586397275495246
WEE212	ZP_02662290	IV	0.014513643387939342
WEE220	AAB20442	I	0.015265021454959976
WEE108	NC_011035.1.6448920.p01	IV	0.022596610117040332
WEE104	NC_002516.2.882885.p01	IV	0.00893282634166134
MEE016	YP_793057	IV	0.00022661891202000256
MEE028	HE999704.1.gene3170.p01	IV	0.012225690365780051
WEE216	AAK69027	IV	0.03321242278584159
WEE060	AAR05762	I	0.0036653557813247995
WEE292	AAF17267	IV	0.13545370513738403
WEE184	BAH61691	IV	0.05758405073543785
WEE352	ZP_04631862	IV	0.012756013841509508
WEE168	BAC00986	IV	0.05492504450304686
WEE236	AF336096.1.gene1.p01	IV	0.028380820077652028
WEE068	NC_002695.1.916585.p01	IV	0.021225249337528583
MEE012	ABR13271	IV	0.0016728669439185792
WEE168	NC_010400.5984910.p01	IV	0.0042889000800218685
WEE376	YP_001572363	IV	0.002884565710737825
WEE308	YP_260346	IV	0.01189975105893481
WEE328	AAL14439	IV	0.004146790078860962
MEM023	AAA25465	Unassessed	0.0008662645545467013
WEE144	CAG74079	IV	0.028821375284545342
WEE236	X75761.gene.p01	Unassessed	0.021483554341207974
MEM019	YP_002800512	IV	0.0005071630841058932
WEE232	NC_002695.1.914736.p01	IV	0.023445547394454827
MEE041	CP000034.1.gene2563.p01	IV	0.024794682428143776
WEE252	A1ADA7	IV	0.009048180078296898
WEE072	NC_002516.2.880417.p01	IV	0.012999352221618441
WEE108	NC_002695.1.916585.p01	IV	0.017693902680046003
WEE240	ACK77685	IV	0.006110447890478574
WEE168	X65254.1.gene1.p01	Unassessed	0.05282054469181416
WEE284	ABE98197	I	0.053522631145668055
MEE057	ABG26481	IV	0.031003387619234733
WEE072	NC_002695.1.912965.p01	III	0.044758980929049376
WEE208	AB104852.1.gene6.p01	IV	0.034593002158680136
WEE248	NC_002951.3237855.p01	IV	0.03003728412469135
MEM011	YP_001908403	IV	0.007478729832387424
WEE108	YP_001186705	IV	0.0027141089656707736
WEE328	CAO91616	III	0.0021895051616385875
WEE260	CP003583.1.gene1005.p01	IV	0.03961277548141945
WEE216	NC_002695.1.916587.p01	IV	0.007139613178485056
WEE156	NC_011586.7046576.p01	IV	0.01029441958804601
WEE196	A1A9B7	IV	0.11269922177003884
WEE096	YP_001969930	IV	0.004030231144861222
WEE292	NP_940746	IV	0.009451164317792976
WEE168	CP003583.1.gene510.p01	III	0.011402655573799936
MEE061	NC_011586.7046576.p01	IV	0.011429490760867
WEE120	CP003583.1.gene1005.p01	IV	0.6500463647378929
WEE372	YP_002735988	III	0.0063929152100997266
WEE384	GU565967.1.gene31.p01	I	0.007309601503907591
WEE028	YP_350221	IV	0.005857222860259977
WEE316	AY232670.1.gene2.p01	Unassessed	0.004902397161404341
WEE176	YP_002225954	IV	0.01013941620274709
MEE008	YP_002848372	IV	0.0004895484339594814
WEE232	BAC53825	III	0.04939967187638219
WEE152	GU565967.1.gene31.p01	I	0.005747218186891795
WEE140	YP_001007250	IV	0.005168342643541269
MEE037	ZP_03986393	IV	0.005042678607861947
WEE025	ABB70049	I	0.0015755617016755066
WEE348	AF462611.1.orf0.gene.p01	IV	0.002575810981072311
WEE284	CAO91630	III	0.003949146753455753
MEE057	NC_002516.2.881071.p01	IV	0.005627971929602213
MEE069	NP_745564	IV	0.0042474563528109455
MEE057	ZP_03075977	IV	0.004002255492664847
WEE288	AAX54909	IV	0.03667516643560818
WEE244	BAC00986	IV	0.046703514598668845
WEE192	NC_002951.3237948.p01	IV	0.005038001511057312
WEE296	ZP_03984378	IV	0.06333558598180393
MEE041	CP001138.1.gene1162.p01	IV	0.005652546351829845
WEE132	AE015929.1.gene1106.p01	IV	0.04713097663615947
MEE053	YP_001605796	IV	0.0031176042611481456
MEE037	NC_002516.2.881070.p01	IV	0.0031508561137202048
MEE024	YP_001025938	IV	0.03512866772326357
WEE160	ZP_04417104	Unassessed	0.006492063442742093
WEE252	AAL14441	IV	0.01284257817564721
WEE272	YP_001025938	IV	0.0021275831966654775
MEE020	Q8FFM1	IV	0.014424681135264392
WEE200	YP_002848373	IV	0.02386434816065857
WEE152	CP001581.1.gene725.p01	IV	0.0018363276711118915
WEE040	CP000647.1.gene2414.p01	IV	0.2613929024177935
WEE172	AE016830.1.gene1357.p01	IV	0.016407919409470405
MEM023	CP001918.1.gene3440.p01	IV	0.0014155429178642751
WEE072	YP_002850217	IV	0.015923698842920362
MEE045	EF650032.1.gene1.p01	IV	0.007827843005430072
WEE148	YP_001460310	IV	0.0016516742944279817
MEE053	ZP_02007607	IV	0.004386404267966326
WEE072	ZP_02901439	IV	0.005650296531763926
MEE024	YP_294981	IV	0.0009769462333435437
MEM015	YP_302230	III	0.0013499628095632963
WEE104	ZP_04677690	IV	0.018548396253694945
WEE324	YP_970399	IV	0.009824674977311848
WEE080	NC_002695.1.912777.p01	IV	0.011291034178224251
WEE296	AF034958.gene.p01	IV	0.007051365034352625
WEE080	CP000647.1.gene443.p01	IV	0.009323439713322267
MEE069	U12338.3.gene8.p01	IV	0.010240832813966285
WEE156	U58210.1.gene4.p01	III	0.0056005152020193495
WEE096	YP_403947	IV	0.0017327175579445312
WEE204	ZP_01438526	IV	0.003671787962625711
WEE032	CP000034.1.gene2328.p01	IV	0.004086057418709619
WEE160	AY082011.1.gene2.p1	IV	0.047253178192694936
MEE069	NP_348076	IV	0.001225455274216211
WEE168	ZP_04615639	IV	0.004652950363057377
WEE072	YP_001187667	IV	0.005560121854540296
MEE041	CAO91616	III	0.008691134683398865
WEE352	CP000647.1.gene956.p01	IV	0.0039294647124917615
WEE160	NP_764009	IV	0.04040749832465338
WEE140	NC_002695.1.916015.p01	IV	0.008907480331572657
WEE288	CP003583.1.gene1005.p01	IV	0.011979325720173526
WEE196	M23634.1.gene1.p1	Unassessed	0.043758582240812555
MEM011	ABR13271	IV	0.0012056390661783255
WEE060	AE015929.1.gene1106.p01	IV	0.029463333804414217
WEE068	AF353562.gene.p01	IV	0.007391115484330511
WEE060	A1ADA7	IV	0.005014873137176204
WEE140	AAS61092	IV	0.012182521945490134
WEE324	BAA36484	IV	0.007385659390160769
WEE208	AY264780.2.gene3.p01	IV	0.00558145246488073
WEE052	ZP_03984378	IV	0.004037127118010709
WEE324	AAL77081	IV	0.0038208477911765046
WEE128	ABB70049	I	0.01930613416338419
WEE368	NC_002695.1.916586.p01	IV	0.03146641169363666
WEE072	ZP_03592168	IV	0.003944970775972034
WEE088	BAH62770	IV	0.0030379260847499512
WEE188	YP_001691306	Unassessed	0.06043212487825696
WEE160	CP001485.1.gene721.p01	IV	0.008295414399059342
WEE356	AAS16363	Unassessed	0.01722922859866723
WEE156	NC_002695.1.916584.p01	IV	0.13099357645205098
WEE176	NC_002695.1.916585.p01	IV	0.055180604115887676
WEE388	AE015929.1.gene1106.p01	IV	0.03738047641512728
WEE120	NC_002695.1.914737.p01	IV	0.005301903952945376
WEE344	ZP_02903427	IV	0.014523161956712067
WEE344	CP000647.1.gene3710.p01	IV	0.007295009699818617
WEE108	YP_348488	IV	0.003889481614144166
WEE068	AAL91930	I	0.35761308914567097
WEE136	CAW25151	IV	0.007693804526618321
WEE140	AAN28721	Unassessed	0.03175351784866178
WEE204	CP000034.1.gene3672.p01	IV	0.020550714781588212
WEE272	NC_002516.2.880346.p01	IV	0.009439760272580444
WEE164	YP_002800512	IV	0.018582247897770788
WEE140	AAB20442	I	0.009447327624395242
WEE044	CP001138.1.gene1162.p01	IV	0.004198441620614116
WEE248	CP000034.1.gene2198.p01	III	0.014312741544018242
WEE360	AY162283.2.gene3.p01	I	0.014683715957868205
WEE128	CP001485.1.gene2287.p01	IV	0.009891671427274727
WEE025	YP_002850060	IV	0.007532988607337438
MEE004	AAC60781	Unassessed	0.01378515456629322
MEE057	AF227521.gene.p01	III	0.0072468823735495165
WEE120	AJ866284.2.gene1.p01	III	0.06419247347987585
WEE096	YP_002385298	IV	0.007246511552276315
MEE012	NC_002758.1121879.p01	IV	0.1272997285480069
MEE037	ACM47287	Unassessed	0.0044450749023837045
WEE388	AAQ21216	IV	0.0009169878735589431
WEE340	YP_254114	IV	0.12187185973017228
WEE068	AY082011.1.gene2.p1	IV	0.03498197032520702
WEE084	BAC77251	Unassessed	0.00473542800190736
WEE232	AAA65958	I	0.019808779316767115
WEE196	YP_001438541	IV	0.011843469023656765
WEE384	CP000034.1.gene3834.p01	IV	0.013719824139387682
MEE065	M37699.gene1.p01	IV	0.021698498434020583
WEE128	AF336095.1.gene1.p01	Unassessed	0.004112206576800831
WEE328	YP_251227	III	0.45731501855607576
WEE188	YP_001444376	IV	0.13092045891992873
WEE240	CP001918.1.gene3441.p01	IV	0.009552055126030929
WEE272	ZP_03923764	II	0.0105979613693055
WEE172	CP001918.1.gene2931.p01	IV	0.029461901659536036
WEE060	BAH62779	IV	0.016899134860506242
WEE208	BAC53825	III	0.01985894568368675
WEE072	AF205943.1.gene12.p01	Unassessed	0.06014366961202133
WEE232	NP_764009	IV	0.06209027723772864
WEE124	BAH62770	IV	0.0130722617462761
WEE140	Y16410.1.gene2.p01	IV	0.0090484958513337
WEE104	YP_002225954	IV	0.011106138497582775
WEE232	CP004022.1.gene1672.p01	IV	0.029207105269977787
WEE312	GQ149347.1.gene4.p1	IV	0.0651832803853849
WEE240	M37699.gene1.p01	IV	0.009002459310058407
WEE088	YP_001186705	IV	0.003538320989374765
WEE284	YP_001572361	IV	0.00732680288210715
WEE060	YP_002083353	IV	0.0014475922457828213
WEE124	ABV82120	III	0.02966256229837559
WEE264	NC_002695.1.915653.p01	IV	0.022454031216889166
MEE045	YP_001187672	IV	0.016000140670022603
MEE028	NC_002951.3238224.p01	IV	0.10710790461787884
WEE076	ZP_04623896	IV	0.2742437393067599
WEE060	YP_001334540	IV	0.007746552000516085
WEE272	YP_350221	IV	0.0017626666084996803
WEE088	ZP_03917649	III	0.05110506643069136
WEE072	AAF27725	I	0.009478285315441013
WEE064	YP_002331449	III	0.007025912105741142
WEE388	YP_001616633	IV	0.0031303038810741772
MEM019	U56415.1.orf0.gene.p01	IV	0.000636377666588806
WEE072	CP001485.1.gene721.p01	IV	0.003875236444073539
WEE148	P14677	III	0.001477697935414901
WEE280	AAK69027	IV	0.10106642331786912
WEE140	ZP_03958019	III	0.014260398322628149
MEE016	CP001138.1.gene2235.p01	IV	0.021919181613845814
WEE264	AY162283.2.gene3.p01	I	0.287857890879871
WEE220	NC_002745.1124031.p01	IV	0.03127234923975155
WEE160	U58210.1.gene4.p01	III	0.006774861660891845
WEE176	AF534183.gene.p01	IV	0.0312343042165402
MEE037	CP000647.1.gene911.p01	IV	0.011664615271759335
WEE096	ACK77685	IV	0.0012229136489178135
WEE160	NC_011586.7046328.p01	IV	0.022621958521524085
MEE016	NP_744962	IV	0.009829577185154236
WEE228	CP000034.1.gene3672.p01	IV	0.054905647480522186
WEE220	YP_187949	IV	0.04933102978665033
WEE316	ZP_04668102	III	0.0024368136125055614
WEE084	AF336095.1.gene1.p01	Unassessed	0.011663120005667427
WEE252	AM180355.1.gene636.p01	IV	0.009345538109039049
WEE228	YP_001461223	IV	0.012929116361190466
WEE216	CAW28031	IV	0.038341820726423545
WEE252	U50278.1.gene2.p01	Unassessed	0.10225682965198547
WEE316	NC_011586.7045445.p01	IV	0.015013591306800791
WEE296	ACQ53948	IV	0.03082755349839902
MEE045	X07753.1.gene1.p1	I	0.02484357895931861
WEE284	YP_001569069	IV	0.02971765951597139
WEE172	YP_002849611	IV	0.015151007441432987
WEE088	NC_002951.3237948.p01	IV	0.002052006060556532
WEE044	AAQ21216	IV	0.006203065679311672
WEE328	NC_002695.1.916586.p01	IV	0.02136102596720574
MEE020	BAH61691	IV	0.08741618473963231
WEE284	NP_709856	III	0.0043556765663114935
WEE100	A9HXK3	IV	0.0038704099783923493
WEE364	YP_002434803	IV	0.008283626647249211
WEE180	YP_001334540	IV	0.0024312549760391274
WEE324	YP_536864	IV	0.0375056689795359
WEE132	YP_581244	IV	0.006143859454356504
WEE284	ACB17556	III	0.006069385379286508
WEE148	EDK78328	III	0.002955395870829802
WEE284	NP_288765	III	0.007479444608817717
WEE252	CP000647.1.gene2414.p01	IV	0.026192100226648914
WEE376	CP000647.1.gene2414.p01	IV	0.01818035494004498
WEE025	YP_001066170	IV	0.004316139693332003
WEE156	ZP_02901439	IV	0.0036868708240873124
WEE220	ZP_04668102	III	0.22198963403992653
WEE160	P32715	III	0.005959771271741278
MEE037	NC_002745.1124031.p01	IV	0.034248029963382595
MEE073	YP_586061	IV	0.011121540018787394
MEE065	NC_011586.7046390.p01	Unassessed	0.08011112770148039
WEE172	CAG74079	IV	0.013613888507149957
WEE132	ZP_03612813	IV	0.002211157644241415
WEE272	ZP_02884769	IV	0.007573413303195262
WEE096	AE016830.1.gene768.p01	III	0.005252514360925692
WEE344	YP_001455939	IV	0.027785404591956202
WEE300	YP_002706078	IV	0.023039311629413167
MEE028	CP004022.1.gene1674.p01	IV	0.0019128938355617313
WEE060	YP_001177494	IV	0.0027720404275848355
WEE356	Z22590.1.gene1.p01	Unassessed	0.018832814810231493
WEE172	CAW28031	IV	0.018220015622661206
MEE049	YP_112402	IV	1.0210604608087681
WEE180	ZP_04679156	IV	0.006630695389197619
WEE096	ZP_03049119	IV	0.0019418386425240437
MEE045	AY750909.1.gene1.p01	IV	0.015499129150751545
WEE232	YP_001453760	IV	0.00926243847682166
WEE252	CP001918.1.gene2749.p01	IV	0.08094383317906627
MEE024	Z22590.1.gene1.p01	Unassessed	0.14316746109936102
MEE041	YP_302125	IV	0.011143063464507413
WEE288	Q06240	IV	0.012416071970388185
WEE076	X75761.gene.p01	Unassessed	0.002653660390899328
WEE352	AAQ92181	IV	0.0968950263757341
WEE148	YP_001438541	IV	0.011886779092665884
WEE096	Q57TH0	IV	0.004694554959948237
WEE180	NC_010400.5984909.p01	IV	0.02627024326843892
MEE065	NC_002695.1.912777.p01	IV	0.0031294952113350466
MEE004	Q8DF90	IV	0.002625231486622921
WEE304	YP_586061	IV	0.0011989619341084997
MEE057	ACB17731	III	0.007176008218306979
WEE060	NC_010400.5986590.p01	IV	0.004838912676222652
WEE108	NC_011035.1.6447343.p01	IV	0.01749693901384883
WEE084	M60253.gene.p01	I	0.017711511850550303
WEE268	CP001918.1.gene3442.p01	IV	0.010730673424968754
WEE040	YP_001334540	IV	0.07323478673585844
WEE204	CP001918.1.gene3441.p01	IV	0.008094742453290274
WEE040	ABA02367	IV	0.20136837783555708
WEE128	JQ861959.1.gene5.p01	I	0.005373092217074257
WEE288	NP_743067	IV	0.023509722074107807
MEE008	AAD51345	Unassessed	0.00028285020628770037
WEE336	YP_236040	IV	0.001403133151751442
WEE025	CP001918.1.gene3440.p01	IV	0.01478493879355498
WEE248	NC_002695.1.914737.p01	IV	0.056608727773456775
WEE196	ZP_03984378	IV	0.027315139845973058
MEE004	YP_001116032	IV	0.3189763858327521
WEE304	CAY49157	IV	0.0008788949092055453
WEE096	NC_002758.1122377.p01	IV	0.01993178077862938
WEE228	CAD70592	IV	0.006075126964896725
WEE120	CP004022.1.gene1674.p01	IV	0.04856519616276779
WEE292	NC_002745.1124031.p01	IV	0.04308939922376179
WEE328	YP_001478113	IV	0.003995447375252897
WEE180	AAS61063	IV	0.0028480415433601207
WEE100	NC_008702.1.4607681.p01	IV	0.0027068112428842014
WEE156	AF445082.1.gene5.p01	Unassessed	0.01877506048676963
WEE160	AAV58816	III	0.002404467941756331
WEE040	YP_302016	IV	0.09641184045499325
WEE156	CP000647.1.gene3709.p01	IV	0.34897563855115793
WEE044	V01278.gene.p01	IV	0.008792082928414545
WEE292	NC_011035.1.6447343.p01	IV	0.1605996548917734
WEE168	CP004022.1.gene2827.p01	IV	0.020667092410144423
WEE088	X63451.gene.p01	IV	0.007996605435986969
WEE236	ZP_02656523	IV	0.00727070271964955
WEE152	U59183.1.gene2.p01	IV	0.9365426196084108
MEM011	AY463797.7.gene32.p01	I	0.03330632130707291
WEE252	AY259086.1.gene5.p01	Unassessed	0.03981199234450635
WEE052	Q4KC13	IV	0.08477966947822488
WEE236	YP_454364	IV	0.0024066356279490906
WEE288	NC_002516.2.881071.p01	IV	0.0319984673599266
WEE252	YP_001437159	IV	0.02955435703966323
WEE296	U58210.1.gene4.p01	III	0.004828138893499259
WEE340	ABA02367	IV	0.03049823613466184
WEE080	AY570763.1.gene3.p01	IV	0.004480848235763443
WEE300	ZP_02775049	III	0.06306777419206028
MEE012	BAH61691	IV	0.0032764531606987194
WEE132	CP000647.1.gene2414.p01	IV	0.010974677175246066
WEE064	YP_040163	IV	0.010824850005788166
MEE045	YP_002146111	IV	0.0033738882886325573
WEE140	CP000034.1.gene2563.p01	IV	0.008190125111071329
WEE036	CP000647.1.gene3014.p01	IV	0.04280775994342342
WEE264	AF242872.1.gene2.p01	II	0.041296145257904884
WEE044	B7LM76	IV	0.004875609623938975
WEE176	NC_010400.5984909.p01	IV	0.015316837649050669
WEE268	NC_002695.1.916588.p01	IV	0.025774922988259587
WEE136	AF462611.1.orf0.gene.p01	IV	0.005000560067969858
WEE288	YP_001350571	IV	0.0037400806005109008
WEE028	AJ420072.gene.p01	IV	0.002583443091211576
WEE336	YP_002239469	IV	0.009451939859754429
WEE360	X07753.1.gene1.p1	I	0.014699177926233807
WEE312	DQ464881.1.gene2.p01	IV	0.00785505177897142
WEE064	ZP_03573944	IV	0.00584788615255714
WEE376	NP_756186	I	0.0035888492868660217
WEE328	ZP_03075977	IV	0.002488074047316577
WEE032	AM849805.1.gene1.p01	IV	0.006564287509938826
WEE108	ZP_02346647	IV	0.0037103370921951475
WEE272	YP_403947	IV	0.0034728704179416486
WEE184	CP003583.1.gene1005.p01	IV	0.027437964103350386
WEE248	X13543.1.gene1.p1	Unassessed	0.015438743938215484
WEE132	AY339985.2.gene4.p01	IV	0.007262654013030486
WEE044	AY570763.1.gene3.p01	IV	0.0067329847187728685
MEE024	ABQ41442	Unassessed	0.0007232888341642562
WEE052	YP_001453247	IV	0.09430082193537541
WEE132	YP_001187672	IV	0.0008122193801793302
WEE136	CAL22891	Unassessed	0.018931761095652356
MEE061	BAA78801	II	0.0008116646864781604
WEE344	CP001918.1.gene3443.p01	IV	0.07797438049399273
WEE044	AY463797.7.gene32.p01	I	0.0038583961052754477
WEE164	XP_001914640	Unassessed	0.005551395756168406
WEE380	M36726.gene.p01	Unassessed	0.3598999136673512
WEE364	ABB70049	I	0.03909142249754162
MEE004	CP000034.1.gene2328.p01	IV	0.002054932580247157
WEE252	YP_002030219	IV	0.005692849238966589
WEE160	YP_350221	IV	0.009127922699805203
WEE124	AF242872.1.gene2.p01	II	0.04367368043470507
WEE072	AF170880.4.gene1.p01	IV	0.0015879017624496454
WEE356	YP_001007250	IV	0.04139874175691387
WEE116	YP_001844878	IV	0.018009632860928163
WEE252	YP_002850217	IV	0.04414415129108486
WEE260	AE016830.1.gene768.p01	III	0.03230714065902652
WEE028	ACD03314	Unassessed	0.005697573753376467
MEE041	NC_010400.5984909.p01	IV	0.00981081768520457
WEE236	YP_254220	I	0.011829790900413409
WEE096	ZP_04623896	IV	0.0031682630483287027
WEE388	KC539823.1.gene1.p01	IV	0.0021819288582143265
WEE072	ZP_03593907	III	0.003350641117583235
WEE084	NC_010400.5984909.p01	IV	0.041300000020068804
WEE268	YP_002240036	IV	0.0061762188352779855
WEE360	CP000675.2.gene1535.p01	IV	0.014128499023017193
MEE045	NC_002516.2.877851.p01	IV	0.004333881244985739
MEE032	ZP_03984378	IV	0.009556945040971382
WEE348	B7LQA4	IV	0.001935772366276322
WEE356	YP_001563294	IV	0.06788031287236895
WEE080	NC_011586.7045443.p01	IV	0.017364592522043646
WEE268	CP000034.1.gene457.p01	IV	0.0023374250501481033
WEE056	AF090141.1.gene1.p1	IV	0.1223930795124816
WEE200	CP001918.1.gene3439.p01	IV	0.009703414421753494
MEE037	CAI46978	IV	0.002628090963418504
MEE057	NP_756186	I	0.041928390875536486
WEE168	YP_002741884	III	0.004632012086423619
WEE232	YP_001438541	IV	0.018553508911840603
WEE356	BAC77251	Unassessed	0.0033114216716753388
MEE069	ACK77685	IV	0.0007624015637299326
MEE049	ZP_04615639	IV	0.02103527012739629
WEE368	CP000647.1.gene3710.p01	IV	0.006038471619172941
WEE025	ZP_02371789	IV	0.005262087187868183
WEE168	JX121116.1.gene1.p01	Unassessed	0.0047851364529169615
WEE272	ABC38311	IV	0.025774855407280684
WEE100	YP_001797193	IV	0.004517773924956194
WEE376	AE015929.1.gene1105.p01	IV	0.018088534965600308
WEE088	ABR13270	IV	0.1121941870993638
MEE037	CP001918.1.gene3439.p01	IV	0.001886575098089973
WEE036	YP_001451669	IV	0.0220727512208277
WEE072	CAL22891	Unassessed	0.15823495396489484
WEE080	CP001918.1.gene2608.p01	IV	0.00300152513400422
WEE156	NC_010400.5984909.p01	IV	0.03260532866746928
WEE032	Q49184	IV	0.005829767706117637
WEE064	ZP_03552050	IV	0.03344426119903762
MEE049	ZP_04635128	Unassessed	0.005758935625656044
WEE100	YP_001476958	IV	0.004813110938202986
WEE092	YP_001744129	III	0.01583690039606157
WEE100	ZP_03984378	IV	0.002032866731663373
WEE140	ZP_03984378	IV	0.03953501234121921
WEE316	YP_560128	IV	0.005601165102126092
WEE128	NC_011586.7046327.p01	IV	0.08895024194236248
WEE356	CP001138.1.gene2906.p01	IV	0.005561565623646489
WEE376	ZP_04679156	IV	0.003063651830251482
WEE304	YP_002847505	IV	0.01605050075952913
WEE284	AAD42185	IV	0.04176640355815042
WEE288	AE016830.1.gene768.p01	III	0.029310071536654082
WEE208	WP_049589868.1_1	I	0.011758191079897536
WEE168	AAS61063	IV	0.00817119015245725
WEE368	YP_348488	IV	0.010043728595395287
WEE204	X01702.1.gene3.p1	IV	0.010397382223837756
WEE296	NC_002951.3238224.p01	IV	0.01552059260741314
WEE088	CAE53425	Unassessed	0.0045655359755634945
WEE164	ZP_03823622	IV	0.003175777408195121
WEE088	BAH62779	IV	0.06246801183035773
WEE096	AF525303.2.gene5.p01	IV	0.003726037247647611
MEE012	YP_001974112	IV	0.0008356361092596143
WEE168	NC_011035.1.6448920.p01	IV	0.003784323600019297
WEE360	NC_011595.7059912.p01	IV	0.07278968341645636
WEE160	ABQ41442	Unassessed	0.0033585179691413307
WEE240	NC_011586.7046576.p01	IV	0.05002173529763286
WEE096	EU408352.1.gene3.p01	Unassessed	0.0031225546010436884
WEE244	HQ451074.1.gene4.p01	IV	0.20281736059981367
MEM011	CP000675.2.gene2298.p01	IV	0.0024677924635837594
WEE272	DQ294299.gene.p01	III	0.060055114426064496
MEE028	AAB47993	IV	0.4729588890147672
MEE004	YP_001811889	IV	0.053810183449548576
WEE324	BAC67152	Unassessed	0.007106901262360391
MEE061	ABR13271	IV	0.0019283589674049543
WEE112	CAY49157	IV	0.0068424038876299335
WEE252	KJ363320.1.gene3.p01	IV	0.020262333766070274
MEE037	AAY68306	III	0.0018632840474962695
WEE116	ZP_03823621	IV	0.003723418217854464
WEE168	CP000675.2.gene2298.p01	IV	0.0032522552888171363
WEE380	CP000647.1.gene2517.p01	IV	0.04759577930412729
WEE204	NC_010400.5986590.p01	IV	0.018195418891716074
WEE340	YP_001477377	IV	0.014070463379149552
WEE044	NC_002695.1.916588.p01	IV	0.006890583194431955
MEE032	YP_251227	III	0.007272275978808927
WEE228	ZP_04615639	IV	0.06263900372679218
WEE092	CP000034.1.gene1340.p01	IV	0.010988869662573331
WEE280	Q06240	IV	0.07106232889537674
WEE032	AB104852.1.gene6.p01	IV	0.006728982895492846
WEE364	CAS07946	IV	0.016588118852803833
WEE364	AL939114.1.orf1.gene.p01	IV	0.018367219835241977
WEE052	NC_010426.6155849.p01	I	0.012036619740735631
MEE004	AY463797.7.gene32.p01	I	0.032662790198528156
WEE364	NC_010400.5986590.p01	IV	0.010955885515758372
WEE372	AAD51345	Unassessed	0.004863247223698362
MEE061	A1A9B7	IV	0.01862589314725382
WEE044	YP_002850217	IV	0.004629366713639026
WEE172	NC_011586.7046327.p01	IV	0.03379073370161698
WEE340	ABE98197	I	0.07267587965560732
MEE012	Q54807	IV	0.0027995984753388125
WEE276	AE016830.1.gene768.p01	III	0.040426164967448
WEE120	AY339985.2.gene4.p01	IV	0.012027398215800657
MEE053	CAG34266	Unassessed	0.002711427110789311
WEE388	YP_001844878	IV	0.1947354059830023
WEE300	YP_001460310	IV	0.01424867745901348
WEE216	NC_002516.2.877851.p01	IV	0.062191584560554354
WEE068	NC_007792.3912746.p01	IV	0.2986500998628145
WEE236	YP_002800512	IV	0.002730812658184363
WEE228	ZP_00051658	Unassessed	0.012651070848046586
WEE080	AJ489618.1.orf2.gene.p01	Unassessed	0.03144213670613703
WEE124	NC_003923.1003359.p01	IV	0.0056656044315728515
MEM019	YP_002847505	IV	0.002156923267193413
WEE096	AY082011.1.gene2.p1	IV	0.0930343588433161
WEE244	NC_002516.2.880346.p01	IV	0.011482982695299532
WEE376	CP000647.1.gene3518.p01	IV	0.013956636115590084
MEM015	Q5PGK9	IV	0.0009832577957252047
WEE076	ZP_02901868	IV	0.0014584166611140937
WEE220	YP_002239469	IV	0.011225482010274918
WEE060	T44117	IV	0.0017716360940451543
WEE204	ZP_04661876	IV	0.0011679491856169102
WEE064	DQ489307.1.gene2.p01	IV	0.007832245785073768
WEE360	KF297580.1.gene1.p01	IV	0.0445352264216662
MEE004	NC_002695.1.916587.p01	IV	0.013579191011103373
WEE300	NC_011595.7060598.p01	IV	0.04129437595908708
WEE200	NC_011595.7057907.p01	IV	0.00851802145792663
WEE128	NC_002516.2.880346.p01	IV	0.014804524958444549
MEE041	CP004022.1.gene2827.p01	IV	0.37208861156621076
MEE028	AAX54909	IV	0.10865428275374193
WEE284	CP001918.1.gene4071.p01	IV	0.02300473836964517
WEE372	YP_251195	IV	0.0061283397840597945
WEE316	YP_002848373	IV	0.00296334514406144
MEE016	CP001918.1.gene2596.p01	IV	0.0010670547942331187
WEE080	YP_002741884	III	0.005981706089277743
MEE016	ZP_02371789	IV	0.006056160419026675
MEE004	YP_001007250	IV	0.0028149196160648753
WEE032	NC_012469.1.7687230.p01	III	0.009267874596321314
MEE004	AF090141.1.gene1.p1	IV	0.0013940884446204476
WEE204	YP_002735431	IV	0.0038028425483686594
MEE016	YP_002225954	IV	0.00660618220397953
MEE065	AAQ92181	IV	0.013768516567297592
WEE144	CP000647.1.gene3709.p01	IV	0.013341389943115291
WEE336	ZP_03049119	IV	0.04661032938474322
WEE372	NP_348076	IV	0.009839848160107485
WEE040	CAR60300	IV	0.02775631631783409
WEE152	CP001485.1.gene721.p01	IV	0.004207675622340969
WEE056	CP000647.1.gene2517.p01	IV	0.005594777924304965
MEE008	ZP_04661876	IV	0.033718031669050214
MEE020	YP_001477377	IV	0.0173922583168586
MEM015	ZP_04405450	IV	0.0025996691359764096
WEE204	CP001138.1.gene2906.p01	IV	0.0022788696024048697
MEE045	ZP_03573944	IV	0.001981086148744659
WEE208	YP_001670703	IV	0.01182563360507866
WEE260	JN645776.1.gene1.p01	IV	0.021927516886794073
WEE116	CAO91630	III	0.0018865318970462618
WEE168	AF024666.2.gene7.p01	Unassessed	0.04635600938763307
WEE192	ZP_03466816	IV	0.04294705454785789
WEE236	X65254.1.gene1.p01	Unassessed	0.041593534778482565
WEE284	BAD60925	IV	0.01554782186399903
WEE092	NC_002695.1.916584.p01	IV	0.005189923985215358
WEE172	ABG77965	IV	0.030495559598292695
WEE272	XP_001914640	Unassessed	0.21251521098651197
WEE196	ABW72062	IV	0.0017134042267019462
WEE316	NP_764009	IV	0.014969216160081185
WEE272	CAR56416	IV	0.002117603913379054
WEE152	CP001138.1.gene2236.p01	IV	0.005976118999846593
WEE388	AAF14523	IV	0.002213900901890314
WEE072	AE016830.1.gene424.p01	III	0.043924462189855344
WEE044	BAC77251	Unassessed	0.002381363406554399
WEE044	CP001918.1.gene5135.p01	IV	0.010215563021586424
MEE032	ABB70049	I	0.06367281634779372
MEE049	NP_792892	IV	0.002663076455383334
WEE328	AE016830.1.gene768.p01	III	0.00336501817874783
WEE348	YP_002800512	IV	0.030637159182278082
WEE356	NC_008702.1.4607594.p01	IV	0.028039968717455777
WEE025	ACD01409	I	0.0037066528053861314
WEE140	NC_002695.1.916586.p01	IV	0.007908104489493773
WEE284	BAH65231	IV	0.06312322483046161
WEE272	CP000647.1.gene443.p01	IV	0.032309624594399865
MEM019	YP_002434803	IV	0.0023005653003474575
WEE332	ZP_02659083	IV	0.008656810104905946
WEE152	U59183.1.gene3.p01	Unassessed	0.24509057134356294
WEE204	ZP_03064089	IV	0.010409240552103995
WEE136	NC_002516.2.881071.p01	IV	0.005307256436356051
WEE132	JN645776.1.gene1.p01	IV	0.0064890259167266805
MEE004	AB008454.1.gene1.p01	Unassessed	0.009561676459055483
WEE352	EU188842.1.gene1.p1	IV	0.0971059460305061
WEE168	Q49184	IV	0.011159682187014823
WEE072	NP_348076	IV	0.020541130599260972
WEE048	CP000647.1.gene3710.p01	IV	0.009165885437045157
WEE044	YP_746446	IV	0.003214687664135587
WEE096	NP_348076	IV	0.04032591291376617
WEE172	NC_010400.5984910.p01	IV	0.00996439272470963
WEE116	ZP_03823622	IV	0.0013591728364886614
MEE032	AAL91930	I	0.11582687523864917
WEE068	CP004022.1.gene546.p01	IV	0.009282344601144042
WEE100	ZP_00051658	Unassessed	0.008958126320956487
MEE041	ABA02367	IV	0.003322368307552928
WEE132	AY712687.1.gene1.p01	III	0.009349351343585985
WEE296	YP_348488	IV	0.0029626163871903405
WEE364	CP001918.1.gene2898.p01	IV	0.006092541213641241
WEE356	KJ363320.1.gene3.p01	IV	0.18364539414950068
WEE080	CP001918.1.gene2749.p01	IV	0.007148931658198085
WEE068	JQ861959.1.gene5.p01	I	0.13690061671646106
MEE049	ZP_02346647	IV	0.0006348479002651844
MEE069	U59183.1.gene3.p01	Unassessed	0.026477478088523354
MEE061	AM261837.1.gene1.p01	IV	0.011752163977600132
WEE212	BAH65231	IV	0.021478065672994484
WEE144	YP_002847505	IV	0.004871278216224176
MEE032	AF226276.1.gene3.p01	IV	0.009777873673536717
WEE148	CP001918.1.gene3441.p01	IV	0.004128380041292185
WEE116	AE015929.1.gene1106.p01	IV	0.01292145134963193
WEE208	NC_010400.5986590.p01	IV	0.04201022182009571
WEE204	ABR13271	IV	0.010885999661360663
WEE028	NC_010400.5984909.p01	IV	0.1142155912858161
MEE057	CP000034.1.gene2328.p01	IV	0.102805634643995
WEE032	CP000647.1.gene956.p01	IV	0.008127213107543307
WEE272	NC_002516.2.881071.p01	IV	0.012657880645305784
MEE049	YP_260346	IV	0.042575896086383444
WEE228	BAH62608	IV	0.013411274514260474
WEE068	YP_002848373	IV	0.006176000031064218
WEE104	NC_002745.1122813.p01	III	0.008201456121291896
WEE116	ZP_03577554	IV	0.0010257350462408992
WEE312	CP000647.1.gene3710.p01	IV	0.016873840461549085
WEE304	X65254.1.gene1.p01	Unassessed	0.025709519929736056
MEE008	YP_002269553	IV	0.000739661347852772
WEE044	ZP_03224561	IV	0.003551768600220445
MEM007	NC_011035.1.6447343.p01	IV	0.007068259026588719
WEE128	CP001918.1.gene3440.p01	IV	0.0014827667945195306
WEE272	CP000647.1.gene2530.p01	IV	0.042683622314625275
WEE296	NC_010410.6000500.p01	IV	0.007806868430890407
WEE244	NC_002516.2.880212.p01	IV	0.08562311009755955
MEE037	NC_011595.7057907.p01	IV	0.005885394316177671
WEE172	FJ197316.1.gene1.p1	Unassessed	0.008979355808821298
WEE032	M23634.1.gene1.p1	Unassessed	0.028020689967798565
WEE104	ABR13270	IV	0.020874555710592952
WEE352	YP_606823	IV	0.007144025376273272
WEE328	YP_348488	IV	0.010114510029359815
WEE144	YP_001797193	IV	0.01744897845682112
MEM015	NC_011586.7046576.p01	IV	0.013493480350735445
WEE252	AF118110.1.gene1.p01	III	0.01860373474042353
WEE032	YP_002735431	IV	0.002275619670112126
WEE036	YP_758631	III	0.10693631026239506
WEE096	X90856.1.gene1.p01	IV	0.02391069970272143
WEE100	NC_010400.5984909.p01	IV	0.02341342202462322
WEE096	NC_011586.7046390.p01	Unassessed	0.007166979337624971
WEE328	CP004022.1.gene546.p01	IV	0.00936107067307227
WEE304	BAH64410	IV	0.003858635727638968
WEE368	X63451.gene.p01	IV	0.0013949594471187165
WEE324	ZP_02007607	IV	0.009780327110520062
WEE388	YP_001477378	IV	0.0028930038879002454
WEE080	EDJ91555	IV	0.0028975462032650437
MEE016	AAS61063	IV	0.011038635182137787
WEE200	ZP_03986195	I	0.01330038662929324
WEE188	BAH62608	IV	0.015605070180858376
WEE120	YP_002850217	IV	0.12085565911472877
WEE236	YP_001605796	IV	0.007144725197279385
MEE065	CAL13137	IV	0.0043179911211600605
WEE025	Q2KX31	IV	0.014280623083271613
MEE061	YP_001882200	IV	0.00027647535348325144
WEE208	YP_002029849	IV	0.002038840184046336
WEE032	ZP_03984378	IV	0.005830392011933242
WEE296	NC_002516.2.880212.p01	IV	0.005971031675052222
WEE072	YP_040163	IV	0.005273517635234095
WEE204	CAC47932	IV	0.002561661744742244
WEE104	AE015929.1.gene1105.p01	IV	0.03682561712356394
WEE028	CAY49157	IV	0.02879355883434394
WEE140	CP001918.1.gene5135.p01	IV	0.037609361399973444
WEE348	CP000647.1.gene4257.p01	IV	0.011092764531514473
WEE236	NC_002951.3238224.p01	IV	0.03634546522108472
WEE216	AAG07763	IV	0.06866856747179834
WEE168	YP_260346	IV	0.006511219668227896
MEE024	YP_001187672	IV	0.0004110777263335115
WEE088	NC_002951.3237855.p01	IV	0.017951563223644218
MEM023	M58472.1.gene1.p01	IV	0.01428068204218845
WEE116	AAK69027	IV	0.006987155174245414
WEE268	YP_001007250	IV	0.007390585992028646
WEE372	NC_002695.1.916587.p01	IV	0.016246962858788478
WEE072	YP_424819	Unassessed	0.005879669087559851
WEE100	NP_783299	Unassessed	0.04894079159593316
WEE132	NC_002745.1122813.p01	III	0.03234715746909066
WEE204	ABS73653	IV	0.023536261713726487
WEE084	KC539823.1.gene1.p01	IV	0.019068715823772547
WEE120	ZP_04612532	IV	0.0017902532828127243
WEE236	YP_001186705	IV	0.002752212608397482
WEE096	YP_001749316	IV	0.0011368649276344732
WEE316	BAB93733	IV	0.011143456278321305
WEE052	A1A9B7	IV	0.07902831142907234
WEE284	YP_793056	IV	0.0041222826236490115
MEE020	AAC95456	IV	0.004749495681181684
WEE180	AY339985.2.gene4.p01	IV	0.002805557388618188
WEE208	NP_862291	Unassessed	0.0036615725716400657
WEE188	ABQ96616	Unassessed	0.0663215482686481
WEE172	U10251.1.gene1.p01	IV	0.015286284293588638
WEE344	XP_001914640	Unassessed	0.05974411105938409
WEE084	Q8XB84	III	0.012138865439035695
WEE296	NC_010410.6002639.p01	IV	0.012902844904729482
WEE084	YP_001176128	IV	0.007470771862282969
WEE088	AAS61063	IV	0.02322823483786691
WEE200	GU565967.1.gene31.p01	I	0.008103060059919408
WEE152	A1A9B7	IV	0.08915055072616958
MEE016	AAL14439	IV	0.0005526644342425708
WEE104	KF203107.1.gene1.p01	Unassessed	0.00875520407108715
WEE128	CP000647.1.gene956.p01	IV	0.010013490040911116
MEE016	ZP_03573944	IV	0.02706295119129085
WEE156	YP_001969930	IV	0.012398624849753528
WEE300	CP000647.1.gene443.p01	IV	0.08547591942537612
WEE096	ZP_02903696	IV	0.011866791704313599
WEE300	YP_260346	IV	0.05624670472511244
WEE080	CP001138.1.gene1162.p01	IV	0.005227656275057351
WEE160	V01278.gene.p01	IV	0.010279100451008315
WEE208	AF090141.1.gene1.p1	IV	0.01664042690046855
WEE356	YP_002800512	IV	0.0025443008087994872
MEM015	CP000647.1.gene2414.p01	IV	0.0029808236333564095
MEE032	EU375515.1.gene1.p1	Unassessed	0.022462308782429087
MEE032	NC_002695.1.914737.p01	IV	0.015569383464785388
WEE040	ZP_03984253	III	0.03014684996154815
WEE068	YP_001186705	IV	0.008212804761073007
WEE052	AJ866284.2.gene1.p01	III	0.2999895996921804
WEE032	ZP_04668102	III	0.011662995961842273
WEE336	NC_010558.1.6276115.p01	IV	0.1281784058080439
WEE376	CP000647.1.gene2530.p01	IV	0.002808347511063859
WEE080	P70882	III	0.029003816973513476
MEE069	YP_001563294	IV	0.00419675107242691
WEE348	AAR05762	I	0.027430944849248972
WEE340	CP001918.1.gene5135.p01	IV	0.06972899333768155
WEE264	JN935136.1.gene1.p1	Unassessed	0.03580924483902242
WEE140	CP001918.1.gene1661.p01	IV	0.012515985137428732
WEE232	ZP_03573944	IV	0.00479986529927319
WEE084	YP_002800512	IV	0.018263457419242374
WEE376	Q8DF90	IV	0.008972123217165055
WEE176	ABB70053	Unassessed	0.005141112440829511
WEE364	CP004022.1.gene3214.p01	IV	0.005716114182134803
MEM023	YP_001438541	IV	0.0007480669735955687
WEE324	CP000647.1.gene3015.p01	IV	0.02238778002642483
WEE100	AF244145.1.gene1.p01	I	0.005321813720289481
MEE024	NC_002516.2.881071.p01	IV	0.006483742996628166
WEE352	FJ666066.1.gene1.p1	IV	0.001966807721536463
WEE336	YP_001605796	IV	0.08999023990123692
WEE380	BAH62770	IV	0.017702596836767934
MEE020	BAH65866	III	0.03458252557460543
WEE364	NC_010558.1.6275948.p01	IV	0.004888340308400995
WEE276	A1A9B7	IV	0.06088879167936612
WEE336	ZP_03541894	IV	0.016670847736149033
WEE160	CP000034.1.gene3672.p01	IV	0.006030405597924878
WEE176	YP_260346	IV	0.00872478093933266
WEE044	AAA50325	Unassessed	0.0011996227545719796
WEE316	CP001138.1.gene2905.p01	IV	0.0032666934931280846
MEE073	CP004022.1.gene1674.p01	IV	0.03360054957833005
WEE268	YP_302113	III	0.012704450143032956
MEE020	YP_251195	IV	0.0010213324925413348
WEE204	AY232670.1.gene3.p01	Unassessed	0.02037237079483211
WEE084	YP_350221	IV	0.01689021941287575
WEE364	ZP_04623896	IV	0.025497333563946754
MEE041	YP_001670703	IV	0.0015989307042266559
WEE240	B7LM76	IV	0.00232542865373685
WEE044	GQ149347.1.gene3.p1	IV	0.008126016039898291
WEE272	CP001918.1.gene1661.p01	IV	0.01647712242089103
WEE168	ZP_02901439	IV	0.0016242700399486697
WEE032	AAK69027	IV	0.011939979750588315
WEE088	YP_550152	IV	0.004763320927573466
WEE356	YP_586061	IV	0.0016101337853022348
WEE064	NC_011586.7046576.p01	IV	0.024673874817370937
WEE332	YP_001477378	IV	0.009258354380743194
WEE080	AF002716.gene.p01	IV	0.00453728490764424
WEE188	CP002695.1.gene992.p01	IV	0.015865400278304236
WEE252	CP004022.1.gene1427.p01	IV	0.025342823851684966
WEE380	AAR05762	I	0.023995546542861516
WEE352	YP_001811889	IV	0.11476418903494776
WEE208	DQ449578.gene.p01	I	0.02616113820465656
MEE032	BAG06200	III	0.005433444581835358
WEE060	NP_783299	Unassessed	0.03093286234146069
MEE012	P14677	III	0.0023375527429688944
WEE160	NC_011586.7046390.p01	Unassessed	0.0026219154773586425
WEE076	ABC38311	IV	0.020426222996696716
WEE236	ZP_04677702	IV	0.0398133652372534
MEE037	B7LM76	IV	0.0011667131095176085
WEE296	X04388.gene.p01	IV	0.005319264133057087
WEE132	NC_010410.6000500.p01	IV	0.011216173739004538
WEE220	CP000675.2.gene2723.p01	IV	0.00697681706982626
WEE088	EU408352.1.gene3.p01	Unassessed	0.0031142558858743225
WEE184	NC_011586.7046576.p01	IV	0.17326862167855858
WEE228	Q55317	I	0.02154570862545017
WEE184	CP004022.1.gene2827.p01	IV	0.397557287473341
WEE164	ZP_03917649	III	0.011488622539160435
WEE264	BAH62770	IV	0.050203156980198095
WEE064	CAI46978	IV	0.004886800111207503
WEE108	M36726.gene.p01	Unassessed	0.09542473506831466
WEE164	ZP_02346647	IV	0.0004584091503424576
WEE288	CP001918.1.gene3441.p01	IV	0.013954453570621647
WEE132	CP000647.1.gene956.p01	IV	0.008377990165031596
MEE024	NP_863005	IV	0.09956109462024014
MEE045	YP_002848372	IV	0.001676606069075337
WEE328	AF255298.1.gene1.p1	Unassessed	0.0056430545403056386
WEE180	NC_002695.1.915747.p01	I	0.0036380092707154824
WEE056	ACI02996	Unassessed	0.016853747891082453
WEE212	CP000647.1.gene4256.p01	IV	0.025660883714343514
WEE296	Q83MG8	III	0.012450585278474278
WEE168	AM849805.1.gene1.p01	IV	0.060734424210099905
WEE304	BAC77251	Unassessed	0.0011512603439612504
WEE156	AE016830.1.gene768.p01	III	0.008079431766847587
WEE328	CP000647.1.gene3517.p01	IV	0.008049651329553632
WEE304	CP000034.1.gene3672.p01	IV	0.0018614994176973448
WEE264	AY259086.1.gene5.p01	Unassessed	0.20482888047920822
WEE348	YP_260346	IV	0.006024729367053266
WEE284	YP_878662	IV	0.01788790249101859
MEM011	ZP_04638974	IV	0.0006487269708888037
WEE100	YP_001527590	IV	0.003227528320964467
MEE028	CP000647.1.gene3518.p01	IV	0.010841361237006032
WEE360	YP_002045964	IV	0.013010290864756418
WEE352	NC_002695.1.916585.p01	IV	0.26608033907256906
WEE164	CAG34257	IV	0.0017036872242229256
WEE168	YP_581244	IV	0.006203587615745918
WEE292	U82085.gene.p01	Unassessed	0.002947003366549413
MEE053	BAH63712	IV	0.042690559559747356
WEE156	YP_586061	IV	0.011286534452924489
WEE168	AY082011.1.gene2.p1	IV	0.033388825249831035
WEE152	HE614014.2.gene1.p01	IV	0.006698096135088005
WEE328	ACK77685	IV	0.004653268256431766
WEE204	YP_668451	III	0.011287577544122246
WEE108	CP001918.1.gene2931.p01	IV	0.0025588957117674734
WEE120	NC_002951.3238155.p01	III	0.008893516308166437
WEE284	YP_838977	IV	0.009981992050976328
WEE088	M14730.gene.p01	Unassessed	0.01488090109328402
WEE388	NC_002695.1.916587.p01	IV	0.0016625047112349604
WEE328	X63451.gene.p01	IV	0.0024428363373653664
MEE053	HQ451074.1.gene23.p01	IV	0.02920491856421222
WEE152	FJ503047.1.gene1.p01	Unassessed	0.008002667184654564
WEE136	A1A9B7	IV	0.01570485473273418
WEE264	YP_001966247	I	0.03580924483902242
WEE132	EU675686.2.gene5.p01	IV	0.004823390146415976
WEE300	NC_010410.6000500.p01	IV	0.14676529708508612
MEE028	AJ222769.gene.p01	III	0.1148596055812114
MEE032	NC_002695.1.916015.p01	IV	0.009656071377576942
WEE340	CAG74079	IV	0.02257673897752566
WEE108	NC_011595.7058613.p01	IV	0.0026314935957249216
WEE244	CAL22891	Unassessed	0.017688606577040748
WEE324	YP_606823	IV	0.005153557851600357
WEE212	YP_002741884	III	0.00781801590496999
WEE220	CP001138.1.gene2235.p01	IV	0.011668685891842286
MEE057	CP000034.1.gene1340.p01	IV	0.18298747732109144
WEE152	YP_294981	IV	0.012100423439823116
WEE320	CAG34257	IV	0.007769914464360749
WEE052	YP_997055	IV	0.009488722131382833
MEE020	CP000034.1.gene3834.p01	IV	0.018039197103606797
WEE056	AY092401.1.gene1.p1	Unassessed	0.004213436972770613
WEE220	AY463797.7.gene32.p01	I	0.0761259416491834
MEE032	NC_005127.2610354.p01	IV	0.11598167346815581
WEE060	ZP_03823622	IV	0.0010598194910458835
WEE124	NC_002951.3237419.p01	IV	0.033847102336896424
WEE272	Q7N8V7	IV	0.008299138866404675
WEE200	Q83MG8	III	0.014217457028210248
WEE208	NC_002695.1.915650.p01	IV	0.011789128042571387
WEE304	YP_001670703	IV	0.0014227436377864321
WEE376	NC_011586.7046327.p01	IV	0.03507523023786456
WEE180	NC_002516.2.877851.p01	IV	0.003612323856932862
WEE060	NC_002745.1122813.p01	III	0.007315142581863863
WEE264	AAR05762	I	0.10207419292983798
WEE076	NC_002695.1.916585.p01	IV	0.13139492722410434
WEE368	NC_010410.6002906.p01	IV	0.002440573931483006
WEE200	CP004022.1.gene546.p01	IV	0.010946546122350175
WEE068	CP001918.1.gene3439.p01	IV	0.056037936281861184
WEE025	YP_002479998	IV	0.0028781701754449648
WEE252	YP_668451	III	0.02846424619483295
MEM007	NC_011586.7046328.p01	IV	0.005858376850866327
WEE288	ZP_03917649	III	0.016787928297989658
WEE124	AF118110.1.gene1.p01	III	0.06697208203354565
WEE288	ZP_03823621	IV	0.025093534929626647
WEE156	YP_606823	IV	0.006263418254286065
WEE112	NC_011595.7058890.p01	IV	0.021858539116139063
MEE024	X65254.1.gene1.p01	Unassessed	0.00039617276231231844
WEE220	M58472.1.gene1.p01	IV	0.011683664949469812
WEE232	ZP_03832747	IV	0.005061936365277514
WEE168	M60253.gene.p01	I	0.01798257684797264
MEE065	AY136758.1.gene3.p01	Unassessed	0.001972766411348711
WEE104	YP_001373621	IV	0.011887187688664928
MEM003	ZP_03224561	IV	0.04110807654752637
WEE340	P0A0H1	IV	0.05334458506707877
WEE196	YP_859120	IV	0.004240826919191574
WEE220	YP_001176128	IV	0.003207280574364262
WEE100	YP_001908403	IV	0.0012492043656404696
WEE228	XP_001914640	Unassessed	0.09681274015481428
WEE296	ZP_03958019	III	0.021119934591963107
WEE240	NC_011586.7045444.p01	IV	0.024010683707184483
WEE052	NC_002516.2.880183.p01	IV	0.0122637257735797
WEE025	ABQ41442	Unassessed	0.002492039424184774
MEE061	NC_010558.1.6276115.p01	IV	0.17788511380577332
MEM015	CP004022.1.gene1673.p01	IV	0.0017240478013636183
WEE364	M16217.gene.p01	I	0.025561562958136986
WEE128	YP_002850217	IV	0.004602159564257129
WEE124	NC_002952.2859362.p01	IV	0.01246705578206568
MEE012	ZP_04556181	III	0.0031058045585789945
WEE196	ZP_04528247	IV	0.04680984864665612
WEE164	AY463797.7.gene32.p01	I	0.0025649476020060892
WEE344	NC_010400.5984250.p01	IV	0.013691358784442187
WEE084	AF064820.3.gene2.p01	IV	0.03632799145988785
WEE272	AE016830.1.gene768.p01	III	0.0263527549101136
WEE248	ABU86807	I	0.039829565756884594
MEE057	ABB70049	I	0.009002465145733343
MEE045	CAJ75666	I	0.013321919152098384
WEE152	CP001918.1.gene2596.p01	IV	0.0034240267556233457
WEE368	B7VAE6	IV	0.005539550151012954
WEE372	Q57TH0	IV	0.009343491460914986
WEE220	ZP_04646474	III	0.03283782404472807
WEE092	Z21523.gene.p01	III	0.013113049947423884
WEE368	ABG36700	Unassessed	0.029965549447513264
WEE064	BAC77251	Unassessed	0.002361410925923169
WEE380	BAG06200	III	0.008506098982852482
WEE044	CP000034.1.gene3834.p01	IV	0.014710891106712422
WEE256	CAA43220	Unassessed	0.07026191544378173
WEE088	YP_002029849	IV	0.0012302469901518415
WEE368	NC_011595.7060378.p01	IV	0.0073943058324872175
WEE220	ZP_04556181	III	0.09326647819038575
WEE128	AAG07763	IV	0.02129915890823792
WEE384	NC_002745.1124085.p01	IV	0.005175608455834053
WEE052	AF101781.1.gene1.p01	IV	0.010363941435495546
WEE248	NC_002516.2.881071.p01	IV	0.008466885457966688
WEE156	NC_002758.1122377.p01	IV	0.006131823798167375
WEE072	ZP_04646474	III	0.009244539950922417
MEE041	X04388.gene.p01	IV	0.0025372703193831435
MEE020	NC_002516.2.880212.p01	IV	0.16122187320317205
WEE204	Q8Y1I9	IV	0.012389030951868114
WEE372	AAB20442	I	0.008378254739746082
WEE208	AF205943.1.gene12.p01	Unassessed	0.10967554093490635
WEE108	AM849805.1.gene1.p01	IV	0.009651219643661457
WEE064	NP_940746	IV	0.011091659689029422
MEE041	AF336095.1.gene1.p01	Unassessed	0.0040588040145822105
WEE276	CAW25151	IV	0.04572215888316733
WEE120	YP_001429537	III	0.4056797206448184
WEE140	NC_011595.7058890.p01	IV	0.02808965040458543
WEE212	NC_011586.7046328.p01	IV	0.02263904219585905
MEE032	CAO91616	III	0.008261305511926942
WEE164	YP_312344	III	0.001823671185058038
WEE344	AF135373.1.gene1.p01	Unassessed	0.025361174661114386
MEE053	NC_011595.7060378.p01	IV	0.029461574318050205
WEE144	NC_011595.7058613.p01	IV	0.00860808101539104
WEE196	D37826.1.gene1.p01	Unassessed	0.004810359459992095
WEE084	AF101781.1.gene1.p01	IV	0.02424815995130151
WEE096	NC_002695.1.915747.p01	I	0.009354843095371304
WEE044	AAN28721	Unassessed	0.00993179738209791
WEE208	AY712687.1.gene1.p01	III	0.008477336497384065
WEE344	CP000647.1.gene4257.p01	IV	0.03257599159056934
WEE376	AY463797.7.gene32.p01	I	0.023043510708833995
WEE176	NC_002516.2.877851.p01	IV	0.01185370925145897
WEE328	NC_011595.7058890.p01	IV	0.024561756620945705
WEE256	GU565967.1.gene31.p01	I	0.07939636450033713
WEE180	YP_002848372	IV	0.0009502521831992775
MEE053	NC_010410.6000500.p01	IV	0.06825159243317108
WEE368	ZP_03823622	IV	0.012755947061327213
WEE316	NC_002745.1123457.p01	III	0.012039617771064846
MEE032	CP000647.1.gene3710.p01	IV	0.017423699366371014
WEE276	NC_002695.1.916588.p01	IV	0.04224404390602703
WEE156	GQ149347.1.gene4.p1	IV	0.041357650722604423
WEE032	YP_001373621	IV	0.011807460552468578
WEE296	YP_608682	IV	0.006524011096014352
WEE116	KF297580.1.gene1.p01	IV	0.00518277993694028
WEE296	NC_002695.1.914619.p01	IV	0.003240238113463754
MEM015	YP_001025938	IV	0.00440380871374757
WEE216	NC_010558.1.6275994.p01	IV	0.012834953462085729
WEE184	AM849805.1.gene1.p01	IV	0.055386186203550916
WEE044	AAX54909	IV	0.00412551583564067
WEE208	A8YZV4	I	0.008291621651436218
WEE172	ZP_03984378	IV	0.06893069811891522
MEE053	CAC35725	IV	0.007210947260518231
WEE128	M37699.gene1.p01	IV	0.0039744264595368865
WEE088	CAG27784	IV	0.03637553600580538
WEE056	CP000647.1.gene3710.p01	IV	0.008318419969408134
MEE069	NC_010558.1.6275948.p01	IV	0.008281260270118333
WEE088	Q83MG8	III	0.01449933952678956
WEE268	CAR69107	IV	0.003837181342105416
WEE060	CP004022.1.gene546.p01	IV	0.007282324027582605
WEE308	AF090141.1.gene1.p1	IV	0.05311118777223433
WEE248	AB104852.1.gene6.p01	IV	0.010550730624443555
MEE020	AAK69027	IV	0.005817560313687913
MEE016	ZP_02892568	IV	0.0016838230931281021
WEE188	CP001138.1.gene2236.p01	IV	0.009825414558318236
MEM011	YP_298289	IV	0.002585306390421082
WEE068	AF139725.gene.p01	II	0.032657764650244246
MEM007	ACQ53948	IV	0.01033691402245252
WEE172	NC_002516.2.880362.p01	IV	0.07291485841448854
WEE296	NC_011595.7059912.p01	IV	0.06073573708377589
MEM019	YP_838977	IV	0.016168034078037442
WEE088	CP000647.1.gene2517.p01	IV	0.004347413169482207
WEE364	AAQ92181	IV	0.0036836408968667113
MEE061	NC_002516.2.877851.p01	IV	0.0014706514477916743
WEE060	BAC00986	IV	0.06686497516234936
MEE065	X02340.1.orf0.gene.p01	IV	0.18494886658380466
WEE208	NC_010400.5984909.p01	IV	0.02050590850341025
WEE152	AAQ92181	IV	0.09950112449113639
WEE360	CAG74079	IV	0.002946479384321835
WEE300	NC_010400.5986590.p01	IV	0.13366337481493978
WEE208	YP_002706076	IV	0.01224802995212152
WEE096	CAJ93947	IV	0.004188279425051859
WEE316	NC_010410.6003262.p01	IV	0.017496819849233045
MEE016	A1ADA7	IV	0.00194980012400779
WEE088	CAG34256	IV	0.010046496677191749
WEE380	YP_997055	IV	0.02076854094718361
WEE332	CP002695.1.gene992.p01	IV	0.03487743008414306
MEE053	ZP_04677702	IV	0.008686290493130007
WEE028	YP_002850805	IV	0.0012790147438561225
WEE236	CP001918.1.gene3439.p01	IV	0.007216172449252179
WEE308	YP_001846483	IV	0.029734062652409177
WEE072	EEB58431	IV	0.0014436440563058528
MEE024	NC_002695.1.916586.p01	IV	0.014899879592534457
WEE352	YP_001025938	IV	0.13846539538587474
WEE288	NC_011595.7057907.p01	IV	0.05479230843611569
WEE056	CP004022.1.gene1674.p01	IV	0.14663471793844715
WEE080	ZP_04210257	IV	0.004734481154768921
WEE368	NC_011586.7046328.p01	IV	0.030762025229748944
MEM019	YP_001187672	IV	0.002521100751626247
MEM015	JN645776.1.gene1.p01	IV	0.0022843307677042858
WEE208	NP_878016	IV	0.02813833120195848
MEE057	ABS58643	IV	0.023043932597907588
WEE025	ZP_02377226	IV	0.002473670583220267
WEE336	B7LM76	IV	0.015960506728715098
WEE300	NC_002745.1124031.p01	IV	0.0362800588783408
WEE332	ZP_04623896	IV	0.028385224712402127
WEE196	NC_002516.2.880183.p01	IV	0.050288593655822326
WEE204	AF336096.1.gene1.p01	IV	0.01838898717779816
WEE084	NC_005127.2610354.p01	IV	0.035423023701100606
MEE073	ZP_04612532	IV	0.001247231026183969
WEE176	CAW28031	IV	0.014517800472115155
WEE056	ZP_04623137	IV	0.008467583481510022
WEE252	CP001138.1.gene3341.p01	IV	0.01961364188751475
WEE248	AE015929.1.gene1106.p01	IV	0.016496192153161747
WEE256	CP001918.1.gene3443.p01	IV	0.03445391571011995
WEE132	CP000647.1.gene3517.p01	IV	0.008432748270685398
WEE216	CP000034.1.gene3672.p01	IV	0.006114105103757202
WEE032	CAL22891	Unassessed	0.021802344144786837
WEE204	EDK78328	III	0.0019014212741843297
WEE292	YP_608499	IV	0.009430410772958121
WEE156	YP_002114436	IV	0.00862748950157904
WEE152	NC_011595.7060598.p01	IV	0.0037302405305164902
MEE008	AJ866284.2.gene1.p01	III	0.007940460383642246
WEE248	NC_011586.7046576.p01	IV	0.011528670408171352
WEE072	BAB59035	IV	0.009964893713331958
MEE073	ABG36700	Unassessed	0.038557973411640946
WEE284	NP_833174	III	0.010879192158280314
WEE268	CAO72212	IV	0.007325528016746703
MEE020	CP001138.1.gene2236.p01	IV	0.024840100304609463
WEE060	YP_859822	III	0.00262683830994944
WEE196	CP004022.1.gene3214.p01	IV	0.029275556581329975
WEE060	NC_002951.3237855.p01	IV	0.03752626157070628
WEE044	BAH62608	IV	0.009912230092012154
WEE132	NC_011595.7060378.p01	IV	0.006773234637158825
MEE057	NC_002758.1121879.p01	IV	0.07180055586264017
WEE136	YP_001461223	IV	0.005147096626738206
MEE028	NC_005011.2598316.p01	I	0.4145812767577528
WEE272	ABV82120	III	0.07964528544205346
WEE292	NC_011595.7059912.p01	IV	0.10482374527874727
WEE112	NC_002516.2.877855.p01	IV	0.036725770029335476
WEE168	YP_001416709	IV	0.0044870459853582
WEE072	YP_001453760	IV	0.011841000245780256
MEE016	AJ222769.gene.p01	III	0.0006849925382161441
WEE072	U58210.1.gene4.p01	III	0.07424600732622712
MEE057	AF534183.gene.p01	IV	0.00636836880279375
WEE296	AF036933.1.gene1.p01	III	0.016033065004827728
WEE060	CP001918.1.gene4502.p01	IV	0.005278813828606529
WEE212	NC_002758.1122191.p01	IV	0.024431299703031227
WEE076	AAS61092	IV	0.020060352795146612
WEE172	ZP_02903696	IV	0.005850306334583306
WEE168	NC_002951.3238224.p01	IV	0.03749449385025345
MEM007	AAK69027	IV	0.011565184316755864
WEE116	NC_008702.1.4607681.p01	IV	0.0023769058598179303
WEE076	BAH62779	IV	0.013760815410774554
WEE025	YP_621023	IV	0.0037333664379003133
WEE108	ZP_03958019	III	0.0038259829712517027
WEE080	YP_350221	IV	0.002034730616113862
WEE328	NC_010066.5774791.p01	I	0.017531624959739582
WEE212	CP000647.1.gene3709.p01	IV	0.03094201545502635
WEE196	P13924	Unassessed	0.009602046976422843
MEE020	AM180355.1.gene636.p01	IV	0.0012498935980709293
WEE124	NC_002516.2.880417.p01	IV	0.007803366533002057
WEE144	NC_010410.6002639.p01	IV	0.017870599291563424
WEE384	NC_002695.1.916586.p01	IV	0.0006900811274445404
MEE016	YP_001025938	IV	0.05872165354524922
WEE364	ZP_00051658	Unassessed	0.008681887772670042
WEE116	NC_010400.5984909.p01	IV	0.02392781249794705
WEE276	ZP_04668102	III	0.36580052568448895
WEE080	CAO91630	III	0.0032950075915512997
WEE056	AAZ91706	IV	0.014840430716901418
WEE132	YP_002931998	IV	0.003162280601507024
WEE348	CP002695.1.gene992.p01	IV	0.012783564413285289
WEE176	YP_002114436	IV	0.014826400169553047
WEE360	DQ294299.gene.p01	III	0.02536904916664554
WEE060	ZP_03075977	IV	0.0032419381896896665
WEE336	YP_112402	IV	0.011351593134291705
WEE316	YP_002850217	IV	0.009151141367954767
WEE104	AAA21532	III	0.015992839436519198
WEE152	YP_001119417	IV	0.0023150531487346362
WEE132	NC_010066.5774791.p01	I	0.003060997592917831
WEE025	AAS61092	IV	0.010892059282065793
MEM015	WP_049589868.1_1	I	0.0025648306863722894
WEE292	NC_011595.7058613.p01	IV	0.024127017224747912
MEE041	YP_001453247	IV	0.010788016093367948
MEE028	A1A9W0	III	0.024141386386721832
WEE220	NC_002758.1122377.p01	IV	0.015190581489512852
WEE068	YP_187949	IV	0.11099564706991691
WEE196	DQ212986.1.gene5.p01	IV	0.011950373682613211
WEE104	AAK62562	Unassessed	0.05397032592213779
WEE384	NC_007792.3912746.p01	IV	0.009566391039267041
WEE184	YP_001438116	IV	0.034661814560646736
MEE028	NC_002695.1.915747.p01	I	0.06983444809944264
WEE316	ZP_02371789	IV	0.001022872923285472
WEE076	NC_007792.3912746.p01	IV	0.01735754911424315
WEE136	AAG07763	IV	0.0011711736207295005
WEE292	NC_010558.1.6276115.p01	IV	0.00871470995536755
WEE284	NC_002695.1.912965.p01	III	0.049364334418196924
WEE300	YP_001451669	IV	0.03433497413661157
WEE384	NP_878015	IV	0.003624533250902419
WEE164	AF121000.gene.p01	IV	0.0037138303820713164
MEM019	CP001918.1.gene3443.p01	IV	0.0009903489404877557
WEE300	NC_002516.2.877851.p01	IV	0.03141778294619203
WEE120	CP000647.1.gene4257.p01	IV	0.07049122301075102
WEE368	FM897214.1.orf2.gene.p01	Unassessed	0.01239367816478552
MEE065	YP_002800512	IV	0.0022857961015203343
WEE284	Y16410.1.gene2.p01	IV	0.007104485644259571
WEE160	ZP_04661876	IV	0.001190629395869689
MEE024	ABC38311	IV	0.0608980129251204
WEE148	ZP_04615616	IV	0.001055498525296358
WEE168	HQ451074.1.gene4.p01	IV	0.07674622695639896
WEE120	BAA36484	IV	0.02131693341905873
WEE132	CAR61679	IV	0.0022575861512071143
WEE376	ABO42050	IV	0.00411222314120065
WEE076	YP_371057	IV	0.1043552774891892
WEE212	CAL22891	Unassessed	0.034312876011878365
WEE288	YP_001175677	IV	0.00909012704791051
WEE096	AY750909.1.gene1.p01	IV	0.004677421547685652
WEE280	NP_756938	III	0.03977832987729543
WEE060	NP_268322	IV	0.0027040982602420703
MEE053	NC_002695.1.916586.p01	IV	0.017152937602959363
WEE300	ZP_03075977	IV	0.02378692565577165
WEE252	ZP_04668102	III	0.018691076218078098
MEE020	CAO91616	III	0.0062829651387829475
MEE037	CAW29737	IV	0.0014765688442600605
WEE136	ZP_03573944	IV	0.0010033111837742625
WEE296	DQ823382.1.gene1.p01	IV	0.0065115129904664325
WEE220	NC_002758.1121879.p01	IV	0.1095865782803789
WEE200	CP000647.1.gene3709.p01	IV	0.04437797272921563
WEE068	ABQ96639	I	0.004210404811596773
WEE064	NC_011595.7059912.p01	IV	0.009574563378979805
WEE044	AAL14441	IV	0.002306740037132418
WEE340	X53796.1.gene1.p01	IV	0.03719094311014647
WEE172	YP_001419960	IV	0.007673115253252336
WEE052	BAC24097	IV	0.004691518017296248
WEE056	NP_459471	IV	0.005978764470178283
WEE104	YP_002850217	IV	0.06134994191557297
MEE020	AF140221.1.gene1.p1	IV	0.04311838820733394
WEE028	X01702.1.gene3.p1	IV	0.00872355789990655
WEE200	CP001138.1.gene2906.p01	IV	0.009954576032417568
WEE204	AAL51021	Unassessed	0.010733528692872469
WEE388	HQ424460.1.gene1.p01	Unassessed	0.0034659572171915776
MEE049	ZP_04631836	IV	0.003832463408204443
MEE045	ABQ10556	IV	0.027297823426208873
WEE108	YP_001460310	IV	0.014317061605753011
WEE196	DQ212986.1.gene4.p01	IV	0.035159216755964284
WEE296	AAD51344	IV	0.008540225580461
WEE072	A4VLM0	IV	0.01668036556362089
WEE188	YP_536864	IV	0.038630874713727344
WEE108	JQ861959.1.gene5.p01	I	0.009617591700652184
WEE072	A8YZV4	I	0.01054703527046819
MEE012	YP_001460310	IV	0.002587671300493974
WEE288	NC_002516.2.882884.p01	IV	0.008978854306269421
WEE196	GU565967.1.gene31.p01	I	0.08262972366767213
WEE025	NP_521874	IV	0.004279128853051163
WEE076	YP_001436507	IV	0.0027114225248881744
WEE128	ZP_03917780	II	0.0024132667704230234
WEE328	AF024666.2.gene7.p01	Unassessed	0.019885743332719613
WEE096	AF242872.1.gene2.p01	II	0.005167796387362374
WEE060	CAC35725	IV	0.004210962176254826
WEE128	YP_002382193	IV	0.0023076355649836316
WEE080	ABV82120	III	0.021895319496043307
WEE316	YP_002331449	III	0.0033532894289301255
WEE208	CP001918.1.gene4071.p01	IV	0.009370337477933746
WEE176	CAW25151	IV	0.05349002488889463
WEE236	CP000647.1.gene2414.p01	IV	0.0126599516653547
WEE240	AAQ92181	IV	0.009948415160531231
WEE184	DQ909059.1.gene1.p1	Unassessed	0.013007361911439986
WEE100	M90091.1.gene2.p01	I	0.006089145000889358
WEE128	NC_002695.1.915650.p01	IV	0.002420414746730952
MEE049	AF043381.1.gene2.p01	IV	4.626643550262097
WEE148	NC_011586.7045445.p01	IV	0.01831856944729216
WEE116	CP001918.1.gene1661.p01	IV	0.010327729363391944
WEE132	Q8Y1I9	IV	0.008540021829201718
WEE132	CP000034.1.gene2328.p01	IV	0.004752156484032655
MEE020	YP_002848923	IV	0.007927216956660751
WEE224	NC_002516.2.880450.p01	IV	0.12384105094144858
WEE368	CP000675.2.gene2298.p01	IV	0.001767159434142422
WEE044	NP_744962	IV	0.0028698405975840415
MEM023	CAG34257	IV	0.003820026778346057
WEE160	NC_002758.1122377.p01	IV	0.07539072741361617
WEE072	Z21523.gene.p01	III	0.0442378589506112
MEE037	CP004022.1.gene1674.p01	IV	0.005053560463854069
WEE136	NC_002745.1124031.p01	IV	0.009986147318997383
MEE016	AAQ21216	IV	0.004636053028924893
WEE236	NP_459471	IV	0.005948756770622359
WEE288	NP_745564	IV	0.026057869991591584
WEE348	NP_878016	IV	0.009144254143690137
WEE044	ABR13271	IV	0.0008374138667070756
WEE196	ZP_04625767	Unassessed	0.001938866729213324
WEE232	CP000647.1.gene3710.p01	IV	0.023173977347414807
WEE388	Q83LR7	IV	0.03147318735846134
WEE308	NC_002951.3238224.p01	IV	0.07032988335136052
WEE340	ZP_04679156	IV	0.035129360897832355
WEE280	YP_002850217	IV	0.10211049793892149
MEE061	YP_002800512	IV	0.0026330518204243127
WEE092	ABR13270	IV	0.008220053636609317
WEE188	ACK77685	IV	0.01923831171151624
WEE308	AY004350.gene.p01	IV	0.15557822680755512
WEE088	BAH17153	IV	0.009391031294931317
WEE140	YP_002741884	III	0.004572506570207297
WEE068	CP000647.1.gene444.p01	IV	0.014169019718622894
WEE156	CP004022.1.gene1673.p01	IV	0.026003286946288628
WEE316	ABA02367	IV	0.09176046818014844
WEE136	NC_002516.2.882884.p01	IV	0.0013231237091332676
WEE136	YP_371056	IV	0.0012782146833584902
MEE020	P57296	IV	0.0010508973804833207
WEE104	YP_001605796	IV	0.029509739734351358
WEE164	ABR13270	IV	0.0040820668270992256
WEE256	CP001138.1.gene2234.p01	IV	0.019479393022549658
WEE168	V01499.1.gene1.p1	IV	0.005093854933750314
WEE184	NC_010410.6003262.p01	IV	0.2946829137753032
WEE060	NC_008702.1.4606278.p01	IV	0.001861337638352338
WEE025	NP_764009	IV	0.0028404562214218924
WEE080	CAJ21496	III	0.003926877953094723
MEE008	CAI46978	IV	0.03458629054337994
WEE368	AAZ98839	Unassessed	0.007570759950722794
WEE272	A8YZV4	I	0.007757270692996809
WEE312	ACK77685	IV	0.002523637529382126
WEE312	CAG74079	IV	0.1231940578689438
WEE228	CP001138.1.gene2235.p01	IV	0.03661290678646209
WEE172	AF336095.1.gene1.p01	Unassessed	0.020870873488846354
MEM015	NC_002695.1.916587.p01	IV	0.0030061384837458483
WEE328	ZP_03823622	IV	0.004732359859449397
WEE328	AJ222769.gene.p01	III	0.03597778434617398
MEE049	YP_001007250	IV	0.08569785588603912
WEE172	L42544.gene.p01	IV	0.006199046165141936
WEE192	NC_002745.1124085.p01	IV	0.35599666470158176
WEE352	CP002695.1.gene992.p01	IV	1.3154170692125169
MEE016	YP_001453760	IV	0.001202352180274393
WEE284	HM015773.1.gene6.p01	Unassessed	0.011176830434308737
WEE316	NC_011586.7046576.p01	IV	0.02032798822964822
WEE128	DQ144639.1.orf1.gene.p01	Unassessed	0.003718537415722961
WEE340	CP000034.1.gene2198.p01	III	0.012839012775463851
MEE020	YP_001477358	IV	0.0025987649344089447
WEE192	A8YZV4	I	0.022612035347362582
WEE336	AAR05762	I	0.22716728640338293
WEE324	CAO91616	III	0.011462543373529515
WEE108	X04555.1.orf0.gene.p01	IV	0.013604731304920363
WEE344	BAH62779	IV	0.0330749673917378
MEE008	YP_001477358	IV	0.006718657793827334
WEE044	NC_002516.2.882885.p01	IV	0.016045438451663573
WEE156	ZP_04646474	III	0.01583438836233583
WEE076	AF336095.1.gene1.p01	Unassessed	0.016256484382551766
WEE288	AF205943.1.gene12.p01	Unassessed	0.06357028848838751
WEE144	ZP_03224561	IV	0.11364947226677863
WEE060	NP_459471	IV	0.006400173945010771
WEE040	YP_001477377	IV	0.026666307781262843
WEE228	KC895984.1.gene2.p01	IV	0.027468083786809316
WEE116	ZP_04668102	III	0.0022142393157819976
WEE308	Q7CP73	II	0.03164302918119765
WEE212	AAR05762	I	0.019480106075506622
WEE108	ZP_02775049	III	0.0033661570952282643
WEE248	CP000647.1.gene2530.p01	IV	0.03263474328403273
WEE356	EU515248.1.gene1.p01	IV	0.002898873065030398
MEM007	A1A9B7	IV	0.004326763498786305
WEE212	CP001918.1.gene3439.p01	IV	0.011549341677796579
WEE248	CP001918.1.gene3440.p01	IV	0.008362652966533386
WEE124	NC_011586.7046576.p01	IV	0.014139781655100336
WEE092	CAY49038	IV	0.013242625539789735
WEE132	CP000675.2.gene2723.p01	IV	0.0016383625211617344
WEE064	NC_011586.7045443.p01	IV	0.0075721907492412414
WEE056	YP_001066170	IV	0.011181394757197465
WEE140	NC_010410.6000672.p01	IV	0.005741989887653268
MEE041	ZP_02901868	IV	0.014588833599844657
WEE268	CP000647.1.gene3014.p01	IV	0.01867070474011852
WEE252	CAY49157	IV	0.011278184800143443
WEE096	EEQ96502	IV	0.004329775351573881
WEE104	AAD51345	Unassessed	0.001663177686439296
WEE344	AE015929.1.gene1106.p01	IV	0.3440515132316281
WEE132	NC_002951.3237419.p01	IV	0.027748213722516683
WEE152	YP_001572361	IV	0.004012999287931735
WEE204	NC_002516.2.881070.p01	IV	0.03229781818931438
WEE076	NC_010410.6003262.p01	IV	0.0020883836212402997
WEE052	YP_002735988	III	0.011847390585549768
WEE088	X75761.gene.p01	Unassessed	0.13227467638474683
WEE240	NC_002695.1.916586.p01	IV	0.03082474005535388
WEE276	NC_007792.3912746.p01	IV	0.323409319739584
WEE080	ZP_03225116	Unassessed	0.007517127585288136
WEE296	CP001918.1.gene3443.p01	IV	0.007278393535382181
WEE268	YP_302016	IV	0.03247627652457431
WEE172	YP_668451	III	0.044882512511204
WEE148	ABQ41442	Unassessed	0.002743251117725683
MEM003	NC_010426.6155849.p01	I	0.006868985058155999
WEE036	YP_001477358	IV	0.008214096351262216
WEE080	YP_002225954	IV	0.008507409201832948
WEE376	P57296	IV	0.001762943509337695
WEE164	AAL77081	IV	0.0019014811556205139
WEE212	P70882	III	0.07262516547660396
WEE092	Q0T2M8	IV	0.016020137260148233
WEE172	NC_002758.1119995.p01	IV	0.052931611285262144
WEE272	CP000647.1.gene956.p01	IV	0.027983873202422377
WEE128	ZP_04661876	IV	0.03707697663796819
WEE380	CP001138.1.gene2236.p01	IV	0.014079258302926542
WEE324	AAL91930	I	0.045013698467478304
WEE220	ZP_04055725	IV	0.008628572347841663
WEE272	ZP_03823622	IV	0.012945042849749022
WEE116	ZP_02007607	IV	0.004829006562405107
WEE096	AY463797.7.gene32.p01	I	0.0046101205182225505
MEE053	M15332.gene.p01	III	0.04140082500426676
WEE140	CP000034.1.gene3834.p01	IV	0.04434543009899319
WEE376	YP_002045964	IV	0.00221782821098462
MEE037	AAY43141	I	0.018539591500793186
MEM003	CAL44990	III	0.07842606441351592
WEE236	M16217.gene.p01	I	0.9964577998848504
WEE076	ZP_04661877	IV	0.0027790301731465405
WEE252	CP000034.1.gene3672.p01	IV	0.07962398468901272
WEE056	AY494717.1.gene1.p01	IV	0.008397512015417389
WEE272	AAD42185	IV	0.010497800618290462
WEE308	NC_002695.1.915747.p01	I	0.1124251419996201
WEE068	CP001918.1.gene3443.p01	IV	0.011862681001851397
WEE288	AY743590.gene.p01	IV	0.07242184764499843
WEE376	X04555.1.orf0.gene.p01	IV	0.03127631707831031
MEE053	YP_002112964	IV	0.0018750878305373376
WEE308	AM849805.1.gene1.p01	IV	0.05385400158723062
WEE260	Q06240	IV	0.03981284000405288
WEE340	CAG34264	IV	0.020105763661069025
MEE024	CAQ86961	IV	0.006430331379745437
MEE065	YP_348488	IV	0.0029885425125478595
WEE340	BAH65231	IV	0.1450855472978241
WEE288	AAF17267	IV	0.00635702884883875
MEE020	AAC22099	IV	0.00045295623205091274
WEE252	X75761.gene.p01	Unassessed	0.0299338288304559
WEE184	YP_001176309	IV	0.009851025655606692
WEE352	ZP_03577554	IV	0.0033997541892797994
MEE020	AF135373.1.gene1.p01	Unassessed	0.023987261684723312
WEE192	AAK69027	IV	0.04124280635151432
WEE116	ABC38311	IV	0.0013565665606756437
WEE136	YP_001693856	IV	0.0037470863442654137
WEE220	NC_010410.6000500.p01	IV	0.017730223419651824
WEE348	B6IBA3	III	0.0018184528289262422
WEE056	CP004022.1.gene546.p01	IV	0.021476013401805067
WEE040	AF101781.1.gene1.p01	IV	0.03657279240158582
WEE168	GQ149347.1.gene3.p1	IV	0.07058076268052518
WEE164	NC_011595.7059912.p01	IV	0.010245615511080415
WEE188	ZP_03986195	I	0.014901515649422782
WEE264	NC_010558.1.6276115.p01	IV	0.06650288327247021
WEE048	YP_302113	III	0.02743920506881075
WEE152	CAO91607	III	0.001835278341014113
WEE196	ACB17556	III	0.004505878601641047
MEE012	NP_756938	III	0.002555633465345001
WEE080	NP_709856	III	0.007380220623610377
WEE292	EEQ96502	IV	0.027204027022836537
WEE168	NC_005127.2610354.p01	IV	0.01236302158298119
WEE220	YP_001455939	IV	0.026388473654255958
MEE028	ZP_04646474	III	0.019645419691218975
WEE160	BAH62779	IV	0.0059380361467531615
MEE028	YP_001429537	III	0.31980915776402996
WEE172	YP_001908403	IV	0.006651284005607269
WEE116	U58210.1.gene4.p01	III	0.020219802099023725
MEE016	YP_002043045	II	0.0011109396749241524
WEE324	NC_010410.6000672.p01	IV	0.014000965637957382
WEE196	NC_011586.7045443.p01	IV	0.021142968823084914
WEE312	NC_002695.1.912777.p01	IV	0.0034545910939650353
WEE068	Q06240	IV	0.013538950068098589
WEE064	HQ451074.1.gene23.p01	IV	0.012256931329511113
WEE180	NC_002758.1121879.p01	IV	0.014476126015977963
WEE140	ABS19068	IV	0.004297468581021895
MEE037	YP_002735431	IV	0.002012346771295971
WEE232	Q02607	III	0.02256413583827231
WEE168	ABQ96639	I	0.002600306186240804
WEE076	YP_001116032	IV	0.016161417222419882
WEE080	YP_536864	IV	0.10569962245570493
WEE140	NC_010410.6000500.p01	IV	0.10150680011101439
WEE088	FJ237368.1.gene1.p1	Unassessed	0.002833442871019005
WEE032	YP_001973746	IV	0.0032962302088534014
WEE364	ZP_03917649	III	0.052773420371681166
WEE096	NC_010558.1.6276115.p01	IV	0.00832216561081733
WEE272	AAZ85968	IV	0.0059877076171407735
WEE200	BAH62770	IV	0.022005168375733315
WEE212	CAC35725	IV	0.027805226587766275
WEE032	CP000647.1.gene3518.p01	IV	0.00869160290667826
WEE376	AY082011.1.gene2.p1	IV	0.0806151966676621
WEE276	NC_010066.5774791.p01	I	0.07020629360894884
WEE076	CP001918.1.gene2931.p01	IV	0.00736179729510747
MEE053	CAG34257	IV	0.003682639444742421
WEE072	DQ464881.1.gene2.p01	IV	0.004633124014316704
WEE344	NC_009085.4919118.p01	IV	0.05285055978330131
WEE060	WP_049589868.1_1	I	0.0035224617229703457
MEE045	ZP_03224561	IV	0.2808163510169177
MEE016	AF064820.3.gene2.p01	IV	0.006294081437099479
WEE244	NC_002695.1.916586.p01	IV	0.01013048593083321
WEE292	KF478993.1.gene8.p01	IV	0.010123525727837554
MEE016	YP_001478113	IV	0.012055668674782758
WEE308	CP001138.1.gene1162.p01	IV	0.06417601855811648
WEE100	AM296481.1.gene2.p01	Unassessed	0.012438633493503203
WEE256	ZP_03903435	IV	0.024009380426553973
WEE128	ZP_03573944	IV	0.0036555687802509317
MEE020	CP001918.1.gene5135.p01	IV	0.07214760816144825
WEE344	AE015929.1.gene1105.p01	IV	0.31490125204217045
MEE012	CP004022.1.gene2827.p01	IV	0.03775438886227463
MEE069	NC_010410.6000672.p01	IV	0.013831265727828376
WEE296	ACB18310	IV	0.0032777336364739427
WEE080	CP001918.1.gene3441.p01	IV	0.010756685195683418
WEE116	CAE53425	Unassessed	0.009791688046952917
WEE128	AF326777.3.gene21.p01	IV	0.00782780439746351
WEE040	ZP_03075977	IV	0.04411572093546661
MEE032	YP_001966247	I	0.007221420902034039
WEE256	YP_859120	IV	0.0077579453407068556
WEE204	ZP_04433866	IV	0.014854853704565076
MEM003	YP_002850060	IV	0.0033644008448111017
MEE004	CP001138.1.gene1383.p01	IV	0.008793950611978034
WEE052	NC_002695.1.916586.p01	IV	0.1418901288674639
WEE384	EEQ96502	IV	0.006452025406090425
WEE284	YP_001007250	IV	0.010043446046653986
WEE292	P70882	III	0.003299172567606644
WEE256	CP001918.1.gene2931.p01	IV	0.015382388753944565
WEE092	CP004022.1.gene546.p01	IV	0.0031018087544401416
WEE248	Q55317	I	0.06353209735726084
WEE104	Q8XB84	III	0.017553116454716192
WEE208	CAY49038	IV	0.017484506525854634
WEE100	AY339985.2.gene4.p01	IV	0.008106292106447133
WEE364	CP000647.1.gene3517.p01	IV	0.010389538492662128
WEE072	ABR13271	IV	0.0029286138012464148
WEE252	NP_743067	IV	0.010529440327801124
WEE204	NC_002695.1.914983.p01	IV	0.015602472162344063
WEE372	ACP19238	IV	0.017234953843444534
WEE364	AF090987.gene.p01	IV	0.010758709911183115
WEE248	AF535129.1.gene1.p01	IV	0.014970903212815015
WEE112	CP004022.1.gene1672.p01	IV	0.02696418328925184
MEM003	NP_765163	IV	0.031680443542242614
WEE352	NP_743067	IV	0.023447781225790703
WEE156	YP_001177494	IV	0.008405463351774434
WEE076	ZP_04661876	IV	0.019263488021896966
MEE028	BAG76424	III	0.004695734462779171
WEE040	NC_002745.1122814.p01	III	0.1220579778930974
WEE104	ZP_02901439	IV	0.002243231620796942
MEE004	ZP_02902278	IV	0.004606286366895043
WEE164	CAS07946	IV	0.0022859574231755666
WEE025	NC_008702.1.4607594.p01	IV	0.017191356143173655
WEE208	ZP_02884769	IV	0.007833967209636167
WEE192	YP_001453760	IV	0.00515535079393929
WEE336	YP_608682	IV	0.00984095246127016
WEE044	NC_011586.7046327.p01	IV	0.0075557693002563054
WEE312	CAR69107	IV	0.0033313286887343583
WEE340	YP_001334540	IV	0.1545691879504624
WEE360	CAG34257	IV	0.011690496935687378
MEE053	BAH62779	IV	0.0687886091456799
WEE232	NC_011586.7046328.p01	IV	0.04213450426802692
WEE208	AE015929.1.gene1105.p01	IV	0.08209631134308781
WEE096	AAF24091	IV	0.009820793134604357
WEE372	AAU89126	IV	0.0055092293063278425
WEE128	CP004022.1.gene546.p01	IV	0.005366966279353021
MEM019	CP001918.1.gene3440.p01	IV	0.0019607437349280963
WEE328	CAC35725	IV	0.0015669168618596763
WEE140	YP_523088	IV	0.006190216475912406
WEE328	NC_002951.3237855.p01	IV	0.06634864126177538
MEE069	NC_011595.7057907.p01	IV	0.11538482206888866
MEM011	NC_002516.2.881071.p01	IV	0.0012587397800829915
WEE272	Q8Y1I9	IV	0.007704320039802291
WEE388	AM849805.1.gene1.p01	IV	0.040446266476842276
WEE060	CAR69107	IV	0.0034531207830321275
WEE092	YP_298289	IV	0.004040352077956256
WEE196	ZP_04543532	III	0.013700116869787109
WEE220	YP_002239509	IV	0.011731159522435137
WEE236	GU565967.1.gene31.p01	I	0.24049342988967193
WEE152	CP000034.1.gene2198.p01	III	0.004258970660228714
WEE096	ZP_03917649	III	0.03446079844479288
WEE136	P13924	Unassessed	0.009204087636023124
WEE348	CP000647.1.gene2414.p01	IV	0.007524916290384087
WEE268	YP_854844	IV	0.02882008598103638
MEE045	AF462611.1.orf0.gene.p01	IV	0.034195138242083714
MEE012	CAB12101	IV	0.0016771344616326573
MEE053	GU565967.1.gene31.p01	I	0.06074592993661794
WEE212	CP000034.1.gene4477.p01	IV	0.028742705532977912
MEE061	NC_002695.1.912777.p01	IV	0.004575622122919052
WEE088	AF336096.1.gene1.p01	IV	0.2109742710771029
WEE360	M16217.gene.p01	I	0.0350501375964008
WEE048	NC_002516.2.880346.p01	IV	0.011712764122063983
WEE340	M37699.gene1.p01	IV	0.020416677532116487
WEE044	CP000647.1.gene4115.p01	IV	0.005601222544472973
MEE037	YP_001334540	IV	0.005521683213921872
MEM015	YP_992987	IV	0.0016729550507093968
WEE272	AJ579365.gene.p01	IV	0.009176283624642567
WEE324	CAC35724	IV	0.014364089440513175
WEE052	ZP_03573944	IV	0.002450433425069648
WEE048	CAG34257	IV	0.011588879116926767
WEE204	ZP_04668102	III	0.015622005773814918
WEE220	X04555.1.orf0.gene.p01	IV	0.13016259666598093
MEE057	ZP_03224561	IV	0.07910859973801555
WEE108	CP000675.2.gene2723.p01	IV	0.0023101649559748375
WEE124	YP_001836040	I	0.020749181509208535
MEE057	NP_756937	III	0.017188798601976894
WEE148	KF663615.1.gene1.p1	Unassessed	0.003405375089560722
WEE120	CP001918.1.gene2749.p01	IV	0.013924192199654524
WEE344	NC_009487.5169637.p01	IV	0.23332216511152648
MEE049	AM849805.1.gene1.p01	IV	0.001438674109648156
WEE144	YP_001025938	IV	0.0044768511821798055
WEE288	ZP_04615639	IV	0.016496559041855124
WEE272	YP_536864	IV	0.06481176340050872
WEE128	NP_743067	IV	0.004193683863287561
WEE236	Q03377	I	0.1453617471791806
WEE280	BAH62779	IV	0.11218433302441015
WEE064	CP004022.1.gene1675.p01	IV	0.027302772731947245
MEM007	YP_536864	IV	0.0016685125069249638
WEE316	AF118110.1.gene1.p01	III	0.0582102391921889
WEE292	CP001138.1.gene2234.p01	IV	0.004923564946535339
WEE068	ZP_03986195	I	0.010582733534382324
WEE264	AB104852.1.gene6.p01	IV	0.19577431825969724
WEE288	U58210.1.gene4.p01	III	0.012723908465521776
WEE272	A1A9W0	III	0.011230675480905828
MEE045	NC_009085.4919118.p01	IV	0.014698827998727855
WEE236	Q06240	IV	0.05261792410913047
WEE072	ZP_01819864	IV	0.0038460993279526854
WEE132	M36726.gene.p01	Unassessed	0.2514708159081475
WEE148	YP_001844878	IV	0.008950971211807648
WEE336	ZP_03832747	IV	0.001386679664997159
WEE288	NC_011595.7060598.p01	IV	0.009788477532703175
WEE104	YP_001569069	IV	0.11888869693611868
WEE208	NC_011586.7046390.p01	Unassessed	0.2457721139533262
WEE328	BAA36484	IV	0.0034627834679148237
WEE332	X65254.1.gene1.p01	Unassessed	0.12171541048007144
MEE012	ABG56269	IV	0.002137233296239846
WEE156	CP000034.1.gene2563.p01	IV	0.010188017318402125
WEE284	ZP_03224561	IV	0.06954397503827864
WEE128	NC_002951.3238224.p01	IV	0.007041449617809643
WEE060	BAB93733	IV	0.0033309120468329022
WEE220	GQ149347.1.gene4.p1	IV	0.015523750632162688
WEE168	YP_970399	IV	0.0053789125091183365
WEE288	CP000647.1.gene3014.p01	IV	0.01222505547853606
WEE216	NC_002516.2.882885.p01	IV	0.04145156002547255
WEE096	NC_008702.1.4607594.p01	IV	0.01772313046748135
WEE072	YP_001186705	IV	0.001326039609181506
WEE148	AL939114.1.orf1.gene.p01	IV	0.008149069496773352
WEE208	CP000647.1.gene3518.p01	IV	0.004468262778829518
WEE348	ZP_03224561	IV	0.011717191674016945
WEE140	X65254.1.gene1.p01	Unassessed	0.008902289492218593
WEE192	NC_008702.1.4607681.p01	IV	0.007122958026594157
WEE076	Z21523.gene.p01	III	0.0016115837077151172
WEE076	YP_002022792	IV	0.002090762732223713
WEE056	ABG77519	I	0.01130271187933704
WEE088	P57296	IV	0.013783622527819643
WEE052	NC_002516.2.882885.p01	IV	0.004673695184384252
WEE188	AAG07763	IV	0.036609715755605475
WEE304	CAW25151	IV	0.006985071906751509
WEE192	NC_002516.2.880346.p01	IV	0.00324651828422999
WEE324	AF170880.4.gene1.p01	IV	0.004518371371679533
MEM003	CAO91616	III	0.019701931347213812
WEE108	CP001138.1.gene376.p01	IV	0.001983309053920808
WEE356	WP_049589868.1_1	I	0.0014620669538442197
WEE160	AF205943.1.gene12.p01	Unassessed	0.009045608396887317
MEE065	NP_744962	IV	0.001073472701760767
WEE192	YP_251227	III	0.011406461167640323
WEE136	NP_348076	IV	0.01730650239177243
WEE172	NC_002695.1.916584.p01	IV	0.009724286875921449
WEE028	YP_001477358	IV	0.03860985961257542
MEE008	CAC47932	IV	0.04108878700980664
WEE084	KJ363320.1.gene3.p01	IV	0.01630445480754999
MEE053	ZP_01788419	IV	0.005622821970999335
MEE061	ABF67771	IV	0.010228279677134662
MEE037	NC_011595.7058890.p01	IV	0.004837372046384546
WEE280	CP001918.1.gene3439.p01	IV	0.17054958934890418
WEE356	ZP_04612558	IV	0.015793459548778293
MEE073	YP_584847	IV	0.004424903248185106
WEE212	BAH64410	IV	0.013393129119980572
WEE328	CP000647.1.gene2517.p01	IV	0.013526596962347126
WEE028	AF445082.1.gene5.p01	Unassessed	0.9369919018052772
WEE072	AY463797.7.gene32.p01	I	0.0697542559933237
WEE056	CP000034.1.gene3672.p01	IV	0.01071149310411018
WEE084	CP004022.1.gene2827.p01	IV	0.03053334251536586
WEE360	KF478993.1.gene7.p01	IV	0.011746972766294564
MEE041	AAS61092	IV	0.0027034662619330892
WEE025	YP_002030218	IV	0.0012954821171854193
WEE144	ABA02367	IV	0.02888646203033681
WEE025	JQ808129.1.gene4.p01	IV	0.0033414185179689642
WEE204	YP_002850805	IV	0.0031814075976313383
WEE340	DQ449578.gene.p01	I	0.09029427472363334
WEE072	AF024666.2.gene7.p01	Unassessed	0.01717434333168955
WEE124	ZP_03958019	III	0.03830892760432594
WEE336	YP_001778538	IV	0.11255531392167621
WEE368	X01702.1.gene3.p1	IV	0.0033280553611131896
WEE180	ZP_04615639	IV	0.0013907228921480582
WEE160	CP001918.1.gene1399.p01	IV	0.01113569215525901
MEE069	AAL14439	IV	0.05440232871664513
WEE092	CP000647.1.gene443.p01	IV	0.006165510841214808
WEE120	NC_002695.1.916588.p01	IV	0.04306958379529113
WEE336	GQ149347.1.gene4.p1	IV	0.01059325667835073
WEE196	AAF17268	III	0.023454600081075524
WEE336	Q0T2M8	IV	0.0520482011462966
WEE328	CP000034.1.gene2198.p01	III	0.002661473048993421
WEE360	CP004022.1.gene1674.p01	IV	0.06863925575844068
MEE032	YP_001453760	IV	0.0024222963692378374
MEE028	NC_002695.1.914736.p01	IV	0.0267054923927508
WEE044	NC_011586.7045445.p01	IV	0.0065814014207440695
WEE196	AAQ21216	IV	0.004196314422902349
WEE300	CP000647.1.gene2530.p01	IV	0.060064546849581214
WEE328	Q06240	IV	0.004276377268825367
WEE164	B2VGJ3	IV	0.002611924664313893
WEE296	YP_260346	IV	0.008461780723639872
WEE180	AAF14523	IV	0.018008277759306197
MEE024	AF525303.2.gene5.p01	IV	0.0076138418852938015
WEE372	YP_001186705	IV	0.01178063350819754
WEE160	YP_001438541	IV	0.012519213532294515
WEE232	GU565967.1.gene31.p01	I	0.012530396937328674
WEE120	AF118110.1.gene1.p01	III	0.006441565550307466
WEE384	NC_010400.5986590.p01	IV	0.009927482886044265
WEE364	YP_001670703	IV	0.00462830666579285
WEE372	YP_348488	IV	0.006966288325343571
WEE048	CP001918.1.gene3441.p01	IV	0.034206465366857904
WEE072	CAW25151	IV	0.015693596154011006
MEM015	CAC86407	Unassessed	0.0014770088327152712
WEE156	ABP68837	I	0.017445852664697444
WEE192	NP_940746	IV	0.011762913079129083
WEE220	CAW25151	IV	0.06876160748464255
WEE324	ZP_02901868	IV	0.004341872489973301
WEE172	B7LQA4	IV	0.008830588738528227
WEE168	KJ363320.1.gene3.p01	IV	0.015648689481160872
WEE208	YP_348488	IV	0.016894730179170613
MEE069	CP000647.1.gene3709.p01	IV	0.019129700528026726
MEM003	AAX84025	I	0.01712535184121061
WEE260	NC_002951.3238224.p01	IV	0.05890118795120152
MEE069	ZP_04677702	IV	0.005000107931118711
WEE252	NC_002952.2859362.p01	IV	0.00925860287081543
WEE308	NP_765163	IV	0.054812257843231155
WEE036	AAD51346	IV	0.01827680037393376
WEE068	YP_254220	I	0.17447453202511795
MEM023	YP_001453247	IV	0.001103207813448972
WEE088	CP001918.1.gene4071.p01	IV	0.21738344874527676
WEE140	ZP_03612802	IV	0.027413538606650332
WEE076	NC_002695.1.913113.p01	IV	0.01967265685940763
WEE060	CP000675.2.gene1535.p01	IV	0.0072486366879538034
WEE340	NC_011595.7058613.p01	IV	0.0534045228031092
WEE108	P32715	III	0.00189821450287729
WEE196	NC_011035.1.6447343.p01	IV	0.022437436302049293
WEE352	YP_371055	IV	0.05542876946095509
WEE236	YP_002382193	IV	0.012823351714907536
WEE360	AM296481.1.gene2.p01	Unassessed	0.01925275821554216
WEE072	NC_005127.2610354.p01	IV	0.04915068571771563
WEE184	CP001918.1.gene2596.p01	IV	0.04895661234907568
WEE100	AF024666.2.gene6.p01	IV	0.0018559860715097814
WEE076	CP000647.1.gene4256.p01	IV	0.016147895635092592
WEE212	ZP_04615639	IV	0.010471141342668666
MEE020	CP004022.1.gene2827.p01	IV	0.31050600564989755
WEE088	AY306130.1.gene1.p01	IV	0.23684602360022464
MEE041	NC_002745.1124085.p01	IV	0.010858171349142614
WEE132	YP_776582	IV	0.0014115422790757664
[truncated: 30,180 more rows]
