# Supplementary material for: An omics-based framework for assessing the health risk of antimicrobial resistance genes
Source: Nat Commun. 2021 Aug 6;12:4765. doi: 10.1038/s41467-021-25096-3 (PMC8346589; doi:10.1038/s41467-021-25096-3)
Supplement: Supplementary file 16 — Supplementary Data 12 [file 41467_2021_25096_MOESM16_ESM.txt]

ARG	Taxon	Genome_Accession
1QCA	Providencia stuartii	GCA_012956045.1
1QCA	Salmonella enterica subsp. enterica serovar Enteritidis	GCA_013501495.1
1QCA	Vibrio diabolicus	GCA_016812015.1
1XAT	Pseudomonas aeruginosa	GCA_004684765.1
1XAT	Pseudomonas aeruginosa	GCA_004795645.1
1XAT	Pseudomonas aeruginosa	GCA_004795655.1
1XAT	Pseudomonas aeruginosa	GCA_004795665.1
1XAT	Pseudomonas aeruginosa	GCA_007566955.1
1XAT	Pseudomonas aeruginosa	GCA_007567125.1
1XAT	Pseudomonas aeruginosa	GCA_007567285.1
1XAT	Pseudomonas aeruginosa	GCA_008802505.1
1XAT	Pseudomonas aeruginosa	GCA_008802675.1
1XAT	Pseudomonas aeruginosa	GCA_008802685.1
1XAT	Pseudomonas aeruginosa	GCA_008802705.1
1XAT	Pseudomonas aeruginosa	GCA_012102115.1
1XAT	Pseudomonas aeruginosa	GCA_012102135.1
1XAT	Pseudomonas aeruginosa	GCA_012102215.1
1XAT	Pseudomonas aeruginosa	GCA_012102225.1
1XAT	Pseudomonas aeruginosa	GCA_013114955.1
1XAT	Pseudomonas aeruginosa	GCA_013200975.1
1XAT	Pseudomonas aeruginosa	GCA_013201015.1
1XAT	Pseudomonas aeruginosa	GCA_013276295.1
1XAT	Pseudomonas aeruginosa	GCA_013305765.1
1XAT	Pseudomonas aeruginosa	GCA_013395035.1
1XAT	Pseudomonas aeruginosa	GCA_013467585.1
1XAT	Pseudomonas aeruginosa	GCA_013467605.1
1XAT	Pseudomonas aeruginosa	GCA_013867645.1
1XAT	Pseudomonas aeruginosa	GCA_014042515.1
1XAT	Pseudomonas aeruginosa	GCA_014076625.1
1XAT	Pseudomonas aeruginosa	GCA_014109785.1
1XAT	Pseudomonas aeruginosa	GCA_014217315.1
1XAT	Pseudomonas aeruginosa	GCA_014467035.1
1XAT	Pseudomonas aeruginosa	GCA_014712765.1
1XAT	Pseudomonas aeruginosa	GCA_014930935.1
1XAT	Pseudomonas aeruginosa	GCA_015666355.1
1XAT	Pseudomonas aeruginosa	GCA_015666575.1
1XAT	Pseudomonas aeruginosa	GCA_015832055.1
1XAT	Pseudomonas aeruginosa	GCA_015832075.1
1XAT	Pseudomonas aeruginosa	GCA_016054795.1
1XAT	Pseudomonas aeruginosa	GCA_016054815.1
1XAT	Pseudomonas aeruginosa	GCA_016054875.1
1XAT	Pseudomonas aeruginosa	GCA_016054915.1
1XAT	Pseudomonas aeruginosa	GCA_016055245.1
1XAT	Pseudomonas aeruginosa	GCA_016055385.1
1XAT	Pseudomonas aeruginosa	GCA_016055545.1
1XAT	Pseudomonas aeruginosa	GCA_016055775.1
1XAT	Pseudomonas aeruginosa	GCA_016055785.1
1XAT	Pseudomonas aeruginosa	GCA_016055845.1
1XAT	Pseudomonas aeruginosa	GCA_016056035.1
1XAT	Pseudomonas aeruginosa	GCA_016056075.1
1XAT	Pseudomonas aeruginosa	GCA_016584725.1
1XAT	Pseudomonas aeruginosa	GCA_016681015.1
1XAT	Pseudomonas aeruginosa	GCA_016681025.1
1XAT	Pseudomonas aeruginosa	GCA_016743115.1
1XAT	Pseudomonas aeruginosa	GCA_016765735.1
1XAT	Pseudomonas aeruginosa	GCA_016792065.1
AAA19915	Acinetobacter baumannii	GCA_014322245.1
AAA19915	Acinetobacter baumannii	GCA_015666535.1
AAA19915	Acinetobacter baumannii	GCA_016125715.1
AAA19915	Acinetobacter baumannii	GCA_016489945.1
AAA19915	Acinetobacter baumannii	GCA_016635075.1
AAA19915	Citrobacter freundii	GCA_015929405.1
AAA19915	Citrobacter freundii	GCA_015929505.1
AAA19915	Citrobacter freundii	GCA_015929685.1
AAA19915	Citrobacter koseri	GCA_015934205.1
AAA19915	Enterobacter hormaechei	GCA_008180655.1
AAA19915	Enterobacter kobei	GCA_014750645.1
AAA19915	Escherichia coli	GCA_007954215.1
AAA19915	Escherichia coli	GCA_007954255.1
AAA19915	Escherichia coli	GCA_008807155.1
AAA19915	Escherichia coli	GCA_011603085.1
AAA19915	Escherichia coli	GCA_011603145.1
AAA19915	Escherichia coli	GCA_011603165.1
AAA19915	Escherichia coli	GCA_011603225.1
AAA19915	Escherichia coli	GCA_011603285.1
AAA19915	Escherichia coli	GCA_011604865.1
AAA19915	Escherichia coli	GCA_011605115.1
AAA19915	Escherichia coli	GCA_011605135.1
AAA19915	Escherichia coli	GCA_011605255.1
AAA19915	Escherichia coli	GCA_011605285.1
AAA19915	Escherichia coli	GCA_011822395.1
AAA19915	Escherichia coli	GCA_011845805.1
AAA19915	Escherichia coli	GCA_011854155.1
AAA19915	Escherichia coli	GCA_011924585.1
AAA19915	Escherichia coli	GCA_012292645.1
AAA19915	Escherichia coli	GCA_012296145.1
AAA19915	Escherichia coli	GCA_012304445.1
AAA19915	Escherichia coli	GCA_012328955.1
AAA19915	Escherichia coli	GCA_012412265.1
AAA19915	Escherichia coli	GCA_012417845.1
AAA19915	Escherichia coli	GCA_012448685.1
AAA19915	Escherichia coli	GCA_012449025.1
AAA19915	Escherichia coli	GCA_012449445.1
AAA19915	Escherichia coli	GCA_012449965.1
AAA19915	Escherichia coli	GCA_012537835.1
AAA19915	Escherichia coli	GCA_012592745.1
AAA19915	Escherichia coli	GCA_012595305.1
AAA19915	Escherichia coli	GCA_012606415.1
AAA19915	Escherichia coli	GCA_012610705.1
AAA19915	Escherichia coli	GCA_012612365.1
AAA19915	Escherichia coli	GCA_012614585.1
AAA19915	Escherichia coli	GCA_012616885.1
AAA19915	Escherichia coli	GCA_012616945.1
AAA19915	Escherichia coli	GCA_012617045.1
AAA19915	Escherichia coli	GCA_012618445.1
AAA19915	Escherichia coli	GCA_012618465.1
AAA19915	Escherichia coli	GCA_012618485.1
AAA19915	Escherichia coli	GCA_012618605.1
AAA19915	Escherichia coli	GCA_012618725.1
AAA19915	Escherichia coli	GCA_012622725.1
AAA19915	Escherichia coli	GCA_012622905.1
AAA19915	Escherichia coli	GCA_012623285.1
AAA19915	Escherichia coli	GCA_012623445.1
AAA19915	Escherichia coli	GCA_012652045.1
AAA19915	Escherichia coli	GCA_012657585.1
AAA19915	Escherichia coli	GCA_012659445.1
AAA19915	Escherichia coli	GCA_012688485.1
AAA19915	Escherichia coli	GCA_012695845.1
AAA19915	Escherichia coli	GCA_012695905.1
AAA19915	Escherichia coli	GCA_012696145.1
AAA19915	Escherichia coli	GCA_012696155.1
AAA19915	Escherichia coli	GCA_012697305.1
AAA19915	Escherichia coli	GCA_012697405.1
AAA19915	Escherichia coli	GCA_012697785.1
AAA19915	Escherichia coli	GCA_012700605.1
AAA19915	Escherichia coli	GCA_012701365.1
AAA19915	Escherichia coli	GCA_012701855.1
AAA19915	Escherichia coli	GCA_012761775.1
AAA19915	Escherichia coli	GCA_012761785.1
AAA19915	Escherichia coli	GCA_012761835.1
AAA19915	Escherichia coli	GCA_012761875.1
AAA19915	Escherichia coli	GCA_012788415.1
AAA19915	Escherichia coli	GCA_012793915.1
AAA19915	Escherichia coli	GCA_012848995.1
AAA19915	Escherichia coli	GCA_012852855.1
AAA19915	Escherichia coli	GCA_012877855.1
AAA19915	Escherichia coli	GCA_012879095.1
AAA19915	Escherichia coli	GCA_012879615.1
AAA19915	Escherichia coli	GCA_012879855.1
AAA19915	Escherichia coli	GCA_012881675.1
AAA19915	Escherichia coli	GCA_012881755.1
AAA19915	Escherichia coli	GCA_012881835.1
AAA19915	Escherichia coli	GCA_012883195.1
AAA19915	Escherichia coli	GCA_012883655.1
AAA19915	Escherichia coli	GCA_012889215.1
AAA19915	Escherichia coli	GCA_012892135.1
AAA19915	Escherichia coli	GCA_012904825.1
AAA19915	Escherichia coli	GCA_012905725.1
AAA19915	Escherichia coli	GCA_012910445.1
AAA19915	Escherichia coli	GCA_012912345.1
AAA19915	Escherichia coli	GCA_012916335.1
AAA19915	Escherichia coli	GCA_012916365.1
AAA19915	Escherichia coli	GCA_012926365.1
AAA19915	Escherichia coli	GCA_012977625.1
AAA19915	Escherichia coli	GCA_013094835.1
AAA19915	Escherichia coli	GCA_013094995.1
AAA19915	Escherichia coli	GCA_013128795.1
AAA19915	Escherichia coli	GCA_013129415.1
AAA19915	Escherichia coli	GCA_013375195.1
AAA19915	Escherichia coli	GCA_013390695.1
AAA19915	Escherichia coli	GCA_013391045.1
AAA19915	Escherichia coli	GCA_013423805.1
AAA19915	Escherichia coli	GCA_013425935.1
AAA19915	Escherichia coli	GCA_013447795.1
AAA19915	Escherichia coli	GCA_013520915.1
AAA19915	Escherichia coli	GCA_013655715.1
AAA19915	Escherichia coli	GCA_013694345.1
AAA19915	Escherichia coli	GCA_013700425.1
AAA19915	Escherichia coli	GCA_013713805.1
AAA19915	Escherichia coli	GCA_013717165.1
AAA19915	Escherichia coli	GCA_013771925.1
AAA19915	Escherichia coli	GCA_013771965.1
AAA19915	Escherichia coli	GCA_013776095.1
AAA19915	Escherichia coli	GCA_013777365.1
AAA19915	Escherichia coli	GCA_013783185.1
AAA19915	Escherichia coli	GCA_014097975.1
AAA19915	Escherichia coli	GCA_014098115.1
AAA19915	Escherichia coli	GCA_014248575.1
AAA19915	Escherichia coli	GCA_014270675.1
AAA19915	Escherichia coli	GCA_014350035.1
AAA19915	Escherichia coli	GCA_014396825.1
AAA19915	Escherichia coli	GCA_014473515.1
AAA19915	Escherichia coli	GCA_014474195.1
AAA19915	Escherichia coli	GCA_014536085.1
AAA19915	Escherichia coli	GCA_014601655.1
AAA19915	Escherichia coli	GCA_014663995.1
AAA19915	Escherichia coli	GCA_014740515.1
AAA19915	Escherichia coli	GCA_014741255.1
AAA19915	Escherichia coli	GCA_014741295.1
AAA19915	Escherichia coli	GCA_014765735.1
AAA19915	Escherichia coli	GCA_014774295.1
AAA19915	Escherichia coli	GCA_014776035.1
AAA19915	Escherichia coli	GCA_014776855.1
AAA19915	Escherichia coli	GCA_014777955.1
AAA19915	Escherichia coli	GCA_014784245.1
AAA19915	Escherichia coli	GCA_014786205.1
AAA19915	Escherichia coli	GCA_014786265.1
AAA19915	Escherichia coli	GCA_014794085.1
AAA19915	Escherichia coli	GCA_014826015.1
AAA19915	Escherichia coli	GCA_014906245.1
AAA19915	Escherichia coli	GCA_014906945.1
AAA19915	Escherichia coli	GCA_014987105.1
AAA19915	Escherichia coli	GCA_015000425.1
AAA19915	Escherichia coli	GCA_015000665.1
AAA19915	Escherichia coli	GCA_015000725.1
AAA19915	Escherichia coli	GCA_015000745.1
AAA19915	Escherichia coli	GCA_015000905.1
AAA19915	Escherichia coli	GCA_015079315.1
AAA19915	Escherichia coli	GCA_015195445.1
AAA19915	Escherichia coli	GCA_015200785.1
AAA19915	Escherichia coli	GCA_015254675.1
AAA19915	Escherichia coli	GCA_015283075.1
AAA19915	Escherichia coli	GCA_015283145.1
AAA19915	Escherichia coli	GCA_015283265.1
AAA19915	Escherichia coli	GCA_015283285.1
AAA19915	Escherichia coli	GCA_015283385.1
AAA19915	Escherichia coli	GCA_015283425.1
AAA19915	Escherichia coli	GCA_015283525.1
AAA19915	Escherichia coli	GCA_015283545.1
AAA19915	Escherichia coli	GCA_015283565.1
AAA19915	Escherichia coli	GCA_015283605.1
AAA19915	Escherichia coli	GCA_015283675.1
AAA19915	Escherichia coli	GCA_015283685.1
AAA19915	Escherichia coli	GCA_015283725.1
AAA19915	Escherichia coli	GCA_015283765.1
AAA19915	Escherichia coli	GCA_015283785.1
AAA19915	Escherichia coli	GCA_015283805.1
AAA19915	Escherichia coli	GCA_015283825.1
AAA19915	Escherichia coli	GCA_015283865.1
AAA19915	Escherichia coli	GCA_015283925.1
AAA19915	Escherichia coli	GCA_015283945.1
AAA19915	Escherichia coli	GCA_015284025.1
AAA19915	Escherichia coli	GCA_015284085.1
AAA19915	Escherichia coli	GCA_015284245.1
AAA19915	Escherichia coli	GCA_015284365.1
AAA19915	Escherichia coli	GCA_015284385.1
AAA19915	Escherichia coli	GCA_015284495.1
AAA19915	Escherichia coli	GCA_015284515.1
AAA19915	Escherichia coli	GCA_015284595.1
AAA19915	Escherichia coli	GCA_015285045.1
AAA19915	Escherichia coli	GCA_015285085.1
AAA19915	Escherichia coli	GCA_015285105.1
AAA19915	Escherichia coli	GCA_015285125.1
AAA19915	Escherichia coli	GCA_015285155.1
AAA19915	Escherichia coli	GCA_015285185.1
AAA19915	Escherichia coli	GCA_015285225.1
AAA19915	Escherichia coli	GCA_015285285.1
AAA19915	Escherichia coli	GCA_015285325.1
AAA19915	Escherichia coli	GCA_015285345.1
AAA19915	Escherichia coli	GCA_015285365.1
AAA19915	Escherichia coli	GCA_015285385.1
AAA19915	Escherichia coli	GCA_015285405.1
AAA19915	Escherichia coli	GCA_015285435.1
AAA19915	Escherichia coli	GCA_015285625.1
AAA19915	Escherichia coli	GCA_015285705.1
AAA19915	Escherichia coli	GCA_015285745.1
AAA19915	Escherichia coli	GCA_015285835.1
AAA19915	Escherichia coli	GCA_015285855.1
AAA19915	Escherichia coli	GCA_015285885.1
AAA19915	Escherichia coli	GCA_015285905.1
AAA19915	Escherichia coli	GCA_015285965.1
AAA19915	Escherichia coli	GCA_015293555.1
AAA19915	Escherichia coli	GCA_015316205.1
AAA19915	Escherichia coli	GCA_015645325.1
AAA19915	Escherichia coli	GCA_015690155.1
AAA19915	Escherichia coli	GCA_015690195.1
AAA19915	Escherichia coli	GCA_015690365.1
AAA19915	Escherichia coli	GCA_015690385.1
AAA19915	Escherichia coli	GCA_015696985.1
AAA19915	Escherichia coli	GCA_015741255.1
AAA19915	Escherichia coli	GCA_015905175.1
AAA19915	Escherichia coli	GCA_015905235.1
AAA19915	Escherichia coli	GCA_015909945.1
AAA19915	Escherichia coli	GCA_015962325.1
AAA19915	Escherichia coli	GCA_016131205.1
AAA19915	Escherichia coli	GCA_016131785.1
AAA19915	Escherichia coli	GCA_016345185.1
AAA19915	Escherichia coli	GCA_016449985.1
AAA19915	Escherichia coli	GCA_016724905.1
AAA19915	Escherichia coli	GCA_016728515.1
AAA19915	Escherichia coli	GCA_016760595.1
AAA19915	Escherichia coli	GCA_016760635.1
AAA19915	Escherichia coli	GCA_016760655.1
AAA19915	Escherichia coli	GCA_016760705.1
AAA19915	Escherichia coli	GCA_016760735.1
AAA19915	Escherichia coli	GCA_016760755.1
AAA19915	Escherichia coli	GCA_016760815.1
AAA19915	Escherichia coli	GCA_016760865.1
AAA19915	Escherichia coli	GCA_016773575.1
AAA19915	Escherichia coli	GCA_016810115.1
AAA19915	Escherichia coli O25b:H4-ST131	GCA_016617575.1
AAA19915	Escherichia coli O25b:H4-ST131	GCA_016617595.1
AAA19915	Klebsiella pneumoniae	GCA_007115275.1
AAA19915	Klebsiella pneumoniae	GCA_007421865.1
AAA19915	Klebsiella pneumoniae	GCA_007421875.1
AAA19915	Klebsiella pneumoniae	GCA_007421885.1
AAA19915	Klebsiella pneumoniae	GCA_007954075.1
AAA19915	Klebsiella pneumoniae	GCA_007997445.1
AAA19915	Klebsiella pneumoniae	GCA_007997455.1
AAA19915	Klebsiella pneumoniae	GCA_007997485.1
AAA19915	Klebsiella pneumoniae	GCA_007997875.1
AAA19915	Klebsiella pneumoniae	GCA_007997895.1
AAA19915	Klebsiella pneumoniae	GCA_007997915.1
AAA19915	Klebsiella pneumoniae	GCA_007997945.1
AAA19915	Klebsiella pneumoniae	GCA_008245285.1
AAA19915	Klebsiella pneumoniae	GCA_011044735.1
AAA19915	Klebsiella pneumoniae	GCA_011044805.1
AAA19915	Klebsiella pneumoniae	GCA_011044855.1
AAA19915	Klebsiella pneumoniae	GCA_011602585.1
AAA19915	Klebsiella pneumoniae	GCA_011602595.1
AAA19915	Klebsiella pneumoniae	GCA_011603155.1
AAA19915	Klebsiella pneumoniae	GCA_011684055.1
AAA19915	Klebsiella pneumoniae	GCA_011769805.1
AAA19915	Klebsiella pneumoniae	GCA_011769825.1
AAA19915	Klebsiella pneumoniae	GCA_013280475.1
AAA19915	Klebsiella pneumoniae	GCA_014040875.1
AAA19915	Klebsiella pneumoniae	GCA_014040905.1
AAA19915	Klebsiella pneumoniae	GCA_014040925.1
AAA19915	Klebsiella pneumoniae	GCA_014040975.1
AAA19915	Klebsiella pneumoniae	GCA_014040985.1
AAA19915	Klebsiella pneumoniae	GCA_014040995.1
AAA19915	Klebsiella pneumoniae	GCA_014041005.1
AAA19915	Klebsiella pneumoniae	GCA_014041095.1
AAA19915	Klebsiella pneumoniae	GCA_014041235.1
AAA19915	Klebsiella pneumoniae	GCA_014041275.1
AAA19915	Klebsiella pneumoniae	GCA_014041335.1
AAA19915	Klebsiella pneumoniae	GCA_014041345.1
AAA19915	Klebsiella pneumoniae	GCA_014041365.1
AAA19915	Klebsiella pneumoniae	GCA_014041385.1
AAA19915	Klebsiella pneumoniae	GCA_014041405.1
AAA19915	Klebsiella pneumoniae	GCA_014041455.1
AAA19915	Klebsiella pneumoniae	GCA_014041485.1
AAA19915	Klebsiella pneumoniae	GCA_014041505.2
AAA19915	Klebsiella pneumoniae	GCA_014041585.1
AAA19915	Klebsiella pneumoniae	GCA_014041635.1
AAA19915	Klebsiella pneumoniae	GCA_014041645.2
AAA19915	Klebsiella pneumoniae	GCA_014041655.1
AAA19915	Klebsiella pneumoniae	GCA_014041675.1
AAA19915	Klebsiella pneumoniae	GCA_014041695.1
AAA19915	Klebsiella pneumoniae	GCA_014041845.2
AAA19915	Klebsiella pneumoniae	GCA_014655555.1
AAA19915	Klebsiella pneumoniae	GCA_014655655.1
AAA19915	Klebsiella pneumoniae	GCA_014655695.1
AAA19915	Klebsiella pneumoniae	GCA_014655775.1
AAA19915	Klebsiella pneumoniae	GCA_014655795.1
AAA19915	Klebsiella pneumoniae	GCA_014655815.1
AAA19915	Klebsiella pneumoniae	GCA_014655835.1
AAA19915	Klebsiella pneumoniae	GCA_014655895.1
AAA19915	Klebsiella pneumoniae	GCA_014655915.1
AAA19915	Klebsiella pneumoniae	GCA_014655935.1
AAA19915	Klebsiella pneumoniae	GCA_014655995.1
AAA19915	Klebsiella pneumoniae	GCA_014764345.1
AAA19915	Klebsiella pneumoniae	GCA_014834485.1
AAA19915	Klebsiella pneumoniae	GCA_014834505.1
AAA19915	Klebsiella pneumoniae	GCA_014834525.1
AAA19915	Klebsiella pneumoniae	GCA_014961485.1
AAA19915	Klebsiella pneumoniae	GCA_015238555.1
AAA19915	Klebsiella pneumoniae	GCA_015238655.1
AAA19915	Klebsiella pneumoniae	GCA_015239135.1
AAA19915	Klebsiella pneumoniae	GCA_015239295.1
AAA19915	Klebsiella pneumoniae	GCA_015264215.1
AAA19915	Klebsiella pneumoniae	GCA_015277915.1
AAA19915	Klebsiella pneumoniae	GCA_015277935.1
AAA19915	Klebsiella pneumoniae	GCA_015277955.1
AAA19915	Klebsiella pneumoniae	GCA_015278275.1
AAA19915	Klebsiella pneumoniae	GCA_015278395.1
AAA19915	Klebsiella pneumoniae	GCA_015278415.1
AAA19915	Klebsiella pneumoniae	GCA_015278455.1
AAA19915	Klebsiella pneumoniae	GCA_015278465.1
AAA19915	Klebsiella pneumoniae	GCA_015278505.1
AAA19915	Klebsiella pneumoniae	GCA_015284925.1
AAA19915	Klebsiella pneumoniae	GCA_015287605.1
AAA19915	Klebsiella pneumoniae	GCA_015594905.1
AAA19915	Klebsiella pneumoniae	GCA_015644675.1
AAA19915	Klebsiella pneumoniae	GCA_015666295.1
AAA19915	Klebsiella pneumoniae	GCA_015666325.1
AAA19915	Klebsiella pneumoniae	GCA_015666405.1
AAA19915	Klebsiella pneumoniae	GCA_015666415.1
AAA19915	Klebsiella pneumoniae	GCA_015666445.1
AAA19915	Klebsiella pneumoniae	GCA_015666485.1
AAA19915	Klebsiella pneumoniae	GCA_015666525.1
AAA19915	Klebsiella pneumoniae	GCA_015666585.1
AAA19915	Klebsiella pneumoniae	GCA_015666595.1
AAA19915	Klebsiella pneumoniae	GCA_015666615.1
AAA19915	Klebsiella pneumoniae	GCA_015992265.1
AAA19915	Klebsiella pneumoniae	GCA_015992305.1
AAA19915	Klebsiella pneumoniae	GCA_015992325.1
AAA19915	Klebsiella pneumoniae	GCA_015992345.1
AAA19915	Klebsiella pneumoniae	GCA_015992385.1
AAA19915	Klebsiella pneumoniae	GCA_016054805.1
AAA19915	Klebsiella pneumoniae	GCA_016054935.1
AAA19915	Klebsiella pneumoniae	GCA_016054995.1
AAA19915	Klebsiella pneumoniae	GCA_016055235.1
AAA19915	Klebsiella pneumoniae	GCA_016055275.1
AAA19915	Klebsiella pneumoniae	GCA_016055305.1
AAA19915	Klebsiella pneumoniae	GCA_016055345.1
AAA19915	Klebsiella pneumoniae	GCA_016055395.1
AAA19915	Klebsiella pneumoniae	GCA_016055435.1
AAA19915	Klebsiella pneumoniae	GCA_016055445.1
AAA19915	Klebsiella pneumoniae	GCA_016055495.1
AAA19915	Klebsiella pneumoniae	GCA_016055535.1
AAA19915	Klebsiella pneumoniae	GCA_016055655.1
AAA19915	Klebsiella pneumoniae	GCA_016055675.1
AAA19915	Klebsiella pneumoniae	GCA_016055695.1
AAA19915	Klebsiella pneumoniae	GCA_016055755.1
AAA19915	Klebsiella pneumoniae	GCA_016055795.1
AAA19915	Klebsiella pneumoniae	GCA_016055885.1
AAA19915	Klebsiella pneumoniae	GCA_016055895.1
AAA19915	Klebsiella pneumoniae	GCA_016055975.1
AAA19915	Klebsiella pneumoniae	GCA_016055995.1
AAA19915	Klebsiella pneumoniae	GCA_016056105.1
AAA19915	Klebsiella pneumoniae	GCA_016056175.1
AAA19915	Klebsiella pneumoniae	GCA_016067835.1
AAA19915	Klebsiella pneumoniae	GCA_016761795.1
AAA19915	Klebsiella pneumoniae	GCA_016762055.1
AAA19915	Klebsiella pneumoniae	GCA_016762335.1
AAA19915	Klebsiella pneumoniae	GCA_016762355.1
AAA19915	Klebsiella pneumoniae	GCA_016762455.1
AAA19915	Klebsiella pneumoniae	GCA_016807605.1
AAA19915	Klebsiella pneumoniae	GCA_016807625.1
AAA19915	Klebsiella pneumoniae	GCA_016807635.1
AAA19915	Klebsiella pneumoniae	GCA_016807665.1
AAA19915	Klebsiella quasipneumoniae	GCA_015278495.1
AAA19915	Klebsiella quasipneumoniae	GCA_015992365.1
AAA19915	Klebsiella quasipneumoniae	GCA_016055875.1
AAA19915	Proteus mirabilis	GCA_011383025.1
AAA19915	Proteus mirabilis	GCA_013184655.1
AAA19915	Proteus mirabilis	GCA_013184675.1
AAA19915	Proteus mirabilis	GCA_013184695.1
AAA19915	Proteus mirabilis	GCA_013184715.1
AAA19915	Proteus mirabilis	GCA_015901445.1
AAA19915	Providencia rettgeri	GCA_006351125.1
AAA19915	Salmonella enterica	GCA_005430515.1
AAA19915	Salmonella enterica	GCA_006157785.1
AAA19915	Salmonella enterica	GCA_007739555.1
AAA19915	Salmonella enterica	GCA_007875985.1
AAA19915	Salmonella enterica	GCA_008037625.1
AAA19915	Salmonella enterica	GCA_008316795.1
AAA19915	Salmonella enterica	GCA_008372255.1
AAA19915	Salmonella enterica	GCA_008372975.1
AAA19915	Salmonella enterica	GCA_008464425.1
AAA19915	Salmonella enterica	GCA_008466885.1
AAA19915	Salmonella enterica	GCA_010863905.1
AAA19915	Salmonella enterica	GCA_010917825.1
AAA19915	Salmonella enterica	GCA_010940935.1
AAA19915	Salmonella enterica	GCA_010941735.1
AAA19915	Salmonella enterica	GCA_011466735.1
AAA19915	Salmonella enterica	GCA_011634915.1
AAA19915	Salmonella enterica	GCA_013098815.1
AAA19915	Salmonella enterica	GCA_013105055.1
AAA19915	Salmonella enterica	GCA_013775485.1
AAA19915	Salmonella enterica	GCA_014389785.1
AAA19915	Salmonella enterica	GCA_014456575.1
AAA19915	Salmonella enterica	GCA_014550275.1
AAA19915	Salmonella enterica	GCA_014551535.1
AAA19915	Salmonella enterica	GCA_014551575.1
AAA19915	Salmonella enterica	GCA_015840635.1
AAA19915	Salmonella enterica	GCA_015868365.1
AAA19915	Salmonella enterica	GCA_016242915.1
AAA19915	Salmonella enterica subsp. enterica	GCA_006432035.1
AAA19915	Salmonella enterica subsp. enterica	GCA_006461745.1
AAA19915	Salmonella enterica subsp. enterica	GCA_007686905.1
AAA19915	Salmonella enterica subsp. enterica	GCA_007791295.1
AAA19915	Salmonella enterica subsp. enterica	GCA_008136985.1
AAA19915	Salmonella enterica subsp. enterica	GCA_008145565.1
AAA19915	Salmonella enterica subsp. enterica	GCA_008252785.1
AAA19915	Salmonella enterica subsp. enterica	GCA_008856405.1
AAA19915	Salmonella enterica subsp. enterica	GCA_008899225.1
AAA19915	Salmonella enterica subsp. enterica	GCA_009406045.1
AAA19915	Salmonella enterica subsp. enterica	GCA_011008215.1
AAA19915	Salmonella enterica subsp. enterica	GCA_011240635.1
AAA19915	Salmonella enterica subsp. enterica	GCA_011298975.1
AAA19915	Salmonella enterica subsp. enterica	GCA_011330065.1
AAA19915	Salmonella enterica subsp. enterica	GCA_011346625.1
AAA19915	Salmonella enterica subsp. enterica	GCA_011352205.1
AAA19915	Salmonella enterica subsp. enterica	GCA_011380965.1
AAA19915	Salmonella enterica subsp. enterica	GCA_011651945.1
AAA19915	Salmonella enterica subsp. enterica	GCA_011730155.1
AAA19915	Salmonella enterica subsp. enterica	GCA_011731915.1
AAA19915	Salmonella enterica subsp. enterica	GCA_011735215.1
AAA19915	Salmonella enterica subsp. enterica serovar 4,[5],12:i:-	GCA_013732035.1
AAA19915	Salmonella enterica subsp. enterica serovar 4,[5],12:i:-	GCA_013777065.1
AAA19915	Salmonella enterica subsp. enterica serovar 4,[5],12:i:-	GCA_015013155.1
AAA19915	Salmonella enterica subsp. enterica serovar 4,[5],12:i:-	GCA_016031555.1
AAA19915	Salmonella enterica subsp. enterica serovar 4,[5],12:i:-	GCA_016057235.1
AAA19915	Salmonella enterica subsp. enterica serovar 4,[5],12:i:-	GCA_016082915.1
AAA19915	Salmonella enterica subsp. enterica serovar 4,[5],12:i:-	GCA_016139275.1
AAA19915	Salmonella enterica subsp. enterica serovar Agona	GCA_007915105.1
AAA19915	Salmonella enterica subsp. enterica serovar Agona	GCA_008859965.1
AAA19915	Salmonella enterica subsp. enterica serovar Agona	GCA_009238125.1
AAA19915	Salmonella enterica subsp. enterica serovar Agona	GCA_009582565.1
AAA19915	Salmonella enterica subsp. enterica serovar Agona	GCA_011234375.1
AAA19915	Salmonella enterica subsp. enterica serovar Agona	GCA_011536405.1
AAA19915	Salmonella enterica subsp. enterica serovar Agona	GCA_013156745.1
AAA19915	Salmonella enterica subsp. enterica serovar Anatum	GCA_008903005.1
AAA19915	Salmonella enterica subsp. enterica serovar Bareilly	GCA_007971045.1
AAA19915	Salmonella enterica subsp. enterica serovar Cannstatt	GCA_013624525.1
AAA19915	Salmonella enterica subsp. enterica serovar Chester	GCA_010845745.1
AAA19915	Salmonella enterica subsp. enterica serovar Concord	GCA_010822645.1
AAA19915	Salmonella enterica subsp. enterica serovar Enteritidis	GCA_006404515.1
AAA19915	Salmonella enterica subsp. enterica serovar Enteritidis	GCA_006450675.1
AAA19915	Salmonella enterica subsp. enterica serovar Haifa	GCA_008962955.1
AAA19915	Salmonella enterica subsp. enterica serovar Haifa	GCA_009138265.1
AAA19915	Salmonella enterica subsp. enterica serovar Haifa	GCA_009356175.1
AAA19915	Salmonella enterica subsp. enterica serovar Heidelberg	GCA_008859725.1
AAA19915	Salmonella enterica subsp. enterica serovar Infantis	GCA_008342125.1
AAA19915	Salmonella enterica subsp. enterica serovar Infantis	GCA_010909245.1
AAA19915	Salmonella enterica subsp. enterica serovar Infantis	GCA_011489585.1
AAA19915	Salmonella enterica subsp. enterica serovar Infantis	GCA_011688775.1
AAA19915	Salmonella enterica subsp. enterica serovar Infantis	GCA_015652285.1
AAA19915	Salmonella enterica subsp. enterica serovar Infantis	GCA_016402005.1
AAA19915	Salmonella enterica subsp. enterica serovar Infantis	GCA_016605645.1
AAA19915	Salmonella enterica subsp. enterica serovar Isangi	GCA_006416795.1
AAA19915	Salmonella enterica subsp. enterica serovar Java	GCA_007686765.1
AAA19915	Salmonella enterica subsp. enterica serovar Java	GCA_007688205.1
AAA19915	Salmonella enterica subsp. enterica serovar Kentucky	GCA_007615355.1
AAA19915	Salmonella enterica subsp. enterica serovar Kentucky	GCA_011536095.1
AAA19915	Salmonella enterica subsp. enterica serovar Liverpool	GCA_015000325.1
AAA19915	Salmonella enterica subsp. enterica serovar London	GCA_015187585.1
AAA19915	Salmonella enterica subsp. enterica serovar Montevideo	GCA_011760465.1
AAA19915	Salmonella enterica subsp. enterica serovar Newport	GCA_011347485.1
AAA19915	Salmonella enterica subsp. enterica serovar Panama	GCA_008863665.1
AAA19915	Salmonella enterica subsp. enterica serovar Panama	GCA_011631165.1
AAA19915	Salmonella enterica subsp. enterica serovar Panama	GCA_011675315.1
AAA19915	Salmonella enterica subsp. enterica serovar Rissen	GCA_015133415.1
AAA19915	Salmonella enterica subsp. enterica serovar Saintpaul	GCA_006462785.1
AAA19915	Salmonella enterica subsp. enterica serovar Saintpaul	GCA_007532545.1
AAA19915	Salmonella enterica subsp. enterica serovar Saintpaul	GCA_007534815.1
AAA19915	Salmonella enterica subsp. enterica serovar Saintpaul	GCA_007687185.1
AAA19915	Salmonella enterica subsp. enterica serovar Saintpaul	GCA_009224725.1
AAA19915	Salmonella enterica subsp. enterica serovar Saintpaul	GCA_011380785.1
AAA19915	Salmonella enterica subsp. enterica serovar Schwarzengrund	GCA_007707365.1
AAA19915	Salmonella enterica subsp. enterica serovar Schwarzengrund	GCA_011741355.1
AAA19915	Salmonella enterica subsp. enterica serovar Schwarzengrund	GCA_014548385.1
AAA19915	Salmonella enterica subsp. enterica serovar Stanley	GCA_015131515.1
AAA19915	Salmonella enterica subsp. enterica serovar Stanleyville	GCA_011225315.1
AAA19915	Salmonella enterica subsp. enterica serovar Stanleyville	GCA_013133155.1
AAA19915	Salmonella enterica subsp. enterica serovar Thompson	GCA_014273865.1
AAA19915	Salmonella enterica subsp. enterica serovar Typhimurium	GCA_006464045.1
AAA19915	Salmonella enterica subsp. enterica serovar Typhimurium	GCA_008558215.1
AAA19915	Salmonella enterica subsp. enterica serovar Typhimurium	GCA_009127345.1
AAA19915	Salmonella enterica subsp. enterica serovar Typhimurium	GCA_011244955.1
AAA19915	Salmonella enterica subsp. enterica serovar Typhimurium	GCA_011645075.1
AAA19915	Salmonella enterica subsp. enterica serovar Typhimurium	GCA_011727735.1
AAA19915	Salmonella enterica subsp. enterica serovar Typhimurium	GCA_011728995.1
AAA19915	Salmonella enterica subsp. enterica serovar Typhimurium	GCA_012003075.1
AAA19915	Salmonella enterica subsp. enterica serovar Typhimurium	GCA_014062745.1
AAA19915	Salmonella enterica subsp. enterica serovar Typhimurium	GCA_014965875.1
AAA19915	Salmonella enterica subsp. enterica serovar Uganda	GCA_006451035.1
AAA19915	Salmonella enterica subsp. enterica serovar Uganda	GCA_007800015.1
AAA19915	Salmonella enterica subsp. enterica serovar Uganda	GCA_011725815.1
AAA19915	Salmonella enterica subsp. enterica serovar Uganda	GCA_015123195.1
AAA19915	Salmonella enterica subsp. enterica serovar Uganda	GCA_015123395.1
AAA19915	Salmonella enterica subsp. enterica serovar Virchow	GCA_006404995.1
AAA19915	Salmonella enterica subsp. enterica serovar Virchow	GCA_007707525.1
AAA19915	Salmonella enterica subsp. enterica serovar Virchow	GCA_007920295.1
AAA19915	Salmonella enterica subsp. enterica serovar Virchow	GCA_008229105.1
AAA19915	Salmonella enterica subsp. enterica serovar Virchow	GCA_008350045.1
AAA19915	Salmonella enterica subsp. enterica serovar Virchow	GCA_008842745.1
AAA19915	Salmonella enterica subsp. enterica serovar Virchow	GCA_009001715.1
AAA19915	Salmonella enterica subsp. enterica serovar Virchow	GCA_011166455.1
AAA19915	Salmonella enterica subsp. enterica serovar Virchow	GCA_011224865.1
AAA19915	Salmonella enterica subsp. enterica serovar Virchow	GCA_011267585.1
AAA19915	Salmonella enterica subsp. enterica serovar Virchow	GCA_011274825.1
AAA19915	Salmonella enterica subsp. enterica serovar Virchow	GCA_011307355.1
AAA19915	Salmonella enterica subsp. enterica serovar Virchow	GCA_011325575.1
AAA19915	Salmonella enterica subsp. enterica serovar Virchow	GCA_011384235.1
AAA19915	Salmonella enterica subsp. enterica serovar Virchow	GCA_011557555.1
AAA19915	Salmonella enterica subsp. enterica serovar Virchow	GCA_011613845.1
AAA19915	Salmonella enterica subsp. enterica serovar Virchow	GCA_011645535.1
AAA19915	Salmonella enterica subsp. enterica serovar Virchow	GCA_011657855.1
AAA19915	Salmonella enterica subsp. enterica serovar Virchow	GCA_013127735.1
AAA19915	Salmonella enterica subsp. enterica serovar Worthington	GCA_011717595.1
AAA19915	Shigella flexneri	GCA_015012295.1
AAA19915	Shigella flexneri	GCA_015480965.1
AAA19915	Shigella flexneri	GCA_016179385.1
AAA19915	Shigella sonnei	GCA_013457995.1
AAA19915	Shigella sonnei	GCA_013466945.1
AAA19915	Shigella sonnei	GCA_013471615.1
AAA19915	Shigella sonnei	GCA_013831205.1
AAA19915	Shigella sonnei	GCA_013847505.1
AAA19915	Shigella sonnei	GCA_013861255.1
AAA25979	Acinetobacter baumannii	GCA_016470455.1
AAA25979	Acinetobacter baumannii	GCA_016470835.1
AAA25979	Acinetobacter baumannii	GCA_016475165.1
AAA25979	Acinetobacter baumannii	GCA_016475485.1
AAA25979	Acinetobacter baumannii	GCA_016475505.1
AAA25979	Acinetobacter baumannii	GCA_016475525.1
AAA25979	Acinetobacter baumannii	GCA_016475625.1
AAA25979	Acinetobacter baumannii	GCA_016480305.1
AAA25979	Acinetobacter baumannii	GCA_016481185.1
AAA25979	Acinetobacter baumannii	GCA_016481585.1
AAA25979	Acinetobacter baumannii	GCA_016481645.1
AAA25979	Acinetobacter baumannii	GCA_016484195.1
AAA25979	Acinetobacter baumannii	GCA_016484245.1
AAA25979	Acinetobacter baumannii	GCA_016489405.1
AAA25979	Acinetobacter baumannii	GCA_016489525.1
AAA25979	Acinetobacter baumannii	GCA_016489585.1
AAA25979	Acinetobacter baumannii	GCA_016489645.1
AAA25979	Acinetobacter baumannii	GCA_016544625.1
AAA25979	Escherichia coli	GCA_011846825.1
AAA25979	Escherichia coli	GCA_012290405.1
AAA25979	Escherichia coli	GCA_012290425.1
AAA25979	Escherichia coli	GCA_012593025.1
AAA25979	Escherichia coli	GCA_012622105.1
AAA25979	Escherichia coli	GCA_012696365.1
AAA25979	Escherichia coli	GCA_012697725.1
AAA25979	Escherichia coli	GCA_012761855.1
AAA25979	Escherichia coli	GCA_012879195.1
AAA25979	Escherichia coli	GCA_012881775.1
AAA25979	Escherichia coli	GCA_014741215.1
AAA25979	Escherichia coli	GCA_014765975.1
AAA25979	Escherichia coli	GCA_015328525.1
AAA25979	Escherichia coli	GCA_015480845.1
AAA25979	Pseudomonas aeruginosa	GCA_015832055.1
AAA25979	Pseudomonas aeruginosa	GCA_016056035.1
AAA25979	Salmonella enterica	GCA_005750955.1
AAA25979	Salmonella enterica	GCA_005906685.1
AAA25979	Salmonella enterica	GCA_005906845.1
AAA25979	Salmonella enterica	GCA_006454885.1
AAA25979	Salmonella enterica	GCA_006515935.1
AAA25979	Salmonella enterica	GCA_007866865.1
AAA25979	Salmonella enterica	GCA_009617105.1
AAA25979	Salmonella enterica	GCA_011463215.1
AAA25979	Salmonella enterica	GCA_011468775.1
AAA25979	Salmonella enterica	GCA_011469375.1
AAA25979	Salmonella enterica	GCA_011469455.1
AAA25979	Salmonella enterica	GCA_011470595.1
AAA25979	Salmonella enterica	GCA_011470675.1
AAA25979	Salmonella enterica	GCA_011470955.1
AAA25979	Salmonella enterica	GCA_013098275.1
AAA25979	Salmonella enterica	GCA_013099315.1
AAA25979	Salmonella enterica	GCA_013099895.1
AAA25979	Salmonella enterica	GCA_013131535.1
AAA25979	Salmonella enterica	GCA_014816645.1
AAA25979	Salmonella enterica	GCA_014817495.1
AAA25979	Salmonella enterica	GCA_014817645.1
AAA25979	Salmonella enterica	GCA_014817745.1
AAA25979	Salmonella enterica	GCA_015246855.1
AAA25979	Salmonella enterica	GCA_015246895.1
AAA25979	Salmonella enterica	GCA_015246935.1
AAA25979	Salmonella enterica	GCA_015247925.1
AAA25979	Salmonella enterica	GCA_015377465.1
AAA25979	Salmonella enterica	GCA_015482345.1
AAA25979	Salmonella enterica	GCA_015524205.1
AAA25979	Salmonella enterica	GCA_015832775.1
AAA25979	Salmonella enterica	GCA_015833095.1
AAA25979	Salmonella enterica	GCA_016167585.1
AAA25979	Salmonella enterica	GCA_016244375.1
AAA25979	Salmonella enterica	GCA_016433525.1
AAA25979	Salmonella enterica	GCA_016449425.1
AAA25979	Salmonella enterica	GCA_016611005.1
AAA25979	Salmonella enterica	GCA_016724765.1
AAA25979	Salmonella enterica subsp. enterica	GCA_010974615.1
AAA25979	Salmonella enterica subsp. enterica	GCA_011240155.1
AAA25979	Salmonella enterica subsp. enterica	GCA_011299875.1
AAA25979	Salmonella enterica subsp. enterica	GCA_011430955.1
AAA25979	Salmonella enterica subsp. enterica	GCA_011641555.1
AAA25979	Salmonella enterica subsp. enterica	GCA_011642395.1
AAA25979	Salmonella enterica subsp. enterica	GCA_011643035.1
AAA25979	Salmonella enterica subsp. enterica serovar Albany	GCA_006430915.1
AAA25979	Salmonella enterica subsp. enterica serovar Albany	GCA_009546835.1
AAA25979	Salmonella enterica subsp. enterica serovar Cotham	GCA_007857735.1
AAA25979	Salmonella enterica subsp. enterica serovar Haifa	GCA_008962955.1
AAA25979	Salmonella enterica subsp. enterica serovar Haifa	GCA_009138265.1
AAA25979	Salmonella enterica subsp. enterica serovar Newport	GCA_007465415.1
AAA25979	Salmonella enterica subsp. enterica serovar Newport	GCA_007695965.1
AAA25979	Salmonella enterica subsp. enterica serovar Newport	GCA_007707405.1
AAA25979	Salmonella enterica subsp. enterica serovar Newport	GCA_007737915.1
AAA25979	Salmonella enterica subsp. enterica serovar Newport	GCA_007738365.1
AAA25979	Salmonella enterica subsp. enterica serovar Newport	GCA_007803035.1
AAA25979	Salmonella enterica subsp. enterica serovar Newport	GCA_007810955.1
AAA25979	Salmonella enterica subsp. enterica serovar Newport	GCA_007894345.1
AAA25979	Salmonella enterica subsp. enterica serovar Newport	GCA_008288955.1
AAA25979	Salmonella enterica subsp. enterica serovar Newport	GCA_008294615.1
AAA25979	Salmonella enterica subsp. enterica serovar Newport	GCA_008309435.1
AAA25979	Salmonella enterica subsp. enterica serovar Newport	GCA_008336405.1
AAA25979	Salmonella enterica subsp. enterica serovar Newport	GCA_008342505.1
AAA25979	Salmonella enterica subsp. enterica serovar Newport	GCA_008587655.1
AAA25979	Salmonella enterica subsp. enterica serovar Newport	GCA_010008845.1
AAA25979	Salmonella enterica subsp. enterica serovar Newport	GCA_010514035.1
AAA25979	Salmonella enterica subsp. enterica serovar Newport	GCA_010729775.1
AAA25979	Salmonella enterica subsp. enterica serovar Newport	GCA_014509265.1
AAA25979	Salmonella enterica subsp. enterica serovar Newport	GCA_014519035.1
AAA25979	Salmonella enterica subsp. enterica serovar Newport	GCA_014719395.1
AAA25979	Salmonella enterica subsp. enterica serovar Newport	GCA_014819695.1
AAA25979	Salmonella enterica subsp. enterica serovar Newport	GCA_014946605.1
AAA25979	Salmonella enterica subsp. enterica serovar Newport	GCA_014953865.1
AAA25979	Salmonella enterica subsp. enterica serovar Newport	GCA_014954485.1
AAA25979	Salmonella enterica subsp. enterica serovar Newport	GCA_014955065.1
AAA25979	Salmonella enterica subsp. enterica serovar Newport	GCA_015839485.1
AAA25979	Salmonella enterica subsp. enterica serovar Senftenberg	GCA_016495465.1
AAA25979	Salmonella enterica subsp. enterica serovar Typhimurium	GCA_006395075.1
AAA25979	Salmonella enterica subsp. enterica serovar Typhimurium	GCA_006419295.1
AAA25979	Salmonella enterica subsp. enterica serovar Typhimurium	GCA_006451555.1
AAA25979	Salmonella enterica subsp. enterica serovar Typhimurium	GCA_006457725.1
AAA25979	Salmonella enterica subsp. enterica serovar Typhimurium	GCA_007530365.1
AAA25979	Salmonella enterica subsp. enterica serovar Typhimurium	GCA_007533105.1
AAA25979	Salmonella enterica subsp. enterica serovar Typhimurium	GCA_007533245.1
AAA25979	Salmonella enterica subsp. enterica serovar Typhimurium	GCA_007611215.1
AAA25979	Salmonella enterica subsp. enterica serovar Typhimurium	GCA_007613695.1
AAA25979	Salmonella enterica subsp. enterica serovar Typhimurium	GCA_007613875.1
AAA25979	Salmonella enterica subsp. enterica serovar Typhimurium	GCA_007686285.1
AAA25979	Salmonella enterica subsp. enterica serovar Typhimurium	GCA_007687105.1
AAA25979	Salmonella enterica subsp. enterica serovar Typhimurium	GCA_007709745.1
AAA25979	Salmonella enterica subsp. enterica serovar Typhimurium	GCA_007738295.1
AAA25979	Salmonella enterica subsp. enterica serovar Typhimurium	GCA_007903325.1
AAA25979	Salmonella enterica subsp. enterica serovar Typhimurium	GCA_007920655.1
AAA25979	Salmonella enterica subsp. enterica serovar Typhimurium	GCA_007971475.1
AAA25979	Salmonella enterica subsp. enterica serovar Typhimurium	GCA_008248645.1
AAA25979	Salmonella enterica subsp. enterica serovar Typhimurium	GCA_008311865.1
AAA25979	Salmonella enterica subsp. enterica serovar Typhimurium	GCA_008339405.1
AAA25979	Salmonella enterica subsp. enterica serovar Typhimurium	GCA_008586485.1
AAA25979	Salmonella enterica subsp. enterica serovar Typhimurium	GCA_008624395.1
AAA25979	Salmonella enterica subsp. enterica serovar Typhimurium	GCA_008862565.1
AAA25979	Salmonella enterica subsp. enterica serovar Typhimurium	GCA_008864825.1
AAA25979	Salmonella enterica subsp. enterica serovar Typhimurium	GCA_008899525.1
AAA25979	Salmonella enterica subsp. enterica serovar Typhimurium	GCA_008962195.1
AAA25979	Salmonella enterica subsp. enterica serovar Typhimurium	GCA_008962995.1
AAA25979	Salmonella enterica subsp. enterica serovar Typhimurium	GCA_008964155.1
AAA25979	Salmonella enterica subsp. enterica serovar Typhimurium	GCA_008999935.1
AAA25979	Salmonella enterica subsp. enterica serovar Typhimurium	GCA_009115205.1
AAA25979	Salmonella enterica subsp. enterica serovar Typhimurium	GCA_009224885.1
AAA25979	Salmonella enterica subsp. enterica serovar Typhimurium	GCA_009546215.1
AAA25979	Salmonella enterica subsp. enterica serovar Typhimurium	GCA_010834825.1
AAA25979	Salmonella enterica subsp. enterica serovar Typhimurium	GCA_010886055.1
AAA25979	Salmonella enterica subsp. enterica serovar Typhimurium	GCA_010916495.1
AAA25979	Salmonella enterica subsp. enterica serovar Typhimurium	GCA_010927955.1
AAA25979	Salmonella enterica subsp. enterica serovar Typhimurium	GCA_010959575.1
AAA25979	Salmonella enterica subsp. enterica serovar Typhimurium	GCA_011182095.1
AAA25979	Salmonella enterica subsp. enterica serovar Typhimurium	GCA_011212745.1
AAA25979	Salmonella enterica subsp. enterica serovar Typhimurium	GCA_011235555.1
AAA25979	Salmonella enterica subsp. enterica serovar Typhimurium	GCA_011264555.1
AAA25979	Salmonella enterica subsp. enterica serovar Typhimurium	GCA_011275225.1
AAA25979	Salmonella enterica subsp. enterica serovar Typhimurium	GCA_011276005.1
AAA25979	Salmonella enterica subsp. enterica serovar Typhimurium	GCA_011278765.1
AAA25979	Salmonella enterica subsp. enterica serovar Typhimurium	GCA_011313565.1
AAA25979	Salmonella enterica subsp. enterica serovar Typhimurium	GCA_011336585.1
AAA25979	Salmonella enterica subsp. enterica serovar Typhimurium	GCA_011352085.1
AAA25979	Salmonella enterica subsp. enterica serovar Typhimurium	GCA_011385355.1
AAA25979	Salmonella enterica subsp. enterica serovar Typhimurium	GCA_011529325.1
AAA25979	Salmonella enterica subsp. enterica serovar Typhimurium	GCA_011573365.1
AAA25979	Salmonella enterica subsp. enterica serovar Typhimurium	GCA_011608625.1
AAA25979	Salmonella enterica subsp. enterica serovar Typhimurium	GCA_011654875.1
AAA25979	Salmonella enterica subsp. enterica serovar Typhimurium	GCA_011655095.1
AAA25979	Salmonella enterica subsp. enterica serovar Typhimurium	GCA_011659495.1
AAA25979	Salmonella enterica subsp. enterica serovar Typhimurium	GCA_011670625.1
AAA25979	Salmonella enterica subsp. enterica serovar Typhimurium	GCA_011727695.1
AAA25979	Salmonella enterica subsp. enterica serovar Typhimurium	GCA_011748345.1
AAA25979	Salmonella enterica subsp. enterica serovar Typhimurium	GCA_011755515.1
AAA25979	Salmonella enterica subsp. enterica serovar Typhimurium	GCA_012002265.1
AAA25979	Salmonella enterica subsp. enterica serovar Typhimurium	GCA_012040415.1
AAA25979	Salmonella enterica subsp. enterica serovar Typhimurium	GCA_012107815.1
AAA25979	Salmonella enterica subsp. enterica serovar Typhimurium	GCA_012128055.1
AAA25979	Salmonella enterica subsp. enterica serovar Typhimurium	GCA_012283985.1
AAA25979	Salmonella enterica subsp. enterica serovar Typhimurium	GCA_012284245.1
AAA25979	Salmonella enterica subsp. enterica serovar Typhimurium	GCA_012312185.1
AAA25979	Salmonella enterica subsp. enterica serovar Typhimurium	GCA_012845055.1
AAA25979	Salmonella enterica subsp. enterica serovar Typhimurium	GCA_012862635.1
AAA25979	Salmonella enterica subsp. enterica serovar Typhimurium	GCA_012862835.1
AAA25979	Salmonella enterica subsp. enterica serovar Typhimurium	GCA_013093035.1
AAA25979	Salmonella enterica subsp. enterica serovar Typhimurium	GCA_013104255.1
AAA25979	Salmonella enterica subsp. enterica serovar Typhimurium	GCA_013500135.1
AAA25979	Salmonella enterica subsp. enterica serovar Typhimurium	GCA_013501615.1
AAA25979	Salmonella enterica subsp. enterica serovar Typhimurium	GCA_013527155.1
AAA25979	Salmonella enterica subsp. enterica serovar Typhimurium	GCA_013537235.1
AAA25979	Salmonella enterica subsp. enterica serovar Typhimurium	GCA_013537535.1
AAA25979	Salmonella enterica subsp. enterica serovar Typhimurium	GCA_013543095.1
AAA25979	Salmonella enterica subsp. enterica serovar Typhimurium	GCA_013554435.1
AAA25979	Salmonella enterica subsp. enterica serovar Typhimurium	GCA_013584115.1
AAA25979	Salmonella enterica subsp. enterica serovar Typhimurium	GCA_013668935.1
AAA25979	Salmonella enterica subsp. enterica serovar Typhimurium	GCA_013700625.1
AAA25979	Salmonella enterica subsp. enterica serovar Typhimurium	GCA_013700825.1
AAA25979	Salmonella enterica subsp. enterica serovar Typhimurium	GCA_013776045.1
AAA25979	Salmonella enterica subsp. enterica serovar Typhimurium	GCA_013829065.1
AAA25979	Salmonella enterica subsp. enterica serovar Typhimurium	GCA_014062745.1
AAA25979	Salmonella enterica subsp. enterica serovar Typhimurium	GCA_014095995.1
AAA25979	Salmonella enterica subsp. enterica serovar Typhimurium	GCA_014096195.1
AAA25979	Salmonella enterica subsp. enterica serovar Typhimurium	GCA_014098015.1
AAA25979	Salmonella enterica subsp. enterica serovar Typhimurium	GCA_014118805.1
AAA25979	Salmonella enterica subsp. enterica serovar Typhimurium	GCA_014119285.1
AAA25979	Salmonella enterica subsp. enterica serovar Typhimurium	GCA_014123485.1
AAA25979	Salmonella enterica subsp. enterica serovar Typhimurium	GCA_014123725.1
AAA25979	Salmonella enterica subsp. enterica serovar Typhimurium	GCA_014131105.1
AAA25979	Salmonella enterica subsp. enterica serovar Typhimurium	GCA_014174855.1
AAA25979	Salmonella enterica subsp. enterica serovar Typhimurium	GCA_014175135.1
AAA25979	Salmonella enterica subsp. enterica serovar Typhimurium	GCA_014259085.1
AAA25979	Salmonella enterica subsp. enterica serovar Typhimurium	GCA_014270385.1
AAA25979	Salmonella enterica subsp. enterica serovar Typhimurium	GCA_014271015.1
AAA25979	Salmonella enterica subsp. enterica serovar Typhimurium	GCA_014272725.1
AAA25979	Salmonella enterica subsp. enterica serovar Typhimurium	GCA_014340365.1
AAA25979	Salmonella enterica subsp. enterica serovar Typhimurium	GCA_014342955.1
AAA25979	Salmonella enterica subsp. enterica serovar Typhimurium	GCA_014432445.1
AAA25979	Salmonella enterica subsp. enterica serovar Typhimurium	GCA_014499245.1
AAA25979	Salmonella enterica subsp. enterica serovar Typhimurium	GCA_014511585.1
AAA25979	Salmonella enterica subsp. enterica serovar Typhimurium	GCA_014533215.1
AAA25979	Salmonella enterica subsp. enterica serovar Typhimurium	GCA_014544605.1
AAA25979	Salmonella enterica subsp. enterica serovar Typhimurium	GCA_014544665.1
AAA25979	Salmonella enterica subsp. enterica serovar Typhimurium	GCA_014545005.1
AAA25979	Salmonella enterica subsp. enterica serovar Typhimurium	GCA_014545625.1
AAA25979	Salmonella enterica subsp. enterica serovar Typhimurium	GCA_014545845.1
AAA25979	Salmonella enterica subsp. enterica serovar Typhimurium	GCA_014626915.1
AAA25979	Salmonella enterica subsp. enterica serovar Typhimurium	GCA_014627335.1
AAA25979	Salmonella enterica subsp. enterica serovar Typhimurium	GCA_014627375.1
AAA25979	Salmonella enterica subsp. enterica serovar Typhimurium	GCA_014627395.1
AAA25979	Salmonella enterica subsp. enterica serovar Typhimurium	GCA_014666135.1
AAA25979	Salmonella enterica subsp. enterica serovar Typhimurium	GCA_014711155.1
AAA25979	Salmonella enterica subsp. enterica serovar Typhimurium	GCA_014782735.1
AAA25979	Salmonella enterica subsp. enterica serovar Typhimurium	GCA_014793405.1
AAA25979	Salmonella enterica subsp. enterica serovar Typhimurium	GCA_014913905.1
AAA25979	Salmonella enterica subsp. enterica serovar Typhimurium	GCA_014915335.1
AAA25979	Salmonella enterica subsp. enterica serovar Typhimurium	GCA_015028065.1
AAA25979	Salmonella enterica subsp. enterica serovar Typhimurium	GCA_015123555.1
AAA25979	Salmonella enterica subsp. enterica serovar Typhimurium	GCA_015130115.1
AAA25979	Salmonella enterica subsp. enterica serovar Typhimurium	GCA_015151355.1
AAA25979	Salmonella enterica subsp. enterica serovar Typhimurium	GCA_015175225.1
AAA25979	Salmonella enterica subsp. enterica serovar Typhimurium	GCA_015240195.1
AAA25979	Salmonella enterica subsp. enterica serovar Typhimurium	GCA_015363965.1
AAA25979	Salmonella enterica subsp. enterica serovar Typhimurium	GCA_015479485.1
AAA25979	Salmonella enterica subsp. enterica serovar Typhimurium	GCA_015530445.1
AAA25979	Salmonella enterica subsp. enterica serovar Typhimurium	GCA_015882625.1
AAA25979	Salmonella enterica subsp. enterica serovar Typhimurium	GCA_015933145.1
AAA25979	Salmonella enterica subsp. enterica serovar Typhimurium	GCA_016129925.1
AAA25979	Salmonella enterica subsp. enterica serovar Typhimurium	GCA_016130225.1
AAA25979	Salmonella enterica subsp. enterica serovar Typhimurium	GCA_016154235.1
AAA25979	Salmonella enterica subsp. enterica serovar Typhimurium	GCA_016168845.1
AAA25979	Salmonella enterica subsp. enterica serovar Typhimurium	GCA_016168885.1
AAA25979	Salmonella enterica subsp. enterica serovar Typhimurium	GCA_016439605.1
AAA25979	Salmonella enterica subsp. enterica serovar Typhimurium	GCA_016441965.1
AAA25979	Salmonella enterica subsp. enterica serovar Typhimurium	GCA_016688895.1
AAA25979	Salmonella enterica subsp. enterica serovar Typhimurium	GCA_016848125.1
AAA25979	Vibrio diabolicus	GCA_016812015.1
AAA26087	Aeromonas hydrophila	GCA_014396945.1
AAA26087	Citrobacter freundii	GCA_015929405.1
AAA26087	Enterobacter hormaechei	GCA_014117285.1
AAA26087	Escherichia coli	GCA_009671045.1
AAA26087	Escherichia coli	GCA_009671085.1
AAA26087	Escherichia coli	GCA_012595145.1
AAA26087	Escherichia coli	GCA_012608175.1
AAA26087	Escherichia coli	GCA_012619345.1
AAA26087	Escherichia coli	GCA_012681045.1
AAA26087	Escherichia coli	GCA_012701765.1
AAA26087	Escherichia coli	GCA_012877575.1
AAA26087	Escherichia coli	GCA_013093675.1
AAA26087	Escherichia coli	GCA_013095335.1
AAA26087	Escherichia coli	GCA_013520915.1
AAA26087	Escherichia coli	GCA_013717165.1
AAA26087	Escherichia coli	GCA_014048065.1
AAA26087	Escherichia coli	GCA_014343475.1
AAA26087	Escherichia coli	GCA_014343535.1
AAA26087	Escherichia coli	GCA_015000665.1
AAA26087	Escherichia coli	GCA_015123655.1
AAA26087	Escherichia coli	GCA_015140465.1
AAA26087	Escherichia coli	GCA_015694865.1
AAA26087	Escherichia coli	GCA_015730325.1
AAA26087	Escherichia coli	GCA_015909945.1
AAA26087	Klebsiella aerogenes	GCA_008727695.1
AAA26087	Klebsiella michiganensis	GCA_014655005.1
AAA26087	Klebsiella michiganensis	GCA_014655105.1
AAA26087	Klebsiella michiganensis	GCA_014655115.1
AAA26087	Klebsiella oxytoca	GCA_015888985.1
AAA26087	Klebsiella pneumoniae	GCA_007115155.1
AAA26087	Klebsiella pneumoniae	GCA_007115275.1
AAA26087	Klebsiella pneumoniae	GCA_007421865.1
AAA26087	Klebsiella pneumoniae	GCA_007421875.1
AAA26087	Klebsiella pneumoniae	GCA_007421885.1
AAA26087	Klebsiella pneumoniae	GCA_007954065.1
AAA26087	Klebsiella pneumoniae	GCA_007954075.1
AAA26087	Klebsiella pneumoniae	GCA_007997445.1
AAA26087	Klebsiella pneumoniae	GCA_007997455.1
AAA26087	Klebsiella pneumoniae	GCA_007997485.1
AAA26087	Klebsiella pneumoniae	GCA_007997875.1
AAA26087	Klebsiella pneumoniae	GCA_007997895.1
AAA26087	Klebsiella pneumoniae	GCA_007997915.1
AAA26087	Klebsiella pneumoniae	GCA_008630995.1
AAA26087	Klebsiella pneumoniae	GCA_009856855.1
AAA26087	Klebsiella pneumoniae	GCA_011044545.1
AAA26087	Klebsiella pneumoniae	GCA_011044555.1
AAA26087	Klebsiella pneumoniae	GCA_011044565.1
AAA26087	Klebsiella pneumoniae	GCA_011044735.1
AAA26087	Klebsiella pneumoniae	GCA_011044805.1
AAA26087	Klebsiella pneumoniae	GCA_011044835.1
AAA26087	Klebsiella pneumoniae	GCA_011044845.1
AAA26087	Klebsiella pneumoniae	GCA_011044895.1
AAA26087	Klebsiella pneumoniae	GCA_011044915.1
AAA26087	Klebsiella pneumoniae	GCA_011044925.1
AAA26087	Klebsiella pneumoniae	GCA_011044955.1
AAA26087	Klebsiella pneumoniae	GCA_011045775.1
AAA26087	Klebsiella pneumoniae	GCA_011684055.1
AAA26087	Klebsiella pneumoniae	GCA_011769805.1
AAA26087	Klebsiella pneumoniae	GCA_012113655.1
AAA26087	Klebsiella pneumoniae	GCA_013280475.1
AAA26087	Klebsiella pneumoniae	GCA_013283935.1
AAA26087	Klebsiella pneumoniae	GCA_013348885.1
AAA26087	Klebsiella pneumoniae	GCA_013348905.1
AAA26087	Klebsiella pneumoniae	GCA_013348925.1
AAA26087	Klebsiella pneumoniae	GCA_013348945.1
AAA26087	Klebsiella pneumoniae	GCA_013348965.1
AAA26087	Klebsiella pneumoniae	GCA_013348985.1
AAA26087	Klebsiella pneumoniae	GCA_013349005.1
AAA26087	Klebsiella pneumoniae	GCA_013349025.1
AAA26087	Klebsiella pneumoniae	GCA_013349045.1
AAA26087	Klebsiella pneumoniae	GCA_013349065.1
AAA26087	Klebsiella pneumoniae	GCA_013349085.1
AAA26087	Klebsiella pneumoniae	GCA_013390145.1
AAA26087	Klebsiella pneumoniae	GCA_013416105.1
AAA26087	Klebsiella pneumoniae	GCA_013416125.1
AAA26087	Klebsiella pneumoniae	GCA_014040875.1
AAA26087	Klebsiella pneumoniae	GCA_014040895.1
AAA26087	Klebsiella pneumoniae	GCA_014040905.1
AAA26087	Klebsiella pneumoniae	GCA_014040925.1
AAA26087	Klebsiella pneumoniae	GCA_014040975.1
AAA26087	Klebsiella pneumoniae	GCA_014040985.1
AAA26087	Klebsiella pneumoniae	GCA_014040995.1
AAA26087	Klebsiella pneumoniae	GCA_014041005.1
AAA26087	Klebsiella pneumoniae	GCA_014041055.1
AAA26087	Klebsiella pneumoniae	GCA_014041075.1
AAA26087	Klebsiella pneumoniae	GCA_014041095.1
AAA26087	Klebsiella pneumoniae	GCA_014041105.1
AAA26087	Klebsiella pneumoniae	GCA_014041115.1
AAA26087	Klebsiella pneumoniae	GCA_014041125.1
AAA26087	Klebsiella pneumoniae	GCA_014041175.1
AAA26087	Klebsiella pneumoniae	GCA_014041195.1
AAA26087	Klebsiella pneumoniae	GCA_014041215.1
AAA26087	Klebsiella pneumoniae	GCA_014041225.1
AAA26087	Klebsiella pneumoniae	GCA_014041235.1
AAA26087	Klebsiella pneumoniae	GCA_014041275.1
AAA26087	Klebsiella pneumoniae	GCA_014041295.1
AAA26087	Klebsiella pneumoniae	GCA_014041305.1
AAA26087	Klebsiella pneumoniae	GCA_014041335.1
AAA26087	Klebsiella pneumoniae	GCA_014041345.1
AAA26087	Klebsiella pneumoniae	GCA_014041365.1
AAA26087	Klebsiella pneumoniae	GCA_014041385.1
AAA26087	Klebsiella pneumoniae	GCA_014041405.1
AAA26087	Klebsiella pneumoniae	GCA_014041435.1
AAA26087	Klebsiella pneumoniae	GCA_014041455.1
AAA26087	Klebsiella pneumoniae	GCA_014041465.1
AAA26087	Klebsiella pneumoniae	GCA_014041485.1
AAA26087	Klebsiella pneumoniae	GCA_014041505.2
AAA26087	Klebsiella pneumoniae	GCA_014041535.1
AAA26087	Klebsiella pneumoniae	GCA_014041545.1
AAA26087	Klebsiella pneumoniae	GCA_014041575.1
AAA26087	Klebsiella pneumoniae	GCA_014041585.1
AAA26087	Klebsiella pneumoniae	GCA_014041595.1
AAA26087	Klebsiella pneumoniae	GCA_014041635.1
AAA26087	Klebsiella pneumoniae	GCA_014041645.2
AAA26087	Klebsiella pneumoniae	GCA_014041655.1
AAA26087	Klebsiella pneumoniae	GCA_014041675.1
AAA26087	Klebsiella pneumoniae	GCA_014041695.1
AAA26087	Klebsiella pneumoniae	GCA_014041735.2
AAA26087	Klebsiella pneumoniae	GCA_014041755.1
AAA26087	Klebsiella pneumoniae	GCA_014041775.1
AAA26087	Klebsiella pneumoniae	GCA_014041785.1
AAA26087	Klebsiella pneumoniae	GCA_014041795.1
AAA26087	Klebsiella pneumoniae	GCA_014041835.1
AAA26087	Klebsiella pneumoniae	GCA_014041845.2
AAA26087	Klebsiella pneumoniae	GCA_014654825.1
AAA26087	Klebsiella pneumoniae	GCA_014654905.1
AAA26087	Klebsiella pneumoniae	GCA_014654965.1
AAA26087	Klebsiella pneumoniae	GCA_014655155.1
AAA26087	Klebsiella pneumoniae	GCA_014655175.1
AAA26087	Klebsiella pneumoniae	GCA_014655215.1
AAA26087	Klebsiella pneumoniae	GCA_014655235.1
AAA26087	Klebsiella pneumoniae	GCA_014655255.1
AAA26087	Klebsiella pneumoniae	GCA_014655275.1
AAA26087	Klebsiella pneumoniae	GCA_014655315.1
AAA26087	Klebsiella pneumoniae	GCA_014655345.1
AAA26087	Klebsiella pneumoniae	GCA_014655375.1
AAA26087	Klebsiella pneumoniae	GCA_014655395.1
AAA26087	Klebsiella pneumoniae	GCA_014655415.1
AAA26087	Klebsiella pneumoniae	GCA_014655435.1
AAA26087	Klebsiella pneumoniae	GCA_014655455.1
AAA26087	Klebsiella pneumoniae	GCA_014655495.1
AAA26087	Klebsiella pneumoniae	GCA_014655515.1
AAA26087	Klebsiella pneumoniae	GCA_014655535.1
AAA26087	Klebsiella pneumoniae	GCA_014655555.1
AAA26087	Klebsiella pneumoniae	GCA_014655575.1
AAA26087	Klebsiella pneumoniae	GCA_014655615.1
AAA26087	Klebsiella pneumoniae	GCA_014655635.1
AAA26087	Klebsiella pneumoniae	GCA_014655675.1
AAA26087	Klebsiella pneumoniae	GCA_014655695.1
AAA26087	Klebsiella pneumoniae	GCA_014655735.1
AAA26087	Klebsiella pneumoniae	GCA_014655755.1
AAA26087	Klebsiella pneumoniae	GCA_014655775.1
AAA26087	Klebsiella pneumoniae	GCA_014655795.1
AAA26087	Klebsiella pneumoniae	GCA_014655815.1
AAA26087	Klebsiella pneumoniae	GCA_014655835.1
AAA26087	Klebsiella pneumoniae	GCA_014655875.1
AAA26087	Klebsiella pneumoniae	GCA_014655895.1
AAA26087	Klebsiella pneumoniae	GCA_014655915.1
AAA26087	Klebsiella pneumoniae	GCA_014655935.1
AAA26087	Klebsiella pneumoniae	GCA_014655965.1
AAA26087	Klebsiella pneumoniae	GCA_014655995.1
AAA26087	Klebsiella pneumoniae	GCA_014673025.1
AAA26087	Klebsiella pneumoniae	GCA_014673035.1
AAA26087	Klebsiella pneumoniae	GCA_014673095.1
AAA26087	Klebsiella pneumoniae	GCA_014673255.1
AAA26087	Klebsiella pneumoniae	GCA_014673305.1
AAA26087	Klebsiella pneumoniae	GCA_014673335.1
AAA26087	Klebsiella pneumoniae	GCA_014673355.1
AAA26087	Klebsiella pneumoniae	GCA_014673375.1
AAA26087	Klebsiella pneumoniae	GCA_014673385.1
AAA26087	Klebsiella pneumoniae	GCA_014764345.1
AAA26087	Klebsiella pneumoniae	GCA_014833495.1
AAA26087	Klebsiella pneumoniae	GCA_014833525.1
AAA26087	Klebsiella pneumoniae	GCA_014833545.1
AAA26087	Klebsiella pneumoniae	GCA_014834435.1
AAA26087	Klebsiella pneumoniae	GCA_014834495.1
AAA26087	Klebsiella pneumoniae	GCA_014837495.1
AAA26087	Klebsiella pneumoniae	GCA_014837595.1
AAA26087	Klebsiella pneumoniae	GCA_014840955.1
AAA26087	Klebsiella pneumoniae	GCA_014961485.1
AAA26087	Klebsiella pneumoniae	GCA_015228705.1
AAA26087	Klebsiella pneumoniae	GCA_015228715.1
AAA26087	Klebsiella pneumoniae	GCA_015238555.1
AAA26087	Klebsiella pneumoniae	GCA_015238655.1
AAA26087	Klebsiella pneumoniae	GCA_015238895.1
AAA26087	Klebsiella pneumoniae	GCA_015239135.1
AAA26087	Klebsiella pneumoniae	GCA_015239295.1
AAA26087	Klebsiella pneumoniae	GCA_015243235.1
AAA26087	Klebsiella pneumoniae	GCA_015277755.1
AAA26087	Klebsiella pneumoniae	GCA_015277915.1
AAA26087	Klebsiella pneumoniae	GCA_015277935.1
AAA26087	Klebsiella pneumoniae	GCA_015277955.1
AAA26087	Klebsiella pneumoniae	GCA_015277995.1
AAA26087	Klebsiella pneumoniae	GCA_015278055.1
AAA26087	Klebsiella pneumoniae	GCA_015278275.1
AAA26087	Klebsiella pneumoniae	GCA_015278295.1
AAA26087	Klebsiella pneumoniae	GCA_015278375.1
AAA26087	Klebsiella pneumoniae	GCA_015278395.1
AAA26087	Klebsiella pneumoniae	GCA_015278405.1
AAA26087	Klebsiella pneumoniae	GCA_015278415.1
AAA26087	Klebsiella pneumoniae	GCA_015278455.1
AAA26087	Klebsiella pneumoniae	GCA_015278465.1
AAA26087	Klebsiella pneumoniae	GCA_015278505.1
AAA26087	Klebsiella pneumoniae	GCA_015283665.1
AAA26087	Klebsiella pneumoniae	GCA_015283885.1
AAA26087	Klebsiella pneumoniae	GCA_015284665.1
AAA26087	Klebsiella pneumoniae	GCA_015284925.1
AAA26087	Klebsiella pneumoniae	GCA_015285145.1
AAA26087	Klebsiella pneumoniae	GCA_015286225.1
AAA26087	Klebsiella pneumoniae	GCA_015286445.1
AAA26087	Klebsiella pneumoniae	GCA_015287605.1
AAA26087	Klebsiella pneumoniae	GCA_015288205.1
AAA26087	Klebsiella pneumoniae	GCA_015288605.1
AAA26087	Klebsiella pneumoniae	GCA_015289145.1
AAA26087	Klebsiella pneumoniae	GCA_015289545.1
AAA26087	Klebsiella pneumoniae	GCA_015289765.1
AAA26087	Klebsiella pneumoniae	GCA_015289985.1
AAA26087	Klebsiella pneumoniae	GCA_015290925.1
AAA26087	Klebsiella pneumoniae	GCA_015353095.1
AAA26087	Klebsiella pneumoniae	GCA_015391365.1
AAA26087	Klebsiella pneumoniae	GCA_015391385.1
AAA26087	Klebsiella pneumoniae	GCA_015391395.1
AAA26087	Klebsiella pneumoniae	GCA_015473085.1
AAA26087	Klebsiella pneumoniae	GCA_015499895.1
AAA26087	Klebsiella pneumoniae	GCA_015594905.1
AAA26087	Klebsiella pneumoniae	GCA_015644675.1
AAA26087	Klebsiella pneumoniae	GCA_015666295.1
AAA26087	Klebsiella pneumoniae	GCA_015666325.1
AAA26087	Klebsiella pneumoniae	GCA_015666405.1
AAA26087	Klebsiella pneumoniae	GCA_015666415.1
AAA26087	Klebsiella pneumoniae	GCA_015666445.1
AAA26087	Klebsiella pneumoniae	GCA_015666485.1
AAA26087	Klebsiella pneumoniae	GCA_015666525.1
AAA26087	Klebsiella pneumoniae	GCA_015666585.1
AAA26087	Klebsiella pneumoniae	GCA_015666595.1
AAA26087	Klebsiella pneumoniae	GCA_015666685.1
AAA26087	Klebsiella pneumoniae	GCA_015700015.1
AAA26087	Klebsiella pneumoniae	GCA_015992265.1
AAA26087	Klebsiella pneumoniae	GCA_015992285.1
AAA26087	Klebsiella pneumoniae	GCA_015992305.1
AAA26087	Klebsiella pneumoniae	GCA_015992325.1
AAA26087	Klebsiella pneumoniae	GCA_015992345.1
AAA26087	Klebsiella pneumoniae	GCA_015992385.1
AAA26087	Klebsiella pneumoniae	GCA_015992405.1
AAA26087	Klebsiella pneumoniae	GCA_015992425.1
AAA26087	Klebsiella pneumoniae	GCA_016054805.1
AAA26087	Klebsiella pneumoniae	GCA_016054825.1
AAA26087	Klebsiella pneumoniae	GCA_016054895.1
AAA26087	Klebsiella pneumoniae	GCA_016054935.1
AAA26087	Klebsiella pneumoniae	GCA_016054995.1
AAA26087	Klebsiella pneumoniae	GCA_016055215.1
AAA26087	Klebsiella pneumoniae	GCA_016055235.1
AAA26087	Klebsiella pneumoniae	GCA_016055275.1
AAA26087	Klebsiella pneumoniae	GCA_016055305.1
AAA26087	Klebsiella pneumoniae	GCA_016055345.1
AAA26087	Klebsiella pneumoniae	GCA_016055395.1
AAA26087	Klebsiella pneumoniae	GCA_016055445.1
AAA26087	Klebsiella pneumoniae	GCA_016055495.1
AAA26087	Klebsiella pneumoniae	GCA_016055535.1
AAA26087	Klebsiella pneumoniae	GCA_016055575.1
AAA26087	Klebsiella pneumoniae	GCA_016055605.1
AAA26087	Klebsiella pneumoniae	GCA_016055635.1
AAA26087	Klebsiella pneumoniae	GCA_016055655.1
AAA26087	Klebsiella pneumoniae	GCA_016055675.1
AAA26087	Klebsiella pneumoniae	GCA_016055695.1
AAA26087	Klebsiella pneumoniae	GCA_016055755.1
AAA26087	Klebsiella pneumoniae	GCA_016055795.1
AAA26087	Klebsiella pneumoniae	GCA_016055885.1
AAA26087	Klebsiella pneumoniae	GCA_016055895.1
AAA26087	Klebsiella pneumoniae	GCA_016055935.1
AAA26087	Klebsiella pneumoniae	GCA_016055975.1
AAA26087	Klebsiella pneumoniae	GCA_016055995.1
AAA26087	Klebsiella pneumoniae	GCA_016056105.1
AAA26087	Klebsiella pneumoniae	GCA_016067835.1
AAA26087	Klebsiella pneumoniae	GCA_016107385.1
AAA26087	Klebsiella pneumoniae	GCA_016107405.1
AAA26087	Klebsiella pneumoniae	GCA_016412005.1
AAA26087	Klebsiella pneumoniae	GCA_016458405.1
AAA26087	Klebsiella pneumoniae	GCA_016482645.1
AAA26087	Klebsiella pneumoniae	GCA_016482655.1
AAA26087	Klebsiella pneumoniae	GCA_016694775.1
AAA26087	Klebsiella pneumoniae	GCA_016745865.1
AAA26087	Klebsiella pneumoniae	GCA_016761745.1
AAA26087	Klebsiella pneumoniae	GCA_016762035.1
AAA26087	Klebsiella pneumoniae	GCA_016762065.1
AAA26087	Klebsiella pneumoniae	GCA_016762115.1
AAA26087	Klebsiella pneumoniae	GCA_016762125.1
AAA26087	Klebsiella pneumoniae	GCA_016762155.1
AAA26087	Klebsiella pneumoniae	GCA_016762195.1
AAA26087	Klebsiella pneumoniae	GCA_016762215.1
AAA26087	Klebsiella pneumoniae	GCA_016762225.1
AAA26087	Klebsiella pneumoniae	GCA_016762255.1
AAA26087	Klebsiella pneumoniae	GCA_016762275.1
AAA26087	Klebsiella pneumoniae	GCA_016762295.1
AAA26087	Klebsiella pneumoniae	GCA_016762335.1
AAA26087	Klebsiella pneumoniae	GCA_016762395.1
AAA26087	Klebsiella pneumoniae	GCA_016762415.1
AAA26087	Klebsiella pneumoniae	GCA_016762435.1
AAA26087	Klebsiella pneumoniae	GCA_016762455.1
AAA26087	Klebsiella pneumoniae	GCA_016762475.1
AAA26087	Klebsiella pneumoniae	GCA_016762515.1
AAA26087	Klebsiella pneumoniae	GCA_016762535.1
AAA26087	Klebsiella pneumoniae	GCA_016762555.1
AAA26087	Klebsiella pneumoniae	GCA_016762565.1
AAA26087	Klebsiella pneumoniae	GCA_016762595.1
AAA26087	Klebsiella pneumoniae	GCA_016800965.1
AAA26087	Klebsiella pneumoniae	GCA_016807525.1
AAA26087	Klebsiella pneumoniae	GCA_016807535.1
AAA26087	Klebsiella pneumoniae	GCA_016807565.1
AAA26087	Klebsiella pneumoniae	GCA_016807585.1
AAA26087	Klebsiella pneumoniae	GCA_016807605.1
AAA26087	Klebsiella pneumoniae	GCA_016807625.1
AAA26087	Klebsiella pneumoniae	GCA_016807635.1
AAA26087	Klebsiella pneumoniae	GCA_016807665.1
AAA26087	Klebsiella pneumoniae	GCA_016810955.1
AAA26087	Klebsiella pneumoniae	GCA_016811015.1
AAA26087	Klebsiella pneumoniae	GCA_016812055.1
AAA26087	Klebsiella pneumoniae	GCA_016859025.1
AAA26087	Klebsiella pneumoniae	GCA_903469565.1
AAA26087	Klebsiella pneumoniae subsp. pneumoniae	GCA_008632115.1
AAA26087	Klebsiella pneumoniae subsp. pneumoniae	GCA_016595605.1
AAA26087	Klebsiella pneumoniae subsp. pneumoniae	GCA_016774455.1
AAA26087	Kluyvera cryocrescens	GCA_009765145.1
AAA26087	Salmonella enterica	GCA_008375805.1
AAA26087	Salmonella enterica	GCA_011323255.1
AAA26087	Salmonella enterica	GCA_011698935.1
AAA26087	Salmonella enterica	GCA_015481685.1
AAA26087	Salmonella enterica	GCA_016434405.1
AAA26087	Salmonella enterica	GCA_016451725.1
AAA26087	Salmonella enterica	GCA_016689515.1
AAA26087	Salmonella enterica subsp. enterica	GCA_008899225.1
AAA26087	Salmonella enterica subsp. enterica	GCA_011001035.1
AAA26087	Salmonella enterica subsp. enterica	GCA_011657975.1
AAA26087	Salmonella enterica subsp. enterica	GCA_011677655.1
AAA26087	Salmonella enterica subsp. enterica	GCA_011717975.1
AAA26087	Salmonella enterica subsp. enterica	GCA_012001085.1
AAA26087	Salmonella enterica subsp. enterica serovar 4,[5],12:i:-	GCA_010999075.1
AAA26087	Salmonella enterica subsp. enterica serovar 4,[5],12:i:-	GCA_011003355.1
AAA26087	Salmonella enterica subsp. enterica serovar 4,[5],12:i:-	GCA_013676735.1
AAA26087	Salmonella enterica subsp. enterica serovar 4,[5],12:i:-	GCA_014788245.1
AAA26087	Salmonella enterica subsp. enterica serovar 4,[5],12:i:-	GCA_016459785.1
AAA26087	Salmonella enterica subsp. enterica serovar Agona	GCA_011632245.1
AAA26087	Salmonella enterica subsp. enterica serovar Anatum	GCA_006449715.1
AAA26087	Salmonella enterica subsp. enterica serovar Anatum	GCA_008903005.1
AAA26087	Salmonella enterica subsp. enterica serovar Haifa	GCA_008962955.1
AAA26087	Salmonella enterica subsp. enterica serovar Haifa	GCA_009138265.1
AAA26087	Salmonella enterica subsp. enterica serovar Newport	GCA_014089305.1
AAA26087	Salmonella enterica subsp. enterica serovar Reading	GCA_011646995.1
AAA26087	Salmonella enterica subsp. enterica serovar Typhi	GCA_016802175.1
AAA26087	Shigella flexneri	GCA_013865775.1
AAA88337	Acinetobacter baumannii	GCA_009498335.1
AAA88337	Acinetobacter baumannii	GCA_013344855.1
AAA88337	Acinetobacter baumannii	GCA_015356135.1
AAA88337	Acinetobacter baumannii	GCA_015356145.1
AAA88337	Acinetobacter baumannii	GCA_015356155.1
AAA88337	Acinetobacter baumannii	GCA_015356165.1
AAA88337	Acinetobacter baumannii	GCA_015666515.1
AAA88337	Acinetobacter baumannii	GCA_015708195.1
AAA88337	Acinetobacter baumannii	GCA_016416045.1
AAA88337	Acinetobacter baumannii	GCA_016470315.1
AAA88337	Acinetobacter baumannii	GCA_016470395.1
AAA88337	Acinetobacter baumannii	GCA_016470415.1
AAA88337	Acinetobacter baumannii	GCA_016470435.1
AAA88337	Acinetobacter baumannii	GCA_016470475.1
AAA88337	Acinetobacter baumannii	GCA_016470495.1
AAA88337	Acinetobacter baumannii	GCA_016470515.1
AAA88337	Acinetobacter baumannii	GCA_016470535.1
AAA88337	Acinetobacter baumannii	GCA_016470555.1
AAA88337	Acinetobacter baumannii	GCA_016470575.1
AAA88337	Acinetobacter baumannii	GCA_016470585.1
AAA88337	Acinetobacter baumannii	GCA_016470695.1
AAA88337	Acinetobacter baumannii	GCA_016470755.1
AAA88337	Acinetobacter baumannii	GCA_016470775.1
AAA88337	Acinetobacter baumannii	GCA_016470895.1
AAA88337	Acinetobacter baumannii	GCA_016471035.1
AAA88337	Acinetobacter baumannii	GCA_016471115.1
AAA88337	Acinetobacter baumannii	GCA_016471135.1
AAA88337	Acinetobacter baumannii	GCA_016471195.1
AAA88337	Acinetobacter baumannii	GCA_016471335.1
AAA88337	Acinetobacter baumannii	GCA_016471475.1
AAA88337	Acinetobacter baumannii	GCA_016471495.1
AAA88337	Acinetobacter baumannii	GCA_016471535.1
AAA88337	Acinetobacter baumannii	GCA_016471555.1
AAA88337	Acinetobacter baumannii	GCA_016471675.1
AAA88337	Acinetobacter baumannii	GCA_016471715.1
AAA88337	Acinetobacter baumannii	GCA_016471735.1
AAA88337	Acinetobacter baumannii	GCA_016472495.1
AAA88337	Acinetobacter baumannii	GCA_016472915.1
AAA88337	Acinetobacter baumannii	GCA_016473075.1
AAA88337	Acinetobacter baumannii	GCA_016473175.1
AAA88337	Acinetobacter baumannii	GCA_016473215.1
AAA88337	Acinetobacter baumannii	GCA_016474835.1
AAA88337	Acinetobacter baumannii	GCA_016474905.1
AAA88337	Acinetobacter baumannii	GCA_016474925.1
AAA88337	Acinetobacter baumannii	GCA_016474965.1
AAA88337	Acinetobacter baumannii	GCA_016475025.1
AAA88337	Acinetobacter baumannii	GCA_016475225.1
AAA88337	Acinetobacter baumannii	GCA_016475265.1
AAA88337	Acinetobacter baumannii	GCA_016475345.1
AAA88337	Acinetobacter baumannii	GCA_016475405.1
AAA88337	Acinetobacter baumannii	GCA_016475445.1
AAA88337	Acinetobacter baumannii	GCA_016475465.1
AAA88337	Acinetobacter baumannii	GCA_016475565.1
AAA88337	Acinetobacter baumannii	GCA_016475645.1
AAA88337	Acinetobacter baumannii	GCA_016475665.1
AAA88337	Acinetobacter baumannii	GCA_016475705.1
AAA88337	Acinetobacter baumannii	GCA_016475725.1
AAA88337	Acinetobacter baumannii	GCA_016475815.1
AAA88337	Acinetobacter baumannii	GCA_016475905.1
AAA88337	Acinetobacter baumannii	GCA_016475925.1
AAA88337	Acinetobacter baumannii	GCA_016478765.1
AAA88337	Acinetobacter baumannii	GCA_016479065.1
AAA88337	Acinetobacter baumannii	GCA_016479085.1
AAA88337	Acinetobacter baumannii	GCA_016479125.1
AAA88337	Acinetobacter baumannii	GCA_016479165.1
AAA88337	Acinetobacter baumannii	GCA_016479205.1
AAA88337	Acinetobacter baumannii	GCA_016479245.1
AAA88337	Acinetobacter baumannii	GCA_016479255.1
AAA88337	Acinetobacter baumannii	GCA_016479285.1
AAA88337	Acinetobacter baumannii	GCA_016479325.1
AAA88337	Acinetobacter baumannii	GCA_016479355.1
AAA88337	Acinetobacter baumannii	GCA_016479385.1
AAA88337	Acinetobacter baumannii	GCA_016479405.1
AAA88337	Acinetobacter baumannii	GCA_016479435.1
AAA88337	Acinetobacter baumannii	GCA_016479465.1
AAA88337	Acinetobacter baumannii	GCA_016479485.1
AAA88337	Acinetobacter baumannii	GCA_016479505.1
AAA88337	Acinetobacter baumannii	GCA_016479525.1
AAA88337	Acinetobacter baumannii	GCA_016479545.1
AAA88337	Acinetobacter baumannii	GCA_016479565.1
AAA88337	Acinetobacter baumannii	GCA_016479575.1
AAA88337	Acinetobacter baumannii	GCA_016479605.1
AAA88337	Acinetobacter baumannii	GCA_016479625.1
AAA88337	Acinetobacter baumannii	GCA_016479645.1
AAA88337	Acinetobacter baumannii	GCA_016479665.1
AAA88337	Acinetobacter baumannii	GCA_016479685.1
AAA88337	Acinetobacter baumannii	GCA_016479705.1
AAA88337	Acinetobacter baumannii	GCA_016479725.1
AAA88337	Acinetobacter baumannii	GCA_016479745.1
AAA88337	Acinetobacter baumannii	GCA_016479785.1
AAA88337	Acinetobacter baumannii	GCA_016479805.1
AAA88337	Acinetobacter baumannii	GCA_016479825.1
AAA88337	Acinetobacter baumannii	GCA_016479845.1
AAA88337	Acinetobacter baumannii	GCA_016479855.1
AAA88337	Acinetobacter baumannii	GCA_016479885.1
AAA88337	Acinetobacter baumannii	GCA_016479905.1
AAA88337	Acinetobacter baumannii	GCA_016479925.1
AAA88337	Acinetobacter baumannii	GCA_016479965.1
AAA88337	Acinetobacter baumannii	GCA_016479985.1
AAA88337	Acinetobacter baumannii	GCA_016480065.1
AAA88337	Acinetobacter baumannii	GCA_016480085.1
AAA88337	Acinetobacter baumannii	GCA_016480125.1
AAA88337	Acinetobacter baumannii	GCA_016480165.1
AAA88337	Acinetobacter baumannii	GCA_016480185.1
AAA88337	Acinetobacter baumannii	GCA_016480205.1
AAA88337	Acinetobacter baumannii	GCA_016480225.1
AAA88337	Acinetobacter baumannii	GCA_016480245.1
AAA88337	Acinetobacter baumannii	GCA_016480325.1
AAA88337	Acinetobacter baumannii	GCA_016480345.1
AAA88337	Acinetobacter baumannii	GCA_016480395.1
AAA88337	Acinetobacter baumannii	GCA_016480425.1
AAA88337	Acinetobacter baumannii	GCA_016480435.1
AAA88337	Acinetobacter baumannii	GCA_016480505.1
AAA88337	Acinetobacter baumannii	GCA_016480525.1
AAA88337	Acinetobacter baumannii	GCA_016480565.1
AAA88337	Acinetobacter baumannii	GCA_016480585.1
AAA88337	Acinetobacter baumannii	GCA_016480625.1
AAA88337	Acinetobacter baumannii	GCA_016480685.1
AAA88337	Acinetobacter baumannii	GCA_016480705.1
AAA88337	Acinetobacter baumannii	GCA_016480725.1
AAA88337	Acinetobacter baumannii	GCA_016480745.1
AAA88337	Acinetobacter baumannii	GCA_016480825.1
AAA88337	Acinetobacter baumannii	GCA_016480885.1
AAA88337	Acinetobacter baumannii	GCA_016480965.1
AAA88337	Acinetobacter baumannii	GCA_016480985.1
AAA88337	Acinetobacter baumannii	GCA_016481005.1
AAA88337	Acinetobacter baumannii	GCA_016481025.1
AAA88337	Acinetobacter baumannii	GCA_016481045.1
AAA88337	Acinetobacter baumannii	GCA_016481055.1
AAA88337	Acinetobacter baumannii	GCA_016481085.1
AAA88337	Acinetobacter baumannii	GCA_016481105.1
AAA88337	Acinetobacter baumannii	GCA_016481125.1
AAA88337	Acinetobacter baumannii	GCA_016481145.1
AAA88337	Acinetobacter baumannii	GCA_016481205.1
AAA88337	Acinetobacter baumannii	GCA_016481225.1
AAA88337	Acinetobacter baumannii	GCA_016481245.1
AAA88337	Acinetobacter baumannii	GCA_016481405.1
AAA88337	Acinetobacter baumannii	GCA_016481425.1
AAA88337	Acinetobacter baumannii	GCA_016481445.1
AAA88337	Acinetobacter baumannii	GCA_016481565.1
AAA88337	Acinetobacter baumannii	GCA_016481575.1
AAA88337	Acinetobacter baumannii	GCA_016481625.1
AAA88337	Acinetobacter baumannii	GCA_016481745.1
AAA88337	Acinetobacter baumannii	GCA_016481785.1
AAA88337	Acinetobacter baumannii	GCA_016482455.1
AAA88337	Acinetobacter baumannii	GCA_016482475.1
AAA88337	Acinetobacter baumannii	GCA_016482505.1
AAA88337	Acinetobacter baumannii	GCA_016482555.1
AAA88337	Acinetobacter baumannii	GCA_016482625.1
AAA88337	Acinetobacter baumannii	GCA_016482665.1
AAA88337	Acinetobacter baumannii	GCA_016482715.1
AAA88337	Acinetobacter baumannii	GCA_016482735.1
AAA88337	Acinetobacter baumannii	GCA_016482765.1
AAA88337	Acinetobacter baumannii	GCA_016482795.1
AAA88337	Acinetobacter baumannii	GCA_016482835.1
AAA88337	Acinetobacter baumannii	GCA_016482995.1
AAA88337	Acinetobacter baumannii	GCA_016483035.1
AAA88337	Acinetobacter baumannii	GCA_016483805.1
AAA88337	Acinetobacter baumannii	GCA_016483825.1
AAA88337	Acinetobacter baumannii	GCA_016484155.1
AAA88337	Acinetobacter baumannii	GCA_016484515.1
AAA88337	Acinetobacter baumannii	GCA_016484585.1
AAA88337	Acinetobacter baumannii	GCA_016484685.1
AAA88337	Acinetobacter baumannii	GCA_016484705.1
AAA88337	Acinetobacter baumannii	GCA_016484845.1
AAA88337	Acinetobacter baumannii	GCA_016488825.1
AAA88337	Acinetobacter baumannii	GCA_016489185.1
AAA88337	Acinetobacter baumannii	GCA_016489205.1
AAA88337	Acinetobacter baumannii	GCA_016489225.1
AAA88337	Acinetobacter baumannii	GCA_016489245.1
AAA88337	Acinetobacter baumannii	GCA_016489305.1
AAA88337	Acinetobacter baumannii	GCA_016489325.1
AAA88337	Acinetobacter baumannii	GCA_016489505.1
AAA88337	Acinetobacter baumannii	GCA_016489625.1
AAA88337	Acinetobacter baumannii	GCA_016489665.1
AAA88337	Acinetobacter baumannii	GCA_016489745.1
AAA88337	Acinetobacter baumannii	GCA_016489845.1
AAA88337	Acinetobacter baumannii	GCA_016489905.1
AAA88337	Acinetobacter baumannii	GCA_016489965.1
AAA88337	Acinetobacter baumannii	GCA_016489985.1
AAA88337	Acinetobacter baumannii	GCA_016490105.1
AAA88337	Acinetobacter baumannii	GCA_016544025.1
AAA88337	Acinetobacter baumannii	GCA_016544045.1
AAA88337	Acinetobacter baumannii	GCA_016544125.1
AAA88337	Acinetobacter baumannii	GCA_016544145.1
AAA88337	Acinetobacter baumannii	GCA_016544185.1
AAA88337	Acinetobacter baumannii	GCA_016544205.1
AAA88337	Acinetobacter baumannii	GCA_016544345.1
AAA88337	Acinetobacter baumannii	GCA_016544365.1
AAA88337	Acinetobacter baumannii	GCA_016544385.1
AAA88337	Acinetobacter baumannii	GCA_016544405.1
AAA88337	Acinetobacter baumannii	GCA_016544485.1
AAA88337	Acinetobacter baumannii	GCA_016544605.1
AAA88337	Acinetobacter baumannii	GCA_016544685.1
AAA88337	Acinetobacter baumannii	GCA_016544765.1
AAA88337	Acinetobacter baumannii	GCA_016544785.1
AAA88337	Acinetobacter baumannii	GCA_016544825.1
AAA88337	Acinetobacter baumannii	GCA_016544845.1
AAA88337	Acinetobacter baumannii	GCA_016544965.1
AAA88337	Acinetobacter baumannii	GCA_016545005.1
AAA88337	Acinetobacter baumannii	GCA_016545025.1
AAA88337	Acinetobacter baumannii	GCA_016545065.1
AAA88337	Acinetobacter baumannii	GCA_016608585.1
AAA88337	Acinetobacter baumannii	GCA_016608885.1
AAA88337	Acinetobacter baumannii	GCA_016608945.1
AAA88337	Acinetobacter baumannii	GCA_016608985.1
AAA88337	Acinetobacter baumannii	GCA_016609025.1
AAA88337	Acinetobacter baumannii	GCA_016609265.1
AAA88337	Acinetobacter baumannii	GCA_016609365.1
AAA88337	Acinetobacter baumannii	GCA_016609385.1
AAA88337	Acinetobacter baumannii	GCA_016609405.1
AAA88337	Acinetobacter baumannii	GCA_016609425.1
AAA88337	Acinetobacter baumannii	GCA_016609445.1
AAA88337	Acinetobacter baumannii	GCA_016609465.1
AAA88337	Acinetobacter baumannii	GCA_016609525.1
AAA88337	Acinetobacter baumannii	GCA_016609535.1
AAA88337	Acinetobacter baumannii	GCA_016609565.1
AAA88337	Acinetobacter baumannii	GCA_016609585.1
AAA88337	Acinetobacter baumannii	GCA_016609605.1
AAA88337	Acinetobacter baumannii	GCA_016609625.1
AAA88337	Acinetobacter baumannii	GCA_016639295.1
AAA88337	Acinetobacter baumannii	GCA_016639415.1
AAA88337	Acinetobacter baumannii	GCA_016639425.1
AAA88337	Acinetobacter baumannii	GCA_016639515.1
AAA88337	Aeromonas hydrophila	GCA_014396945.1
AAA88337	Citrobacter freundii	GCA_015929445.1
AAA88337	Citrobacter freundii	GCA_015929505.1
AAA88337	Citrobacter freundii	GCA_015929545.1
AAA88337	Citrobacter freundii	GCA_015929685.1
AAA88337	Citrobacter youngae	GCA_016679915.1
AAA88337	Enterobacter hormaechei	GCA_005217135.1
AAA88337	Enterobacter hormaechei	GCA_008180655.1
AAA88337	Enterobacter hormaechei	GCA_008180795.1
AAA88337	Escherichia coli	GCA_004767555.1
AAA88337	Escherichia coli	GCA_011492885.1
AAA88337	Escherichia coli	GCA_011492985.1
AAA88337	Escherichia coli	GCA_011603085.1
AAA88337	Escherichia coli	GCA_011603145.1
AAA88337	Escherichia coli	GCA_011603165.1
AAA88337	Escherichia coli	GCA_011603225.1
AAA88337	Escherichia coli	GCA_011603285.1
AAA88337	Escherichia coli	GCA_011604865.1
AAA88337	Escherichia coli	GCA_011605005.1
AAA88337	Escherichia coli	GCA_011605035.1
AAA88337	Escherichia coli	GCA_011605115.1
AAA88337	Escherichia coli	GCA_011605135.1
AAA88337	Escherichia coli	GCA_011605175.1
AAA88337	Escherichia coli	GCA_011605285.1
AAA88337	Escherichia coli	GCA_011802245.1
AAA88337	Escherichia coli	GCA_011803265.1
AAA88337	Escherichia coli	GCA_011803285.1
AAA88337	Escherichia coli	GCA_011811465.1
AAA88337	Escherichia coli	GCA_011813225.1
AAA88337	Escherichia coli	GCA_011821975.1
AAA88337	Escherichia coli	GCA_011825535.1
AAA88337	Escherichia coli	GCA_011828725.1
AAA88337	Escherichia coli	GCA_011832375.1
AAA88337	Escherichia coli	GCA_011832435.1
AAA88337	Escherichia coli	GCA_011850825.1
AAA88337	Escherichia coli	GCA_011851805.1
AAA88337	Escherichia coli	GCA_011861025.1
AAA88337	Escherichia coli	GCA_011876205.1
AAA88337	Escherichia coli	GCA_011879925.1
AAA88337	Escherichia coli	GCA_011885025.1
AAA88337	Escherichia coli	GCA_011895815.1
AAA88337	Escherichia coli	GCA_011916915.1
AAA88337	Escherichia coli	GCA_011918685.1
AAA88337	Escherichia coli	GCA_011924705.1
AAA88337	Escherichia coli	GCA_011925185.1
AAA88337	Escherichia coli	GCA_011929925.1
AAA88337	Escherichia coli	GCA_011935045.1
AAA88337	Escherichia coli	GCA_011935845.1
AAA88337	Escherichia coli	GCA_011938725.1
AAA88337	Escherichia coli	GCA_011948585.1
AAA88337	Escherichia coli	GCA_011971055.1
AAA88337	Escherichia coli	GCA_012006225.1
AAA88337	Escherichia coli	GCA_012292285.2
AAA88337	Escherichia coli	GCA_012292355.1
AAA88337	Escherichia coli	GCA_012294525.1
AAA88337	Escherichia coli	GCA_012348575.1
AAA88337	Escherichia coli	GCA_012350765.1
AAA88337	Escherichia coli	GCA_012350985.1
AAA88337	Escherichia coli	GCA_012358395.1
AAA88337	Escherichia coli	GCA_012359035.1
AAA88337	Escherichia coli	GCA_012383125.1
AAA88337	Escherichia coli	GCA_012383395.1
AAA88337	Escherichia coli	GCA_012399885.1
AAA88337	Escherichia coli	GCA_012410365.1
AAA88337	Escherichia coli	GCA_012429025.1
AAA88337	Escherichia coli	GCA_012453565.1
AAA88337	Escherichia coli	GCA_012457225.1
AAA88337	Escherichia coli	GCA_012468135.1
AAA88337	Escherichia coli	GCA_012516455.1
AAA88337	Escherichia coli	GCA_012537835.1
AAA88337	Escherichia coli	GCA_012591865.1
AAA88337	Escherichia coli	GCA_012592205.1
AAA88337	Escherichia coli	GCA_012592525.1
AAA88337	Escherichia coli	GCA_012592745.1
AAA88337	Escherichia coli	GCA_012593025.1
AAA88337	Escherichia coli	GCA_012595305.1
AAA88337	Escherichia coli	GCA_012595425.1
AAA88337	Escherichia coli	GCA_012606235.1
AAA88337	Escherichia coli	GCA_012607775.1
AAA88337	Escherichia coli	GCA_012614045.1
AAA88337	Escherichia coli	GCA_012614585.1
AAA88337	Escherichia coli	GCA_012614825.1
AAA88337	Escherichia coli	GCA_012616025.1
AAA88337	Escherichia coli	GCA_012616315.1
AAA88337	Escherichia coli	GCA_012616785.1
AAA88337	Escherichia coli	GCA_012616945.1
AAA88337	Escherichia coli	GCA_012617045.1
AAA88337	Escherichia coli	GCA_012618605.1
AAA88337	Escherichia coli	GCA_012618895.1
AAA88337	Escherichia coli	GCA_012619365.1
AAA88337	Escherichia coli	GCA_012621985.1
AAA88337	Escherichia coli	GCA_012622085.1
AAA88337	Escherichia coli	GCA_012622865.1
AAA88337	Escherichia coli	GCA_012622905.1
AAA88337	Escherichia coli	GCA_012624305.1
AAA88337	Escherichia coli	GCA_012625485.1
AAA88337	Escherichia coli	GCA_012652015.1
AAA88337	Escherichia coli	GCA_012652205.1
AAA88337	Escherichia coli	GCA_012653285.1
AAA88337	Escherichia coli	GCA_012660345.1
AAA88337	Escherichia coli	GCA_012660485.1
AAA88337	Escherichia coli	GCA_012663125.1
AAA88337	Escherichia coli	GCA_012675925.1
AAA88337	Escherichia coli	GCA_012678285.1
AAA88337	Escherichia coli	GCA_012678385.1
AAA88337	Escherichia coli	GCA_012688825.1
AAA88337	Escherichia coli	GCA_012695845.1
AAA88337	Escherichia coli	GCA_012695905.1
AAA88337	Escherichia coli	GCA_012696155.1
AAA88337	Escherichia coli	GCA_012696205.1
AAA88337	Escherichia coli	GCA_012697285.1
AAA88337	Escherichia coli	GCA_012700305.1
AAA88337	Escherichia coli	GCA_012701285.1
AAA88337	Escherichia coli	GCA_012701625.1
AAA88337	Escherichia coli	GCA_012703125.1
AAA88337	Escherichia coli	GCA_012761775.1
AAA88337	Escherichia coli	GCA_012761785.1
AAA88337	Escherichia coli	GCA_012761835.1
AAA88337	Escherichia coli	GCA_012763035.1
AAA88337	Escherichia coli	GCA_012773795.1
AAA88337	Escherichia coli	GCA_012787115.1
AAA88337	Escherichia coli	GCA_012787515.1
AAA88337	Escherichia coli	GCA_012788475.1
AAA88337	Escherichia coli	GCA_012848295.1
AAA88337	Escherichia coli	GCA_012848375.1
AAA88337	Escherichia coli	GCA_012849035.1
AAA88337	Escherichia coli	GCA_012851595.1
AAA88337	Escherichia coli	GCA_012855335.1
AAA88337	Escherichia coli	GCA_012878215.1
AAA88337	Escherichia coli	GCA_012878595.1
AAA88337	Escherichia coli	GCA_012878935.1
AAA88337	Escherichia coli	GCA_012879715.1
AAA88337	Escherichia coli	GCA_012881475.1
AAA88337	Escherichia coli	GCA_012881735.1
AAA88337	Escherichia coli	GCA_012882275.1
AAA88337	Escherichia coli	GCA_012885185.1
AAA88337	Escherichia coli	GCA_012889215.1
AAA88337	Escherichia coli	GCA_012889775.1
AAA88337	Escherichia coli	GCA_012892135.1
AAA88337	Escherichia coli	GCA_012904385.1
AAA88337	Escherichia coli	GCA_012906025.1
AAA88337	Escherichia coli	GCA_012915605.1
AAA88337	Escherichia coli	GCA_012919615.1
AAA88337	Escherichia coli	GCA_012925085.1
AAA88337	Escherichia coli	GCA_013094835.1
AAA88337	Escherichia coli	GCA_013129315.1
AAA88337	Escherichia coli	GCA_013129415.1
AAA88337	Escherichia coli	GCA_013129495.1
AAA88337	Escherichia coli	GCA_013133275.1
AAA88337	Escherichia coli	GCA_013156395.1
AAA88337	Escherichia coli	GCA_013156485.1
AAA88337	Escherichia coli	GCA_013156705.1
AAA88337	Escherichia coli	GCA_013156885.1
AAA88337	Escherichia coli	GCA_013156965.1
AAA88337	Escherichia coli	GCA_013157065.1
AAA88337	Escherichia coli	GCA_013157165.1
AAA88337	Escherichia coli	GCA_013375195.1
AAA88337	Escherichia coli	GCA_013423805.1
AAA88337	Escherichia coli	GCA_013425935.1
AAA88337	Escherichia coli	GCA_013512715.1
AAA88337	Escherichia coli	GCA_013533995.1
AAA88337	Escherichia coli	GCA_013534135.1
AAA88337	Escherichia coli	GCA_013534145.1
AAA88337	Escherichia coli	GCA_013534275.1
AAA88337	Escherichia coli	GCA_013546195.1
AAA88337	Escherichia coli	GCA_013546495.1
AAA88337	Escherichia coli	GCA_013546615.1
AAA88337	Escherichia coli	GCA_013546715.1
AAA88337	Escherichia coli	GCA_013613075.1
AAA88337	Escherichia coli	GCA_013622135.1
AAA88337	Escherichia coli	GCA_013622355.1
AAA88337	Escherichia coli	GCA_013622615.1
AAA88337	Escherichia coli	GCA_013648135.1
AAA88337	Escherichia coli	GCA_013653715.1
AAA88337	Escherichia coli	GCA_013664715.1
AAA88337	Escherichia coli	GCA_013679915.1
AAA88337	Escherichia coli	GCA_013680315.1
AAA88337	Escherichia coli	GCA_013680395.1
AAA88337	Escherichia coli	GCA_013680435.1
AAA88337	Escherichia coli	GCA_013688555.1
AAA88337	Escherichia coli	GCA_013694345.1
AAA88337	Escherichia coli	GCA_013710075.1
AAA88337	Escherichia coli	GCA_013710805.1
AAA88337	Escherichia coli	GCA_013728835.1
AAA88337	Escherichia coli	GCA_013731795.1
AAA88337	Escherichia coli	GCA_013732535.1
AAA88337	Escherichia coli	GCA_013732595.1
AAA88337	Escherichia coli	GCA_013732635.1
AAA88337	Escherichia coli	GCA_013766165.1
AAA88337	Escherichia coli	GCA_013768925.1
AAA88337	Escherichia coli	GCA_013769065.1
AAA88337	Escherichia coli	GCA_013769085.1
AAA88337	Escherichia coli	GCA_013769125.1
AAA88337	Escherichia coli	GCA_013771005.1
AAA88337	Escherichia coli	GCA_013771645.1
AAA88337	Escherichia coli	GCA_013771765.1
AAA88337	Escherichia coli	GCA_013771805.1
AAA88337	Escherichia coli	GCA_013771825.1
AAA88337	Escherichia coli	GCA_013771905.1
AAA88337	Escherichia coli	GCA_013771965.1
AAA88337	Escherichia coli	GCA_013772045.1
AAA88337	Escherichia coli	GCA_013772095.1
AAA88337	Escherichia coli	GCA_013775665.1
AAA88337	Escherichia coli	GCA_013775785.1
AAA88337	Escherichia coli	GCA_013776005.1
AAA88337	Escherichia coli	GCA_013783185.1
AAA88337	Escherichia coli	GCA_013792205.1
AAA88337	Escherichia coli	GCA_013807045.1
AAA88337	Escherichia coli	GCA_013851035.1
AAA88337	Escherichia coli	GCA_013851045.1
AAA88337	Escherichia coli	GCA_013954995.1
AAA88337	Escherichia coli	GCA_014048995.1
AAA88337	Escherichia coli	GCA_014248575.1
AAA88337	Escherichia coli	GCA_014248675.1
AAA88337	Escherichia coli	GCA_014273805.1
AAA88337	Escherichia coli	GCA_014290495.1
AAA88337	Escherichia coli	GCA_014396645.1
AAA88337	Escherichia coli	GCA_014396685.1
AAA88337	Escherichia coli	GCA_014474295.1
AAA88337	Escherichia coli	GCA_014474375.1
AAA88337	Escherichia coli	GCA_014509995.1
AAA88337	Escherichia coli	GCA_014510565.1
AAA88337	Escherichia coli	GCA_014533235.1
AAA88337	Escherichia coli	GCA_014536065.1
AAA88337	Escherichia coli	GCA_014545105.1
AAA88337	Escherichia coli	GCA_014545985.1
AAA88337	Escherichia coli	GCA_014601655.1
AAA88337	Escherichia coli	GCA_014719515.1
AAA88337	Escherichia coli	GCA_014740995.1
AAA88337	Escherichia coli	GCA_014741235.1
AAA88337	Escherichia coli	GCA_014765075.1
AAA88337	Escherichia coli	GCA_014765785.1
AAA88337	Escherichia coli	GCA_014774335.1
AAA88337	Escherichia coli	GCA_014775955.1
AAA88337	Escherichia coli	GCA_014776815.1
AAA88337	Escherichia coli	GCA_014777955.1
AAA88337	Escherichia coli	GCA_014786205.1
AAA88337	Escherichia coli	GCA_014786265.1
AAA88337	Escherichia coli	GCA_014906945.1
AAA88337	Escherichia coli	GCA_014910805.1
AAA88337	Escherichia coli	GCA_014911945.1
AAA88337	Escherichia coli	GCA_014914695.1
AAA88337	Escherichia coli	GCA_014916495.1
AAA88337	Escherichia coli	GCA_014935805.1
AAA88337	Escherichia coli	GCA_014957605.1
AAA88337	Escherichia coli	GCA_014957765.1
AAA88337	Escherichia coli	GCA_015000665.1
AAA88337	Escherichia coli	GCA_015079255.1
AAA88337	Escherichia coli	GCA_015079295.1
AAA88337	Escherichia coli	GCA_015079575.1
AAA88337	Escherichia coli	GCA_015082045.1
AAA88337	Escherichia coli	GCA_015091975.1
AAA88337	Escherichia coli	GCA_015134055.1
AAA88337	Escherichia coli	GCA_015135225.1
AAA88337	Escherichia coli	GCA_015135335.1
AAA88337	Escherichia coli	GCA_015137435.1
AAA88337	Escherichia coli	GCA_015137815.1
AAA88337	Escherichia coli	GCA_015139035.1
AAA88337	Escherichia coli	GCA_015165995.1
AAA88337	Escherichia coli	GCA_015166675.1
AAA88337	Escherichia coli	GCA_015166955.1
AAA88337	Escherichia coli	GCA_015167315.1
AAA88337	Escherichia coli	GCA_015169805.1
AAA88337	Escherichia coli	GCA_015200645.1
AAA88337	Escherichia coli	GCA_015200785.1
AAA88337	Escherichia coli	GCA_015283605.1
AAA88337	Escherichia coli	GCA_015293555.1
AAA88337	Escherichia coli	GCA_015328745.1
AAA88337	Escherichia coli	GCA_015328865.1
AAA88337	Escherichia coli	GCA_015329005.1
AAA88337	Escherichia coli	GCA_015329105.1
AAA88337	Escherichia coli	GCA_015481985.1
AAA88337	Escherichia coli	GCA_015484265.1
AAA88337	Escherichia coli	GCA_015621385.1
AAA88337	Escherichia coli	GCA_015869225.1
AAA88337	Escherichia coli	GCA_015870665.1
AAA88337	Escherichia coli	GCA_015884085.1
AAA88337	Escherichia coli	GCA_015887895.1
AAA88337	Escherichia coli	GCA_016131205.1
AAA88337	Escherichia coli	GCA_016131425.1
AAA88337	Escherichia coli	GCA_016131785.1
AAA88337	Escherichia coli	GCA_016144875.1
AAA88337	Escherichia coli	GCA_016147455.1
AAA88337	Escherichia coli	GCA_016154075.1
AAA88337	Escherichia coli	GCA_016313925.1
AAA88337	Escherichia coli	GCA_016345185.1
AAA88337	Escherichia coli	GCA_016351385.1
AAA88337	Escherichia coli	GCA_016351685.1
AAA88337	Escherichia coli	GCA_016447445.1
AAA88337	Escherichia coli	GCA_016447965.1
AAA88337	Escherichia coli	GCA_016448325.1
AAA88337	Escherichia coli	GCA_016449985.1
AAA88337	Escherichia coli	GCA_016492865.1
AAA88337	Escherichia coli	GCA_016518745.1
AAA88337	Escherichia coli	GCA_016524455.1
AAA88337	Escherichia coli	GCA_016524535.1
AAA88337	Escherichia coli	GCA_016542695.1
AAA88337	Escherichia coli	GCA_016543465.1
AAA88337	Escherichia coli	GCA_016543525.1
AAA88337	Escherichia coli	GCA_016543645.1
AAA88337	Escherichia coli	GCA_016543705.1
AAA88337	Escherichia coli	GCA_016543725.1
AAA88337	Escherichia coli	GCA_016546285.1
AAA88337	Escherichia coli	GCA_016546335.1
AAA88337	Escherichia coli	GCA_016546345.1
AAA88337	Escherichia coli	GCA_016546355.1
AAA88337	Escherichia coli	GCA_016546375.1
AAA88337	Escherichia coli	GCA_016546535.1
AAA88337	Escherichia coli	GCA_016546555.1
AAA88337	Escherichia coli	GCA_016552025.1
AAA88337	Escherichia coli	GCA_016589155.1
AAA88337	Escherichia coli	GCA_016590235.1
AAA88337	Escherichia coli	GCA_016641075.1
AAA88337	Escherichia coli	GCA_016698585.1
AAA88337	Escherichia coli	GCA_016733025.1
AAA88337	Escherichia coli	GCA_016758315.1
AAA88337	Escherichia coli	GCA_016760605.1
AAA88337	Escherichia coli	GCA_016773775.1
AAA88337	Escherichia fergusonii	GCA_012909925.1
AAA88337	Escherichia fergusonii	GCA_013106575.1
AAA88337	Klebsiella michiganensis	GCA_014655005.1
AAA88337	Klebsiella michiganensis	GCA_014655105.1
AAA88337	Klebsiella michiganensis	GCA_014655115.1
AAA88337	Klebsiella michiganensis	GCA_015773165.1
AAA88337	Klebsiella pneumoniae	GCA_007421875.1
AAA88337	Klebsiella pneumoniae	GCA_008245285.1
AAA88337	Klebsiella pneumoniae	GCA_011044835.1
AAA88337	Klebsiella pneumoniae	GCA_011044895.1
AAA88337	Klebsiella pneumoniae	GCA_011045775.1
AAA88337	Klebsiella pneumoniae	GCA_011769825.1
AAA88337	Klebsiella pneumoniae	GCA_014040895.1
AAA88337	Klebsiella pneumoniae	GCA_014040905.1
AAA88337	Klebsiella pneumoniae	GCA_014040975.1
AAA88337	Klebsiella pneumoniae	GCA_014041005.1
AAA88337	Klebsiella pneumoniae	GCA_014041055.1
AAA88337	Klebsiella pneumoniae	GCA_014041075.1
AAA88337	Klebsiella pneumoniae	GCA_014041105.1
AAA88337	Klebsiella pneumoniae	GCA_014041115.1
AAA88337	Klebsiella pneumoniae	GCA_014041125.1
AAA88337	Klebsiella pneumoniae	GCA_014041175.1
AAA88337	Klebsiella pneumoniae	GCA_014041195.1
AAA88337	Klebsiella pneumoniae	GCA_014041215.1
AAA88337	Klebsiella pneumoniae	GCA_014041295.1
AAA88337	Klebsiella pneumoniae	GCA_014041305.1
AAA88337	Klebsiella pneumoniae	GCA_014041435.1
AAA88337	Klebsiella pneumoniae	GCA_014041465.1
AAA88337	Klebsiella pneumoniae	GCA_014041545.1
AAA88337	Klebsiella pneumoniae	GCA_014041595.1
AAA88337	Klebsiella pneumoniae	GCA_014041735.2
AAA88337	Klebsiella pneumoniae	GCA_014041755.1
AAA88337	Klebsiella pneumoniae	GCA_014041775.1
AAA88337	Klebsiella pneumoniae	GCA_014041785.1
AAA88337	Klebsiella pneumoniae	GCA_014041795.1
AAA88337	Klebsiella pneumoniae	GCA_014041835.1
AAA88337	Klebsiella pneumoniae	GCA_014655655.1
AAA88337	Klebsiella pneumoniae	GCA_014655675.1
AAA88337	Klebsiella pneumoniae	GCA_014837485.1
AAA88337	Klebsiella pneumoniae	GCA_014840955.1
AAA88337	Klebsiella pneumoniae	GCA_015238895.1
AAA88337	Klebsiella pneumoniae	GCA_015239295.1
AAA88337	Klebsiella pneumoniae	GCA_015277915.1
AAA88337	Klebsiella pneumoniae	GCA_015277935.1
AAA88337	Klebsiella pneumoniae	GCA_015277955.1
AAA88337	Klebsiella pneumoniae	GCA_015278505.1
AAA88337	Klebsiella pneumoniae	GCA_015290925.1
AAA88337	Klebsiella pneumoniae	GCA_015353095.1
AAA88337	Klebsiella pneumoniae	GCA_015391365.1
AAA88337	Klebsiella pneumoniae	GCA_015666595.1
AAA88337	Klebsiella pneumoniae	GCA_015992345.1
AAA88337	Klebsiella pneumoniae	GCA_016055495.1
AAA88337	Klebsiella pneumoniae	GCA_016055535.1
AAA88337	Klebsiella pneumoniae	GCA_016055575.1
AAA88337	Klebsiella pneumoniae	GCA_016055935.1
AAA88337	Klebsiella pneumoniae	GCA_016107385.1
AAA88337	Klebsiella pneumoniae	GCA_016107405.1
AAA88337	Klebsiella pneumoniae	GCA_016762315.1
AAA88337	Klebsiella pneumoniae	GCA_016762455.1
AAA88337	Klebsiella pneumoniae	GCA_016810955.1
AAA88337	Klebsiella quasipneumoniae	GCA_015278495.1
AAA88337	Klebsiella quasipneumoniae	GCA_015992365.1
AAA88337	Morganella morganii	GCA_016618235.1
AAA88337	Proteus mirabilis	GCA_009806715.1
AAA88337	Proteus mirabilis	GCA_012516515.1
AAA88337	Proteus mirabilis	GCA_013184655.1
AAA88337	Proteus mirabilis	GCA_013184675.1
AAA88337	Proteus mirabilis	GCA_013184695.1
AAA88337	Proteus mirabilis	GCA_013184715.1
AAA88337	Proteus mirabilis	GCA_013357525.1
AAA88337	Proteus mirabilis	GCA_014931585.1
AAA88337	Proteus mirabilis	GCA_015901445.1
AAA88337	Proteus mirabilis	GCA_015936825.1
AAA88337	Proteus mirabilis	GCA_015936865.1
AAA88337	Proteus mirabilis	GCA_016746155.1
AAA88337	Proteus mirabilis	GCA_016746175.1
AAA88337	Proteus mirabilis	GCA_016746195.1
AAA88337	Proteus mirabilis	GCA_016746215.1
AAA88337	Providencia rettgeri	GCA_016512695.1
AAA88337	Salmonella enterica	GCA_005670015.1
AAA88337	Salmonella enterica	GCA_005742075.1
AAA88337	Salmonella enterica	GCA_005860665.1
AAA88337	Salmonella enterica	GCA_005865445.1
AAA88337	Salmonella enterica	GCA_005867025.1
AAA88337	Salmonella enterica	GCA_005906865.1
AAA88337	Salmonella enterica	GCA_005912725.1
AAA88337	Salmonella enterica	GCA_006081695.1
AAA88337	Salmonella enterica	GCA_006213655.1
AAA88337	Salmonella enterica	GCA_006293255.1
AAA88337	Salmonella enterica	GCA_006400415.1
AAA88337	Salmonella enterica	GCA_006456865.1
AAA88337	Salmonella enterica	GCA_006458185.1
AAA88337	Salmonella enterica	GCA_006459865.1
AAA88337	Salmonella enterica	GCA_006532955.1
AAA88337	Salmonella enterica	GCA_006533055.1
AAA88337	Salmonella enterica	GCA_006535675.1
AAA88337	Salmonella enterica	GCA_007540375.1
AAA88337	Salmonella enterica	GCA_007540735.1
AAA88337	Salmonella enterica	GCA_007690065.1
AAA88337	Salmonella enterica	GCA_007734105.1
AAA88337	Salmonella enterica	GCA_007796955.1
AAA88337	Salmonella enterica	GCA_007798335.1
AAA88337	Salmonella enterica	GCA_007800435.1
AAA88337	Salmonella enterica	GCA_007824805.1
AAA88337	Salmonella enterica	GCA_007977065.2
AAA88337	Salmonella enterica	GCA_007977205.2
AAA88337	Salmonella enterica	GCA_008170165.1
AAA88337	Salmonella enterica	GCA_008172665.1
AAA88337	Salmonella enterica	GCA_008352025.1
AAA88337	Salmonella enterica	GCA_008355565.1
AAA88337	Salmonella enterica	GCA_008357765.1
AAA88337	Salmonella enterica	GCA_008371365.1
AAA88337	Salmonella enterica	GCA_008371405.1
AAA88337	Salmonella enterica	GCA_008372055.1
AAA88337	Salmonella enterica	GCA_008372095.1
AAA88337	Salmonella enterica	GCA_008372155.1
AAA88337	Salmonella enterica	GCA_008372255.1
AAA88337	Salmonella enterica	GCA_008372455.1
AAA88337	Salmonella enterica	GCA_008372695.1
AAA88337	Salmonella enterica	GCA_008372955.1
AAA88337	Salmonella enterica	GCA_008372975.1
AAA88337	Salmonella enterica	GCA_008375765.1
AAA88337	Salmonella enterica	GCA_008375805.1
AAA88337	Salmonella enterica	GCA_008376325.1
AAA88337	Salmonella enterica	GCA_008377285.1
AAA88337	Salmonella enterica	GCA_008377305.1
AAA88337	Salmonella enterica	GCA_008380725.1
AAA88337	Salmonella enterica	GCA_008391755.1
AAA88337	Salmonella enterica	GCA_008391785.1
AAA88337	Salmonella enterica	GCA_008393395.1
AAA88337	Salmonella enterica	GCA_008395195.1
AAA88337	Salmonella enterica	GCA_008396415.1
AAA88337	Salmonella enterica	GCA_008464665.1
AAA88337	Salmonella enterica	GCA_008713115.1
AAA88337	Salmonella enterica	GCA_008714115.1
AAA88337	Salmonella enterica	GCA_008776935.1
AAA88337	Salmonella enterica	GCA_008842845.1
AAA88337	Salmonella enterica	GCA_008958465.1
AAA88337	Salmonella enterica	GCA_008958525.1
AAA88337	Salmonella enterica	GCA_008958545.1
AAA88337	Salmonella enterica	GCA_008958605.1
AAA88337	Salmonella enterica	GCA_008958865.1
AAA88337	Salmonella enterica	GCA_008959305.1
AAA88337	Salmonella enterica	GCA_009002735.1
AAA88337	Salmonella enterica	GCA_009002815.1
AAA88337	Salmonella enterica	GCA_009003515.1
AAA88337	Salmonella enterica	GCA_009007915.1
AAA88337	Salmonella enterica	GCA_009090345.1
AAA88337	Salmonella enterica	GCA_009090945.1
AAA88337	Salmonella enterica	GCA_009147705.1
AAA88337	Salmonella enterica	GCA_009148405.1
AAA88337	Salmonella enterica	GCA_009185925.1
AAA88337	Salmonella enterica	GCA_009188245.1
AAA88337	Salmonella enterica	GCA_009223065.1
AAA88337	Salmonella enterica	GCA_009231705.1
AAA88337	Salmonella enterica	GCA_009232305.1
AAA88337	Salmonella enterica	GCA_009370855.1
AAA88337	Salmonella enterica	GCA_009371355.1
AAA88337	Salmonella enterica	GCA_009371495.1
AAA88337	Salmonella enterica	GCA_009371595.1
AAA88337	Salmonella enterica	GCA_009478645.1
AAA88337	Salmonella enterica	GCA_009478805.1
AAA88337	Salmonella enterica	GCA_009482685.1
AAA88337	Salmonella enterica	GCA_010404255.1
AAA88337	Salmonella enterica	GCA_010417605.1
AAA88337	Salmonella enterica	GCA_010464805.1
AAA88337	Salmonella enterica	GCA_010476045.1
AAA88337	Salmonella enterica	GCA_010494075.1
AAA88337	Salmonella enterica	GCA_010532495.1
AAA88337	Salmonella enterica	GCA_010663165.1
AAA88337	Salmonella enterica	GCA_010705725.2
AAA88337	Salmonella enterica	GCA_010788435.1
AAA88337	Salmonella enterica	GCA_010808405.1
AAA88337	Salmonella enterica	GCA_010815885.2
AAA88337	Salmonella enterica	GCA_010827665.1
AAA88337	Salmonella enterica	GCA_010835365.1
AAA88337	Salmonella enterica	GCA_010837925.1
AAA88337	Salmonella enterica	GCA_010839625.1
AAA88337	Salmonella enterica	GCA_010861785.1
AAA88337	Salmonella enterica	GCA_010862305.1
AAA88337	Salmonella enterica	GCA_010863905.1
AAA88337	Salmonella enterica	GCA_010881645.2
AAA88337	Salmonella enterica	GCA_010941735.1
AAA88337	Salmonella enterica	GCA_010948655.1
AAA88337	Salmonella enterica	GCA_010962445.1
AAA88337	Salmonella enterica	GCA_010978015.1
AAA88337	Salmonella enterica	GCA_010987755.1
AAA88337	Salmonella enterica	GCA_010999895.1
AAA88337	Salmonella enterica	GCA_011184075.1
AAA88337	Salmonella enterica	GCA_011202275.1
AAA88337	Salmonella enterica	GCA_011202655.1
AAA88337	Salmonella enterica	GCA_011202675.1
AAA88337	Salmonella enterica	GCA_011203455.1
AAA88337	Salmonella enterica	GCA_011204275.1
AAA88337	Salmonella enterica	GCA_011216345.1
AAA88337	Salmonella enterica	GCA_011216445.1
AAA88337	Salmonella enterica	GCA_011219205.1
AAA88337	Salmonella enterica	GCA_011219285.1
AAA88337	Salmonella enterica	GCA_011219305.1
AAA88337	Salmonella enterica	GCA_011219835.1
AAA88337	Salmonella enterica	GCA_011228375.1
AAA88337	Salmonella enterica	GCA_011235295.1
AAA88337	Salmonella enterica	GCA_011245335.1
AAA88337	Salmonella enterica	GCA_011250055.1
AAA88337	Salmonella enterica	GCA_011257095.1
AAA88337	Salmonella enterica	GCA_011257615.1
AAA88337	Salmonella enterica	GCA_011261145.1
AAA88337	Salmonella enterica	GCA_011268615.1
AAA88337	Salmonella enterica	GCA_011269245.2
AAA88337	Salmonella enterica	GCA_011270105.1
AAA88337	Salmonella enterica	GCA_011271085.1
AAA88337	Salmonella enterica	GCA_011271275.1
AAA88337	Salmonella enterica	GCA_011312835.1
AAA88337	Salmonella enterica	GCA_011312855.1
AAA88337	Salmonella enterica	GCA_011323255.1
AAA88337	Salmonella enterica	GCA_011341005.1
AAA88337	Salmonella enterica	GCA_011357505.1
AAA88337	Salmonella enterica	GCA_011357545.1
AAA88337	Salmonella enterica	GCA_011357625.1
AAA88337	Salmonella enterica	GCA_011360545.1
AAA88337	Salmonella enterica	GCA_011360825.1
AAA88337	Salmonella enterica	GCA_011382305.1
AAA88337	Salmonella enterica	GCA_011383125.1
AAA88337	Salmonella enterica	GCA_011468535.1
AAA88337	Salmonella enterica	GCA_011469555.2
AAA88337	Salmonella enterica	GCA_011469895.1
AAA88337	Salmonella enterica	GCA_011469975.1
AAA88337	Salmonella enterica	GCA_011470415.1
AAA88337	Salmonella enterica	GCA_011476855.1
AAA88337	Salmonella enterica	GCA_011486945.1
AAA88337	Salmonella enterica	GCA_011491915.1
AAA88337	Salmonella enterica	GCA_011492265.1
AAA88337	Salmonella enterica	GCA_011515105.2
AAA88337	Salmonella enterica	GCA_011519805.1
AAA88337	Salmonella enterica	GCA_011544535.1
AAA88337	Salmonella enterica	GCA_011563805.1
AAA88337	Salmonella enterica	GCA_011575145.2
AAA88337	Salmonella enterica	GCA_011591865.1
AAA88337	Salmonella enterica	GCA_011593885.1
AAA88337	Salmonella enterica	GCA_011599265.2
AAA88337	Salmonella enterica	GCA_011611225.1
AAA88337	Salmonella enterica	GCA_011643615.1
AAA88337	Salmonella enterica	GCA_011646595.1
AAA88337	Salmonella enterica	GCA_011648415.1
AAA88337	Salmonella enterica	GCA_011673085.1
AAA88337	Salmonella enterica	GCA_011673995.1
AAA88337	Salmonella enterica	GCA_011698935.1
AAA88337	Salmonella enterica	GCA_011715295.1
AAA88337	Salmonella enterica	GCA_011715355.1
AAA88337	Salmonella enterica	GCA_011715375.1
AAA88337	Salmonella enterica	GCA_011715655.1
AAA88337	Salmonella enterica	GCA_011717925.1
AAA88337	Salmonella enterica	GCA_011732715.1
AAA88337	Salmonella enterica	GCA_011732855.1
AAA88337	Salmonella enterica	GCA_011733055.1
AAA88337	Salmonella enterica	GCA_011733375.1
AAA88337	Salmonella enterica	GCA_011733435.1
AAA88337	Salmonella enterica	GCA_011733655.1
AAA88337	Salmonella enterica	GCA_011735695.1
AAA88337	Salmonella enterica	GCA_011735755.1
AAA88337	Salmonella enterica	GCA_011750105.1
AAA88337	Salmonella enterica	GCA_011764665.1
AAA88337	Salmonella enterica	GCA_011764705.1
AAA88337	Salmonella enterica	GCA_011764725.1
AAA88337	Salmonella enterica	GCA_011764745.1
AAA88337	Salmonella enterica	GCA_011764785.1
AAA88337	Salmonella enterica	GCA_011764805.1
AAA88337	Salmonella enterica	GCA_011764845.1
AAA88337	Salmonella enterica	GCA_011764865.1
AAA88337	Salmonella enterica	GCA_011764895.1
AAA88337	Salmonella enterica	GCA_011766985.1
AAA88337	Salmonella enterica	GCA_011767005.1
AAA88337	Salmonella enterica	GCA_011767445.1
AAA88337	Salmonella enterica	GCA_011767885.1
AAA88337	Salmonella enterica	GCA_011768005.1
[truncated: 998,000+ more rows]
